# Supplementary material for: Traumatic brain injury promotes neurogenesis at the cost of astrogliogenesis in the adult hippocampus of male mice
Source: Nat Commun. 2024 Jun 18;15:5222. doi: 10.1038/s41467-024-49299-6 (PMC11189490; doi:10.1038/s41467-024-49299-6)
Supplement: Supplementary file 4 — Supplementary data 1 [file 41467_2024_49299_MOESM4_ESM.xlsx]

## Sheet: Supplementary data 1
Absolute number of cells in high level cell populations based on clustering of single cell data.
Condition	Cluster	Number of cells	Percentage of representation in the cluster	p-value (Binomial test to check the divergence from the expected fraction of 62.96059% TBI driven cells)
Control	NSC*	99	43.421052631579	0.0469751858660055
TBI	NSC*	129	56.5789473684211	0.0469751858660055
Control	RG-like	176	35.2705410821643	0.430878168845537
TBI	RG-like	323	64.7294589178357	0.430878168845537
Control	Neuron-like cells	594	34.982332155477	0.0829294248480292
TBI	Neuron-like cells	1104	65.017667844523	0.0829294248480292
Control	Astrocyte-like cells*	828	52.3057485786481	5.99201021959435e-35
TBI	Astrocyte-like cells*	755	47.6942514213519	5.99201021959435e-35
Control	OPC	23	31.9444444444444	0.395603170303919
TBI	OPC	49	68.0555555555556	0.395603170303919
Control	Oligo*	556	33.5141651597348	0.00292809432429691
TBI	Oligo*	1103	66.4858348402652	0.00292809432429691
Control	Endo*	290	30.7203389830509	5.14095707504296e-05
TBI	Endo*	654	69.2796610169492	5.14095707504296e-05
Control	Mgl1*	20	24.6913580246914	0.0212929507940223
TBI	Mgl1*	61	75.3086419753087	0.0212929507940223
Control	Mgl2	30	39.4736842105263	0.721794731533383
TBI	Mgl2	46	60.5263157894737	0.721794731533383
Control	Mural*	269	28.345626975764	1.82088706730797e-08
TBI	Mural*	680	71.654373024236	1.82088706730797e-08
* marks populations where divergence from the expected proportion is considered significant (p-value < 0.05)
