# Supplementary material for: Traumatic brain injury promotes neurogenesis at the cost of astrogliogenesis in the adult hippocampus of male mice
Source: Nat Commun. 2024 Jun 18;15:5222. doi: 10.1038/s41467-024-49299-6 (PMC11189490; doi:10.1038/s41467-024-49299-6)
Supplement: Supplementary file 5 — Supplementary data 2 [file 41467_2024_49299_MOESM5_ESM.xlsx]

## Sheet: Supplementary data 2
Absolute number of cells per astrocytic and neuronal subpopulation based on single cell data.
Condition	Cluster	Number of cells	Percentage of representation in the cluster	p-value (Binomial test to check the divergence from the expected fraction of 57.39% TBI driven cells)
Control	NSC-stage1	35	47.9452054794521	0.344951947033764
TBI	NSC-stage1	38	52.054794520548	0.344951947033764
Control	NSC-stage2	68	42.5	1
TBI	NSC-stage2	92	57.5	1
Control	RG-like	123	39.297124600639	0.303182115887954
TBI	RG-like	190	60.702875399361	0.303182115887954
Control	N-stage1*	139	37.1657754010695	0.0466419361269603
TBI	N-stage1*	235	62.8342245989305	0.0466419361269603
Control	N-stage2*	149	34.0182648401827	0.000406835101318592
TBI	N-stage2*	289	65.9817351598174	0.000406835101318592
Control	N-stage3	141	37.6	0.067346299350107
TBI	N-stage3	234	62.4	0.067346299350107
Control	N-stage4*	112	32.7485380116959	0.000297449502339618
TBI	N-stage4*	230	67.2514619883041	0.000297449502339618
Control	N-stage5*	48	26.8156424581006	1.99585490041719e-05
TBI	N-stage5*	131	73.1843575418994	1.99585490041719e-05
Control	N-stage6	39	47.5609756097561	0.371619364324142
TBI	N-stage6	43	52.4390243902439	0.371619364324142
Control	N-stage7*	25	22.5225225225225	1.83961940998635e-05
TBI	N-stage7*	86	77.4774774774775	1.83961940998635e-05
Control	A-stage1*	72	67.2897196261682	2.22791440495874e-07
TBI	A-stage1*	35	32.7102803738318	2.22791440495874e-07
Control	A-stage2*	236	62.5994694960212	3.38614684386821e-15
TBI	A-stage2*	141	37.4005305039788	3.38614684386821e-15
Control	A-stage3	157	45.7725947521866	0.208812555104049
TBI	A-stage3	186	54.2274052478134	0.208812555104049
Control	A-stage4*	93	61.5894039735099	2.12487777758953e-06
TBI	A-stage4*	58	38.4105960264901	2.12487777758953e-06
Control	A-stage5	14	60.8695652173913	0.09057726071793
TBI	A-stage5	9	39.1304347826087	0.09057726071793
Control	A-stage6	123	42.8571428571429	0.857970065879283
TBI	A-stage6	164	57.1428571428571	0.857970065879283
Control	A-stage7	122	44.8529411764706	0.425101437522082
TBI	A-stage7	150	55.1470588235294	0.425101437522082
* marks the populations where the divergence from the expected proportion is considered significant (p-value < 0.05)
