# Supplementary material for: Traumatic brain injury promotes neurogenesis at the cost of astrogliogenesis in the adult hippocampus of male mice
Source: Nat Commun. 2024 Jun 18;15:5222. doi: 10.1038/s41467-024-49299-6 (PMC11189490; doi:10.1038/s41467-024-49299-6)
Supplement: Supplementary file 6 — Supplementary data 4 [file 41467_2024_49299_MOESM6_ESM.xlsx]

## Sheet: Supplementary table 4
GO and KEGG terms enriched in cell subtype specific markers.
Term	Resource	Cluster	Ontology	Description	Gene Ratio	P-value	Adjusted p-value (Benjamini–Hochberg)	Gene symbol/marker names
GO:0007059	GO	NSC-stage1	BP	chromosome segregation	118/696	1.85695914518382e-96	6.60891759770922e-93	Esco2, Aurkb, Cdca5, Spc25, Ndc80, Haspin, Cdca2, Prc1, Ncapg, Bub1, Top2a, Sgo1, Birc5, Sgo2a, Ska1, Knl1, Kif4, Incenp, Kif23, Nusap1, Cdca8, Mki67, Cenph, Fbxo5, Brca1, Ttk, Bub1b, Cenpn, Plk1, Kif18b, Ube2c, Kif2c, Cenpk, Ect2, Kif22, Brip1, Ccnb1, Nuf2, Gen1, Spdl1, Cenpf, Nsl1, Tacc3, Rmi2, Kif14, Dscc1, Ncaph, Trip13, Ncapg2, Mad2l1, Chtf18, Espl1, Fancd2, Knstrn, Cdc6, Ska3, Cenpw, Smc2, …
GO:0000280	GO	NSC-stage1	BP	nuclear division	116/696	2.09141591646095e-79	3.72167462334226e-76	Aurkb, Cdca5, Kif11, Ndc80, Haspin, Prc1, Ncapg, Bub1, Top2a, Sgo1, Birc5, Sgo2a, Kif4, Incenp, Kif23, Nusap1, Cdca8, Tpx2, Mki67, Fbxo5, Ttk, Mybl2, Bub1b, Plk1, Kif18b, Kif20b, Ube2c, Kif2c, Cenpk, Kif22, Brip1, Ccnb1, Fanca, Nuf2, Gen1, Spdl1, Cks2, Nsl1, Rad51, Tacc3, Kifc1, Kif14, Mybl1, Dscc1, Ncaph, Trip13, Ncapg2, Mastl, Mad2l1, Chtf18, Espl1, Fancd2, Aspm, Knstrn, Cdc6, Fignl1, Aurka, Sm…
GO:0098813	GO	NSC-stage1	BP	nuclear chromosome segregation	93/696	1.74817715304258e-74	2.07392082922618e-71	Esco2, Aurkb, Cdca5, Ndc80, Haspin, Prc1, Ncapg, Bub1, Top2a, Sgo1, Birc5, Sgo2a, Knl1, Kif4, Incenp, Kif23, Nusap1, Cdca8, Fbxo5, Ttk, Bub1b, Plk1, Kif18b, Ube2c, Kif2c, Cenpk, Ect2, Kif22, Brip1, Ccnb1, Nuf2, Gen1, Spdl1, Cenpf, Nsl1, Tacc3, Rmi2, Kif14, Dscc1, Ncaph, Trip13, Ncapg2, Mad2l1, Espl1, Fancd2, Knstrn, Cdc6, Smc2, Dsn1, Cenpq, Racgap1, Psrc1, Cit, Cenps, Spag5, Fen1, Eme1, Ccne1, Cc…
GO:0048285	GO	NSC-stage1	BP	organelle fission	116/696	6.45016517898686e-73	5.73903446800355e-70	Aurkb, Cdca5, Kif11, Ndc80, Haspin, Prc1, Ncapg, Bub1, Top2a, Sgo1, Birc5, Sgo2a, Kif4, Incenp, Kif23, Nusap1, Cdca8, Tpx2, Mki67, Fbxo5, Ttk, Mybl2, Bub1b, Plk1, Kif18b, Kif20b, Ube2c, Kif2c, Cenpk, Kif22, Brip1, Ccnb1, Fanca, Nuf2, Gen1, Spdl1, Cks2, Nsl1, Rad51, Tacc3, Kifc1, Kif14, Mybl1, Dscc1, Ncaph, Trip13, Ncapg2, Mastl, Mad2l1, Chtf18, Espl1, Fancd2, Aspm, Knstrn, Cdc6, Fignl1, Aurka, Sm…
GO:0000819	GO	NSC-stage1	BP	sister chromatid segregation	78/696	2.86022220030103e-70	2.03590616217427e-67	Esco2, Aurkb, Cdca5, Ndc80, Haspin, Prc1, Ncapg, Bub1, Top2a, Sgo1, Birc5, Sgo2a, Kif4, Incenp, Kif23, Nusap1, Cdca8, Fbxo5, Ttk, Bub1b, Plk1, Kif18b, Ube2c, Kif2c, Cenpk, Kif22, Ccnb1, Nuf2, Gen1, Spdl1, Nsl1, Tacc3, Rmi2, Kif14, Dscc1, Ncaph, Trip13, Ncapg2, Mad2l1, Espl1, Knstrn, Cdc6, Smc2, Dsn1, Racgap1, Psrc1, Cit, Spag5, Fen1, Cdc20, Nek2, Cenpe, Smc4, Cdt1, Ncapd3, Kif18a, Ran, Ncapd2, Ce…
GO:0140014	GO	NSC-stage1	BP	mitotic nuclear division	90/696	1.43048238718426e-69	8.48514469331463e-67	Aurkb, Cdca5, Kif11, Ndc80, Haspin, Prc1, Ncapg, Bub1, Sgo1, Birc5, Sgo2a, Kif4, Incenp, Kif23, Nusap1, Cdca8, Tpx2, Mki67, Fbxo5, Ttk, Mybl2, Bub1b, Plk1, Kif18b, Kif20b, Ube2c, Kif2c, Cenpk, Kif22, Ccnb1, Nuf2, Gen1, Spdl1, Nsl1, Tacc3, Kifc1, Kif14, Dscc1, Ncaph, Trip13, Ncapg2, Mad2l1, Espl1, Knstrn, Cdc6, Aurka, Smc2, Dsn1, Racgap1, Psrc1, Cit, Rcc1, Spag5, Chek1, Cdc20, Nek2, Cenpe, Smc4, C…
GO:0000070	GO	NSC-stage1	BP	mitotic sister chromatid segregation	72/696	7.10372104215745e-69	3.6117347412912e-66	Aurkb, Cdca5, Ndc80, Haspin, Prc1, Ncapg, Bub1, Sgo1, Birc5, Sgo2a, Kif4, Incenp, Kif23, Nusap1, Cdca8, Fbxo5, Ttk, Bub1b, Plk1, Kif18b, Ube2c, Kif2c, Cenpk, Kif22, Ccnb1, Nuf2, Gen1, Spdl1, Nsl1, Tacc3, Kif14, Dscc1, Ncaph, Trip13, Ncapg2, Mad2l1, Espl1, Knstrn, Cdc6, Smc2, Dsn1, Racgap1, Psrc1, Cit, Spag5, Cdc20, Nek2, Cenpe, Smc4, Cdt1, Ncapd3, Kif18a, Ran, Ncapd2, Cep192, Bub3, Mis12, Rad21, …
GO:0006260	GO	NSC-stage1	BP	DNA replication	86/696	1.5900955833727e-68	7.07393772652929e-66	Esco2, Cdk1, Ccna2, E2f8, Rrm2, Pclaf, E2f7, Gmnn, Fbxo5, Cdc45, Mcm10, Gen1, Rad51, Rmi2, Dscc1, Pole, Mms22l, Chtf18, Chaf1a, Mcm5, Lig1, Cdc6, Fam111a, Mcm3, Dbf4, Rrm1, Rpa2, Timeless, Rfc5, Rfc4, Prim1, Cenps, Fen1, Prim2, Mcm2, Eme1, Ccne1, Ccne2, Gins3, Dtl, Tipin, Pcna, Brca2, Cdt1, Pola1, Mcm6, Mcm4, Chek2, Atad5, Dna2, Chaf1b, Rfc2, Pold1, Mcm7, Rpa3, Cdk2, Cdc7, Zgrf1, Nasp, Pold2, Rfc…
GO:0006281	GO	NSC-stage1	BP	DNA repair	110/696	1.67068866277916e-65	6.60664550092338e-63	Esco2, Cdca5, Neil3, Rad51ap1, Pclaf, Clspn, Foxm1, Cdc45, Brca1, Ube2t, Kif22, Uhrf1, Brip1, Fanca, Aunip, Gen1, Rad51, Rmi2, Trip13, Pole, Mms22l, Chaf1a, Fancd2, Bard1, Mcm5, Lig1, Fignl1, Mcm3, Rad18, Rpa2, Timeless, Rad54b, Rfc5, Rfc4, Cenps, Chek1, Fen1, Rbbp8, Exo1, Mcm2, Eme1, Dtl, Pcna, Rad54l, Brca2, Pola1, Mcm6, Mcm4, Dek, Chek2, Dna2, Usp1, Chaf1b, Rfc2, Pold1, Mcm7, Hmgb1, Rpa3, Cdk2…
GO:0044770	GO	NSC-stage1	BP	cell cycle phase transition	98/696	1.25412269293258e-59	4.46342266414706e-57	Aurkb, Cdca5, Cdk1, Ccna2, Ndc80, Haspin, Bub1, Birc5, Iqgap3, Tcf19, Clspn, E2f7, Fbxo5, Foxm1, Cdc45, Brca1, Ttk, Bub1b, Plk1, Ube2c, Ccnb1, Gen1, Ccnb2, Spdl1, Cenpf, Cks2, Tacc3, Kif14, Trip13, Ccnf, Pole, Mastl, Mad2l1, Cdc6, Dbf4, Cit, Rpa2, Timeless, Rbl1, Rcc1, Chek1, Rbbp8, Ccne1, Cks1b, Ccne2, Dtl, Cenpe, Tipin, Cdt1, Chek2, Atad5, Myb, Lmnb1, Anp32b, Ube2s, Eif4ebp1, Cdk2, Ezh2, Skp2, …
GO:0044772	GO	NSC-stage1	BP	mitotic cell cycle phase transition	92/696	2.12129371208748e-57	6.86334938301759e-55	Aurkb, Cdca5, Cdk1, Ccna2, Ndc80, Haspin, Bub1, Birc5, Iqgap3, Tcf19, Clspn, E2f7, Fbxo5, Foxm1, Cdc45, Brca1, Ttk, Bub1b, Plk1, Ube2c, Ccnb1, Gen1, Ccnb2, Spdl1, Cenpf, Cks2, Tacc3, Kif14, Trip13, Ccnf, Pole, Mastl, Mad2l1, Cdc6, Dbf4, Cit, Rpa2, Rbl1, Rcc1, Chek1, Rbbp8, Ccne1, Cks1b, Ccne2, Dtl, Cenpe, Cdt1, Chek2, Atad5, Myb, Lmnb1, Anp32b, Ube2s, Eif4ebp1, Cdk2, Ezh2, Skp2, Cdkn2d, Cep192, C…
GO:0006261	GO	NSC-stage1	BP	DNA-dependent DNA replication	57/696	1.65753016760393e-51	4.91595822208532e-49	E2f8, E2f7, Fbxo5, Cdc45, Mcm10, Gen1, Rad51, Dscc1, Pole, Mms22l, Chtf18, Mcm5, Lig1, Cdc6, Mcm3, Dbf4, Timeless, Rfc5, Rfc4, Prim1, Cenps, Prim2, Mcm2, Eme1, Ccne1, Ccne2, Tipin, Pcna, Brca2, Cdt1, Pola1, Mcm6, Mcm4, Chek2, Dna2, Rfc2, Pold1, Mcm7, Cdk2, Cdc7, Zgrf1, Pold2, Rfc3, Pola2, Blm, Wdhd1, Nucks1, Topbp1, Rfwd3, Rpa1, Gins1, Pold3, Orc6, Pole3, Gins4, Npm1, Cenpx
GO:0007051	GO	NSC-stage1	BP	spindle organization	58/696	6.81931360480815e-44	1.86691823996248e-41	Aurkb, Kif11, Spc25, Ndc80, Prc1, Birc5, Kif4, Incenp, Kif23, Tpx2, Cenph, Fbxo5, Stil, Mybl2, Plk1, Ccnb1, Nuf2, Aunip, Tacc3, Kifc1, Espl1, Aspm, Knstrn, Aurka, Cenpw, Racgap1, Psrc1, Rcc1, Spag5, Cdc20, Nek2, Cenpe, Dlgap5, Chek2, Haus4, Ranbp1, Bora, Cep192, Tubb5, Haus6, Haus5, Nup62, Gpsm2, Tubg1, Cenpj, Stmn1, Smc3, Smc1a, Haus1, Ckap5, Tubgcp2, Haus3, Pcnt, Stag1, Mzt1, Kpnb1, Hnrnpu, Map…
GO:0006310	GO	NSC-stage1	BP	DNA recombination	68/696	2.35160748899699e-41	5.97812218095735e-39	Top2a, Rad51ap1, Cdc45, Brca1, Brip1, Aunip, Gen1, Rad51, Rmi2, Trip13, Mms22l, Chtf18, Fancd2, Mcm5, Lig1, Fignl1, Mcm3, Rad18, Ankle1, Rpa2, Timeless, Rad54b, Cenps, Chek1, Rbbp8, Exo1, Mcm2, Eme1, Rad54l, Brca2, Mcm6, Mcm4, Psmc3ip, Atad5, Hmgb2, Mcm7, Hmgb1, Rpa3, Cdc7, Blm, Rad21, Nucks1, Topbp1, Smc6, Rfwd3, Nsd2, Nsmce1, Rpa1, Hmgb3, Ung, Nbn, Paxip1, H1f0, Rif1, Gins2, Xrcc1, Gins4, Rhno1…
GO:1901987	GO	NSC-stage1	BP	regulation of cell cycle phase transition	66/696	2.16311188265085e-38	5.13234346023624e-36	Aurkb, Cdca5, Cdk1, Ndc80, Haspin, Bub1, Birc5, Clspn, E2f7, Fbxo5, Cdc45, Brca1, Ttk, Bub1b, Plk1, Ube2c, Ccnb1, Gen1, Spdl1, Cenpf, Kif14, Trip13, Mad2l1, Cdc6, Dbf4, Rpa2, Rbl1, Chek1, Dtl, Cenpe, Cdt1, Atad5, Lmnb1, Anp32b, Cdk2, Ezh2, Cdkn2d, Cep192, Cdc7, Bub3, Blm, Rad21, Topbp1, Jade1, Rfwd3, Rnaseh2b, E2f1, Cdkn1a, Atf5, Nbn, Tfdp1, Ccnd2, Paxip1, Cdk4, Anapc15, Fzr1, Rcc2, Larp7, Cdk5ra…
GO:0140097	GO	NSC-stage1	MF	catalytic activity, acting on DNA	45/696	7.42436474544956e-28	4.33582901134254e-25	Top2a, Neil3, Ercc6l, Brip1, Gen1, Rad51, Dscc1, Pole, Chtf18, Mcm5, Lig1, Rad54b, Rfc5, Rfc4, Fen1, Rbbp8, Exo1, Mcm2, Pcna, Rad54l, Pola1, Mcm6, Mcm4, Dna2, Dnmt1, Rfc2, Pold1, Mcm7, Zgrf1, Pold2, Rfc3, Pola2, Blm, Pold3, Ung, Nbn, Ptges3, Gins2, Xrcc1, Gins4, Ptbp1, Ruvbl2, Tdp2, Nme1, Pbrm1
GO:0008094	GO	NSC-stage1	MF	DNA-dependent ATPase activity	28/696	6.61808785066556e-21	1.93248165239434e-18	Top2a, Ercc6l, Brip1, Rad51, Dscc1, Chtf18, Mcm5, Rad54b, Rfc5, Rfc4, Mcm2, Rad54l, Mcm6, Mcm4, Dna2, Rfc2, Mcm7, Rfc3, Blm, Rbbp4, Nbn, Gins2, Gins4, Rfc1, Ruvbl2, Smarca5, Msh2, Pbrm1
GO:0003697	GO	NSC-stage1	MF	single-stranded DNA binding	30/696	1.38409302433486e-20	2.69436775403853e-18	Neil3, Rad51ap1, Cdc45, Mcm10, Rad51, Mcm5, Mcm3, Rad18, Rpa2, Rbbp8, Mcm2, Brca2, Pola1, Mcm6, Mcm4, Alyref, Mcm7, Rpa3, Blm, Nucks1, Rpa1, Ybx1, Nup35, Ptbp1, Pcbp2, Tdp2, Cnbp, Nme1, Hnrnpu, Msh2
GO:0016887	GO	NSC-stage1	MF	ATPase activity	54/696	7.35710466035344e-20	1.0741372804116e-17	Kif11, Top2a, Kif15, Kif23, Kif18b, Kif20b, Kif2c, Kif22, Ercc6l, Brip1, Kif20a, Hells, Rad51, Kifc1, Kif14, Dscc1, Chtf18, Mcm5, Fignl1, Mcm3, Rad54b, Rfc5, Atad2, Rfc4, Mcm2, Rad54l, Mcm6, Mcm4, Atad5, Kif18a, Dna2, Rfc2, Mcm7, Rfc3, Ttf2, Blm, Rbbp4, Hsp90aa1, Nbn, Ddx39b, Gins2, Hspa14, Gins4, Eif4a3, Rfc1, G3bp1, Psmc4, Ruvbl2, Smarca5, Kif5b, Abcf1, Smchd1, Msh2, Pbrm1
GO:0015631	GO	NSC-stage1	MF	tubulin binding	50/696	7.07120534033142e-19	8.2591678375071e-17	Kif11, Prc1, Kif15, Birc5, Ska1, Kif4, Kif23, Nusap1, Tpx2, Plk1, Kif18b, Kif20b, Kif2c, Kif22, Kif20a, Kifc1, Kif14, Knstrn, Gas2l3, Racgap1, Psrc1, Spag5, Gtse1, Cenpe, Brca2, Dlgap5, Kif18a, Haus4, Cep295, Hdgf, Atf5, Cep57, Ska2, Gas2, Cenpj, Stmn1, Smc3, Nde1, Ckap5, Rcc2, Emd, Tubgcp2, Cdk5rap2, Vbp1, Bex4, Kif5b, Ift74, Nme1, Mapre1, Arl4c
GO:0008017	GO	NSC-stage1	MF	microtubule binding	38/696	1.30991013330158e-15	1.27497919641354e-13	Kif11, Prc1, Kif15, Birc5, Ska1, Kif4, Kif23, Nusap1, Tpx2, Plk1, Kif18b, Kif20b, Kif2c, Kif22, Kif20a, Kifc1, Kif14, Knstrn, Gas2l3, Racgap1, Psrc1, Spag5, Gtse1, Cenpe, Dlgap5, Kif18a, Haus4, Cep295, Cep57, Ska2, Gas2, Nde1, Ckap5, Rcc2, Tubgcp2, Cdk5rap2, Kif5b, Mapre1
GO:0003678	GO	NSC-stage1	MF	DNA helicase activity	19/696	3.02701703066178e-15	2.52539706558069e-13	Brip1, Rad51, Dscc1, Chtf18, Mcm5, Rfc5, Rfc4, Mcm2, Mcm6, Mcm4, Dna2, Rfc2, Mcm7, Rfc3, Blm, Nbn, Gins2, Gins4, Ruvbl2
GO:0004386	GO	NSC-stage1	MF	helicase activity	28/696	1.43113574736655e-14	1.04472909557758e-12	Ercc6l, Brip1, Hells, Rad51, Dscc1, Chtf18, Mcm5, Mcm3, Rfc5, Rfc4, Mcm2, Rad54l, Mcm6, Mcm4, Dna2, Rfc2, Mcm7, Rfc3, Ttf2, Blm, Nbn, Ddx39b, Gins2, Gins4, Eif4a3, G3bp1, Ruvbl2, Smarca5
GO:0017116	GO	NSC-stage1	MF	single-stranded DNA helicase activity	12/696	2.6449423270146e-14	1.71627368775169e-12	Rad51, Dscc1, Chtf18, Mcm5, Rfc5, Rfc4, Mcm2, Mcm6, Dna2, Rfc2, Mcm7, Rfc3
GO:0042393	GO	NSC-stage1	MF	histone binding	35/696	3.81162866836778e-13	2.22599114232678e-11	Asf1b, Uhrf1, Cks2, Ncapg2, Atad2, Rcc1, Mcm2, Cks1b, Dek, Ncapd3, Anp32b, Ncapd2, Anp32e, Ptma, Nasp, Suz12, Hpf1, Hjurp, Hat1, Ssrp1, Cbx5, Vrk1, Nap1l1, Sfmbt1, Set, Npm1, Baz1b, Asf1a, Rnf168, Smarcc1, Brd3, Smarca5, Yeats4, Pbrm1, Mphosph8
GO:0003688	GO	NSC-stage1	MF	DNA replication origin binding	11/696	1.0960021385899e-11	5.81877499033183e-10	Cdc45, Mcm10, Mcm5, Cdc6, Mcm3, Mcm2, Pola1, Mcm6, Mcm4, Mcm7, Orc2
GO:0043021	GO	NSC-stage1	MF	ribonucleoprotein complex binding	24/696	1.88650519700566e-11	9.18099195876088e-10	Ezh2, Snrpd1, Pim1, Rbm3, Cbx5, Snrpe, Ung, Ppih, Snrpb, Ckap5, Eif4a3, Rpsa, Snrpg, Ppp1ca, Npm1, Snrpd2, Eri1, Rplp1, Timm50, Nme1, Snrpc, Abcf1, Hnrnpu, Prmt1
GO:0003684	GO	NSC-stage1	MF	damaged DNA binding	15/696	8.83903182444782e-11	3.97076506575194e-09	Neil3, Brca1, Aunip, Rpa2, Rbbp8, Pcna, Hmgb2, Pold1, Rpa3, Blm, Rpa1, Ung, Nbn, Xrcc1, Msh2
GO:0016538	GO	NSC-stage1	MF	cyclin-dependent protein serine/threonine kinase regulator activity	13/696	1.03656359176199e-09	4.32395098277857e-08	Ccna2, Ccnb1, Ccnb2, Cks2, Ccnf, Ccne1, Cks1b, Ccne2, Cdkn2d, Cdkn2c, Cdkn1a, Ccnd2, Ccng2
GO:0000217	GO	NSC-stage1	MF	DNA secondary structure binding	11/696	3.17548662866815e-09	1.2363227940948e-07	Neil3, Clspn, Gen1, Rad18, Rbbp8, Hmgb1, Blm, Hnrnpd, H1f0, Pax6, Msh2
GO:0098687	GO	NSC-stage1	CC	chromosomal region	110/707	2.91786931085965e-89	1.33638414437372e-86	Esco2, Aurkb, Spc25, Ndc80, Ncapg, Bub1, Top2a, Sgo1, Birc5, Sgo2a, Ska1, Knl1, Mis18bp1, Incenp, Spc24, Cdca8, Mki67, Cenpm, Cenph, Ttk, Bub1b, Cenpn, Plk1, Kif2c, Cenpk, Ercc6l, Ccnb1, Cenpu, Nuf2, Spdl1, Cenpf, Nsl1, Hells, Rad51, Dscc1, Mad2l1, Cenpi, Knstrn, Aurka, Ska3, Cenpw, Dsn1, Kntc1, Cenpq, Pmf1, Rpa2, Cenpp, Mis18a, Cenps, Spag5, Chek1, Fen1, Cenpa, Nek2, Cenpe, Smc4, Brca2, Cdt1, Ce…
GO:0000775	GO	NSC-stage1	CC	chromosome, centromeric region	90/707	2.69899309037791e-82	6.18069417696542e-80	Esco2, Aurkb, Spc25, Ndc80, Ncapg, Bub1, Top2a, Sgo1, Birc5, Sgo2a, Ska1, Knl1, Mis18bp1, Incenp, Spc24, Cdca8, Mki67, Cenpm, Cenph, Ttk, Bub1b, Cenpn, Plk1, Kif2c, Cenpk, Ercc6l, Ccnb1, Cenpu, Nuf2, Spdl1, Cenpf, Nsl1, Hells, Dscc1, Mad2l1, Cenpi, Knstrn, Aurka, Ska3, Cenpw, Dsn1, Kntc1, Cenpq, Pmf1, Cenpp, Mis18a, Cenps, Spag5, Cenpa, Nek2, Cenpe, Smc4, Cdt1, Cenpl, Rangap1, Ncapd3, Kif18a, Dnm…
GO:0000776	GO	NSC-stage1	CC	kinetochore	65/707	8.99930634824421e-62	1.37389410249862e-59	Aurkb, Spc25, Ndc80, Bub1, Sgo1, Birc5, Sgo2a, Ska1, Knl1, Mis18bp1, Incenp, Spc24, Cenpm, Cenph, Ttk, Bub1b, Cenpn, Plk1, Kif2c, Cenpk, Ercc6l, Ccnb1, Cenpu, Nuf2, Spdl1, Cenpf, Nsl1, Mad2l1, Cenpi, Knstrn, Ska3, Cenpw, Dsn1, Kntc1, Cenpq, Pmf1, Cenps, Spag5, Cenpa, Nek2, Cenpe, Cdt1, Rangap1, Ncapd3, Kif18a, Itgb3bp, Bub3, Hjurp, Mis12, Cbx5, Nup85, Meaf6, Orc2, Ska2, Ppp1cc, Cenpc1, Xpo1, Nup4…
GO:0005819	GO	NSC-stage1	CC	spindle	81/707	6.75738985660453e-54	7.73721138581218e-52	Aurkb, Kif11, Cdk1, Haspin, Prc1, Sgo1, Birc5, Ckap2l, Ska1, Incenp, Kif23, Nusap1, Cdca8, Tpx2, Fbxo5, Ttk, Bub1b, Plk1, Kif18b, Kif20b, Kif2c, Ect2, Kif22, Ccnb1, Aunip, Kif20a, Spdl1, Cenpf, Tacc3, Kifc1, Kif14, Mad2l1, Espl1, Aspm, Knstrn, Plk4, Cdc6, Aurka, Ska3, Dsn1, Kntc1, Racgap1, Psrc1, Spag5, Nek2, Cenpe, Dlgap5, Rangap1, Kif18a, Nedd1, Bora, Cdc7, Smc6, Cep128, Nsmce1, Nup62, Cep295, …
GO:0000793	GO	NSC-stage1	CC	condensed chromosome	68/707	8.16098481008563e-51	7.47546208603844e-49	Aurkb, Spc25, Ndc80, Ncapg, Bub1, Top2a, Sgo1, Birc5, Sgo2a, Ska1, Knl1, Mis18bp1, Incenp, Mki67, Brca1, Bub1b, Plk1, Cenpk, Ccnb1, Nuf2, Spdl1, Cenpf, Nsl1, Rad51, Ncaph, Ncapg2, Fancd2, Aurka, Ska3, Smc2, Dsn1, Pmf1, Rcc1, Chek1, Cenpa, Nek2, Cenpe, Smc4, Brca2, Ncapd3, Hmgb2, Syce2, Ncapd2, Cdk2, Hjurp, Blm, Mis12, Rad21, Topbp1, Smc6, Nsmce4a, Nsmce1, Rpa1, Banf1, Orc2, Ska2, Cenpc1, Tubg1, R…
GO:0000779	GO	NSC-stage1	CC	condensed chromosome, centromeric region	34/707	3.22702761223245e-37	2.4632977440041e-35	Aurkb, Spc25, Ndc80, Ncapg, Bub1, Sgo1, Birc5, Sgo2a, Ska1, Knl1, Mis18bp1, Bub1b, Plk1, Cenpk, Ccnb1, Nuf2, Spdl1, Cenpf, Nsl1, Aurka, Ska3, Dsn1, Pmf1, Cenpa, Cenpe, Ncapd3, Ncapd2, Hjurp, Mis12, Rad21, Orc2, Ska2, Cenpc1, Cbx3
GO:0000777	GO	NSC-stage1	CC	condensed chromosome kinetochore	26/707	1.40264106428842e-31	9.17728010634427e-30	Spc25, Ndc80, Bub1, Birc5, Ska1, Knl1, Mis18bp1, Bub1b, Plk1, Cenpk, Ccnb1, Nuf2, Spdl1, Cenpf, Nsl1, Ska3, Dsn1, Pmf1, Cenpa, Cenpe, Ncapd3, Hjurp, Mis12, Orc2, Ska2, Cenpc1
GO:0005657	GO	NSC-stage1	CC	replication fork	32/707	4.08673877912317e-30	2.33965795104801e-28	Cdc45, Uhrf1, Mcm10, Mms22l, Rad18, Rpa2, Timeless, Rfc5, Rfc4, Prim1, Chek1, Prim2, Tipin, Pcna, Pola1, Dnmt1, Rfc2, Pold1, Rpa3, Pold2, Rfc3, Pola2, Blm, Wdhd1, Rpa1, Pold3, Nbn, Gins2, Gins4, Rfc1, Baz1b, Smarca5
GO:0000922	GO	NSC-stage1	CC	spindle pole	41/707	9.93810592034974e-30	4.55165251152018e-28	Aurkb, Kif11, Sgo1, Tpx2, Plk1, Kif20b, Ccnb1, Aunip, Spdl1, Cenpf, Kifc1, Mad2l1, Aspm, Plk4, Cdc6, Aurka, Dsn1, Kntc1, Psrc1, Spag5, Nek2, Dlgap5, Nedd1, Smc6, Cep128, Nsmce1, Nup62, Gpsm2, Tubg1, Smc3, Smc1a, Nde1, Poc1b, Ckap5, Emd, Tubgcp2, Cdk5rap2, Npm1, Stag1, Bex4, Tpt1
GO:0072686	GO	NSC-stage1	CC	mitotic spindle	41/707	9.93810592034974e-30	4.55165251152018e-28	Aurkb, Kif11, Cdk1, Prc1, Ckap2l, Ska1, Kif23, Nusap1, Tpx2, Plk1, Kif18b, Kif20b, Ect2, Kif22, Tacc3, Kifc1, Mad2l1, Espl1, Aspm, Knstrn, Aurka, Ska3, Racgap1, Spag5, Cenpe, Rangap1, Kif18a, Cdc7, Smc6, Nsmce1, Nup62, Cep295, Gpsm2, Smc3, Smc1a, Rcc2, Cdk5rap2, Haus3, Stag1, Hnrnpu, Mapre1
GO:0005874	GO	NSC-stage1	CC	microtubule	63/707	1.97948162027639e-25	8.24184165533259e-24	Aurkb, Kif11, Cdk1, Prc1, Kif15, Birc5, Ska1, Kif4, Incenp, Kif23, Nusap1, Tpx2, Plk1, Kif18b, Kif20b, Kif2c, Kif22, Kif20a, Ckap2, Kifc1, Kif14, Aspm, Knstrn, Gas2l3, Aurka, Ska3, Kntc1, Psrc1, Spag5, Gtse1, Nek2, Cenpe, Tuba1b, Kif18a, Haus4, Tubb5, Haus5, Cep295, Tubb4b, Nudc, Dynlt1f, Cep57, Ska2, Gas2, Tubg1, Cenpj, Stmn1, Nde1, Haus1, Ckap5, Rcc2, Emd, Tubgcp2, Cdk5rap2, Haus3, Tcp1, Pcnt, …
GO:0043596	GO	NSC-stage1	CC	nuclear replication fork	21/707	1.80538223989505e-22	6.89054221559944e-21	Cdc45, Mcm10, Mms22l, Rpa2, Timeless, Prim1, Prim2, Tipin, Pcna, Pola1, Pold1, Rpa3, Pold2, Pola2, Wdhd1, Rpa1, Pold3, Gins2, Gins4, Baz1b, Smarca5
GO:0000794	GO	NSC-stage1	CC	condensed nuclear chromosome	36/707	1.91408596777785e-21	6.7434721018635e-20	Aurkb, Ndc80, Bub1, Sgo1, Sgo2a, Mis18bp1, Incenp, Brca1, Bub1b, Plk1, Cenpk, Ccnb1, Nuf2, Rad51, Ncaph, Aurka, Dsn1, Pmf1, Rcc1, Chek1, Cenpa, Nek2, Cenpe, Smc4, Brca2, Ncapd3, Syce2, Ncapd2, Blm, Mis12, Rad21, Topbp1, Rpa1, Cenpc1, Tubg1, Smc3
GO:0000780	GO	NSC-stage1	CC	condensed nuclear chromosome, centromeric region	19/707	3.00020329554426e-20	9.81495078113766e-19	Aurkb, Ndc80, Bub1, Sgo1, Sgo2a, Mis18bp1, Bub1b, Plk1, Cenpk, Ccnb1, Nuf2, Aurka, Dsn1, Pmf1, Cenpa, Cenpe, Mis12, Rad21, Cenpc1
GO:0030496	GO	NSC-stage1	CC	midbody	32/707	1.16503937940152e-18	3.55725357177264e-17	Aurkb, Cdk1, Prc1, Birc5, Kif4, Incenp, Kif23, Cdca8, Anln, Plk1, Kif20b, Ect2, Kif20a, Cenpf, Kif14, Cep55, Aspm, Racgap1, Psrc1, Cit, Nek2, Cenpe, Ran, Clic4, Nup62, Cenpc1, Rcc2, Erh, Rdx, Cenpv, Pin1, Hnrnpu
mmu04110	KEGG	NSC-stage1	---	Cell cycle	53/331	5.76578333438768e-44	1.2627065502309e-41	Cdk1, Ccna2, Bub1, Cdc45, Ttk, Bub1b, Plk1, Ccnb1, Ccnb2, Mad2l1, Espl1, Mcm5, Cdc6, Pkmyt1, Mcm3, Dbf4, Rbl1, Chek1, Mcm2, Ccne1, Ccne2, Cdc20, Pcna, Mcm6, Mcm4, Chek2, Wee1, Mcm7, Cdk2, Skp2, Cdkn2d, Cdc7, Cdkn2c, Bub3, E2f3, Rad21, E2f1, Cdkn1a, Orc6, Tfdp1, Ccnd2, Cdk6, Orc2, Cdk4, Smc3, Smc1a, Fzr1, Ywhah, Hdac1, Anapc11, Stag1, Cdc25a, Anapc5
mmu03030	KEGG	NSC-stage1	---	DNA replication	31/331	5.11693624466227e-41	5.60304518790519e-39	Pole, Mcm5, Lig1, Mcm3, Rpa2, Rfc5, Rfc4, Prim1, Fen1, Prim2, Mcm2, Pcna, Pola1, Mcm6, Mcm4, Dna2, Rfc2, Pold1, Mcm7, Rpa3, Pold2, Rfc3, Pola2, Rnaseh2b, Rpa1, Rnaseh2c, Pold3, Pole4, Rnaseh2a, Pole3, Rfc1
mmu03040	KEGG	NSC-stage1	---	Spliceosome	37/331	9.73487380799984e-23	7.10645787983989e-21	Lsm2, Alyref, Ppil1, Lsm8, Snrpd1, Lsm3, Lsm5, Hnrnpa3, Srsf2, Snrpe, Srsf3, Ppih, Snrnp40, Snrpb, Ddx39b, Srsf7, Snrpf, Lsm6, Lsm4, Magoh, Srsf4, Snrpa1, Eif4a3, Snrpg, Srsf1, Srsf10, U2af1, Rbmxl1, Rbm8a, Snrpd2, Tcerg1, Snu13, Snrpc, Hnrnpu, Hnrnpa1, Srsf6, Sf3b5
mmu03430	KEGG	NSC-stage1	---	Mismatch repair	15/331	3.44307442689718e-17	1.8850832487262e-15	Lig1, Rpa2, Rfc5, Rfc4, Exo1, Pcna, Rfc2, Pold1, Rpa3, Pold2, Rfc3, Rpa1, Pold3, Rfc1, Msh2
mmu03440	KEGG	NSC-stage1	---	Homologous recombination	19/331	4.62680122750981e-17	2.0265389376493e-15	Brca1, Brip1, Rad51, Bard1, Rpa2, Rad54b, Rbbp8, Eme1, Rad54l, Brca2, Pold1, Rpa3, Pold2, Blm, Topbp1, Rpa1, Pold3, Nbn, Sem1
mmu03420	KEGG	NSC-stage1	---	Nucleotide excision repair	16/331	9.6512470359324e-13	3.52270516811533e-11	Pole, Lig1, Rpa2, Rfc5, Rfc4, Pcna, Rfc2, Pold1, Rpa3, Pold2, Rfc3, Rpa1, Pold3, Pole4, Pole3, Rfc1
mmu03410	KEGG	NSC-stage1	---	Base excision repair	14/331	5.0913614691579e-12	1.59286880249369e-10	Neil3, Pole, Lig1, Fen1, Pcna, Pold1, Hmgb1, Pold2, Pold3, Pole4, Ung, Xrcc1, Pole3, Parp1
mmu03460	KEGG	NSC-stage1	---	Fanconi anemia pathway	16/331	1.99178101610108e-11	5.4525005315767e-10	Brca1, Ube2t, Brip1, Fanca, Rad51, Rmi2, Fancd2, Rpa2, Cenps, Eme1, Brca2, Usp1, Rpa3, Blm, Rpa1, Cenpx
mmu04218	KEGG	NSC-stage1	---	Cellular senescence	29/331	2.81081542405614e-11	6.83965086520326e-10	Cdk1, Ccna2, Foxm1, Mybl2, Ccnb1, Ccnb2, Rbl1, Chek1, Ccne1, Ccne2, Chek2, Eif4ebp1, Cdk2, E2f3, Rbbp4, Lin54, Lin9, E2f1, Cdkn1a, Nbn, Ccnd2, Cdk6, Ppp1cc, Cdk4, Ppp1ca, Calm2, Cdc25a, Vdac3, Hras
mmu04114	KEGG	NSC-stage1	---	Oocyte meiosis	23/331	5.00062076190564e-11	1.09513594685734e-09	Cdk1, Bub1, Sgo1, Fbxo5, Plk1, Ccnb1, Ccnb2, Mad2l1, Espl1, Aurka, Pkmyt1, Ccne1, Ccne2, Cdc20, Cdk2, Ppp1cc, Smc3, Smc1a, Ywhah, Ppp1ca, Anapc11, Calm2, Anapc5
mmu04115	KEGG	NSC-stage1	---	p53 signaling pathway	17/331	6.76051285767023e-10	1.34026138147442e-08	Cdk1, Rrm2, Ccnb1, Ccnb2, Chek1, Ccne1, Ccne2, Gtse1, Chek2, Cdk2, Cdkn1a, Siva1, Ccnd2, Cdk6, Cdk4, Cycs, Ccng2
mmu03013	KEGG	NSC-stage1	---	RNA transport	27/331	7.34389798068174e-10	1.34026138147442e-08	Tacc3, Rangap1, Alyref, Ran, Eif4ebp1, Sumo2, Nxt1, Gemin6, Nup62, Ndc1, Nup85, Nup35, Nup205, Ddx39b, Xpo1, Magoh, Nup43, Eif4a3, Eif1ax, Rnps1, Ube2i, Eif4e, Rbm8a, Sumo3, Eif2s2, Kpnb1, Eif3d
mmu00240	KEGG	NSC-stage1	---	Pyrimidine metabolism	13/331	1.39683984192597e-07	2.35313788755221e-06	Tk1, Rrm2, Tyms, Rrm1, Dut, Dtymk, Dctpp1, Dck, Ctps, Cad, Umps, Nme1, Cmpk1
mmu04914	KEGG	NSC-stage1	---	Progesterone-mediated oocyte maturation	16/331	1.59390658265335e-07	2.4933252971506e-06	Cdk1, Ccna2, Bub1, Plk1, Kif22, Ccnb1, Ccnb2, Mad2l1, Aurka, Pkmyt1, Cdk2, Hsp90aa1, Fzr1, Anapc11, Cdc25a, Anapc5
mmu05166	KEGG	NSC-stage1	---	Human T-cell leukemia virus 1 infection	27/331	4.19907932429585e-07	6.13065581347194e-06	Ccna2, Bub1b, Ccnb2, Mad2l1, Espl1, Chek1, Ccne1, Ccne2, Cdc20, Chek2, Ran, Ranbp1, Cdk2, Cdkn2c, Bub3, E2f3, E2f1, Cdkn1a, Ccnd2, Cdk4, Xpo1, Anapc11, Nfyb, Atf4, Vdac3, Anapc5, Hras
mmu03010	KEGG	NSC-stage1	---	Ribosome	19/331	3.43226833165467e-05	0.000469791727895232	Mrpl13, Rpsa, Rps27l, Rpl22l1, Mrpl18, Mrps18c, Mrpl28, Rpl4, Rplp1, Rps4x, Rps20, Rps19, Rpl39, Rpl41, Rpl14, Rpl36a, Rps11, Rplp0, Rps24
mmu00670	KEGG	NSC-stage1	---	One carbon pool by folate	6/331	4.4963886635062e-05	0.000579240657239916	Mthfd2, Tyms, Dhfr, Shmt1, Shmt2, Gart
mmu05222	KEGG	NSC-stage1	---	Small cell lung cancer	12/331	0.000155937638649067	0.00189724127023032	Cks2, Ccne1, Cks1b, Ccne2, Cdk2, Skp2, E2f3, E2f1, Cdkn1a, Cdk6, Cdk4, Cycs
mmu05203	KEGG	NSC-stage1	---	Viral carcinogenesis	20/331	0.000323657636918694	0.00373058013079968	Cdk1, Ccna2, Rbl1, Chek1, Ccne1, Ccne2, Cdc20, Ranbp1, Cdk2, Skp2, Cdkn1a, Ccnd2, Cdk6, Cdk4, Ywhah, Hdac1, Gtf2e2, Atf4, Vdac3, Hras
mmu03015	KEGG	NSC-stage1	---	mRNA surveillance pathway	12/331	0.000375116843377644	0.0041075294349852	Alyref, Nxt1, Ppp1cc, Ddx39b, Magoh, Eif4a3, Rnps1, Ppp1ca, Rbm8a, Dazap1, Nudt21, Gspt1
mmu00983	KEGG	NSC-stage1	---	Drug metabolism - other enzymes	11/331	0.000568857604476569	0.00593237216096993	Tk1, Rrm2, Rrm1, Dut, Gmps, Hprt, Umps, Impdh2, Nme1, Cmpk1, Itpa
mmu04120	KEGG	NSC-stage1	---	Ubiquitin mediated proteolysis	14/331	0.000959135326761518	0.00954775620730784	Brca1, Ube2c, Cdc20, Sae1, Ube2s, Skp2, Trim37, Fzr1, Stub1, Ube2e3, Anapc11, Ube2i, Uba2, Anapc5
mmu04068	KEGG	NSC-stage1	---	FoxO signaling pathway	13/331	0.00112168809731459	0.0106804214483433	Plk1, Ccnb1, Ccnb2, Plk4, Slc2a4, Cdk2, Skp2, Cdkn2d, Cdkn1a, Ccnd2, Ccng2, Hras, Prmt1
mmu01523	KEGG	NSC-stage1	---	Antifolate resistance	5/331	0.00453043529174066	0.0401307231166969	Tyms, Dhfr, Shmt1, Shmt2, Gart
mmu00230	KEGG	NSC-stage1	---	Purine metabolism	12/331	0.00458113277587864	0.0401307231166969	Rrm2, Rrm1, Dck, Paics, Ak2, Gmps, Hprt, Impdh2, Ak6, Gart, Nme1, Itpa
mmu05161	KEGG	NSC-stage1	---	Hepatitis B	13/331	0.00754899445663261	0.0635857610000977	Ccna2, Birc5, Ccne1, Ccne2, Pcna, Cdk2, E2f3, E2f1, Cdkn1a, Cycs, Atf4, Vdac3, Hras
mmu05206	KEGG	NSC-stage1	---	MicroRNAs in cancer	20/331	0.008952817096785	0.0726172942294784	Cdca5, Kif23, Brca1, Ccne1, Ccne2, Dnmt1, Slc7a1, Ezh2, E2f3, Pim1, E2f1, Cdkn1a, Ccnd2, Cdk6, Stmn1, Hdac1, Ube2i, Cdc25a, Rdx, Hras
mmu05014	KEGG	NSC-stage1	---	Amyotrophic lateral sclerosis	23/331	0.0102160612555999	0.0799041933920134	Tuba1b, Alyref, Tubb5, Nxt1, Nup62, Ndc1, Tubb4b, Hnrnpa3, Nup85, Nup35, Srsf3, Nup205, Hap1, Atp5g2, Srsf7, Nup43, Cycs, Psmc4, Atf4, Psmb2, Kif5b, Hnrnpa1, Sem1
mmu05215	KEGG	NSC-stage1	---	Prostate cancer	9/331	0.0110446854352913	0.0834064175975444	Ccne1, Ccne2, Cdk2, E2f3, E2f1, Cdkn1a, Hsp90aa1, Atf4, Hras
mmu05169	KEGG	NSC-stage1	---	Epstein-Barr virus infection	16/331	0.012074703916358	0.0878489775246466	Ccna2, Ccne1, Ccne2, Cdk2, Skp2, E2f3, E2f1, Cdkn1a, Ccnd2, Cdk6, Sap30, Cdk4, Hdac1, Cycs, Psmc4, Sem1
mmu03018	KEGG	NSC-stage1	---	RNA degradation	8/331	0.0124352433938997	0.0878489775246466	Lsm2, Lsm8, Exosc8, Lsm3, Lsm5, Lsm6, Lsm4, Cnot6
mmu05223	KEGG	NSC-stage1	---	Non-small cell lung cancer	7/331	0.0169914254683122	0.11353391711176	E2f3, E2f1, Cdkn1a, Cdk6, Cdk4, Kif5b, Hras
mmu05219	KEGG	NSC-stage1	---	Bladder cancer	5/331	0.0171078505236899	0.11353391711176	E2f3, E2f1, Cdkn1a, Cdk4, Hras
mmu05214	KEGG	NSC-stage1	---	Glioma	7/331	0.0195026598802208	0.125620073934363	E2f3, E2f1, Cdkn1a, Cdk6, Cdk4, Calm2, Hras
mmu05212	KEGG	NSC-stage1	---	Pancreatic cancer	7/331	0.0222626870179844	0.135431346026072	Rad51, Brca2, E2f3, E2f1, Cdkn1a, Cdk6, Cdk4
mmu05220	KEGG	NSC-stage1	---	Chronic myeloid leukemia	7/331	0.0222626870179844	0.135431346026072	E2f3, E2f1, Cdkn1a, Cdk6, Cdk4, Hdac1, Hras
mmu01240	KEGG	NSC-stage1	---	Biosynthesis of cofactors	11/331	0.0280668782808877	0.16612557685174	Mthfd2, Dhfr, Shmt1, Ctps, Cad, Shmt2, Ak2, Umps, Ak6, Nme1, Cmpk1
mmu05171	KEGG	NSC-stage1	---	Coronavirus disease - COVID-19	15/331	0.0416076384931472	0.239791390263138	Rpsa, Rps27l, Rpl22l1, Rpl4, Rplp1, Rps4x, Rps20, Rps19, Rpl39, Rpl41, Rpl14, Rpl36a, Rps11, Rplp0, Rps24
mmu05218	KEGG	NSC-stage1	---	Melanoma	6/331	0.0503433703802839	0.282697387520056	E2f3, E2f1, Cdkn1a, Cdk6, Cdk4, Hras
mmu00072	KEGG	NSC-stage1	---	Synthesis and degradation of ketone bodies	2/331	0.0709048396876064	0.388203997289645	Oxct1, Acat1
mmu01524	KEGG	NSC-stage1	---	Platinum drug resistance	6/331	0.0761138433514519	0.406559309608975	Top2a, Birc5, Brca1, Cdkn1a, Cycs, Msh2
mmu04934	KEGG	NSC-stage1	---	Cushing syndrome	10/331	0.0789660524828758	0.410070788076345	Ccne1, Ccne2, Cdk2, Cdkn2c, E2f3, E2f1, Cdkn1a, Cdk6, Cdk4, Atf4
mmu03008	KEGG	NSC-stage1	---	Ribosome biogenesis in eukaryotes	8/331	0.0805161821337116	0.410070788076345	Ran, Nxt1, Xpo1, Nop56, Nop58, Nhp2, Ak6, Snu13
mmu00970	KEGG	NSC-stage1	---	Aminoacyl-tRNA biosynthesis	5/331	0.0975773389003161	0.485669027708392	Aars, Nars, Gars, Cars, Lars
mmu04720	KEGG	NSC-stage1	---	Long-term potentiation	5/331	0.102429348193995	0.498489494544107	Ppp1cc, Ppp1ca, Calm2, Atf4, Hras
mmu05031	KEGG	NSC-stage1	---	Amphetamine addiction	5/331	0.112485556229897	0.520741588814131	Ppp1cc, Hdac1, Ppp1ca, Calm2, Atf4
mmu00630	KEGG	NSC-stage1	---	Glyoxylate and dicarboxylate metabolism	3/331	0.114135142753782	0.520741588814131	Shmt1, Shmt2, Acat1
mmu04215	KEGG	NSC-stage1	---	Apoptosis - multiple species	3/331	0.114135142753782	0.520741588814131	Birc5, Cycs, Bok
mmu05012	KEGG	NSC-stage1	---	Parkinson disease	13/331	0.129460263363381	0.570096150085508	Tuba1b, Tubb5, Tubb4b, Atp5g2, Txn1, Cycs, Psmc4, Calm2, Atf4, Psmb2, Kif5b, Vdac3, Sem1
mmu01522	KEGG	NSC-stage1	---	Endocrine resistance	6/331	0.131128757152628	0.570096150085508	Cdkn2c, E2f3, E2f1, Cdkn1a, Cdk4, Hras
mmu04210	KEGG	NSC-stage1	---	Apoptosis	8/331	0.132762117143201	0.570096150085508	Birc5, Tuba1b, Lmnb1, Lmnb2, Cycs, Atf4, Parp1, Hras
mmu05160	KEGG	NSC-stage1	---	Hepatitis C	9/331	0.159989983525136	0.673803969077017	Cdk2, E2f3, E2f1, Cdkn1a, Cdk6, Cdk4, Ywhah, Cycs, Hras
mmu05224	KEGG	NSC-stage1	---	Breast cancer	8/331	0.179826959387338	0.743058568034472	Brca1, Brca2, E2f3, E2f1, Cdkn1a, Cdk6, Cdk4, Hras
mmu05225	KEGG	NSC-stage1	---	Hepatocellular carcinoma	9/331	0.198070832393354	0.803287264706378	E2f3, E2f1, Cdkn1a, Cdk6, Cdk4, Actl6a, Smarcc1, Pbrm1, Hras
mmu00310	KEGG	NSC-stage1	---	Lysine degradation	4/331	0.213091461454507	0.838423026027202	Ezh2, Suv39h2, Nsd2, Acat1
mmu04540	KEGG	NSC-stage1	---	Gap junction	5/331	0.21439127606175	0.838423026027202	Cdk1, Tuba1b, Tubb5, Tubb4b, Hras
mmu03022	KEGG	NSC-stage1	---	Basal transcription factors	3/331	0.223054796730346	0.855764018222296	Taf10, Gtf2e2, Taf15
mmu05210	KEGG	NSC-stage1	---	Colorectal cancer	5/331	0.227944064402221	0.855764018222296	Birc5, Cdkn1a, Cycs, Msh2, Hras
mmu05132	KEGG	NSC-stage1	---	Salmonella infection	12/331	0.230548297146646	0.855764018222296	Tuba1b, Tubb5, Pycard, Tubb4b, Dynlt1f, Hsp90aa1, Txn1, Cycs, Cse1l, Kif5b, Arpc5l, Hras
mmu03050	KEGG	NSC-stage1	---	Proteasome	3/331	0.252957625192019	0.923295331950868	Psmc4, Psmb2, Sem1
mmu04910	KEGG	NSC-stage1	---	Insulin signaling pathway	7/331	0.257851073052337	0.923479507426449	Slc2a4, Eif4ebp1, Ppp1cc, Ppp1ca, Calm2, Eif4e, Hras
mmu05221	KEGG	NSC-stage1	---	Acute myeloid leukemia	4/331	0.261441687033972	0.923479507426449	Ccna2, Eif4ebp1, Pim1, Hras
mmu00480	KEGG	NSC-stage1	---	Glutathione metabolism	4/331	0.269706976235349	0.937552822151451	Rrm2, Rrm1, Odc1, Gsr
mmu00650	KEGG	NSC-stage1	---	Butanoate metabolism	2/331	0.278865950594394	0.954244424690192	Oxct1, Acat1
mmu05020	KEGG	NSC-stage1	---	Prion disease	12/331	0.292872402467071	0.986754709850592	Tuba1b, Tubb5, Tubb4b, Atp5g2, Cycs, Psmc4, Atf4, Psmb2, Kif5b, Stip1, Vdac3, Sem1
mmu05162	KEGG	NSC-stage1	---	Measles	7/331	0.298615202721492	0.990859536303132	Ccne1, Ccne2, Cdk2, Ccnd2, Cdk6, Cdk4, Cycs
mmu05164	KEGG	NSC-stage1	---	Influenza A	8/331	0.313104049517007	0.999351895502015	Kpna2, Nxt1, Pycard, Cdk6, Cdk4, Xpo1, Cycs, Hnrnpul1
mmu05226	KEGG	NSC-stage1	---	Gastric cancer	7/331	0.32251043213539	0.999351895502015	Ccne1, Ccne2, Cdk2, E2f3, E2f1, Cdkn1a, Hras
mmu01230	KEGG	NSC-stage1	---	Biosynthesis of amino acids	4/331	0.337072283965065	0.999351895502015	Asns, Shmt1, Shmt2, Aldh18a1
mmu05034	KEGG	NSC-stage1	---	Alcoholism	9/331	0.351138398076521	0.999351895502015	Hat1, H3f3b, Ppp1cc, Hdac1, Ppp1ca, Calm2, H3f3a, Atf4, Hras
mmu04151	KEGG	NSC-stage1	---	PI3K-Akt signaling pathway	15/331	0.355276964611207	0.999351895502015	Brca1, Ccne1, Ccne2, Myb, Eif4ebp1, Cdk2, Cdkn1a, Hsp90aa1, Ccnd2, Cdk6, Cdk4, Ywhah, Eif4e, Atf4, Hras
mmu05165	KEGG	NSC-stage1	---	Human papillomavirus infection	15/331	0.367351724215472	0.999351895502015	Ccna2, Rbl1, Ccne1, Ccne2, Eif4ebp1, Cdk2, E2f1, Cdkn1a, Ccnd2, Cdk6, Cdk4, Tubg1, Hdac1, Hes6, Hras
mmu03450	KEGG	NSC-stage1	---	Non-homologous end-joining	1/331	0.388579763590921	0.999351895502015	Fen1
mmu05216	KEGG	NSC-stage1	---	Thyroid cancer	2/331	0.401548961078271	0.999351895502015	Cdkn1a, Hras
mmu05017	KEGG	NSC-stage1	---	Spinocerebellar ataxia	6/331	0.425840128821483	0.999351895502015	Nop56, Cycs, Psmc4, Psmb2, Vdac3, Sem1
mmu00250	KEGG	NSC-stage1	---	Alanine, aspartate and glutamate metabolism	2/331	0.427589476001447	0.999351895502015	Asns, Cad
mmu04211	KEGG	NSC-stage1	---	Longevity regulating pathway	4/331	0.43024312760369	0.999351895502015	Eif4ebp1, Eif4e, Atf4, Hras
mmu00730	KEGG	NSC-stage1	---	Thiamine metabolism	1/331	0.433185695399185	0.999351895502015	Ak2
mmu00260	KEGG	NSC-stage1	---	Glycine, serine and threonine metabolism	2/331	0.440385990850832	0.999351895502015	Shmt1, Shmt2
mmu04216	KEGG	NSC-stage1	---	Ferroptosis	2/331	0.440385990850832	0.999351895502015	Pcbp2, Vdac3
mmu04137	KEGG	NSC-stage1	---	Mitophagy - animal	3/331	0.44573569593473	0.999351895502015	E2f1, Atf4, Hras
mmu05016	KEGG	NSC-stage1	---	Huntington disease	12/331	0.446326668486416	0.999351895502015	Tuba1b, Tubb5, Tubb4b, Hap1, Atp5g2, Hdac1, Cycs, Psmc4, Psmb2, Kif5b, Vdac3, Sem1
mmu05202	KEGG	NSC-stage1	---	Transcriptional misregulation in cancer	9/331	0.447048339285078	0.999351895502015	Ccna2, Cdkn2c, Nsd2, H3f3b, Cdkn1a, Ccnd2, Hdac1, H3f3a, Taf15
mmu00450	KEGG	NSC-stage1	---	Selenocompound metabolism	1/331	0.474546531280501	0.999351895502015	Sephs1
mmu05163	KEGG	NSC-stage1	---	Human cytomegalovirus infection	10/331	0.48037387387229	0.999351895502015	Eif4ebp1, E2f3, E2f1, Cdkn1a, Cdk6, Cdk4, Cycs, Calm2, Atf4, Hras
mmu00120	KEGG	NSC-stage1	---	Primary bile acid biosynthesis	1/331	0.494084286632799	0.999351895502015	Cyp39a1
mmu04918	KEGG	NSC-stage1	---	Thyroid hormone synthesis	3/331	0.521787708049847	0.999351895502015	Ttf2, Gsr, Atf4
mmu04390	KEGG	NSC-stage1	---	Hippo signaling pathway	6/331	0.529835981508252	0.999351895502015	Birc5, Ccnd2, Ppp1cc, Id1, Ywhah, Ppp1ca
mmu00100	KEGG	NSC-stage1	---	Steroid biosynthesis	1/331	0.531013517241224	0.999351895502015	Lbr
mmu04728	KEGG	NSC-stage1	---	Dopaminergic synapse	5/331	0.565951818102192	0.999351895502015	Ppp1cc, Ppp1ca, Calm2, Atf4, Kif5b
mmu01521	KEGG	NSC-stage1	---	EGFR tyrosine kinase inhibitor resistance	3/331	0.566335329923919	0.999351895502015	Eif4ebp1, Eif4e, Hras
mmu00900	KEGG	NSC-stage1	---	Terpenoid backbone biosynthesis	1/331	0.581428724431217	0.999351895502015	Acat1
mmu05167	KEGG	NSC-stage1	---	Kaposi sarcoma-associated herpesvirus infection	8/331	0.600428689446982	0.999351895502015	E2f3, E2f1, Cdkn1a, Cdk6, Cdk4, Cycs, Calm2, Hras
mmu00330	KEGG	NSC-stage1	---	Arginine and proline metabolism	2/331	0.601022046363584	0.999351895502015	Odc1, Aldh18a1
mmu04012	KEGG	NSC-stage1	---	ErbB signaling pathway	3/331	0.608258812757308	0.999351895502015	Eif4ebp1, Cdkn1a, Hras
mmu05010	KEGG	NSC-stage1	---	Alzheimer disease	13/331	0.617777644654354	0.999351895502015	Tuba1b, Tubb5, Tubb4b, Atp5g2, Cycs, Psmc4, Calm2, Atf4, Psmb2, Kif5b, Vdac3, Sem1, Hras
mmu00790	KEGG	NSC-stage1	---	Folate biosynthesis	1/331	0.626438991008621	0.999351895502015	Dhfr
mmu00280	KEGG	NSC-stage1	---	Valine, leucine and isoleucine degradation	2/331	0.630597077271935	0.999351895502015	Oxct1, Acat1
mmu04217	KEGG	NSC-stage1	---	Necroptosis	6/331	0.630889725797469	0.999351895502015	Hmgb1, Pycard, Ppia, Hsp90aa1, Parp1, Vdac3
mmu05213	KEGG	NSC-stage1	---	Endometrial cancer	2/331	0.640069272891977	0.999351895502015	Cdkn1a, Hras
mmu04744	KEGG	NSC-stage1	---	Phototransduction	1/331	0.640343038458991	0.999351895502015	Calm2
mmu04950	KEGG	NSC-stage1	---	Maturity onset diabetes of the young	1/331	0.640343038458991	0.999351895502015	Pax6
mmu05418	KEGG	NSC-stage1	---	Fluid shear stress and atherosclerosis	5/331	0.647667070475294	0.999351895502015	Sumo2, Hsp90aa1, Txn1, Calm2, Sumo3
mmu04912	KEGG	NSC-stage1	---	GnRH signaling pathway	3/331	0.654892635557678	0.999351895502015	Calm2, Atf4, Hras
mmu04657	KEGG	NSC-stage1	---	IL-17 signaling pathway	3/331	0.662266625715822	0.999351895502015	Hsp90aa1, Srsf1, Anapc5
mmu04722	KEGG	NSC-stage1	---	Neurotrophin signaling pathway	4/331	0.662584887569527	0.999351895502015	Bex3, Calm2, Atf4, Hras
mmu05134	KEGG	NSC-stage1	---	Legionellosis	2/331	0.667340479626026	0.999351895502015	Pycard, Cycs
mmu04261	KEGG	NSC-stage1	---	Adrenergic signaling in cardiomyocytes	5/331	0.670774787180038	0.999351895502015	Tpm4, Ppp1cc, Ppp1ca, Calm2, Atf4
mmu05170	KEGG	NSC-stage1	---	Human immunodeficiency virus 1 infection	8/331	0.672498057731917	0.999351895502015	Cdk1, Ccnb1, Ccnb2, Chek1, Wee1, Cycs, Calm2, Hras
mmu05415	KEGG	NSC-stage1	---	Diabetic cardiomyopathy	7/331	0.67269009994508	0.999351895502015	Slc2a4, Atp5g2, Ppp1cc, Gsr, Ppp1ca, Parp1, Vdac3
mmu04213	KEGG	NSC-stage1	---	Longevity regulating pathway - multiple species	2/331	0.67605346000642	0.999351895502015	Hdac1, Hras
mmu04921	KEGG	NSC-stage1	---	Oxytocin signaling pathway	5/331	0.676394025133994	0.999351895502015	Cdkn1a, Ppp1cc, Ppp1ca, Calm2, Hras
mmu04623	KEGG	NSC-stage1	---	Cytosolic DNA-sensing pathway	2/331	0.684580320106716	0.999351895502015	Aim2, Pycard
mmu04350	KEGG	NSC-stage1	---	TGF-beta signaling pathway	3/331	0.690618780450925	0.999351895502015	Rbl1, Tfdp1, Id1
mmu04150	KEGG	NSC-stage1	---	mTOR signaling pathway	5/331	0.692868346529128	0.999351895502015	Eif4ebp1, Skp2, Slc7a5, Eif4e, Hras
mmu04810	KEGG	NSC-stage1	---	Regulation of actin cytoskeleton	7/331	0.714262201561923	0.999351895502015	Iqgap3, Diaph3, Ppp1cc, Ppp1ca, Rdx, Arpc5l, Hras
mmu00640	KEGG	NSC-stage1	---	Propanoate metabolism	1/331	0.724244555097118	0.999351895502015	Acat1
mmu05211	KEGG	NSC-stage1	---	Renal cell carcinoma	2/331	0.724488855011004	0.999351895502015	Cdkn1a, Hras
mmu04933	KEGG	NSC-stage1	---	AGE-RAGE signaling pathway in diabetic complications	3/331	0.729741842548787	0.999351895502015	Pim1, Cdk4, Hras
mmu05230	KEGG	NSC-stage1	---	Central carbon metabolism in cancer	2/331	0.731940118102133	0.999351895502015	Slc7a5, Hras
mmu04915	KEGG	NSC-stage1	---	Estrogen signaling pathway	4/331	0.73855013133571	0.999351895502015	Hsp90aa1, Calm2, Atf4, Hras
mmu05340	KEGG	NSC-stage1	---	Primary immunodeficiency	1/331	0.744408837985397	0.999351895502015	Ung
mmu04922	KEGG	NSC-stage1	---	Glucagon signaling pathway	3/331	0.747800518114907	0.999351895502015	Calm2, Atf4, Prmt1
mmu04530	KEGG	NSC-stage1	---	Tight junction	5/331	0.748302730317664	0.999351895502015	Pcna, Tuba1b, Cdk4, Rdx, Arpc5l
mmu04917	KEGG	NSC-stage1	---	Prolactin signaling pathway	2/331	0.766673218109911	0.999351895502015	Ccnd2, Hras
mmu04550	KEGG	NSC-stage1	---	Signaling pathways regulating pluripotency of stem cells	4/331	0.768965887388745	0.999351895502015	Rif1, Id1, Pax6, Hras
mmu04022	KEGG	NSC-stage1	---	cGMP-PKG signaling pathway	5/331	0.775258652245002	0.999351895502015	Ppp1cc, Ppp1ca, Calm2, Atf4, Vdac3
mmu04613	KEGG	NSC-stage1	---	Neutrophil extracellular trap formation	6/331	0.778521360062423	0.999351895502015	Hmgb1, Hat1, H3f3b, Hdac1, H3f3a, Vdac3
mmu04931	KEGG	NSC-stage1	---	Insulin resistance	3/331	0.781018919772169	0.999351895502015	Slc2a4, Ppp1cc, Ppp1ca
mmu05133	KEGG	NSC-stage1	---	Pertussis	2/331	0.785586018036511	0.999351895502015	Pycard, Calm2
mmu04625	KEGG	NSC-stage1	---	C-type lectin receptor signaling pathway	3/331	0.791261720832862	0.999351895502015	Pycard, Calm2, Hras
mmu04066	KEGG	NSC-stage1	---	HIF-1 signaling pathway	3/331	0.801104189647859	0.999351895502015	Eif4ebp1, Cdkn1a, Eif4e
mmu04621	KEGG	NSC-stage1	---	NOD-like receptor signaling pathway	6/331	0.801226056243101	0.999351895502015	Aim2, Pycard, Hsp90aa1, Txn1, Txnip, Vdac3
mmu04975	KEGG	NSC-stage1	---	Fat digestion and absorption	1/331	0.804087437350399	0.999351895502015	Acat1
mmu05322	KEGG	NSC-stage1	---	Systemic lupus erythematosus	4/331	0.80513697935987	0.999351895502015	Snrpd1, H3f3b, Snrpb, H3f3a
mmu00620	KEGG	NSC-stage1	---	Pyruvate metabolism	1/331	0.811393324939067	0.999351895502015	Acat1
mmu05417	KEGG	NSC-stage1	---	Lipid and atherosclerosis	6/331	0.818742118498917	0.999351895502015	Pycard, Hsp90aa1, Cycs, Calm2, Atf4, Hras
mmu04919	KEGG	NSC-stage1	---	Thyroid hormone signaling pathway	3/331	0.828325664737033	0.999351895502015	Hdac1, Med30, Hras
mmu01200	KEGG	NSC-stage1	---	Carbon metabolism	3/331	0.836664247351816	0.999351895502015	Shmt1, Shmt2, Acat1
mmu04930	KEGG	NSC-stage1	---	Type II diabetes mellitus	1/331	0.837999187312053	0.999351895502015	Slc2a4
mmu05030	KEGG	NSC-stage1	---	Cocaine addiction	1/331	0.837999187312053	0.999351895502015	Atf4
mmu05022	KEGG	NSC-stage1	---	Pathways of neurodegeneration - multiple diseases	14/331	0.843072181028515	0.999351895502015	Tuba1b, Tubb5, Tubb4b, Hap1, Atp5g2, Cycs, Psmc4, Calm2, Atf4, Psmb2, Kif5b, Vdac3, Sem1, Hras
mmu04979	KEGG	NSC-stage1	---	Cholesterol metabolism	1/331	0.84404385747322	0.999351895502015	Vdac3
mmu00520	KEGG	NSC-stage1	---	Amino sugar and nucleotide sugar metabolism	1/331	0.849863641371345	0.999351895502015	Uap1
mmu04152	KEGG	NSC-stage1	---	AMPK signaling pathway	3/331	0.852300562983983	0.999351895502015	Ccna2, Slc2a4, Eif4ebp1
mmu04612	KEGG	NSC-stage1	---	Antigen processing and presentation	2/331	0.852780049254505	0.999351895502015	Hsp90aa1, Nfyb
mmu04750	KEGG	NSC-stage1	---	Inflammatory mediator regulation of TRP channels	3/331	0.856000454576993	0.999351895502015	Ppp1cc, Ppp1ca, Calm2
mmu05410	KEGG	NSC-stage1	---	Hypertrophic cardiomyopathy	2/331	0.857061249783464	0.999351895502015	Tpm4, Emd
mmu00071	KEGG	NSC-stage1	---	Fatty acid degradation	1/331	0.860861610898198	0.999351895502015	Acat1
mmu00380	KEGG	NSC-stage1	---	Tryptophan metabolism	1/331	0.860861610898198	0.999351895502015	Acat1
mmu00270	KEGG	NSC-stage1	---	Cysteine and methionine metabolism	1/331	0.866055566778732	0.999351895502015	Dnmt1
mmu05414	KEGG	NSC-stage1	---	Dilated cardiomyopathy	2/331	0.869232353031278	0.999351895502015	Tpm4, Emd
mmu04630	KEGG	NSC-stage1	---	JAK-STAT signaling pathway	4/331	0.875736265797317	0.999351895502015	Pim1, Cdkn1a, Ccnd2, Hras
mmu05205	KEGG	NSC-stage1	---	Proteoglycans in cancer	5/331	0.883142675411559	0.999351895502015	Cdkn1a, Ppp1cc, Ppp1ca, Rdx, Hras
mmu05231	KEGG	NSC-stage1	---	Choline metabolism in cancer	2/331	0.883983230520308	0.999351895502015	Eif4ebp1, Hras
mmu04141	KEGG	NSC-stage1	---	Protein processing in endoplasmic reticulum	4/331	0.886857406970049	0.999351895502015	Hsp90aa1, Stub1, Atf4, Bag1
mmu04340	KEGG	NSC-stage1	---	Hedgehog signaling pathway	1/331	0.889265064266344	0.999351895502015	Ccnd2
mmu04370	KEGG	NSC-stage1	---	VEGF signaling pathway	1/331	0.889265064266344	0.999351895502015	Hras
mmu04916	KEGG	NSC-stage1	---	Melanogenesis	2/331	0.890768414809616	0.999351895502015	Calm2, Hras
mmu04925	KEGG	NSC-stage1	---	Aldosterone synthesis and secretion	2/331	0.897184483942399	0.999351895502015	Calm2, Atf4
mmu04330	KEGG	NSC-stage1	---	Notch signaling pathway	1/331	0.897383937776628	0.999351895502015	Hdac1
mmu04730	KEGG	NSC-stage1	---	Long-term depression	1/331	0.897383937776628	0.999351895502015	Hras
mmu04660	KEGG	NSC-stage1	---	T cell receptor signaling pathway	2/331	0.900259614014434	0.999351895502015	Cdk4, Hras
mmu01212	KEGG	NSC-stage1	---	Fatty acid metabolism	1/331	0.904909217304373	0.999351895502015	Acat1
mmu04270	KEGG	NSC-stage1	---	Vascular smooth muscle contraction	3/331	0.905062459089084	0.999351895502015	Ppp1cc, Ppp1ca, Calm2
mmu04064	KEGG	NSC-stage1	---	NF-kappa B signaling pathway	2/331	0.906154769712581	0.999351895502015	Ube2i, Parp1
mmu05152	KEGG	NSC-stage1	---	Tuberculosis	4/331	0.906525981876606	0.999351895502015	Cebpg, Cycs, Calm2, Nfyb
mmu04929	KEGG	NSC-stage1	---	GnRH secretion	1/331	0.908462909194658	0.999351895502015	Hras
mmu05217	KEGG	NSC-stage1	---	Basal cell carcinoma	1/331	0.908462909194658	0.999351895502015	Cdkn1a
mmu04928	KEGG	NSC-stage1	---	Parathyroid hormone synthesis, secretion and action	2/331	0.914390734005603	0.999351895502015	Cdkn1a, Atf4
mmu04664	KEGG	NSC-stage1	---	Fc epsilon RI signaling pathway	1/331	0.918348957917666	0.999351895502015	Hras
mmu04725	KEGG	NSC-stage1	---	Cholinergic synapse	2/331	0.924322210638699	0.999351895502015	Atf4, Hras
mmu04622	KEGG	NSC-stage1	---	RIG-I-like receptor signaling pathway	1/331	0.9298941016015	0.999351895502015	Pin1
mmu04920	KEGG	NSC-stage1	---	Adipocytokine signaling pathway	1/331	0.932516437726475	0.999351895502015	Slc2a4
mmu04935	KEGG	NSC-stage1	---	Growth hormone synthesis, secretion and action	2/331	0.933162452748305	0.999351895502015	Atf4, Hras
mmu04714	KEGG	NSC-stage1	---	Thermogenesis	5/331	0.934881034735388	0.999351895502015	Atp5g2, Actl6a, Ndufaf2, Smarcc1, Hras
mmu04927	KEGG	NSC-stage1	---	Cortisol synthesis and secretion	1/331	0.935040969723824	0.999351895502015	Atf4
mmu04971	KEGG	NSC-stage1	---	Gastric acid secretion	1/331	0.942063442786433	0.999351895502015	Calm2
mmu04924	KEGG	NSC-stage1	---	Renin secretion	1/331	0.944231805567719	0.999351895502015	Calm2
mmu05100	KEGG	NSC-stage1	---	Bacterial invasion of epithelial cells	1/331	0.944231805567719	0.999351895502015	Arpc5l
mmu04510	KEGG	NSC-stage1	---	Focal adhesion	4/331	0.944502723762758	0.999351895502015	Ccnd2, Ppp1cc, Ppp1ca, Hras
mmu05412	KEGG	NSC-stage1	---	Arrhythmogenic right ventricular cardiomyopathy	1/331	0.946319250140498	0.999351895502015	Emd
mmu04611	KEGG	NSC-stage1	---	Platelet activation	2/331	0.947998343820846	0.999351895502015	Ppp1cc, Ppp1ca
mmu04662	KEGG	NSC-stage1	---	B cell receptor signaling pathway	1/331	0.953918412794325	0.999351895502015	Hras
mmu04926	KEGG	NSC-stage1	---	Relaxin signaling pathway	2/331	0.955619580373927	0.999351895502015	Atf4, Hras
mmu05168	KEGG	NSC-stage1	---	Herpes simplex virus 1 infection	11/331	0.957787870949004	0.999351895502015	Alyref, Eif4ebp1, Srsf2, Srsf3, Ppp1cc, Srsf7, Srsf4, Cycs, Srsf1, Ppp1ca, Srsf6
mmu00190	KEGG	NSC-stage1	---	Oxidative phosphorylation	2/331	0.960936667205496	0.999351895502015	Atp5g2, Ppa1
mmu00590	KEGG	NSC-stage1	---	Arachidonic acid metabolism	1/331	0.961926703515488	0.999351895502015	Ptges3
mmu04911	KEGG	NSC-stage1	---	Insulin secretion	1/331	0.961926703515488	0.999351895502015	Atf4
mmu04970	KEGG	NSC-stage1	---	Salivary secretion	1/331	0.961926703515488	0.999351895502015	Calm2
mmu05135	KEGG	NSC-stage1	---	Yersinia infection	2/331	0.962167463325169	0.999351895502015	Pycard, Arpc5l
mmu04260	KEGG	NSC-stage1	---	Cardiac muscle contraction	1/331	0.963353428426206	0.999351895502015	Tpm4
mmu04512	KEGG	NSC-stage1	---	ECM-receptor interaction	1/331	0.964726845001266	0.999351895502015	Hmmr
mmu05235	KEGG	NSC-stage1	---	PD-L1 expression and PD-1 checkpoint pathway in cancer	1/331	0.964726845001266	0.999351895502015	Hras
mmu05416	KEGG	NSC-stage1	---	Viral myocarditis	1/331	0.964726845001266	0.999351895502015	Cycs
mmu04371	KEGG	NSC-stage1	---	Apelin signaling pathway	2/331	0.965640924482333	0.999351895502015	Calm2, Hras
mmu04727	KEGG	NSC-stage1	---	GABAergic synapse	1/331	0.966048939249322	0.999351895502015	Hap1
mmu04140	KEGG	NSC-stage1	---	Autophagy - animal	2/331	0.966729193674291	0.999351895502015	Hmgb1, Hras
mmu04145	KEGG	NSC-stage1	---	Phagosome	3/331	0.967934697789542	0.999351895502015	Tuba1b, Tubb5, Tubb4b
mmu04666	KEGG	NSC-stage1	---	Fc gamma R-mediated phagocytosis	1/331	0.969726057824069	0.999351895502015	Arpc5l
mmu04070	KEGG	NSC-stage1	---	Phosphatidylinositol signaling system	1/331	0.974018574133569	0.999351895502015	Calm2
mmu04713	KEGG	NSC-stage1	---	Circadian entrainment	1/331	0.97593153046368	0.999351895502015	Calm2
mmu04659	KEGG	NSC-stage1	---	Th17 cell differentiation	1/331	0.980868065751206	0.999351895502015	Hsp90aa1
mmu04932	KEGG	NSC-stage1	---	Non-alcoholic fatty liver disease	2/331	0.98148421713926	0.999351895502015	Cycs, Atf4
mmu05145	KEGG	NSC-stage1	---	Toxoplasmosis	1/331	0.984794521401486	0.999351895502015	Cycs
mmu04668	KEGG	NSC-stage1	---	TNF signaling pathway	1/331	0.986445149705134	0.999351895502015	Atf4
mmu04015	KEGG	NSC-stage1	---	Rap1 signaling pathway	3/331	0.987570721646717	0.999351895502015	Id1, Calm2, Hras
mmu04024	KEGG	NSC-stage1	---	cAMP signaling pathway	3/331	0.987941629490713	0.999351895502015	Ppp1cc, Ppp1ca, Calm2
mmu04650	KEGG	NSC-stage1	---	Natural killer cell mediated cytotoxicity	1/331	0.990024631049861	0.999351895502015	Hras
mmu04071	KEGG	NSC-stage1	---	Sphingolipid signaling pathway	1/331	0.991108808104455	0.999351895502015	Hras
mmu04144	KEGG	NSC-stage1	---	Endocytosis	4/331	0.992197827266338	0.999351895502015	Vps36, Kif5b, Arpc5l, Hras
mmu04726	KEGG	NSC-stage1	---	Serotonergic synapse	1/331	0.99320330022295	0.999351895502015	Hras
mmu04072	KEGG	NSC-stage1	---	Phospholipase D signaling pathway	1/331	0.996596899051625	0.999351895502015	Hras
mmu04310	KEGG	NSC-stage1	---	Wnt signaling pathway	1/331	0.998362886859479	0.999351895502015	Ccnd2
mmu04014	KEGG	NSC-stage1	---	Ras signaling pathway	2/331	0.998598679926863	0.999351895502015	Calm2, Hras
mmu04020	KEGG	NSC-stage1	---	Calcium signaling pathway	2/331	0.998940289518256	0.999351895502015	Calm2, Vdac3
mmu04010	KEGG	NSC-stage1	---	MAPK signaling pathway	3/331	0.999005445471072	0.999351895502015	Stmn1, Atf4, Hras
mmu04360	KEGG	NSC-stage1	---	Axon guidance	1/331	0.999008634792022	0.999351895502015	Hras
mmu04062	KEGG	NSC-stage1	---	Chemokine signaling pathway	1/331	0.999351895502015	0.999351895502015	Hras
GO:00070591	GO	NSC-stage2	BP	chromosome segregation	77/560	3.99485672461707e-54	1.54880595213404e-50	Ube2c, Cenpe, Cdc20, Cdca8, Birc5, Ccnb1, Knstrn, Kif2c, Bub1b, Ect2, Dlgap5, Knl1, Kif23, Cenpf, Mki67, Nek2, Psrc1, Kif4, Kif22, Plk1, Nuf2, Tacc3, Spc25, Top2a, Sgo2a, Mad2l1, Bub1, Racgap1, Prc1, Kif14, Cdca2, Ncapg, Cenpw, Sgo1, Ska1, Spag5, Ska3, Cenpn, Smc2, Incenp, Pmf1, Nusap1, Nde1, Spdl1, Ndc80, Smc4, Rad21, Ncapd2, Ran, Ttk, Cenpk, Aurkb, Cenph, Cenpq, Cit, Hnrnpu, Rcc2, Ska2, Banf1, …
GO:01400141	GO	NSC-stage2	BP	mitotic nuclear division	63/560	5.66499469619653e-44	1.0981592218577e-40	Tpx2, Ube2c, Cenpe, Cdc20, Cdca8, Birc5, Ccnb1, Knstrn, Kif2c, Bub1b, Kif23, Mki67, Kif11, Nek2, Psrc1, Kif4, Kifc1, Kif22, Plk1, Nuf2, Tacc3, Sgo2a, Mad2l1, Bub1, Racgap1, Prc1, Aurka, Kif14, Ncapg, Sgo1, Kif20b, Spag5, Smc2, Incenp, Nusap1, Nde1, Spdl1, Ndc80, Smc4, Rad21, Ube2s, Ncapd2, Ran, Bora, Ttk, Cenpk, Aurkb, Cit, Mzt1, Hnrnpu, Ncaph2, Anapc15, Naa50, Kif18a, Kpnb1, Cenpc1, Ranbp1, Cdk5…
GO:00000701	GO	NSC-stage2	BP	mitotic sister chromatid segregation	50/560	3.83222560535747e-43	4.95251289065698e-40	Ube2c, Cenpe, Cdc20, Cdca8, Birc5, Ccnb1, Knstrn, Kif2c, Bub1b, Kif23, Nek2, Psrc1, Kif4, Kif22, Plk1, Nuf2, Tacc3, Sgo2a, Mad2l1, Bub1, Racgap1, Prc1, Kif14, Ncapg, Sgo1, Spag5, Smc2, Incenp, Nusap1, Spdl1, Ndc80, Smc4, Rad21, Ncapd2, Ran, Ttk, Cenpk, Aurkb, Cit, Hnrnpu, Ncaph2, Anapc15, Naa50, Kif18a, Kpnb1, Cenpc1, Cdk5rap2, Tpr, Anapc11, Bub3
GO:00008191	GO	NSC-stage2	BP	sister chromatid segregation	53/560	1.65169695962291e-42	1.60090727811451e-39	Ube2c, Cenpe, Cdc20, Cdca8, Birc5, Ccnb1, Knstrn, Kif2c, Bub1b, Kif23, Nek2, Psrc1, Kif4, Kif22, Plk1, Nuf2, Tacc3, Top2a, Sgo2a, Mad2l1, Bub1, Racgap1, Prc1, Kif14, Ncapg, Sgo1, Spag5, Smc2, Incenp, Nusap1, Spdl1, Ndc80, Smc4, Rad21, Ncapd2, Ran, Ttk, Cenpk, Aurkb, Cit, Hnrnpu, Ncaph2, Sfpq, Anapc15, Naa50, Kif18a, Ctnnb1, Kpnb1, Cenpc1, Cdk5rap2, Tpr, Anapc11, Bub3
GO:00988131	GO	NSC-stage2	BP	nuclear chromosome segregation	60/560	3.4599123427142e-41	2.68281603054059e-38	Ube2c, Cenpe, Cdc20, Cdca8, Birc5, Ccnb1, Knstrn, Kif2c, Bub1b, Ect2, Knl1, Kif23, Cenpf, Nek2, Psrc1, Kif4, Kif22, Plk1, Nuf2, Tacc3, Top2a, Sgo2a, Mad2l1, Bub1, Racgap1, Prc1, Kif14, Ncapg, Sgo1, Spag5, Smc2, Incenp, Nusap1, Spdl1, Ndc80, Smc4, Rad21, Ncapd2, Ran, Ttk, Cenpk, Aurkb, Cenpq, Cit, Hnrnpu, Rcc2, Ncaph2, Sfpq, Anapc15, Naa50, Kif18a, Ctnnb1, Kpnb1, Cenpc1, Terf1, Cdk5rap2, Tpr, Anap…
GO:00002801	GO	NSC-stage2	BP	nuclear division	70/560	1.82176923693029e-38	1.17716655526312e-35	Tpx2, Ube2c, Cenpe, Cdc20, Cdca8, Birc5, Ccnb1, Knstrn, Aspm, Kif2c, Bub1b, Kif23, Mki67, Cks2, Kif11, Nek2, Psrc1, Kif4, Kifc1, Kif22, Plk1, Nuf2, Tacc3, Top2a, Sgo2a, Mad2l1, Bub1, Racgap1, Prc1, Aurka, Kif14, Ncapg, Sgo1, Kif20b, Spag5, Smc2, Incenp, Nusap1, Nde1, Spdl1, Ndc80, Smc4, Rad21, Ube2s, Ncapd2, Ran, Bora, Ttk, Cenpk, Aurkb, Cit, Mzt1, Hnrnpu, Ncaph2, Anapc15, Naa50, Suv39h2, Psmc3ip…
GO:0008380	GO	NSC-stage2	BP	RNA splicing	66/560	7.38354690048556e-37	4.08943019045464e-34	Lsm5, Rbm3, Hnrnpu, Hnrnpa3, Snrpf, Lsm6, Psip1, Dazap1, Larp7, Ybx1, Hnrnpa1, Sfpq, Lsm2, Lsm4, Alyref, Lsm3, Hnrnph1, Snrpa1, Ptbp1, Srsf3, Srsf7, Hnrnpk, Srsf2, Rbm24, Raly, Hnrnpa2b1, Dcps, Snrnp25, Pabpc1, Hnrnph2, Ddx39b, Cwc15, Tcerg1, Srsf9, Hnrnpm, Snrpg, Fmr1, Hnrnpf, Rbmxl1, Prpf38a, Rbm8a, Rbmx, Hnrnpc, Snrpd1, Elavl4, Thoc7, Snrpb, Lsm8, Magoh, Nono, Dhx15, Snrpa, U2af2, Snrpc, Ncl, …
GO:00482851	GO	NSC-stage2	BP	organelle fission	70/560	5.96814052197393e-35	2.89231010046162e-32	Tpx2, Ube2c, Cenpe, Cdc20, Cdca8, Birc5, Ccnb1, Knstrn, Aspm, Kif2c, Bub1b, Kif23, Mki67, Cks2, Kif11, Nek2, Psrc1, Kif4, Kifc1, Kif22, Plk1, Nuf2, Tacc3, Top2a, Sgo2a, Mad2l1, Bub1, Racgap1, Prc1, Aurka, Kif14, Ncapg, Sgo1, Kif20b, Spag5, Smc2, Incenp, Nusap1, Nde1, Spdl1, Ndc80, Smc4, Rad21, Ube2s, Ncapd2, Ran, Bora, Ttk, Cenpk, Aurkb, Cit, Mzt1, Hnrnpu, Ncaph2, Anapc15, Naa50, Suv39h2, Psmc3ip…
GO:0006397	GO	NSC-stage2	BP	mRNA processing	66/560	5.70678622805515e-32	2.45835668957442e-29	Ccnb1, Lsm5, Rbm3, Hnrnpu, Hnrnpa3, Snrpf, Lsm6, Psip1, Dazap1, Larp7, Ybx1, Hnrnpa1, Sfpq, Lsm2, Lsm4, Alyref, Lsm3, Hnrnph1, Snrpa1, Ptbp1, Srsf3, Srsf7, Nudt21, Hnrnpk, Srsf2, Rbm24, Raly, Hnrnpa2b1, Dcps, Snrnp25, Pabpc1, Ddx39b, Cwc15, Tcerg1, Srsf9, Hnrnpm, Snrpg, Fmr1, Hnrnpf, Rbmxl1, Prpf38a, Rbm8a, Rbmx, Hnrnpc, Snrpd1, Elavl4, Zfp36l1, Thoc7, Snrpb, Lsm8, Magoh, Nono, Dhx15, Snrpa, U2af…
GO:1902850	GO	NSC-stage2	BP	microtubule cytoskeleton organization involved in mitosis	39/560	2.48308341640882e-30	9.62691440541699e-28	Cenpa, Tpx2, Cenpe, Cdc20, Birc5, Ccnb1, Dlgap5, Kif23, Kif11, Nek2, Psrc1, Kif4, Kifc1, Plk1, Nuf2, Tacc3, Spc25, Mad2l1, Racgap1, Prc1, Aurka, Sapcd2, Nusap1, Nde1, Spdl1, Ndc80, Bora, Gpsm2, Aurkb, Cenph, Ckap5, Mzt1, Hnrnpu, Stmn1, Kpnb1, Ptpa, Pax6, Cdk5rap2, Tpr
GO:0000375	GO	NSC-stage2	BP	RNA splicing, via transesterification reactions	49/560	1.08708366079338e-28	3.24201796376609e-26	Lsm5, Rbm3, Hnrnpu, Snrpf, Lsm6, Psip1, Dazap1, Larp7, Hnrnpa1, Sfpq, Lsm2, Lsm4, Lsm3, Snrpa1, Ptbp1, Srsf3, Srsf7, Hnrnpk, Srsf2, Rbm24, Hnrnpa2b1, Dcps, Snrnp25, Ddx39b, Cwc15, Srsf9, Hnrnpm, Snrpg, Fmr1, Rbmxl1, Prpf38a, Rbm8a, Rbmx, Hnrnpc, Snrpd1, Snrpb, Lsm8, Magoh, Nono, Snrpa, U2af2, Snrpc, Ncl, Snrpe, Eif4a3, Srsf1, Sf3b5, Txnl4a, Khdrbs1
GO:0000377	GO	NSC-stage2	BP	RNA splicing, via transesterification reactions with bulged adenosine as nucleophile	49/560	1.08708366079338e-28	3.24201796376609e-26	Lsm5, Rbm3, Hnrnpu, Snrpf, Lsm6, Psip1, Dazap1, Larp7, Hnrnpa1, Sfpq, Lsm2, Lsm4, Lsm3, Snrpa1, Ptbp1, Srsf3, Srsf7, Hnrnpk, Srsf2, Rbm24, Hnrnpa2b1, Dcps, Snrnp25, Ddx39b, Cwc15, Srsf9, Hnrnpm, Snrpg, Fmr1, Rbmxl1, Prpf38a, Rbm8a, Rbmx, Hnrnpc, Snrpd1, Snrpb, Lsm8, Magoh, Nono, Snrpa, U2af2, Snrpc, Ncl, Snrpe, Eif4a3, Srsf1, Sf3b5, Txnl4a, Khdrbs1
GO:0000398	GO	NSC-stage2	BP	mRNA splicing, via spliceosome	49/560	1.08708366079338e-28	3.24201796376609e-26	Lsm5, Rbm3, Hnrnpu, Snrpf, Lsm6, Psip1, Dazap1, Larp7, Hnrnpa1, Sfpq, Lsm2, Lsm4, Lsm3, Snrpa1, Ptbp1, Srsf3, Srsf7, Hnrnpk, Srsf2, Rbm24, Hnrnpa2b1, Dcps, Snrnp25, Ddx39b, Cwc15, Srsf9, Hnrnpm, Snrpg, Fmr1, Rbmxl1, Prpf38a, Rbm8a, Rbmx, Hnrnpc, Snrpd1, Snrpb, Lsm8, Magoh, Nono, Snrpa, U2af2, Snrpc, Ncl, Snrpe, Eif4a3, Srsf1, Sf3b5, Txnl4a, Khdrbs1
GO:00070511	GO	NSC-stage2	BP	spindle organization	40/560	2.68022052243151e-27	7.42229640390498e-25	Tpx2, Cenpe, Cdc20, Birc5, Ccnb1, Knstrn, Aspm, Dlgap5, Kif23, Kif11, Nek2, Psrc1, Kif4, Kifc1, Plk1, Nuf2, Tacc3, Spc25, Racgap1, Prc1, Aurka, Cenpw, Spag5, Incenp, Ndc80, Bora, Gpsm2, Aurkb, Cenph, Ckap5, Mzt1, Hnrnpu, Stmn1, Haus1, Mapre1, Kpnb1, Ptpa, Ranbp1, Cenpj, Tpr
GO:0051983	GO	NSC-stage2	BP	regulation of chromosome segregation	32/560	5.58827165586914e-27	1.44438194732031e-24	Ube2c, Cenpe, Birc5, Ccnb1, Knstrn, Kif2c, Bub1b, Ect2, Mki67, Nek2, Plk1, Tacc3, Sgo2a, Mad2l1, Bub1, Racgap1, Spag5, Spdl1, Ndc80, Rad21, Ttk, Aurkb, Cit, Hnrnpu, Rcc2, Sfpq, Anapc15, Ctnnb1, Cdk5rap2, Tpr, Anapc11, Bub3
GO:00156311	GO	NSC-stage2	MF	tubulin binding	49/551	1.9446310076243e-22	1.1201074603916e-19	Tpx2, Cenpe, Birc5, Knstrn, Kif2c, Dlgap5, Kif23, Kif11, Gas2l3, Psrc1, Kif4, Kif20a, Kifc1, Kif22, Plk1, Kif15, Racgap1, Prc1, Kif14, Ska1, Kif20b, Spag5, Nusap1, Nde1, Hdgf, Gtse1, Vbp1, Ckap5, Rcc2, Ska2, Cacybp, Stmn1, Arl4c, Atf5, Cep70, Kif18a, Ift74, Mapre1, Cep295, Cetn2, Fmr1, Phf6, Cenpj, Hsph1, Terf1, Cetn3, Cdk5rap2, Tpr, Ddx3x
GO:0003729	GO	NSC-stage2	MF	mRNA binding	42/551	7.83681039418687e-18	2.25700139352582e-15	Hsp90aa1, Hnrnpu, Hnrnpa3, Dazap1, Ybx1, Exosc8, Ptbp1, Srsf3, Nudt21, Hnrnpk, Rbm24, Myef2, G3bp1, Hnrnpa2b1, Trp53, Pabpc1, Eif4g2, Serbp1, Hnrnpm, Fmr1, Gnl3, Rbm8a, Myh10, Rbmx, Hnrnpc, Elavl4, Zfp36l1, Hnrnpd, Ncl, Hnrnpa0, Elavl1, Tpr, Cnbp, Syncrip, Eif4a3, Srsf1, Ddx3x, Eif3d, Ssb, Khdrbs1, Eif3a, Taf15
GO:00080171	GO	NSC-stage2	MF	microtubule binding	36/551	2.95826965139012e-17	5.67987773066902e-15	Tpx2, Cenpe, Birc5, Knstrn, Kif2c, Dlgap5, Kif23, Kif11, Gas2l3, Psrc1, Kif4, Kif20a, Kifc1, Kif22, Plk1, Kif15, Racgap1, Prc1, Kif14, Ska1, Kif20b, Spag5, Nusap1, Nde1, Gtse1, Ckap5, Rcc2, Ska2, Kif18a, Mapre1, Cep295, Cetn2, Fmr1, Terf1, Cetn3, Cdk5rap2
GO:00430211	GO	NSC-stage2	MF	ribonucleoprotein complex binding	24/551	1.34049659671283e-13	1.93031509926648e-11	Ckap5, Rbm3, Hnrnpu, Ezh2, Hnrnpk, Eif1a, Eif5a, Ppih, Snrpg, Fmr1, Phf6, Pim1, Eif2s1, Hnrnpc, Snrpd1, Rpsa, Snrpb, Abcf1, Sec61b, Snrpc, Snrpe, Abce1, Eif4a3, Ddx3x
GO:0003730	GO	NSC-stage2	MF	mRNA 3'-UTR binding	18/551	2.26358059200391e-11	2.6076448419885e-09	Hnrnpu, Dazap1, Exosc8, Nudt21, Hnrnpk, Rbm24, Hnrnpa2b1, Trp53, Pabpc1, Serbp1, Fmr1, Hnrnpc, Elavl4, Zfp36l1, Hnrnpd, Hnrnpa0, Elavl1, Taf15
GO:0003727	GO	NSC-stage2	MF	single-stranded RNA binding	17/551	8.83213737187258e-11	8.47885187699767e-09	Hmgb1, Hnrnpu, Dazap1, Paip2b, Pabpc1, Fmr1, Hnrnpf, Rbmx, Hnrnpc, Elavl4, U2af2, Cnbp, Syncrip, Eif4a3, Ddx3x, Ssb, Khdrbs1
GO:0031490	GO	NSC-stage2	MF	chromatin DNA binding	16/551	9.54693926413354e-10	7.8557671659156e-08	Hmgn5, Insm1, Hmgn1, Tox3, Hnrnpu, Hmgn3, Ezh2, Notch1, Top1, Zic2, Pole3, Ruvbl2, Suz12, Sox2, H3f3b, H1f0
GO:0070717	GO	NSC-stage2	MF	poly-purine tract binding	10/551	9.55465024731932e-09	6.87934817806991e-07	Hnrnpu, Dazap1, Paip2b, Pabpc1, Fmr1, Elavl4, Syncrip, Eif4a3, Ddx3x, Khdrbs1
GO:0045182	GO	NSC-stage2	MF	translation regulator activity	17/551	1.27338130516245e-08	8.14964035303968e-07	Paip2b, Rps27l, Eif1ax, Eif1a, Eif5a, Eif4g2, Eif4e, Fmr1, Eif2s1, Elavl4, Abcf1, Eif4a1, Cnbp, Gspt1, Eif4a3, Eif3d, Eif3a
GO:0008022	GO	NSC-stage2	MF	protein C-terminus binding	23/551	1.45597877290013e-08	8.38643773190475e-07	Cdc20, Cenpf, Mki67, Top2a, Mad2l1, Sae1, Gpsm2, Dynll1, Banf1, Id1, Ctnnb1, Dynlt1f, Trp53, Pabpc1, Vps36, Fbln1, Ywhaq, Ppp1cc, Terf1, Stip1, Ncl, Polr2a, Atf4
GO:0003725	GO	NSC-stage2	MF	double-stranded RNA binding	14/551	1.66348506586872e-08	8.71061270854892e-07	Hmgb1, Tubb4b, Hnrnpu, Vim, Ddx21, Tuba1b, Msn, Fmr1, Ilf2, Hspd1, Dhx15, Eif4a1, Elavl1, Ddx3x
GO:0003712	GO	NSC-stage2	MF	transcription coregulator activity	32/551	4.44147613104344e-08	2.13190854290085e-06	Hmgb2, Pmf1, Hdgf, Hnrnpu, Psip1, Arl2bp, Kmt5a, Ezh2, Psmc3ip, Med30, Ctnnb1, Raly, Ruvbl1, Notch1, Trim28, Ss18, Tcerg1, Jade1, Hdac1, Cenpj, Btg2, Med21, Eny2, Sap30, Ruvbl2, Pa2g4, Tdg, Tfdp2, Ewsr1, Brd8, Ccar1, Taf15
GO:00168871	GO	NSC-stage2	MF	ATPase activity	30/551	7.10120699313047e-08	3.14638094464858e-06	Kif2c, Kif23, Kif11, Kif20a, Kifc1, Kif22, Pif1, Kif15, Top2a, Kif14, Kif20b, Hsp90aa1, Rfc4, Ddx21, Mcm7, Kif18a, Psmc1, G3bp1, Ruvbl1, Ptpa, Ddx39b, Myh10, Ruvbl2, Smarca5, Dhx15, Abcf1, Abce1, Eif4a1, Eif4a3, Ddx3x
GO:0036002	GO	NSC-stage2	MF	pre-mRNA binding	9/551	1.11518709812252e-07	4.58819834656122e-06	Hnrnpu, Ptbp1, Hnrnpk, Srsf2, Rbm24, Hnrnpa2b1, Elavl4, U2af2, Snrpc
GO:0003777	GO	NSC-stage2	MF	microtubule motor activity	12/551	1.53865023849078e-07	5.65016368886715e-06	Cenpe, Kif2c, Kif23, Kif11, Kif4, Kif20a, Kifc1, Kif22, Kif15, Kif14, Kif20b, Kif18a
GO:00007751	GO	NSC-stage2	CC	chromosome, centromeric region	67/566	1.68028772842705e-57	8.11578972830265e-55	Cenpa, Cenpe, Cdca8, Birc5, Ccnb1, Knstrn, Kif2c, Bub1b, Knl1, Cenpf, Mki67, Nek2, Spc24, Plk1, Nuf2, Spc25, Top2a, Mis18bp1, Cenpm, Sgo2a, Mad2l1, Bub1, Aurka, Rangap1, Ncapg, Cenpw, Sgo1, Ska1, Spag5, Ska3, Cenpn, Incenp, Pmf1, Nde1, Spdl1, Cenpp, Ndc80, Smc4, Rad21, Ncapd2, Ttk, Dynll1, Cenpk, Aurkb, Cenph, Ckap5, Cenpq, Hnrnpu, Rcc2, Ska2, Nudcd2, Nup37, Cenpv, Cbx3, Suv39h2, Kif18a, Ppp2r5c,…
GO:00986871	GO	NSC-stage2	CC	chromosomal region	73/566	1.11137185551326e-51	2.68396303106453e-49	Cenpa, Cenpe, Cdca8, Birc5, Ccnb1, Knstrn, Kif2c, Bub1b, Knl1, Cenpf, Mki67, Nek2, Spc24, Pif1, Plk1, Nuf2, Spc25, Top2a, Mis18bp1, Cenpm, Sgo2a, Mad2l1, Bub1, Aurka, Rangap1, Ncapg, Cenpw, Sgo1, Ska1, Spag5, Ska3, Cenpn, Incenp, Pmf1, Nde1, Spdl1, Cenpp, Ndc80, Smc4, Rad21, Ncapd2, Ttk, Dynll1, Cenpk, Aurkb, Cenph, Ckap5, Cenpq, Hnrnpu, Rcc2, Ska2, Nudcd2, Nup37, Cenpv, Ezh2, Cbx3, Suv39h2, Kif1…
GO:00007761	GO	NSC-stage2	CC	kinetochore	51/566	6.47130489668881e-47	1.0418800883669e-44	Cenpa, Cenpe, Birc5, Ccnb1, Knstrn, Kif2c, Bub1b, Knl1, Cenpf, Nek2, Spc24, Plk1, Nuf2, Spc25, Mis18bp1, Cenpm, Sgo2a, Mad2l1, Bub1, Rangap1, Cenpw, Sgo1, Ska1, Spag5, Ska3, Cenpn, Incenp, Pmf1, Nde1, Spdl1, Ndc80, Ttk, Dynll1, Cenpk, Aurkb, Cenph, Ckap5, Cenpq, Hnrnpu, Ska2, Nudcd2, Nup37, Cenpv, Kif18a, Cenpc1, Phf6, Xpo1, Ppp1cc, Tpr, Bub3, Hjurp
GO:00058191	GO	NSC-stage2	CC	spindle	63/566	1.0058625618164e-40	1.2145790433933e-38	Tpx2, Cenpe, Cdca8, Birc5, Ccnb1, Knstrn, Aspm, Ckap2l, Kif2c, Bub1b, Ect2, Dlgap5, Kif23, Cenpf, Kif11, Nek2, Psrc1, Kif20a, Kifc1, Kif22, Plk1, Tacc3, Mad2l1, Racgap1, Prc1, Aurka, Cdk1, Kif14, Rangap1, Cep89, Sgo1, Ska1, Kif20b, Spag5, Ska3, Incenp, Nusap1, Nde1, Spdl1, Bora, Ttk, Gpsm2, Dynll1, Pkp4, Aurkb, Ckap5, Mzt1, Hnrnpu, Rcc2, Ska2, Nudcd2, Cenpv, Cbx3, Kif18a, Cntrl, Mapre1, Cep295, M…
GO:00007791	GO	NSC-stage2	CC	condensed chromosome, centromeric region	30/566	1.35144151042339e-33	1.305492499069e-31	Cenpa, Cenpe, Birc5, Ccnb1, Bub1b, Knl1, Cenpf, Plk1, Nuf2, Spc25, Mis18bp1, Sgo2a, Bub1, Aurka, Ncapg, Sgo1, Ska1, Ska3, Pmf1, Spdl1, Ndc80, Rad21, Ncapd2, Cenpk, Aurkb, Ska2, Cbx3, Cenpc1, Cenpb, Hjurp
GO:0005681	GO	NSC-stage2	CC	spliceosomal complex	45/566	6.94816326780394e-31	5.59327143058217e-29	Lsm5, Rbm3, Hnrnpu, Hnrnpa3, Snrpf, Lsm6, Ybx1, Hnrnpa1, Lsm2, Lsm4, Alyref, Lsm3, Hnrnph1, Snrpa1, Hnrnpk, Srsf2, Raly, Myef2, Hnrnpa2b1, Snrnp25, Pabpc1, Ddx39b, Cwc15, Hnrnpm, Snrpg, Hnrnpf, Rbmxl1, Prpf38a, Rbm8a, Rbmx, Hnrnpc, Snrpd1, Snrpb, Lsm8, Magoh, Dhx15, Snrpa, U2af2, Ncl, Snrpe, Syncrip, Eif4a3, Srsf1, Sf3b5, Txnl4a
GO:00726861	GO	NSC-stage2	CC	mitotic spindle	37/566	1.35980875605071e-28	9.38268041674991e-27	Tpx2, Cenpe, Knstrn, Aspm, Ckap2l, Ect2, Kif23, Kif11, Kifc1, Kif22, Plk1, Tacc3, Mad2l1, Racgap1, Prc1, Aurka, Cdk1, Rangap1, Ska1, Kif20b, Spag5, Ska3, Nusap1, Gpsm2, Dynll1, Pkp4, Aurkb, Hnrnpu, Rcc2, Nudcd2, Kif18a, Cntrl, Mapre1, Cep295, Cdk5rap2, Tpr, Tfdp2
GO:00304961	GO	NSC-stage2	CC	midbody	36/566	5.63806720509775e-26	3.40398307507777e-24	Cenpe, Cdca8, Birc5, Aspm, Ect2, Kif23, Cenpf, Nek2, Psrc1, Kif4, Kif20a, Cep55, Plk1, Racgap1, Prc1, Cdk1, Kif14, Kif20b, Incenp, Ran, Hsp90b1, Pkp4, Aurkb, Anln, Cit, Hnrnpu, Rcc2, Clic4, Arl2bp, Cenpv, Cenpc1, Gnai3, Myh10, Erh, Vps37b, Rdx
GO:00007931	GO	NSC-stage2	CC	condensed chromosome	41/566	2.66124722889924e-25	1.42820267950926e-23	Cenpa, Cenpe, Birc5, Ccnb1, Bub1b, Knl1, Cenpf, Mki67, Nek2, Plk1, Nuf2, Spc25, Top2a, Mis18bp1, Sgo2a, Bub1, Aurka, Ncapg, Sgo1, Ska1, Ska3, Smc2, Incenp, Hmgb2, Pmf1, Spdl1, Ndc80, Smc4, Rad21, Ncapd2, Cenpk, Aurkb, Ska2, Banf1, Ncaph2, Cbx3, Nsmce4a, Cenpc1, Cenpb, Smarca5, Hjurp
GO:00058741	GO	NSC-stage2	CC	microtubule	56/566	7.08715728911509e-25	3.42309697064259e-23	Tpx2, Cenpe, Birc5, Knstrn, Aspm, Kif2c, Kif23, Kif11, Gas2l3, Nek2, Psrc1, Kif4, Kif20a, Kifc1, Kif22, Plk1, Ckap2, Kif15, Prc1, Tuba1c, Aurka, Cdk1, Kif14, Ska1, Kif20b, Spag5, Ska3, Incenp, Nusap1, Nde1, Gtse1, Dynll1, Aurkb, Tubb4b, Ckap5, Hnrnpu, Rcc2, Ska2, Odf2, Stmn1, Kif18a, Dynlt1f, Tuba1b, Haus1, Mapre1, Cep295, Tcp1, Ss18, Fmr1, Cenpj, Hsph1, Cdk5rap2, Cct8, Cct7, Serp1, Eif3a
GO:00007771	GO	NSC-stage2	CC	condensed chromosome kinetochore	21/566	7.9317600481308e-25	3.4827637302247e-23	Cenpa, Cenpe, Birc5, Ccnb1, Bub1b, Knl1, Cenpf, Plk1, Nuf2, Spc25, Mis18bp1, Bub1, Ska1, Ska3, Pmf1, Spdl1, Ndc80, Cenpk, Ska2, Cenpc1, Hjurp
GO:00007801	GO	NSC-stage2	CC	condensed nuclear chromosome, centromeric region	18/566	2.10089536114975e-20	8.45610382862775e-19	Cenpa, Cenpe, Ccnb1, Bub1b, Plk1, Nuf2, Mis18bp1, Sgo2a, Bub1, Aurka, Sgo1, Pmf1, Ndc80, Rad21, Cenpk, Aurkb, Cenpc1, Cenpb
GO:0071013	GO	NSC-stage2	CC	catalytic step 2 spliceosome	23/566	2.28847227404944e-18	8.50255467973753e-17	Hnrnpu, Snrpf, Lsm2, Lsm3, Hnrnph1, Snrpa1, Hnrnpk, Raly, Hnrnpa2b1, Pabpc1, Cwc15, Hnrnpm, Snrpg, Hnrnpf, Rbm8a, Rbmx, Hnrnpc, Snrpd1, Snrpb, Magoh, Syncrip, Eif4a3, Srsf1
GO:0051233	GO	NSC-stage2	CC	spindle midzone	16/566	5.67113550680844e-17	1.95654174984891e-15	Cenpe, Cdca8, Plk1, Racgap1, Prc1, Aurka, Kif14, Kif20b, Incenp, Pkp4, Aurkb, Hnrnpu, Rcc2, Cenpv, Kif18a, Mapre1
GO:0097525	GO	NSC-stage2	CC	spliceosomal snRNP complex	18/566	4.24805636992473e-16	1.36787415111576e-14	Lsm5, Snrpf, Lsm6, Lsm2, Lsm4, Lsm3, Snrpa1, Ddx39b, Ppih, Snrpg, Snrpd1, Snrpb, Lsm8, Snrpa, Snrpc, Snrpe, Sf3b5, Txnl4a
mmu030401	KEGG	NSC-stage2	---	Spliceosome	40/260	3.96261720834861e-30	9.03476723503484e-28	Lsm5, Hnrnpu, Hnrnpa3, Snrpf, Lsm6, Hnrnpa1, Lsm2, Lsm4, Alyref, Lsm3, Snrpa1, Srsf3, Srsf7, Hnrnpk, Srsf2, Ddx39b, Ppih, Cwc15, Tcerg1, Srsf9, Hnrnpm, Snrpg, Rbmxl1, Prpf38a, Rbm8a, Rbmx, Hnrnpc, Snrpd1, Snrpb, Lsm8, Magoh, Dhx15, Snrpa, U2af2, Snrpc, Snrpe, Eif4a3, Srsf1, Sf3b5, Txnl4a
mmu041101	KEGG	NSC-stage2	---	Cell cycle	28/260	8.00787258777251e-18	9.12897475006066e-16	Cdc20, Ccnb1, Ccnb2, Bub1b, Cdc25c, Ccna2, Plk1, Mad2l1, Bub1, Cdk1, Dbf4, Rad21, Ttk, Ccnd2, Cdk4, Mcm7, Cdk6, Trp53, Ywhae, Gadd45g, Hdac1, Ywhaq, Tfdp2, Anapc13, Anapc11, Cdkn1b, Bub3, Cdkn2c
mmu030131	KEGG	NSC-stage2	---	RNA transport	25/260	1.03540384100315e-10	7.86906919162394e-09	Tacc3, Rangap1, Ran, Nup37, Alyref, Eif1ax, Pabpc1, Eif1a, Kpnb1, Ddx39b, Eif4g2, Eif4e, Fmr1, Rbm8a, Sumo2, Xpo1, Eif2s1, Thoc7, Magoh, Eif4a1, Tpr, Eif4a3, Sumo1, Eif3d, Eif3a
mmu041141	KEGG	NSC-stage2	---	Oocyte meiosis	17/260	5.34484752123775e-08	3.04656308710552e-06	Cdc20, Ccnb1, Ccnb2, Cdc25c, Plk1, Mad2l1, Bub1, Aurka, Cdk1, Sgo1, Ppp2r5c, Ywhae, Calm3, Ywhaq, Ppp1cc, Anapc13, Anapc11
mmu049141	KEGG	NSC-stage2	---	Progesterone-mediated oocyte maturation	14/260	2.81595578942619e-07	1.28407583997834e-05	Ccnb1, Ccnb2, Cdc25c, Ccna2, Kif22, Plk1, Mad2l1, Bub1, Aurka, Cdk1, Hsp90aa1, Gnai3, Anapc13, Anapc11
mmu030181	KEGG	NSC-stage2	---	RNA degradation	12/260	5.10566017022102e-06	0.000194015086468399	Lsm5, Lsm6, Exosc8, Lsm2, Lsm4, Lsm3, Dcps, Pabpc1, Btg2, Lsm8, Hspd1, Cnot6
mmu041151	KEGG	NSC-stage2	---	p53 signaling pathway	11/260	6.53815897489109e-06	0.00021295717803931	Ccnb1, Ccnb2, Cdk1, Gtse1, Rrm2, Ccnd2, Cdk4, Cdk6, Trp53, Rprm, Gadd45g
mmu051661	KEGG	NSC-stage2	---	Human T-cell leukemia virus 1 infection	19/260	0.000105672900373688	0.00301167766065012	Cdc20, Ccnb2, Bub1b, Ccna2, Mad2l1, Ran, Ccnd2, Cdk4, Trp53, Ranbp1, Xpo1, Tcf3, Nfyb, Nras, Anapc11, Atf4, Bub3, Cdkn2c, Jun
mmu052031	KEGG	NSC-stage2	---	Viral carcinogenesis	18/260	0.00012228083419514	0.00309778113294354	Cdc20, Ccna2, Cdk1, Ccnd2, Cdk4, Hnrnpk, Cdk6, Psmc1, Trp53, Ywhae, Hdac1, Ranbp1, Ywhaq, Nras, Ddx3x, Atf4, Cdkn1b, Jun
mmu030151	KEGG	NSC-stage2	---	mRNA surveillance pathway	11/260	0.000178070035268621	0.00386228053673864	Dazap1, Alyref, Nudt21, Ppp2r5c, Pabpc1, Ddx39b, Rbm8a, Ppp1cc, Magoh, Gspt1, Eif4a3
mmu050141	KEGG	NSC-stage2	---	Amyotrophic lateral sclerosis	24/260	0.000187160302245572	0.00386228053673864	Tuba1c, Tubb4b, Hnrnpa3, Nup37, Hnrnpa1, Sem1, Alyref, Srsf3, Srsf7, Gpx7, Psmc1, Tuba1b, Hnrnpa2b1, Trp53, Ubqln2, Eif2s1, Cox7a2, Psmb2, Psmb6, Psmd1, Tpr, Pfn1, Atf4, Psmb3
mmu030081	KEGG	NSC-stage2	---	Ribosome biogenesis in eukaryotes	12/260	0.000203277922986244	0.00386228053673864	Ran, Ak6, Dkc1, Nop58, Emg1, Gnl3, Xpo1, Mphosph10, Gar1, Nhp2, Gtpbp4, Nop10
mmu041411	KEGG	NSC-stage2	---	Protein processing in endoplasmic reticulum	14/260	0.000488412839641307	0.00856600980293984	Hsp90b1, Hsp90aa1, Pdia6, Ubqln2, Eif2s1, Hsph1, Sec61g, Hspa4l, Sec61b, Dnaja2, Dnaja1, Atf4, Ssr3, Ube2d2a
mmu042101	KEGG	NSC-stage2	---	Apoptosis	12/260	0.000598643399533053	0.00974933536382401	Birc5, Tuba1c, Lmnb1, Lmnb2, Tuba1b, Trp53, Gadd45g, Eif2s1, Nras, Atf4, Mcl1, Jun
mmu042181	KEGG	NSC-stage2	---	Cellular senescence	14/260	0.000954348264344862	0.0145060936180419	Ccnb1, Ccnb2, Ccna2, Cdk1, Foxm1, Ccnd2, Cdk4, Cdk6, Trp53, Gadd45g, Calm3, Ppp1cc, Zfp36l1, Nras
mmu030101	KEGG	NSC-stage2	---	Ribosome	13/260	0.0021865236831263	0.0293576110826593	Rps27l, Rpl22l1, Rpl8, Mrpl24, Rpsa, Rpl41, Rpl39, Mrpl33, Rps17, Rpl18, Rpl24, Rpl29, Rplp0
mmu030501	KEGG	NSC-stage2	---	Proteasome	6/260	0.00228089750765835	0.0293576110826593	Sem1, Psmc1, Psmb2, Psmb6, Psmd1, Psmb3
mmu050121	KEGG	NSC-stage2	---	Parkinson disease	16/260	0.00231770613810468	0.0293576110826593	Tuba1c, Tubb4b, Sem1, Psmc1, Tuba1b, Txn1, Trp53, Calm3, Gnai3, Eif2s1, Cox7a2, Psmb2, Psmb6, Psmd1, Atf4, Psmb3
mmu052061	KEGG	NSC-stage2	---	MicroRNAs in cancer	18/260	0.00325312879507593	0.0390375455409111	Cdc25c, Kif23, Marcks, Vim, Pak4, Stmn1, Ccnd2, Ezh2, Hnrnpk, Cdk6, Trp53, Notch1, Hdac1, Pim1, Nras, Cdkn1b, Mcl1, Rdx
mmu052161	KEGG	NSC-stage2	---	Thyroid cancer	5/260	0.00411540470867827	0.0469156136789323	Ctnnb1, Trp53, Gadd45g, Tpr, Nras
mmu015221	KEGG	NSC-stage2	---	Endocrine resistance	8/260	0.00562572160370959	0.0610792631259898	Dll1, Cdk4, Trp53, Notch1, Nras, Cdkn1b, Cdkn2c, Jun
mmu052201	KEGG	NSC-stage2	---	Chronic myeloid leukemia	7/260	0.00650602320567006	0.0674260586769443	Cdk4, Cdk6, Trp53, Gadd45g, Hdac1, Nras, Cdkn1b
mmu051691	KEGG	NSC-stage2	---	Epstein-Barr virus infection	14/260	0.00762119529110432	0.0755492402770341	Ccna2, Vim, Ccnd2, Sem1, Cdk4, Cdk6, Psmc1, Trp53, Gadd45g, Hdac1, Sap30, Psmd1, Cdkn1b, Jun
mmu052241	KEGG	NSC-stage2	---	Breast cancer	10/260	0.0107129980704673	0.10177348166944	Dll1, Cdk4, Ctnnb1, Cdk6, Trp53, Gadd45g, Notch1, Nras, Jun, Hes5
mmu052021	KEGG	NSC-stage2	---	Transcriptional misregulation in cancer	13/260	0.0134779565391141	0.122918963636721	Ccna2, Ccnd2, Trp53, Gadd45g, Ss18, Hdac1, Mycn, Tcf3, Ewsr1, Cdkn1b, Cdkn2c, H3f3b, Taf15
mmu034101	KEGG	NSC-stage2	---	Base excision repair	4/260	0.0164632270878571	0.14436983753967	Neil3, Hmgb1, Pole3, Tdg
mmu030301	KEGG	NSC-stage2	---	DNA replication	4/260	0.0181728957754457	0.151653022796595	Rnaseh2c, Rfc4, Mcm7, Pole3
mmu052221	KEGG	NSC-stage2	---	Small cell lung cancer	7/260	0.0186240554311608	0.151653022796595	Cks2, Cks1b, Cdk4, Cdk6, Trp53, Gadd45g, Cdkn1b
mmu052141	KEGG	NSC-stage2	---	Glioma	6/260	0.0205561361880625	0.161613760375112	Cdk4, Cdk6, Trp53, Gadd45g, Calm3, Nras
mmu050201	KEGG	NSC-stage2	---	Prion disease	14/260	0.0250054307136258	0.186108413226774	Tuba1c, Tubb4b, Sem1, Psmc1, Tuba1b, Notch1, Eif2s1, Cox7a2, Psmb2, Psmb6, Stip1, Psmd1, Atf4, Psmb3
mmu052151	KEGG	NSC-stage2	---	Prostate cancer	7/260	0.0253042140790789	0.186108413226774	Hsp90b1, Hsp90aa1, Ctnnb1, Trp53, Nras, Atf4, Cdkn1b
mmu054181	KEGG	NSC-stage2	---	Fluid shear stress and atherosclerosis	9/260	0.0289482233541128	0.206256091398054	Hsp90b1, Hsp90aa1, Ctnnb1, Txn1, Trp53, Calm3, Sumo2, Sumo1, Jun
mmu045401	KEGG	NSC-stage2	---	Gap junction	6/260	0.0392323024702916	0.268265380915129	Tuba1c, Cdk1, Tubb4b, Tuba1b, Gnai3, Nras
mmu043901	KEGG	NSC-stage2	---	Hippo signaling pathway	9/260	0.0400044866276946	0.268265380915129	Birc5, Id1, Ccnd2, Ctnnb1, Tead2, Ywhae, Ywhaq, Ppp1cc, Sox2
mmu052101	KEGG	NSC-stage2	---	Colorectal cancer	6/260	0.0431338159595337	0.28098600110782	Birc5, Ctnnb1, Trp53, Gadd45g, Nras, Jun
mmu050311	KEGG	NSC-stage2	---	Amphetamine addiction	5/260	0.050312881424952	0.318648249024696	Calm3, Hdac1, Ppp1cc, Atf4, Jun
mmu045301	KEGG	NSC-stage2	---	Tight junction	9/260	0.055309386054076	0.325135585017923	Tuba1c, Cdk4, Tuba1b, Msn, Myh10, Hspa4, Rdx, Actr3, Jun
mmu051711	KEGG	NSC-stage2	---	Coronavirus disease - COVID-19	12/260	0.0574667378973934	0.325135585017923	Rps27l, Rpl22l1, Rpl8, Rpsa, Rpl41, Rpl39, Rps17, Rpl18, Rpl24, Rpl29, Rplp0, Jun
mmu050161	KEGG	NSC-stage2	---	Huntington disease	14/260	0.0582928870469105	0.325135585017923	Tuba1c, Tubb4b, Sem1, Gpx7, Psmc1, Tuba1b, Trp53, Hdac1, Cox7a2, Psmb2, Psmb6, Psmd1, Polr2a, Psmb3
mmu052181	KEGG	NSC-stage2	---	Melanoma	5/260	0.0584673639725212	0.325135585017923	Cdk4, Cdk6, Trp53, Gadd45g, Nras
mmu052231	KEGG	NSC-stage2	---	Non-small cell lung cancer	5/260	0.0584673639725212	0.325135585017923	Cdk4, Cdk6, Trp53, Gadd45g, Nras
mmu041201	KEGG	NSC-stage2	---	Ubiquitin mediated proteolysis	8/260	0.061382444884412	0.333218986515379	Ube2c, Cdc20, Ube2s, Sae1, Trim37, Anapc13, Anapc11, Ube2d2a
mmu051621	KEGG	NSC-stage2	---	Measles	8/260	0.0633861345332603	0.336093922641473	Ccnd2, Cdk4, Cdk6, Trp53, Msn, Eif2s1, Cdkn1b, Jun
mmu051321	KEGG	NSC-stage2	---	Salmonella infection	12/260	0.0663736105446866	0.343935981913376	Tuba1c, Dynll1, Hsp90b1, Tubb4b, Hsp90aa1, Ctnnb1, Dynlt1f, Tuba1b, Txn1, Pfn1, Actr3, Jun
mmu004501	KEGG	NSC-stage2	---	Selenocompound metabolism	2/260	0.0863999646254297	0.419291169524409	Sephs1, Txnrd1
mmu040681	KEGG	NSC-stage2	---	FoxO signaling pathway	7/260	0.0880729567006004	0.419291169524409	Ccnb1, Ccnb2, Plk1, Ccnd2, Gadd45g, Nras, Cdkn1b
mmu002401	KEGG	NSC-stage2	---	Pyrimidine metabolism	4/260	0.0882718251630334	0.419291169524409	Rrm2, Dut, Rrm1, Dtymk
mmu052131	KEGG	NSC-stage2	---	Endometrial cancer	4/260	0.0882718251630334	0.419291169524409	Ctnnb1, Trp53, Gadd45g, Nras
mmu049151	KEGG	NSC-stage2	---	Estrogen signaling pathway	7/260	0.0964706963354339	0.442799163248361	Hsp90b1, Hsp90aa1, Calm3, Gnai3, Nras, Atf4, Jun
mmu043301	KEGG	NSC-stage2	---	Notch signaling pathway	4/260	0.0971050796597284	0.442799163248361	Dll1, Notch1, Hdac1, Hes5
mmu054171	KEGG	NSC-stage2	---	Lipid and atherosclerosis	10/260	0.100065288852687	0.447350703106129	Hsp90b1, Hsp90aa1, Trp53, Calm3, Eif2s1, Hspa4, Hspd1, Nras, Atf4, Jun
mmu051611	KEGG	NSC-stage2	---	Hepatitis B	8/260	0.103665818099508	0.454534740897842	Birc5, Ccna2, Trp53, Ywhaq, Nras, Ddx3x, Atf4, Jun
mmu051601	KEGG	NSC-stage2	---	Hepatitis C	8/260	0.10917170021304	0.469644295256099	Cdk4, Ctnnb1, Cdk6, Trp53, Ywhae, Ywhaq, Eif2s1, Nras
mmu052191	KEGG	NSC-stage2	---	Bladder cancer	3/260	0.116446442806431	0.491662758516044	Cdk4, Trp53, Nras
mmu050101	KEGG	NSC-stage2	---	Alzheimer disease	15/260	0.120908317270159	0.501219933410839	Tuba1c, Tubb4b, Sem1, Ctnnb1, Psmc1, Tuba1b, Calm3, Eif2s1, Cox7a2, Psmb2, Psmb6, Psmd1, Nras, Atf4, Psmb3
mmu041371	KEGG	NSC-stage2	---	Mitophagy - animal	4/260	0.125924926040349	0.504777319308794	Trp53, Nras, Atf4, Jun
mmu046571	KEGG	NSC-stage2	---	IL-17 signaling pathway	5/260	0.126194329827199	0.504777319308794	Hsp90b1, Hsp90aa1, Elavl1, Srsf1, Jun
mmu034201	KEGG	NSC-stage2	---	Nucleotide excision repair	3/260	0.129379613270788	0.50641390949159	Rfc4, Cetn2, Pole3
mmu047201	KEGG	NSC-stage2	---	Long-term potentiation	4/260	0.13104570464914	0.50641390949159	Calm3, Ppp1cc, Nras, Atf4
mmu052251	KEGG	NSC-stage2	---	Hepatocellular carcinoma	8/260	0.135875668073337	0.515098779521662	Cdk4, Actl6a, Ctnnb1, Cdk6, Txnrd1, Trp53, Gadd45g, Nras
mmu049191	KEGG	NSC-stage2	---	Thyroid hormone signaling pathway	6/260	0.137811515573778	0.515098779521662	Med30, Ctnnb1, Trp53, Notch1, Hdac1, Nras
mmu047221	KEGG	NSC-stage2	---	Neurotrophin signaling pathway	6/260	0.141702880256507	0.521100914491672	Trp53, Ywhae, Calm3, Nras, Atf4, Jun
mmu004801	KEGG	NSC-stage2	---	Glutathione metabolism	4/260	0.152356107311721	0.551384007413846	Rrm2, Odc1, Gpx7, Rrm1
mmu050301	KEGG	NSC-stage2	---	Cocaine addiction	3/260	0.163723629984598	0.57615614983447	Gnai3, Atf4, Jun
mmu041511	KEGG	NSC-stage2	---	PI3K-Akt signaling pathway	14/260	0.164255042715967	0.57615614983447	Hsp90b1, Hsp90aa1, Ccnd2, Cdk4, Cdk6, Trp53, Ppp2r5c, Ywhae, Eif4e, Ywhaq, Nras, Atf4, Cdkn1b, Mcl1
mmu051651	KEGG	NSC-stage2	---	Human papillomavirus infection	14/260	0.171623798457762	0.584739378209131	Ccna2, Ccnd2, Hes6, Cdk4, Ctnnb1, Cdk6, Psmc1, Trp53, Ppp2r5c, Notch1, Hdac1, Nras, Cdkn1b, Hes5
mmu049331	KEGG	NSC-stage2	---	AGE-RAGE signaling pathway in diabetic complications	5/260	0.171831308508823	0.584739378209131	Cdk4, Pim1, Nras, Cdkn1b, Jun
mmu052121	KEGG	NSC-stage2	---	Pancreatic cancer	4/260	0.180679785340878	0.605808692025297	Cdk4, Cdk6, Trp53, Gadd45g
mmu049341	KEGG	NSC-stage2	---	Cushing syndrome	7/260	0.194192738499254	0.641680353301884	Cdk4, Ctnnb1, Cdk6, Gnai3, Atf4, Cdkn1b, Cdkn2c
mmu03060	KEGG	NSC-stage2	---	Protein export	2/260	0.20662856173299	0.673018743930312	Sec61g, Sec61b
mmu043101	KEGG	NSC-stage2	---	Wnt signaling pathway	7/260	0.219051929025769	0.703434363632047	Cby1, Cacybp, Ccnd2, Ctnnb1, Ruvbl1, Trp53, Jun
mmu045501	KEGG	NSC-stage2	---	Signaling pathways regulating pluripotency of stem cells	6/260	0.224275504154688	0.706099000687383	Id1, Ctnnb1, Pax6, Tcf3, Nras, Sox2
mmu050171	KEGG	NSC-stage2	---	Spinocerebellar ataxia	6/260	0.229011329370536	0.706099000687383	Sem1, Psmc1, Psmb2, Psmb6, Psmd1, Psmb3
mmu040121	KEGG	NSC-stage2	---	ErbB signaling pathway	4/260	0.229172482679238	0.706099000687383	Pak4, Nras, Cdkn1b, Jun
mmu051701	KEGG	NSC-stage2	---	Human immunodeficiency virus 1 infection	9/260	0.266592992599204	0.791913821041832	Ccnb1, Ccnb2, Cdc25c, Cdk1, Pak4, Calm3, Gnai3, Nras, Jun
mmu042111	KEGG	NSC-stage2	---	Longevity regulating pathway	4/260	0.26744457991325	0.791913821041832	Trp53, Eif4e, Nras, Atf4
mmu049121	KEGG	NSC-stage2	---	GnRH signaling pathway	4/260	0.26744457991325	0.791913821041832	Calm3, Nras, Atf4, Jun
mmu052171	KEGG	NSC-stage2	---	Basal cell carcinoma	3/260	0.278315681605872	0.80588435047616	Ctnnb1, Trp53, Gadd45g
mmu009831	KEGG	NSC-stage2	---	Drug metabolism - other enzymes	4/260	0.280459759029083	0.80588435047616	Rrm2, Dut, Rrm1, Impdh2
mmu042611	KEGG	NSC-stage2	---	Adrenergic signaling in cardiomyocytes	6/260	0.282988588583932	0.80588435047616	Ppp2r5c, Tpm4, Calm3, Gnai3, Ppp1cc, Atf4
mmu003101	KEGG	NSC-stage2	---	Lysine degradation	3/260	0.28630101924811	0.80588435047616	Kmt5a, Ezh2, Suv39h2
mmu000721	KEGG	NSC-stage2	---	Synthesis and degradation of ketone bodies	1/260	0.298993045530462	0.829049745056602	Oxct1
mmu050221	KEGG	NSC-stage2	---	Pathways of neurodegeneration - multiple diseases	16/260	0.301803196665342	0.829049745056602	Tuba1c, Tubb4b, Sem1, Gpx7, Ctnnb1, Psmc1, Tuba1b, Calm3, Eif2s1, Cox7a2, Psmb2, Psmb6, Psmd1, Nras, Atf4, Psmb3
mmu048101	KEGG	NSC-stage2	---	Regulation of actin cytoskeleton	8/260	0.312178925221094	0.847342797028682	Pak4, Msn, Myh10, Ppp1cc, Nras, Pfn1, Rdx, Actr3
mmu052111	KEGG	NSC-stage2	---	Renal cell carcinoma	3/260	0.318386792692431	0.854025749810284	Pak4, Nras, Jun
mmu052301	KEGG	NSC-stage2	---	Central carbon metabolism in cancer	3/260	0.326425282618033	0.865406563219902	Slc7a5, Trp53, Nras
mmu049161	KEGG	NSC-stage2	---	Melanogenesis	4/260	0.333311778929923	0.866564069758766	Ctnnb1, Calm3, Gnai3, Nras
mmu052211	KEGG	NSC-stage2	---	Acute myeloid leukemia	3/260	0.33446332517005	0.866564069758766	Ccna2, Pim1, Nras
mmu046601	KEGG	NSC-stage2	---	T cell receptor signaling pathway	4/260	0.353300548288928	0.905084550672761	Pak4, Cdk4, Nras, Jun
mmu047281	KEGG	NSC-stage2	---	Dopaminergic synapse	5/260	0.358200008056535	0.907440020409889	Ppp2r5c, Calm3, Gnai3, Ppp1cc, Atf4
mmu002301	KEGG	NSC-stage2	---	Purine metabolism	5/260	0.36402164231532	0.908390408680046	Rrm2, Ak6, Rrm1, Adss, Impdh2
mmu049181	KEGG	NSC-stage2	---	Thyroid hormone synthesis	3/260	0.366543498239317	0.908390408680046	Hsp90b1, Gpx7, Atf4
mmu050341	KEGG	NSC-stage2	---	Alcoholism	7/260	0.389665897405695	0.940158144535653	Calm3, Hdac1, Gnai3, Ppp1cc, Nras, Atf4, H3f3b
mmu051331	KEGG	NSC-stage2	---	Pertussis	3/260	0.39043994292602	0.940158144535653	Calm3, Gnai3, Jun
mmu051641	KEGG	NSC-stage2	---	Influenza A	6/260	0.391732560223189	0.940158144535653	Kpna2, Cdk4, Cdk6, Hnrnpul1, Xpo1, Eif2s1
mmu001201	KEGG	NSC-stage2	---	Primary bile acid biosynthesis	1/260	0.413180731204875	0.973372038415034	Cyp39a1
mmu015241	KEGG	NSC-stage2	---	Platinum drug resistance	3/260	0.414110033887098	0.973372038415034	Birc5, Top2a, Trp53
mmu052261	KEGG	NSC-stage2	---	Gastric cancer	5/260	0.445194162079561	0.990989692525018	Ctnnb1, Trp53, Gadd45g, Nras, Cdkn1b
mmu001001	KEGG	NSC-stage2	---	Steroid biosynthesis	1/260	0.44696412338052	0.990989692525018	Lbr
mmu049211	KEGG	NSC-stage2	---	Oxytocin signaling pathway	5/260	0.462329166573555	0.990989692525018	Calm3, Gnai3, Ppp1cc, Nras, Jun
mmu003301	KEGG	NSC-stage2	---	Arginine and proline metabolism	2/260	0.470001708567391	0.990989692525018	Odc1, Aldh18a1
mmu051631	KEGG	NSC-stage2	---	Human cytomegalovirus infection	8/260	0.471834569488774	0.990989692525018	Cdk4, Ctnnb1, Cdk6, Trp53, Calm3, Gnai3, Nras, Atf4
mmu04658	KEGG	NSC-stage2	---	Th1 and Th2 cell differentiation	3/260	0.475624649465345	0.990989692525018	Dll1, Notch1, Jun
mmu034301	KEGG	NSC-stage2	---	Mismatch repair	1/260	0.478809643585673	0.990989692525018	Rfc4
mmu051671	KEGG	NSC-stage2	---	Kaposi sarcoma-associated herpesvirus infection	7/260	0.485121779436212	0.990989692525018	Cdk4, Ctnnb1, Cdk6, Trp53, Calm3, Nras, Jun
mmu046121	KEGG	NSC-stage2	---	Antigen processing and presentation	3/260	0.490549094070369	0.990989692525018	Hsp90aa1, Hspa4, Nfyb
mmu040711	KEGG	NSC-stage2	---	Sphingolipid signaling pathway	4/260	0.490723992818968	0.990989692525018	Trp53, Ppp2r5c, Gnai3, Nras
mmu009001	KEGG	NSC-stage2	---	Terpenoid backbone biosynthesis	1/260	0.494040563296556	0.990989692525018	Pcyox1
mmu046661	KEGG	NSC-stage2	---	Fc gamma R-mediated phagocytosis	3/260	0.50526411110199	0.990989692525018	Marcks, Myo10, Actr3
mmu043401	KEGG	NSC-stage2	---	Hedgehog signaling pathway	2/260	0.507753199424327	0.990989692525018	Ccnd2, Spop
mmu049261	KEGG	NSC-stage2	---	Relaxin signaling pathway	4/260	0.521841266542153	0.990989692525018	Gnai3, Nras, Atf4, Jun
mmu047301	KEGG	NSC-stage2	---	Long-term depression	2/260	0.525963460911625	0.990989692525018	Gnai3, Nras
mmu00601	KEGG	NSC-stage2	---	Glycosphingolipid biosynthesis - lacto and neolacto series	1/260	0.537123781298236	0.990989692525018	B3gnt5
mmu007901	KEGG	NSC-stage2	---	Folate biosynthesis	1/260	0.537123781298236	0.990989692525018	Akr1b3
mmu042131	KEGG	NSC-stage2	---	Longevity regulating pathway - multiple species	2/260	0.543715408426279	0.990989692525018	Hdac1, Nras
mmu04392	KEGG	NSC-stage2	---	Hippo signaling pathway - multiple species	1/260	0.550656651742682	0.990989692525018	Tead2
mmu047441	KEGG	NSC-stage2	---	Phototransduction	1/260	0.550656651742682	0.990989692525018	Calm3
mmu049501	KEGG	NSC-stage2	---	Maturity onset diabetes of the young	1/260	0.550656651742682	0.990989692525018	Pax6
mmu052051	KEGG	NSC-stage2	---	Proteoglycans in cancer	6/260	0.554594912967445	0.990989692525018	Ctnnb1, Trp53, Msn, Ppp1cc, Nras, Rdx
mmu006501	KEGG	NSC-stage2	---	Butanoate metabolism	1/260	0.563795346136171	0.990989692525018	Oxct1
mmu03020	KEGG	NSC-stage2	---	RNA polymerase	1/260	0.576551302721999	0.990989692525018	Polr2a
mmu049101	KEGG	NSC-stage2	---	Insulin signaling pathway	4/260	0.581203683739006	0.990989692525018	Eif4e, Calm3, Ppp1cc, Nras
mmu040151	KEGG	NSC-stage2	---	Rap1 signaling pathway	6/260	0.596925309150483	0.990989692525018	Id1, Ctnnb1, Calm3, Gnai3, Nras, Pfn1
mmu00052	KEGG	NSC-stage2	---	Galactose metabolism	1/260	0.612632224928641	0.990989692525018	Akr1b3
mmu006301	KEGG	NSC-stage2	---	Glyoxylate and dicarboxylate metabolism	1/260	0.612632224928641	0.990989692525018	Gcsh
mmu042151	KEGG	NSC-stage2	---	Apoptosis - multiple species	1/260	0.612632224928641	0.990989692525018	Birc5
mmu041451	KEGG	NSC-stage2	---	Phagosome	5/260	0.616746704703154	0.990989692525018	Tuba1c, Tubb4b, Tuba1b, Sec61g, Sec61b
mmu053221	KEGG	NSC-stage2	---	Systemic lupus erythematosus	4/260	0.630863258085528	0.990989692525018	Snrpd1, Snrpb, Ssb, H3f3b
mmu046251	KEGG	NSC-stage2	---	C-type lectin receptor signaling pathway	3/260	0.638906416723802	0.990989692525018	Calm3, Nras, Jun
mmu047251	KEGG	NSC-stage2	---	Cholinergic synapse	3/260	0.638906416723802	0.990989692525018	Gnai3, Nras, Atf4
mmu049171	KEGG	NSC-stage2	---	Prolactin signaling pathway	2/260	0.640329153373731	0.990989692525018	Ccnd2, Nras
mmu00040	KEGG	NSC-stage2	---	Pentose and glucuronate interconversions	1/260	0.645649603111841	0.990989692525018	Akr1b3
mmu049711	KEGG	NSC-stage2	---	Gastric acid secretion	2/260	0.647611334067534	0.990989692525018	Calm3, Gnai3
mmu049241	KEGG	NSC-stage2	---	Renin secretion	2/260	0.654776613716242	0.990989692525018	Calm3, Gnai3
mmu051001	KEGG	NSC-stage2	---	Bacterial invasion of epithelial cells	2/260	0.654776613716242	0.990989692525018	Ctnnb1, Actr3
mmu00051	KEGG	NSC-stage2	---	Fructose and mannose metabolism	1/260	0.656020055969891	0.990989692525018	Akr1b3
mmu049351	KEGG	NSC-stage2	---	Growth hormone synthesis, secretion and action	3/260	0.662401306658427	0.990989692525018	Gnai3, Nras, Atf4
mmu049321	KEGG	NSC-stage2	---	Non-alcoholic fatty liver disease	4/260	0.67172541437976	0.990989692525018	Eif2s1, Cox7a2, Atf4, Jun
mmu04670	KEGG	NSC-stage2	---	Leukocyte transendothelial migration	3/260	0.673728092225043	0.990989692525018	Ctnnb1, Msn, Gnai3
mmu015211	KEGG	NSC-stage2	---	EGFR tyrosine kinase inhibitor resistance	2/260	0.675577356486542	0.990989692525018	Eif4e, Nras
mmu002501	KEGG	NSC-stage2	---	Alanine, aspartate and glutamate metabolism	1/260	0.685352076352189	0.990989692525018	Adss
mmu046621	KEGG	NSC-stage2	---	B cell receptor signaling pathway	2/260	0.688872634135589	0.990989692525018	Nras, Jun
mmu002601	KEGG	NSC-stage2	---	Glycine, serine and threonine metabolism	1/260	0.694564740783319	0.990989692525018	Gcsh
mmu042161	KEGG	NSC-stage2	---	Ferroptosis	1/260	0.694564740783319	0.990989692525018	Trp53
mmu045101	KEGG	NSC-stage2	---	Focal adhesion	5/260	0.702494117863584	0.990989692525018	Pak4, Ccnd2, Ctnnb1, Ppp1cc, Jun
mmu034401	KEGG	NSC-stage2	---	Homologous recombination	1/260	0.703508672239151	0.990989692525018	Sem1
mmu041521	KEGG	NSC-stage2	---	AMPK signaling pathway	3/260	0.716238314311036	0.990989692525018	Ccna2, Ppp2r5c, Elavl1
mmu005901	KEGG	NSC-stage2	---	Arachidonic acid metabolism	2/260	0.720160343394793	0.990989692525018	Gpx7, Ptges3
mmu042601	KEGG	NSC-stage2	---	Cardiac muscle contraction	2/260	0.726091460663252	0.990989692525018	Tpm4, Cox7a2
mmu030221	KEGG	NSC-stage2	---	Basal transcription factors	1/260	0.728805040210012	0.990989692525018	Taf15
mmu04962	KEGG	NSC-stage2	---	Vasopressin-regulated water reabsorption	1/260	0.728805040210012	0.990989692525018	Dynll1
mmu052351	KEGG	NSC-stage2	---	PD-L1 expression and PD-1 checkpoint pathway in cancer	2/260	0.731916270225994	0.990989692525018	Nras, Jun
mmu046211	KEGG	NSC-stage2	---	NOD-like receptor signaling pathway	5/260	0.741934511274534	0.990989692525018	Hsp90aa1, Txn1, Ywhae, Txnip, Jun
mmu040221	KEGG	NSC-stage2	---	cGMP-PKG signaling pathway	4/260	0.747887874297895	0.990989692525018	Calm3, Gnai3, Ppp1cc, Atf4
mmu040101	KEGG	NSC-stage2	---	MAPK signaling pathway	7/260	0.759699445913382	0.990989692525018	Stmn1, Trp53, Gadd45g, Nras, Rasa1, Atf4, Jun
mmu043711	KEGG	NSC-stage2	---	Apelin signaling pathway	3/260	0.767548007356863	0.990989692525018	Calm3, Gnai3, Nras
mmu041401	KEGG	NSC-stage2	---	Autophagy - animal	3/260	0.771816703745257	0.990989692525018	Hmgb1, Eif2s1, Nras
mmu043601	KEGG	NSC-stage2	---	Axon guidance	4/260	0.778750700515931	0.990989692525018	Pak4, Gnai3, Nras, Rasa1
mmu034601	KEGG	NSC-stage2	---	Fanconi anemia pathway	1/260	0.779778850527956	0.990989692525018	Usp1
mmu047131	KEGG	NSC-stage2	---	Circadian entrainment	2/260	0.78457647951773	0.990989692525018	Calm3, Gnai3
mmu052311	KEGG	NSC-stage2	---	Choline metabolism in cancer	2/260	0.78457647951773	0.990989692525018	Nras, Jun
mmu042701	KEGG	NSC-stage2	---	Vascular smooth muscle contraction	3/260	0.792210546766205	0.990989692525018	Calm3, Myh10, Ppp1cc
mmu049251	KEGG	NSC-stage2	---	Aldosterone synthesis and secretion	2/260	0.802969462276435	0.990989692525018	Calm3, Atf4
mmu05142	KEGG	NSC-stage2	---	Chagas disease	2/260	0.807345198779259	0.990989692525018	Gnai3, Jun
mmu04923	KEGG	NSC-stage2	---	Regulation of lipolysis in adipocytes	1/260	0.810230201094329	0.990989692525018	Gnai3
mmu046591	KEGG	NSC-stage2	---	Th17 cell differentiation	2/260	0.811634523400814	0.990989692525018	Hsp90aa1, Jun
mmu049221	KEGG	NSC-stage2	---	Glucagon signaling pathway	2/260	0.811634523400814	0.990989692525018	Calm3, Atf4
mmu002801	KEGG	NSC-stage2	---	Valine, leucine and isoleucine degradation	1/260	0.815797181542876	0.990989692525018	Oxct1
mmu043701	KEGG	NSC-stage2	---	VEGF signaling pathway	1/260	0.821201461930921	0.990989692525018	Nras
mmu049281	KEGG	NSC-stage2	---	Parathyroid hormone synthesis, secretion and action	2/260	0.82795358498903	0.990989692525018	Gnai3, Atf4
mmu049311	KEGG	NSC-stage2	---	Insulin resistance	2/260	0.835628202640618	0.990989692525018	Ptpa, Ppp1cc
mmu051341	KEGG	NSC-stage2	---	Legionellosis	1/260	0.836484791966987	0.990989692525018	Hspd1
mmu041501	KEGG	NSC-stage2	---	mTOR signaling pathway	3/260	0.83824044634741	0.990989692525018	Slc7a5, Eif4e, Nras
mmu00561	KEGG	NSC-stage2	---	Glycerolipid metabolism	1/260	0.841284290057818	0.990989692525018	Akr1b3
mmu05321	KEGG	NSC-stage2	---	Inflammatory bowel disease	1/260	0.841284290057818	0.990989692525018	Jun
mmu049291	KEGG	NSC-stage2	---	GnRH secretion	1/260	0.845943439271431	0.990989692525018	Nras
mmu046681	KEGG	NSC-stage2	---	TNF signaling pathway	2/260	0.846562677768085	0.990989692525018	Atf4, Jun
mmu040661	KEGG	NSC-stage2	---	HIF-1 signaling pathway	2/260	0.850058548726981	0.990989692525018	Eif4e, Cdkn1b
mmu009701	KEGG	NSC-stage2	---	Aminoacyl-tRNA biosynthesis	1/260	0.85911909128291	0.990989692525018	Nars
mmu046641	KEGG	NSC-stage2	---	Fc epsilon RI signaling pathway	1/260	0.85911909128291	0.990989692525018	Nras
mmu046301	KEGG	NSC-stage2	---	JAK-STAT signaling pathway	3/260	0.872670852410584	0.990989692525018	Ccnd2, Pim1, Mcl1
mmu046221	KEGG	NSC-stage2	---	RIG-I-like receptor signaling pathway	1/260	0.874956642472	0.990989692525018	Ddx3x
mmu04940	KEGG	NSC-stage2	---	Type I diabetes mellitus	1/260	0.874956642472	0.990989692525018	Hspd1
mmu05140	KEGG	NSC-stage2	---	Leishmaniasis	1/260	0.874956642472	0.990989692525018	Jun
mmu040241	KEGG	NSC-stage2	---	cAMP signaling pathway	4/260	0.877902220213828	0.990989692525018	Calm3, Gnai3, Ppp1cc, Jun
mmu04520	KEGG	NSC-stage2	---	Adherens junction	1/260	0.878630647778507	0.990989692525018	Ctnnb1
mmu046111	KEGG	NSC-stage2	---	Platelet activation	2/260	0.881234547526633	0.990989692525018	Gnai3, Ppp1cc
mmu049271	KEGG	NSC-stage2	---	Cortisol synthesis and secretion	1/260	0.882197107043605	0.990989692525018	Atf4
mmu042171	KEGG	NSC-stage2	---	Necroptosis	3/260	0.887335096648138	0.990989692525018	Hmgb1, Hsp90aa1, Ppia
mmu047501	KEGG	NSC-stage2	---	Inflammatory mediator regulation of TRP channels	2/260	0.889353142688284	0.990989692525018	Calm3, Ppp1cc
mmu054121	KEGG	NSC-stage2	---	Arrhythmogenic right ventricular cardiomyopathy	1/260	0.898522849097541	0.990989692525018	Ctnnb1
mmu04142	KEGG	NSC-stage2	---	Lysosome	2/260	0.899380672902101	0.990989692525018	Cd164, Ap3s1
mmu047261	KEGG	NSC-stage2	---	Serotonergic synapse	2/260	0.899380672902101	0.990989692525018	Gnai3, Nras
mmu051521	KEGG	NSC-stage2	---	Tuberculosis	3/260	0.90047745980067	0.990989692525018	Calm3, Hspd1, Nfyb
mmu001901	KEGG	NSC-stage2	---	Oxidative phosphorylation	2/260	0.904071777631377	0.990989692525018	Cox7a2, Ppa1
mmu012301	KEGG	NSC-stage2	---	Biosynthesis of amino acids	1/260	0.904403327358642	0.990989692525018	Aldh18a1
mmu051351	KEGG	NSC-stage2	---	Yersinia infection	2/260	0.906340242988322	0.990989692525018	Actr3, Jun
mmu040141	KEGG	NSC-stage2	---	Ras signaling pathway	4/260	0.911182092415757	0.990989692525018	Pak4, Calm3, Nras, Rasa1
mmu049111	KEGG	NSC-stage2	---	Insulin secretion	1/260	0.922436632322589	0.990989692525018	Atf4
mmu049701	KEGG	NSC-stage2	---	Salivary secretion	1/260	0.922436632322589	0.990989692525018	Calm3
mmu051681	KEGG	NSC-stage2	---	Herpes simplex virus 1 infection	9/260	0.923799030267961	0.990989692525018	Alyref, Srsf3, Srsf7, Srsf2, Trp53, Srsf9, Ppp1cc, Eif2s1, Srsf1
mmu05323	KEGG	NSC-stage2	---	Rheumatoid arthritis	1/260	0.924719715713976	0.990989692525018	Jun
mmu045121	KEGG	NSC-stage2	---	ECM-receptor interaction	1/260	0.926935847271309	0.990989692525018	Hmmr
mmu054161	KEGG	NSC-stage2	---	Viral myocarditis	1/260	0.926935847271309	0.990989692525018	Eif4g2
mmu047271	KEGG	NSC-stage2	---	GABAergic synapse	1/260	0.929086983010122	0.990989692525018	Gnai3
mmu05032	KEGG	NSC-stage2	---	Morphine addiction	1/260	0.933201808092729	0.990989692525018	Gnai3
mmu054101	KEGG	NSC-stage2	---	Hypertrophic cardiomyopathy	1/260	0.933201808092729	0.990989692525018	Tpm4
mmu04640	KEGG	NSC-stage2	---	Hematopoietic cell lineage	1/260	0.938932290953778	0.990989692525018	Cd9
mmu054141	KEGG	NSC-stage2	---	Dilated cardiomyopathy	1/260	0.938932290953778	0.990989692525018	Tpm4
mmu043501	KEGG	NSC-stage2	---	TGF-beta signaling pathway	1/260	0.940731452920012	0.990989692525018	Id1
mmu046131	KEGG	NSC-stage2	---	Neutrophil extracellular trap formation	3/260	0.941607156330157	0.990989692525018	Hmgb1, Hdac1, H3f3b
mmu012401	KEGG	NSC-stage2	---	Biosynthesis of cofactors	2/260	0.942410593748096	0.990989692525018	Ak6, Adss
mmu040701	KEGG	NSC-stage2	---	Phosphatidylinositol signaling system	1/260	0.942477806301789	0.990989692525018	Calm3
mmu00564	KEGG	NSC-stage2	---	Glycerophospholipid metabolism	1/260	0.945818219188967	0.990989692525018	Gpd1
mmu054151	KEGG	NSC-stage2	---	Diabetic cardiomyopathy	3/260	0.948804846536648	0.990989692525018	Ptpa, Ppp1cc, Cox7a2
mmu04620	KEGG	NSC-stage2	---	Toll-like receptor signaling pathway	1/260	0.948965351308385	0.990989692525018	Jun
mmu040641	KEGG	NSC-stage2	---	NF-kappa B signaling pathway	1/260	0.956059136839129	0.990989692525018	Gadd45g
mmu041441	KEGG	NSC-stage2	---	Endocytosis	4/260	0.960689017320141	0.990989692525018	Vps36, Ehd1, Vps37b, Actr3
mmu051451	KEGG	NSC-stage2	---	Toxoplasmosis	1/260	0.962170151617154	0.990989692525018	Gnai3
mmu04724	KEGG	NSC-stage2	---	Glutamatergic synapse	1/260	0.965422290370549	0.990989692525018	Gnai3
mmu047141	KEGG	NSC-stage2	---	Thermogenesis	3/260	0.967270633398054	0.990989692525018	Actl6a, Cox7a2, Nras
mmu046501	KEGG	NSC-stage2	---	Natural killer cell mediated cytotoxicity	1/260	0.972796308227324	0.990989692525018	Nras
mmu012001	KEGG	NSC-stage2	---	Carbon metabolism	1/260	0.973600236377005	0.990989692525018	Gcsh
mmu040621	KEGG	NSC-stage2	---	Chemokine signaling pathway	2/260	0.977897548618347	0.990989692525018	Gnai3, Nras
mmu04380	KEGG	NSC-stage2	---	Osteoclast differentiation	1/260	0.977950354465478	0.990989692525018	Jun
mmu04723	KEGG	NSC-stage2	---	Retrograde endocannabinoid signaling	1/260	0.987912169832733	0.992624105599187	Gnai3
mmu040721	KEGG	NSC-stage2	---	Phospholipase D signaling pathway	1/260	0.988270491100945	0.992624105599187	Nras
mmu040201	KEGG	NSC-stage2	---	Calcium signaling pathway	1/260	0.999252402918128	0.999252402918128	Calm3
GO:00062601	GO	RG-like	BP	DNA replication	61/535	1.67156792794913e-45	6.93199219720505e-42	Mcm3, Mcm2, Mcm5, Mcm6, Cdt1, Chaf1b, Timeless, Dtl, Mcm4, Rrm2, Gins2, Rpa2, Npm1, Pcna, Gmnn, Prim1, Tipin, Mcm7, Dna2, Fen1, Pclaf, Rrm1, Rfc4, Lig1, Cenps, Wdhd1, Cdk2, Pola2, Nasp, Pold1, Topbp1, Chaf1a, Cdc45, Pola1, Rfc2, Nfic, Pold2, Rad51, Inppl1, Rfc3, Baz1a, Atad5, Rfc5, Pold3, Etaa1, Orc2, Ssbp1, Rpa3, Brca2, Ssrp1, Pole3, Trp53, Wdr18, Tbrg1, Usp37, Supt16, Gtpbp4, Rbbp7, Rfc1, Dnajc…
GO:0022613	GO	RG-like	BP	ribonucleoprotein complex biogenesis	70/535	1.97544040467299e-40	4.09607567908945e-37	Npm1, Ran, Rps2, Nhp2, Rpsa, Rpl12, Rbmxl1, Rpl10a, Rpl3, Rpl14, Pa2g4, Chd7, Rplp0, Rps19, Dkc1, Nop10, Lyar, Xrcc5, Rps6, Gar1, Ncl, Nop58, Atm, Rrp15, Snrpf, Exosc5, Nip7, Rps16, Rps17, Rrs1, Snrpb, Lsm2, Rps25, C1qbp, Snrpd1, Mybbp1a, Aatf, Mak16, Prpf31, Rps8, Nop56, Rps24, Rsl1d1, Rpl35a, Wdr18, Ftsj3, Ddx39b, Gtpbp4, Rpl13a, Ruvbl1, Fbl, Eif3a, Sf3a3, Rps27l, Ptges3, Wdr43, Rpl5, Rps15, Mr…
GO:00062811	GO	RG-like	BP	DNA repair	73/535	1.72252088790871e-38	2.38109804071914e-35	Ung, Mcm3, Mcm2, Mcm5, Mcm6, Uhrf1, Chaf1b, Timeless, Chek1, Fignl1, Dtl, Mcm4, Gins2, Rpa2, Clspn, Npm1, Pcna, Mcm7, Dna2, Fen1, Pclaf, Dek, Rad54l, Rfc4, Lig1, Cenps, Wdhd1, Cdk2, Pold1, Topbp1, Chaf1a, Rbbp8, Cdc45, Pola1, Rfc2, Mdc1, Pold2, Rad51, Rfc3, Hmgn1, Rfc5, Pold3, Msh2, Etaa1, Hmgb1, Xrcc5, Msh6, Usp1, Rad50, Atm, Rpa3, Brca2, Ssrp1, Nsmce4a, Rif1, Rps3, Apex1, Rnaseh2a, Parp1, Trp53…
GO:0042254	GO	RG-like	BP	ribosome biogenesis	52/535	9.97791928170555e-31	1.03446078153082e-27	Npm1, Ran, Rps2, Nhp2, Rpsa, Rpl12, Rpl10a, Rpl3, Rpl14, Pa2g4, Chd7, Rplp0, Rps19, Dkc1, Nop10, Lyar, Xrcc5, Rps6, Gar1, Ncl, Nop58, Rrp15, Exosc5, Nip7, Rps16, Rps17, Rrs1, Rps25, C1qbp, Mybbp1a, Aatf, Mak16, Rps8, Nop56, Rps24, Rsl1d1, Rpl35a, Wdr18, Ftsj3, Gtpbp4, Fbl, Rps27l, Wdr43, Rpl5, Rps15, Mrto4, Ddx21, Npm3, Ddx18, Rpl23a, Rps28, Lsm6
GO:00062611	GO	RG-like	BP	DNA-dependent DNA replication	35/535	1.97542860417962e-27	1.63842048430658e-24	Mcm3, Mcm2, Mcm5, Mcm6, Cdt1, Timeless, Mcm4, Npm1, Pcna, Prim1, Tipin, Mcm7, Dna2, Rfc4, Lig1, Cenps, Wdhd1, Cdk2, Pola2, Pold1, Topbp1, Cdc45, Pola1, Rfc2, Pold2, Rad51, Rfc3, Baz1a, Rfc5, Pold3, Etaa1, Ssbp1, Brca2, Pole3, Wdr18
GO:00063101	GO	RG-like	BP	DNA recombination	44/535	1.43598922200668e-23	9.92507883943619e-21	Ung, Mcm3, Mcm2, Mcm5, Mcm6, Timeless, Chek1, Fignl1, Mcm4, Gins2, Rpa2, Psmc3ip, Mcm7, Rad54l, Hmgb2, Lig1, Cenps, Hspd1, Topbp1, Rbbp8, Cdc45, Rad51, Atad5, Msh2, Hmgb1, Xrcc5, Msh6, Rad50, Atm, Rpa3, Brca2, Rif1, Apex1, Parp1, Rnf168, Ruvbl1, Tcf3, Actl6a, Tfrc, Sem1, Nsmce1, Hmgb3, Nabp2, Smc6
GO:00083801	GO	RG-like	BP	RNA splicing	49/535	1.71507323086934e-22	1.01605838405931e-19	Npm1, Rbm24, Alyref, Hnrnpf, Ybx1, Rbmxl1, Tsen15, Pabpc1, Rbm3, Ptbp1, Ncl, Lsm8, Snrpf, Hnrnpu, Elavl4, Srsf7, Snrpb, Eif4a3, Lsm2, C1qbp, Snrpd1, Snrpa1, Ppie, Prpf31, Ppil1, Ddx39b, Rps26, Srsf9, Lsm5, Sf3a3, Srsf3, Rps13, Raly, Ddx1, Srsf2, Snrpe, Lsm4, U2af1, Snrpd2, Srsf10, Snrpa, Lsm6, Magoh, Snrpg, U2af2, Ivns1abp, Hnrnpa3, Hnrnpc, Hnrnpa1
GO:0006364	GO	RG-like	BP	rRNA processing	36/535	1.67516993416244e-21	8.68366214621457e-19	Npm1, Nhp2, Rpl10a, Rpl14, Pa2g4, Chd7, Rps19, Dkc1, Nop10, Lyar, Rps6, Gar1, Ncl, Rrp15, Exosc5, Rps16, Rps17, Rrs1, Mak16, Rps8, Rps24, Rsl1d1, Rpl35a, Wdr18, Ftsj3, Gtpbp4, Fbl, Wdr43, Rpl5, Rps15, Mrto4, Ddx21, Npm3, Ddx18, Rps28, Lsm6
GO:0022618	GO	RG-like	BP	ribonucleoprotein complex assembly	33/535	3.95951205585161e-21	1.82445516617963e-18	Rps2, Rpsa, Rpl12, Rbmxl1, Rpl3, Rplp0, Rps19, Xrcc5, Atm, Snrpf, Rrs1, Snrpb, Lsm2, Rps25, Snrpd1, Prpf31, Ddx39b, Rpl13a, Ruvbl1, Eif3a, Sf3a3, Rps27l, Ptges3, Rpl5, Rps15, Mrto4, Rpl23a, Snrpe, Lsm4, Snrpd2, Srsf10, Rps28, Snrpg
GO:0016072	GO	RG-like	BP	rRNA metabolic process	36/535	7.45933176452684e-21	3.09338488274928e-18	Npm1, Nhp2, Rpl10a, Rpl14, Pa2g4, Chd7, Rps19, Dkc1, Nop10, Lyar, Rps6, Gar1, Ncl, Rrp15, Exosc5, Rps16, Rps17, Rrs1, Mak16, Rps8, Rps24, Rsl1d1, Rpl35a, Wdr18, Ftsj3, Gtpbp4, Fbl, Wdr43, Rpl5, Rps15, Mrto4, Ddx21, Npm3, Ddx18, Rps28, Lsm6
GO:0071826	GO	RG-like	BP	ribonucleoprotein complex subunit organization	33/535	1.46056698558285e-20	5.50633753564735e-18	Rps2, Rpsa, Rpl12, Rbmxl1, Rpl3, Rplp0, Rps19, Xrcc5, Atm, Snrpf, Rrs1, Snrpb, Lsm2, Rps25, Snrpd1, Prpf31, Ddx39b, Rpl13a, Ruvbl1, Eif3a, Sf3a3, Rps27l, Ptges3, Rpl5, Rps15, Mrto4, Rpl23a, Snrpe, Lsm4, Snrpd2, Srsf10, Rps28, Snrpg
GO:0002181	GO	RG-like	BP	cytoplasmic translation	25/535	2.31645745175886e-20	8.00529087703665e-18	Rbm24, Rps2, Rpsa, Rplp1, Rpl10a, Rpl8, Rplp0, Rpl39, Rpl18, Cnbp, Rpl15, Dph6, Rpl22l1, Rpl35a, Rps26, Rpl13a, Eif3a, Rpl9, Pkm, Rpl22, Etf1, Rpl19, Rpl29, Eif4a1, Rps28
GO:0051052	GO	RG-like	BP	regulation of DNA metabolic process	45/535	1.4419741904337e-19	4.59989766748349e-17	Cdt1, Timeless, Chek1, Fignl1, Rpa2, Npm1, Pcna, Dek, Rfc4, Cdk2, Tfdp1, Rfc2, Rad51, Rfc3, Dnmt1, Atad5, Dkc1, Rfc5, Msh2, Hmgb1, Xrcc5, Msh6, Usp1, Rad50, Atm, Pinx1, Hnrnpu, Rif1, Rps3, Hnrnpd, Parp1, Trp53, Wdr18, Pfn1, Rnf168, Ddx39b, Gnl3, Cct3, Ptges3, Tfrc, Dnajc2, Nabp2, Trim28, Ctnnb1, Hnrnpc
GO:0071897	GO	RG-like	BP	DNA biosynthetic process	31/535	2.52823977985357e-19	7.48900740503769e-17	Chek1, Dtl, Npm1, Pcna, Pclaf, Rfc4, Lig1, Nhp2, Pold1, Tfdp1, Pola1, Rfc2, Pold2, Rfc3, Dkc1, Nop10, Rfc5, Pold3, Xrcc5, Rad50, Atm, Pinx1, Hnrnpu, Hnrnpd, Trp53, Ddx39b, Cct3, Ptges3, Dnajc2, Ctnnb1, Hnrnpc
GO:00063971	GO	RG-like	BP	mRNA processing	49/535	4.02034336755174e-19	1.11149092968247e-16	Zfp36l1, Npm1, Rbm24, Slbp, Alyref, Hnrnpf, Ybx1, Rbmxl1, Tsen15, Pabpc1, Rbm3, Ptbp1, Ncl, Lsm8, Snrpf, Hnrnpu, Elavl4, Srsf7, Snrpb, Eif4a3, Lsm2, C1qbp, Snrpd1, Snrpa1, Ppie, Prpf31, Ppil1, Ddx39b, Srsf9, Lsm5, Sf3a3, Srsf3, Raly, Ddx1, Srsf2, Snrpe, Lsm4, U2af1, Snrpd2, Srsf10, Snrpa, Lsm6, Magoh, Snrpg, Pcbp1, U2af2, Hnrnpa3, Hnrnpc, Hnrnpa1
GO:0003735	GO	RG-like	MF	structural constituent of ribosome	52/532	3.18145192757842e-45	1.92795986811252e-42	Rps2, Rpsa, Rpl12, Rplp1, Rpl10a, Rps18, Rpl8, Rpl3, Rpl14, Rplp0, Rpl41, Rps20, Rps19, Rpl39, Rpl18, Rps6, Rps4x, Rps12, Rps3a1, Rpl15, Rpl13, Rps3, Rps16, Rps17, Rpl22l1, Rps25, Rpl4, Rps8, Rps24, Rplp2, Rpl35a, Rpl32, Rps15a, Rps26, Rpl13a, Rps11, Rpl9, Rpl22, Rpl23, Rps27l, Mrpl21, Rpl19, Rps13, Rps9, Rpl29, Rpl5, Rps27a, Mrpl17, Rps15, Rpl23a, Rps28, Mrpl34
GO:01400971	GO	RG-like	MF	catalytic activity, acting on DNA	34/532	7.0818094131689e-21	2.14578825219018e-18	Ung, Mcm2, Mcm5, Mcm6, Mcm4, Gins2, Pcna, Mcm7, Dna2, Fen1, Rad54l, Rfc4, Lig1, Pola2, Pold1, Rbbp8, Pola1, Rfc2, Pold2, Rad51, Rfc3, Dnmt1, Dkc1, Rfc5, Pold3, Xrcc5, Ptbp1, Rad50, Rps3, Apex1, Nme1, Ruvbl1, Ptges3, Ddx1
GO:00036971	GO	RG-like	MF	single-stranded DNA binding	26/532	3.48594423549372e-19	7.04160735569732e-17	Mcm3, Mcm2, Mcm5, Mcm6, Mcm4, Rpa2, Mcm7, Alyref, Ybx1, Rbbp8, Cdc45, Pola1, Rad51, Ybx3, Msh2, Ptbp1, Cnbp, Rad50, Ncl, Ssbp1, Rpa3, Brca2, Hnrnpu, Nme1, Nabp2, Pcbp1
GO:00043861	GO	RG-like	MF	helicase activity	27/532	1.55382766200582e-16	2.20050866887278e-14	Mcm3, Mcm2, Hells, Mcm5, Mcm6, Mcm4, Gins2, Mcm7, Dna2, Rad54l, Rfc4, Rfc2, Rad51, Rfc3, Chd7, Rfc5, Xrcc5, Rad50, Dhx32, Eif4a3, G3bp1, Ddx39b, Ruvbl1, Ddx21, Ddx18, Ddx1, Eif4a1
GO:0019843	GO	RG-like	MF	rRNA binding	20/532	1.81560121194124e-16	2.20050866887278e-14	Npm1, Rpl12, Rps18, Rpl8, Rpl3, Rplp0, Rps4x, Ncl, Rps3, Rrs1, Rpl4, Rps11, Rpl9, Rpl23, Rpl19, Rps13, Rps9, Rpl5, Ddx21, Rpl23a
GO:00037291	GO	RG-like	MF	mRNA binding	39/532	4.71188676422805e-16	4.75900563187033e-14	Zfp36l1, Dhfr, Rbm24, Slbp, Rps2, Ybx1, Pabpc1, Ybx3, Tyms, Rps6, Serbp1, Ptbp1, Cnbp, Rps3a1, Ncl, Hnrnpu, Elavl4, Rps3, Hnrnpd, Eif4a3, C1qbp, Ppie, Trp53, Rsl1d1, G3bp1, Rps26, Rpl13a, Eif3a, Gnl3, Pkm, Etf1, Srsf3, Rps13, Rpl5, Eef1a1, Ssb, Pcbp1, Hnrnpa3, Hnrnpc
GO:00430212	GO	RG-like	MF	ribonucleoprotein complex binding	26/532	7.47535493930964e-16	6.4715215617452e-14	Ung, Npm1, Rpsa, Rplp1, Cbx5, Ybx3, Rbm3, Hnrnpu, Eif5a, Ppp1ca, Snrpb, Eif4a3, C1qbp, Snrpd1, Prpf31, Rpl35a, Rack1, Gadd45gip1, Nme1, Eif2s1, Timm50, Snrpe, Ezh2, Snrpd2, Snrpg, Hnrnpc
GO:00080941	GO	RG-like	MF	DNA-dependent ATPase activity	19/532	2.44339163997089e-13	1.85086916727795e-11	Mcm2, Mcm5, Mcm6, Mcm4, Gins2, Mcm7, Dna2, Rad54l, Rfc4, Rfc2, Rad51, Rfc3, Rfc5, Msh2, Xrcc5, Msh6, Rad50, Ruvbl1, Rfc1
GO:00451821	GO	RG-like	MF	translation regulator activity	21/532	2.08824082731808e-12	1.40608215706084e-10	Dhfr, Eef1b2, Tyms, Cnbp, Eef1d, Eif5a, Elavl4, Eif4a3, Eef1g, C1qbp, Eif1ax, Eif2s1, Eif3a, Rpl22, Rps27l, Etf1, Rps9, Eef1a1, Eif4a1, Eif3g, Pcbp1
GO:00036781	GO	RG-like	MF	DNA helicase activity	15/532	2.64334960016852e-12	1.60186985770212e-10	Mcm2, Mcm5, Mcm6, Mcm4, Gins2, Mcm7, Dna2, Rfc4, Rfc2, Rad51, Rfc3, Rfc5, Xrcc5, Rad50, Ruvbl1
GO:00171161	GO	RG-like	MF	single-stranded DNA helicase activity	10/532	3.56111598438707e-12	1.96185116958052e-10	Mcm2, Mcm5, Mcm6, Mcm7, Dna2, Rfc4, Rfc2, Rad51, Rfc3, Rfc5
GO:00168872	GO	RG-like	MF	ATPase activity	36/532	8.3970818559292e-12	4.24052633724424e-10	Mcm3, Mcm2, Hells, Mcm5, Mcm6, Fignl1, Mcm4, Gins2, Mcm7, Dna2, Rad54l, Rfc4, Rfc2, Rad51, Atad2, Rfc3, Chd7, Atad5, Rfc5, Msh2, Xrcc5, Msh6, Rad50, Dhx32, Eif4a3, G3bp1, Ddx39b, Tor1b, Ruvbl1, Ola1, Ddx21, Ddx18, Rfc1, Ddx1, Eif4a1, Atp2b2
GO:0090079	GO	RG-like	MF	translation regulator activity, nucleic acid binding	16/532	6.76856057778111e-10	3.15519054625796e-08	Dhfr, Eef1b2, Tyms, Eef1d, Eif5a, Eef1g, C1qbp, Eif1ax, Eif2s1, Eif3a, Rps27l, Etf1, Eef1a1, Eif4a1, Eif3g, Pcbp1
GO:00036881	GO	RG-like	MF	DNA replication origin binding	9/532	7.65236174108781e-10	3.31237943935658e-08	Mcm3, Mcm2, Mcm5, Mcm6, Mcm4, Mcm7, Cdc45, Pola1, Orc2
GO:00423931	GO	RG-like	MF	histone binding	25/532	4.28646974001548e-09	1.73173377496625e-07	Mcm2, Uhrf1, Anp32b, Npm1, Hat1, Dek, Nap1l1, Nasp, Ptma, Cks1b, Atad2, Ncapg2, Cbx5, Msh6, Ncl, Ssrp1, Set, Anp32e, Rnf168, Hpf1, Asf1a, Smarcc1, Ipo7, Npm3, Dnajc2
GO:0022626	GO	RG-like	CC	cytosolic ribosome	49/543	2.66034573508906e-49	1.25568318696203e-46	Rps2, Rpsa, Rpl12, Rplp1, Rpl10a, Rps18, Rpl8, Rpl3, Rpl14, Rplp0, Rps20, Rps19, Rpl39, Rpl36a, Rpl18, Rps6, Rps4x, Rps12, Rps3a1, Rpl15, Rpl13, Rps3, Rps16, Rps17, Rps25, Rpl4, Rps8, Rps24, Rplp2, Rpl35a, Rpl32, Rps15a, Rack1, Rps26, Rpl13a, Rps11, Rpl9, Rpl22, Rpl23, Rps27l, Rpl19, Rps13, Rps9, Rpl29, Rpl5, Rps27a, Rps15, Rpl23a, Rps28
GO:0005840	GO	RG-like	CC	ribosome	59/543	8.04546330416234e-44	1.89872933978231e-41	Npm1, Rps2, Rpsa, Rpl12, Rplp1, Rpl10a, Rps18, Rpl8, Rpl3, Rpl14, Rplp0, Rpl41, Rps20, Rps19, Rbm3, Rpl39, Rpl36a, Rpl18, Rps6, Rps4x, Rps12, Rps3a1, Rpl15, Rpl13, Elavl4, Rps3, Rps16, Rps17, Rpl22l1, Rps25, Rpl4, Rps8, Rps24, Rplp2, Rpl35a, Rpl32, Rps15a, Rack1, Gadd45gip1, Rps26, Rpl13a, Rps11, Rpl9, Rpl22, Rpl23, Rps27l, Mrpl21, Rpl19, Rps13, Rps9, Rpl29, Rpl5, Rps27a, Mrpl17, Rps15, Rpl23a, R…
GO:0044391	GO	RG-like	CC	ribosomal subunit	54/543	3.91810376148874e-42	6.16448325140895e-40	Npm1, Rps2, Rpsa, Rpl12, Rplp1, Rpl10a, Rps18, Rpl8, Rpl3, Rpl14, Rplp0, Rps20, Rps19, Rbm3, Rpl39, Rpl36a, Rpl18, Rps6, Rps4x, Rps12, Rps3a1, Rpl15, Rpl13, Rps3, Rps16, Rps17, Rps25, Rpl4, Rps8, Rps24, Rplp2, Rpl35a, Rpl32, Rps15a, Rack1, Rps26, Rpl13a, Rps11, Rpl9, Rpl22, Rpl23, Rps27l, Mrpl21, Rpl19, Rps13, Rps9, Rpl29, Rpl5, Rps27a, Mrpl17, Rps15, Rpl23a, Rps28, Mrpl34
GO:0022627	GO	RG-like	CC	cytosolic small ribosomal subunit	25/543	4.03285879182904e-29	4.75877337435826e-27	Rps2, Rpsa, Rps18, Rps20, Rps19, Rps6, Rps4x, Rps12, Rps3a1, Rps3, Rps16, Rps17, Rps25, Rps8, Rps24, Rps15a, Rack1, Rps26, Rps11, Rps27l, Rps13, Rps9, Rps27a, Rps15, Rps28
GO:0022625	GO	RG-like	CC	cytosolic large ribosomal subunit	25/543	1.57710715608212e-24	1.48878915534152e-22	Rpl12, Rplp1, Rpl10a, Rpl8, Rpl3, Rpl14, Rplp0, Rpl39, Rpl36a, Rpl18, Rps12, Rpl15, Rpl13, Rpl4, Rplp2, Rpl35a, Rpl32, Rpl13a, Rpl9, Rpl22, Rpl23, Rpl19, Rpl29, Rpl5, Rpl23a
GO:0015935	GO	RG-like	CC	small ribosomal subunit	26/543	2.30272901168145e-23	1.81148015585608e-21	Npm1, Rps2, Rpsa, Rps18, Rps20, Rps19, Rps6, Rps4x, Rps12, Rps3a1, Rps3, Rps16, Rps17, Rps25, Rps8, Rps24, Rps15a, Rack1, Rps26, Rps11, Rps27l, Rps13, Rps9, Rps27a, Rps15, Rps28
GO:0015934	GO	RG-like	CC	large ribosomal subunit	30/543	4.35180199983234e-22	2.78445311442794e-20	Npm1, Rpl12, Rplp1, Rpl10a, Rpl8, Rpl3, Rpl14, Rplp0, Rbm3, Rpl39, Rpl36a, Rpl18, Rps12, Rpl15, Rpl13, Rpl4, Rplp2, Rpl35a, Rpl32, Rpl13a, Rpl9, Rpl22, Rpl23, Mrpl21, Rpl19, Rpl29, Rpl5, Mrpl17, Rpl23a, Mrpl34
GO:00056811	GO	RG-like	CC	spliceosomal complex	36/543	5.14891795476169e-22	2.78445311442794e-20	Alyref, Hnrnpf, Ybx1, Rbmxl1, Pabpc1, Rbm3, Ncl, Lsm8, Dhx32, Snrpf, Hnrnpu, Snrpb, Eif4a3, Lsm2, Snrpd1, Snrpa1, Ppie, Prpf31, Ppil1, Ddx39b, Lsm5, Sf3a3, Raly, Srsf2, Snrpe, Lsm4, U2af1, Snrpd2, Snrpa, Lsm6, Magoh, Snrpg, U2af2, Hnrnpa3, Hnrnpc, Hnrnpa1
GO:00056571	GO	RG-like	CC	replication fork	24/543	5.30933856564649e-22	2.78445311442794e-20	Uhrf1, Timeless, Chek1, Gins2, Rpa2, Pcna, Prim1, Tipin, Rfc4, Wdhd1, Pola2, Pold1, Cdc45, Pola1, Rfc2, Pold2, Rfc3, Dnmt1, Rfc5, Pold3, Etaa1, Rpa3, Trp53, Rfc1
GO:00435961	GO	RG-like	CC	nuclear replication fork	15/543	2.58063767568393e-15	1.21806098292281e-13	Timeless, Gins2, Rpa2, Pcna, Prim1, Tipin, Wdhd1, Pola2, Pold1, Cdc45, Pola1, Pold2, Pold3, Etaa1, Rpa3
GO:0030532	GO	RG-like	CC	small nuclear ribonucleoprotein complex	17/543	2.15438744792825e-14	9.24428068565577e-13	Lsm8, Snrpf, Nolc1, Snrpb, Lsm2, Snrpd1, Snrpa1, Prpf31, Ddx39b, Lsm5, Sf3a3, Snrpe, Lsm4, Snrpd2, Snrpa, Lsm6, Snrpg
GO:00975251	GO	RG-like	CC	spliceosomal snRNP complex	16/543	7.97384624457157e-14	3.13637952286482e-12	Lsm8, Snrpf, Snrpb, Lsm2, Snrpd1, Snrpa1, Prpf31, Ddx39b, Lsm5, Sf3a3, Snrpe, Lsm4, Snrpd2, Snrpa, Lsm6, Snrpg
GO:0120114	GO	RG-like	CC	Sm-like protein family complex	17/543	5.8242371236129e-13	2.11464609411176e-11	Lsm8, Snrpf, Nolc1, Snrpb, Lsm2, Snrpd1, Snrpa1, Prpf31, Ddx39b, Lsm5, Sf3a3, Snrpe, Lsm4, Snrpd2, Snrpa, Lsm6, Snrpg
GO:0000781	GO	RG-like	CC	chromosome, telomeric region	20/543	8.48293570506593e-13	2.85996118056508e-11	Chek1, Rpa2, Dna2, Fen1, Cdk2, Pold1, Rad51, Cbx5, Xrcc5, Orc2, Rad50, Atm, Brca2, Pinx1, Rif1, Ppp1ca, Nsmce1, Nabp2, Ezh2, Smc6
GO:0097526	GO	RG-like	CC	spliceosomal tri-snRNP complex	12/543	2.17705729779346e-12	6.8504736303901e-11	Lsm8, Snrpf, Snrpb, Lsm2, Snrpd1, Prpf31, Lsm5, Snrpe, Lsm4, Snrpd2, Lsm6, Snrpg
mmu030102	KEGG	RG-like	---	Ribosome	54/307	5.77721973647616e-37	1.36342385780837e-34	Rps2, Rpsa, Rpl12, Rplp1, Rpl10a, Rps18, Rpl8, Rpl3, Rpl14, Rplp0, Rpl41, Rps20, Rps19, Rpl39, Rpl36a, Rpl18, Rps6, Rps4x, Rps12, Rps3a1, Rpl15, Rpl13, Rps3, Rps16, Rps17, Rpl22l1, Rps25, Rpl4, Rps8, Rps24, Rplp2, Rpl35a, Rpl32, Rps15a, Rps26, Rpl13a, Rps11, Rpl9, Rpl22, Rpl23, Rps27l, Mrpl21, Rpl19, Rps13, Rps9, Rpl29, Rpl5, Rps27a, Mrpl17, Rps15, Rpl23a, Rpl36al, Rps28, Mrpl34
mmu030302	KEGG	RG-like	---	DNA replication	28/307	1.70647442671134e-35	2.01363982351938e-33	Mcm3, Mcm2, Mcm5, Mcm6, Mcm4, Rpa2, Pcna, Prim1, Mcm7, Dna2, Fen1, Rfc4, Lig1, Pola2, Pold1, Pola1, Rfc2, Pold2, Rfc3, Rfc5, Pold3, Rnaseh2c, Ssbp1, Rpa3, Pole3, Rnaseh2a, Pole4, Rfc1
mmu051712	KEGG	RG-like	---	Coronavirus disease - COVID-19	52/307	3.48170248537908e-27	2.73893928849821e-25	Rps2, Rpsa, Rpl12, Rplp1, Rpl10a, Rps18, Rpl8, Rpl3, Rpl14, Rplp0, Rpl41, Rps20, Rps19, Rpl39, Rpl36a, Rpl18, Rps6, Rps4x, Rps12, Rps3a1, Rpl15, Rpl13, Rps3, Rps16, Rps17, Rpl22l1, Rps25, Rpl4, Rps8, Rps24, Rplp2, Rpl35a, Rpl32, Rps15a, Rps26, Rpl13a, Rps11, Rpl9, Rpl22, Rpl23, Rps27l, Rpl19, Rps13, Rps9, Rpl29, Rpl5, Rps27a, Rps15, Rpl23a, Rpl36al, Rps28, Jun
mmu030402	KEGG	RG-like	---	Spliceosome	34/307	9.83905376223545e-21	5.80504171971892e-19	Alyref, Rbmxl1, Lsm8, Snrpf, Hnrnpu, Srsf7, Snrpb, Eif4a3, Lsm2, Snrpd1, Snrpa1, Ppie, Prpf31, Ppil1, Ddx39b, Srsf9, Lsm5, Sf3a3, Srsf3, Srsf2, Snrpe, Lsm4, U2af1, Snrpd2, Srsf10, Snrpa, Lsm6, Magoh, Snrpg, Pcbp1, U2af2, Hnrnpa3, Hnrnpc, Hnrnpa1
mmu034302	KEGG	RG-like	---	Mismatch repair	15/307	1.10516198252292e-17	5.21636455750816e-16	Rpa2, Pcna, Rfc4, Lig1, Pold1, Rfc2, Pold2, Rfc3, Rfc5, Pold3, Msh2, Msh6, Ssbp1, Rpa3, Rfc1
mmu041102	KEGG	RG-like	---	Cell cycle	25/307	3.95316592889801e-13	1.55491193203322e-11	Mcm3, Mcm2, Mcm5, Mcm6, Ccnd2, Ccnd1, Chek1, Mcm4, Cdk6, Pcna, Mcm7, Cdk2, E2f1, Wee1, Tfdp1, Cdc45, Cdk4, Skp2, Orc2, Atm, Gadd45g, Trp53, Cdc25a, Tfdp2, Cdc26
mmu034202	KEGG	RG-like	---	Nucleotide excision repair	15/307	5.09815087266044e-12	1.71880515135409e-10	Rpa2, Pcna, Rfc4, Lig1, Pold1, Rfc2, Pold2, Rfc3, Rfc5, Pold3, Rpa3, Pole3, Pole4, Rfc1, Cetn2
mmu034402	KEGG	RG-like	---	Homologous recombination	14/307	3.72201144599617e-11	1.09799337656887e-09	Rpa2, Rad54l, Pold1, Topbp1, Rbbp8, Pold2, Rad51, Pold3, Rad50, Ssbp1, Atm, Rpa3, Brca2, Sem1
mmu034102	KEGG	RG-like	---	Base excision repair	12/307	6.21169221819901e-10	1.62884373721663e-08	Ung, Pcna, Fen1, Lig1, Pold1, Pold2, Pold3, Hmgb1, Pole3, Apex1, Parp1, Pole4
mmu041152	KEGG	RG-like	---	p53 signaling pathway	12/307	5.37498016069809e-06	0.000126849531792475	Ccnd2, Ccnd1, Chek1, Rrm2, Cdk6, Siva1, Cdk2, Cdk4, Atm, Gadd45g, Trp53, Rprm
mmu002402	KEGG	RG-like	---	Pyrimidine metabolism	10/307	2.42535528900454e-05	0.000520348952913702	Rrm2, Dctpp1, Rrm1, Nme4, Umps, Dut, Dtymk, Tyms, Ctps, Nme1
mmu002302	KEGG	RG-like	---	Purine metabolism	14/307	0.000235186870189268	0.00462534178038893	Rrm2, Rrm1, Paics, Nme4, Ak2, Ppat, Impdh2, Gart, Gmps, Adsl, Nudt5, Atic, Nme1, Pkm
mmu030082	KEGG	RG-like	---	Ribosome biogenesis in eukaryotes	13/307	0.000256376362457056	0.0046542170415281	Ran, Nhp2, Dkc1, Nop10, Gar1, Nop58, Rexo2, Tcof1, Nop56, Gtpbp4, Fbl, Gnl3, Wdr43
mmu042182	KEGG	RG-like	---	Cellular senescence	16/307	0.000593558670526314	0.0100057033031579	Ccnd2, Ccnd1, Chek1, Zfp36l1, Cdk6, Cdk2, E2f1, Mapkapk2, Cdk4, Rad50, Atm, Gadd45g, Ppp1ca, Trp53, Cdc25a, Slc25a5
mmu052222	KEGG	RG-like	---	Small cell lung cancer	10/307	0.00129771242934273	0.0204173422216589	Ccnd1, Cdk6, Cdk2, E2f1, Cks1b, Cdk4, Skp2, Gadd45g, Trp53, Itgb1
mmu052242	KEGG	RG-like	---	Breast cancer	13/307	0.00163578409266009	0.0241278153667363	Dll1, Ccnd1, Cdk6, E2f1, Cdk4, Notch1, Brca2, Gadd45g, Trp53, Ctnnb1, Hes5, Ncoa1, Jun
mmu030182	KEGG	RG-like	---	RNA degradation	9/307	0.00230027559993179	0.0319332377402296	Hspd1, Pabpc1, Btg2, Lsm8, Exosc5, Lsm2, Lsm5, Lsm4, Lsm6
mmu006701	KEGG	RG-like	---	One carbon pool by folate	4/307	0.00354218702448033	0.0464420076542977	Dhfr, Tyms, Gart, Atic
mmu052122	KEGG	RG-like	---	Pancreatic cancer	8/307	0.00443997028079425	0.0551491045403917	Ccnd1, Cdk6, E2f1, Rad51, Cdk4, Brca2, Gadd45g, Trp53
mmu051692	KEGG	RG-like	---	Epstein-Barr virus infection	16/307	0.00608193962079806	0.0717668875254172	Ccnd2, Ccnd1, Cdk6, Vim, Cdk2, E2f1, Cdk4, Nedd4, Skp2, Gadd45g, Ncor2, Trp53, Sem1, Psmd1, Pdia3, Jun
mmu034602	KEGG	RG-like	---	Fanconi anemia pathway	6/307	0.00774799757702678	0.0870727346751581	Rpa2, Cenps, Rad51, Usp1, Rpa3, Brca2
mmu034501	KEGG	RG-like	---	Non-homologous end-joining	3/307	0.00893484807847291	0.0958465521145275	Fen1, Xrcc5, Rad50
mmu030132	KEGG	RG-like	---	RNA transport	13/307	0.010949951570682	0.112356024812215	Ran, Alyref, Pabpc1, Eif4a3, Ddx39b, Eif1ax, Eif2s1, Eif3a, Eef1a1, Sumo3, Eif4a1, Eif3g, Magoh
mmu045302	KEGG	RG-like	---	Tight junction	12/307	0.0125610935029857	0.123517419446026	Ccnd1, Pcna, Cdk4, Magi1, Nedd4, Ybx3, Msn, Jam3, Tuba1b, Hspa4, Itgb1, Jun
mmu009832	KEGG	RG-like	---	Drug metabolism - other enzymes	8/307	0.0136899984545371	0.12923358541083	Rrm2, Rrm1, Nme4, Umps, Dut, Impdh2, Gmps, Nme1
mmu015231	KEGG	RG-like	---	Antifolate resistance	4/307	0.0186245117202884	0.16905326023031	Dhfr, Tyms, Gart, Atic
mmu051662	KEGG	RG-like	---	Human T-cell leukemia virus 1 infection	15/307	0.023472485309685	0.205166908632802	Ccnd2, Ccnd1, Chek1, Ran, Ranbp1, Tspo, Cdk2, E2f1, Cdk4, Atm, Trp53, Tcf3, Slc25a5, Cdc26, Jun
mmu051622	KEGG	RG-like	---	Measles	10/307	0.0290689004846692	0.245009304085069	Ccnd2, Ccnd1, Cdk6, Cdk2, Cdk4, Msn, Trp53, Rack1, Eif2s1, Jun
mmu052102	KEGG	RG-like	---	Colorectal cancer	7/307	0.0315916526777357	0.257090690756745	Ccnd1, Msh2, Msh6, Gadd45g, Trp53, Ctnnb1, Jun
mmu052182	KEGG	RG-like	---	Melanoma	6/307	0.037075260233478	0.274763619715623	Ccnd1, Cdk6, E2f1, Cdk4, Gadd45g, Trp53
mmu052232	KEGG	RG-like	---	Non-small cell lung cancer	6/307	0.037075260233478	0.274763619715623	Ccnd1, Cdk6, E2f1, Cdk4, Gadd45g, Trp53
mmu052162	KEGG	RG-like	---	Thyroid cancer	4/307	0.0372560840292371	0.274763619715623	Ccnd1, Gadd45g, Trp53, Ctnnb1
mmu015222	KEGG	RG-like	---	Endocrine resistance	7/307	0.0408615684226594	0.288476660279919	Dll1, Ccnd1, E2f1, Cdk4, Notch1, Trp53, Jun
mmu052142	KEGG	RG-like	---	Glioma	6/307	0.0415601968199883	0.288476660279919	Ccnd1, Cdk6, E2f1, Cdk4, Gadd45g, Trp53
mmu042102	KEGG	RG-like	---	Apoptosis	9/307	0.0448856253845406	0.302657359735759	Lmnb1, Atm, Tuba1b, Gadd45g, Parp1, Trp53, Eif2s1, Ctsz, Jun
mmu052202	KEGG	RG-like	---	Chronic myeloid leukemia	6/307	0.0463735394575048	0.30400431422142	Ccnd1, Cdk6, E2f1, Cdk4, Gadd45g, Trp53
mmu052192	KEGG	RG-like	---	Bladder cancer	4/307	0.0513998019208819	0.327847385225084	Ccnd1, E2f1, Cdk4, Trp53
mmu030152	KEGG	RG-like	---	mRNA surveillance pathway	7/307	0.0616532547854933	0.382899161299379	Alyref, Pabpc1, Ppp1ca, Eif4a3, Ddx39b, Etf1, Magoh
mmu052252	KEGG	RG-like	---	Hepatocellular carcinoma	10/307	0.0775616700056884	0.469347541572884	Ccnd1, Cdk6, E2f1, Cdk4, Gadd45g, Trp53, Nfe2l2, Smarcc1, Actl6a, Ctnnb1
mmu050122	KEGG	RG-like	---	Parkinson disease	13/307	0.0843833931471864	0.4978620195684	Tuba1b, Trp53, Txn1, Nfe2l2, Eif2s1, Psmb2, Sncaip, Sem1, Rps27a, Atp5g2, Gnai2, Slc25a5, Psmd1
mmu052032	KEGG	RG-like	---	Viral carcinogenesis	12/307	0.0970515042351378	0.545583289114805	Ccnd2, Ccnd1, Chek1, Cdk6, Ranbp1, Cdk2, Mapkapk2, Cdk4, Skp2, Trp53, Pkm, Jun
mmu004802	KEGG	RG-like	---	Glutathione metabolism	5/307	0.0970953311136518	0.545583289114805	Rrm2, Rrm1, Gsr, Odc1, Gpx1
mmu052152	KEGG	RG-like	---	Prostate cancer	6/307	0.125711069129218	0.689949123592917	Ccnd1, Cdk2, E2f1, Trp53, Ctnnb1, Zeb1
mmu052132	KEGG	RG-like	---	Endometrial cancer	4/307	0.138406747588796	0.742363464339905	Ccnd1, Gadd45g, Trp53, Ctnnb1
mmu043302	KEGG	RG-like	---	Notch signaling pathway	4/307	0.151133391971024	0.792610677892484	Dll1, Notch1, Ncor2, Hes5
mmu051342	KEGG	RG-like	---	Legionellosis	4/307	0.157658772838957	0.792911398483438	Hspd1, Pycard, Eef1g, Eef1a1
mmu042162	KEGG	RG-like	---	Ferroptosis	3/307	0.157910320884414	0.792911398483438	Trp53, Tfrc, Pcbp1
mmu012402	KEGG	RG-like	---	Biosynthesis of cofactors	8/307	0.161354888222704	0.793328200428293	Dhfr, Nme4, Umps, Ak2, Ctps, Adsl, Nme1, Pkm
mmu040682	KEGG	RG-like	---	FoxO signaling pathway	7/307	0.165270917275764	0.795998703613882	Ccnd2, Ccnd1, Cdk2, Homer2, Skp2, Atm, Gadd45g
mmu046231	KEGG	RG-like	---	Cytosolic DNA-sensing pathway	4/307	0.171013808475335	0.807185176003583	Aim2, Pycard, Polr2e, Polr2f
mmu051652	KEGG	RG-like	---	Human papillomavirus infection	16/307	0.182832523350927	0.846048539427817	Ccnd2, Ccnd1, Cdk6, Hes6, Cdk2, E2f1, Cdk4, Magi1, Notch1, Atm, Col9a3, Trp53, Pkm, Itgb1, Ctnnb1, Hes5
mmu041372	KEGG	RG-like	---	Mitophagy - animal	4/307	0.191746166675061	0.856198520604966	E2f1, Trp53, Rps27a, Jun
mmu006201	KEGG	RG-like	---	Pyruvate metabolism	3/307	0.19228187115281	0.856198520604966	Ldha, Pkm, Glo1
mmu051602	KEGG	RG-like	---	Hepatitis C	8/307	0.20850972250912	0.911264713188008	Ccnd1, Cdk6, Cdk2, E2f1, Cdk4, Trp53, Eif2s1, Ctnnb1
mmu030502	KEGG	RG-like	---	Proteasome	3/307	0.219171464642889	0.940444830104035	Psmb2, Sem1, Psmd1
mmu007902	KEGG	RG-like	---	Folate biosynthesis	2/307	0.224871175011953	0.945250989686156	Dhfr, Akr1b3
mmu050302	KEGG	RG-like	---	Cocaine addiction	3/307	0.228302145814029	0.945250989686156	Gnai2, Fosb, Jun
mmu043921	KEGG	RG-like	---	Hippo signaling pathway - multiple species	2/307	0.237719971403445	0.957824683540321	Tead2, Tead1
mmu041412	KEGG	RG-like	---	Protein processing in endoplasmic reticulum	8/307	0.241032432178182	0.957824683540321	Bag2, Nfe2l2, Eif2s1, Bag1, Pdia6, Hsph1, Ssr3, Pdia3
mmu052062	KEGG	RG-like	---	MicroRNAs in cancer	13/307	0.245061264446091	0.957824683540321	Ccnd2, Ccnd1, Cdk6, Vim, E2f1, Dnmt1, Notch1, Atm, Trp53, Cdc25a, Ezh2, Zeb1, Ddit4
mmu051672	KEGG	RG-like	---	Kaposi sarcoma-associated herpesvirus infection	10/307	0.247573329220168	0.957824683540321	Ccnd1, Cdk6, E2f1, Mapkapk2, Cdk4, Trp53, Gng5, Rps27a, Ctnnb1, Jun
mmu030201	KEGG	RG-like	---	RNA polymerase	2/307	0.263509431738478	0.999997245663673	Polr2e, Polr2f
mmu051332	KEGG	RG-like	---	Pertussis	4/307	0.273255318491533	0.999997245663673	Pycard, Itgb1, Gnai2, Jun
mmu003302	KEGG	RG-like	---	Arginine and proline metabolism	3/307	0.284302592328741	0.999997245663673	Gamt, Pycr2, Odc1
mmu043902	KEGG	RG-like	---	Hippo signaling pathway	7/307	0.296416390046617	0.999997245663673	Ccnd2, Ccnd1, Tead2, Ppp1ca, Id1, Tead1, Ctnnb1
mmu015242	KEGG	RG-like	---	Platinum drug resistance	4/307	0.296497420044034	0.999997245663673	Msh2, Msh6, Atm, Trp53
mmu043402	KEGG	RG-like	---	Hedgehog signaling pathway	3/307	0.322272462433953	0.999997245663673	Ccnd2, Ccnd1, Spop
mmu049342	KEGG	RG-like	---	Cushing syndrome	7/307	0.324090015995457	0.999997245663673	Ccnd1, Cdk6, Cdk2, E2f1, Cdk4, Gnai2, Ctnnb1
mmu043102	KEGG	RG-like	---	Wnt signaling pathway	7/307	0.357815107532886	0.999997245663673	Ccnd2, Ccnd1, Trp53, Sfrp1, Ruvbl1, Ctnnb1, Jun
mmu052172	KEGG	RG-like	---	Basal cell carcinoma	3/307	0.369736980718733	0.999997245663673	Gadd45g, Trp53, Ctnnb1
mmu049142	KEGG	RG-like	---	Progesterone-mediated oocyte maturation	4/307	0.375122424581495	0.999997245663673	Cdk2, Cdc25a, Gnai2, Cdc26
mmu046701	KEGG	RG-like	---	Leukocyte transendothelial migration	5/307	0.383435254829201	0.999997245663673	Msn, Jam3, Itgb1, Gnai2, Ctnnb1
mmu002502	KEGG	RG-like	---	Alanine, aspartate and glutamate metabolism	2/307	0.390461197411594	0.999997245663673	Ppat, Adsl
mmu050142	KEGG	RG-like	---	Amyotrophic lateral sclerosis	14/307	0.39275775604932	0.999997245663673	Alyref, Tuba1b, Srsf7, Trp53, Pfn1, Eif2s1, Psmb2, Srsf3, Sem1, Atp5g2, Gpx1, Psmd1, Hnrnpa3, Hnrnpa1
mmu049192	KEGG	RG-like	---	Thyroid hormone signaling pathway	5/307	0.397199243772953	0.999997245663673	Ccnd1, Notch1, Trp53, Ctnnb1, Ncoa1
mmu054182	KEGG	RG-like	---	Fluid shear stress and atherosclerosis	6/307	0.400940264198671	0.999997245663673	Trp53, Txn1, Nfe2l2, Sumo3, Ctnnb1, Jun
mmu007301	KEGG	RG-like	---	Thiamine metabolism	1/307	0.408934790937976	0.999997245663673	Ak2
mmu052262	KEGG	RG-like	---	Gastric cancer	6/307	0.413317719660962	0.999997245663673	Ccnd1, Cdk2, E2f1, Gadd45g, Trp53, Ctnnb1
mmu043502	KEGG	RG-like	---	TGF-beta signaling pathway	4/307	0.414341225051761	0.999997245663673	Nbl1, Tfdp1, Tgif2, Id1
mmu050312	KEGG	RG-like	---	Amphetamine addiction	3/307	0.425824478286811	0.999997245663673	Ppp1ca, Fosb, Jun
mmu052302	KEGG	RG-like	---	Central carbon metabolism in cancer	3/307	0.425824478286811	0.999997245663673	Trp53, Ldha, Pkm
mmu051401	KEGG	RG-like	---	Leishmaniasis	3/307	0.435017105738169	0.999997245663673	Itgb1, Eef1a1, Jun
mmu051002	KEGG	RG-like	---	Bacterial invasion of epithelial cells	3/307	0.488908264754504	0.999997245663673	Wasf2, Itgb1, Ctnnb1
mmu051632	KEGG	RG-like	---	Human cytomegalovirus infection	9/307	0.522759397168584	0.999997245663673	Ccnd1, Cdk6, E2f1, Cdk4, Trp53, Gng5, Gnai2, Ctnnb1, Pdia3
mmu050172	KEGG	RG-like	---	Spinocerebellar ataxia	5/307	0.537306410891186	0.999997245663673	Nop56, Psmb2, Sem1, Slc25a5, Psmd1
mmu045102	KEGG	RG-like	---	Focal adhesion	7/307	0.542067293154765	0.999997245663673	Ccnd2, Ccnd1, Col9a3, Ppp1ca, Itgb1, Ctnnb1, Jun
mmu002701	KEGG	RG-like	---	Cysteine and methionine metabolism	2/307	0.549312686274088	0.999997245663673	Dnmt1, Ldha
mmu00360	KEGG	RG-like	---	Phenylalanine metabolism	1/307	0.553644590191034	0.999997245663673	Mif
mmu041202	KEGG	RG-like	---	Ubiquitin mediated proteolysis	5/307	0.562391497750136	0.999997245663673	Nedd4, Skp2, Sae1, Rps27a, Cdc26
mmu052052	KEGG	RG-like	---	Proteoglycans in cancer	7/307	0.563170711647338	0.999997245663673	Ccnd1, Rps6, Msn, Ppp1ca, Trp53, Itgb1, Ctnnb1
mmu041512	KEGG	RG-like	---	PI3K-Akt signaling pathway	12/307	0.584278380037432	0.999997245663673	Ccnd2, Ccnd1, Cdk6, Cdk2, Cdk4, Magi1, Rps6, Col9a3, Trp53, Gng5, Itgb1, Ddit4
mmu046581	KEGG	RG-like	---	Th1 and Th2 cell differentiation	3/307	0.588400131127629	0.999997245663673	Dll1, Notch1, Jun
mmu050162	KEGG	RG-like	---	Huntington disease	10/307	0.59621159275818	0.999997245663673	Tuba1b, Trp53, Psmb2, Polr2e, Sem1, Atp5g2, Gpx1, Slc25a5, Psmd1, Polr2f
mmu00340	KEGG	RG-like	---	Histidine metabolism	1/307	0.598284071448346	0.999997245663673	Carnmt1
mmu006011	KEGG	RG-like	---	Glycosphingolipid biosynthesis - lacto and neolacto series	1/307	0.598284071448346	0.999997245663673	St3gal4
mmu046662	KEGG	RG-like	---	Fc gamma R-mediated phagocytosis	3/307	0.618690042629159	0.999997245663673	Inppl1, Myo10, Wasf2
mmu054172	KEGG	RG-like	---	Lipid and atherosclerosis	7/307	0.618798246847372	0.999997245663673	Hspd1, Pycard, Trp53, Nfe2l2, Hspa4, Eif2s1, Jun
mmu00062	KEGG	RG-like	---	Fatty acid elongation	1/307	0.638472291533316	0.999997245663673	Acot1
mmu052022	KEGG	RG-like	---	Transcriptional misregulation in cancer	7/307	0.652118472661838	0.999997245663673	Ccnd2, Atm, Gadd45g, Mycn, Trp53, Tcf3, Zeb1
mmu051612	KEGG	RG-like	---	Hepatitis B	5/307	0.665950811276103	0.999997245663673	Pcna, Cdk2, E2f1, Trp53, Jun
mmu009702	KEGG	RG-like	---	Aminoacyl-tRNA biosynthesis	2/307	0.668890925886875	0.999997245663673	Vars, Dars
mmu000521	KEGG	RG-like	---	Galactose metabolism	1/307	0.674651806233403	0.999997245663673	Akr1b3
mmu00010	KEGG	RG-like	---	Glycolysis / Gluconeogenesis	2/307	0.676940189903831	0.999997245663673	Ldha, Pkm
mmu049332	KEGG	RG-like	---	AGE-RAGE signaling pathway in diabetic complications	3/307	0.681171639790862	0.999997245663673	Ccnd1, Cdk4, Jun
mmu051352	KEGG	RG-like	---	Yersinia infection	4/307	0.682864847012794	0.999997245663673	Pycard, Wasf2, Itgb1, Jun
mmu00030	KEGG	RG-like	---	Pentose phosphate pathway	1/307	0.685890907784696	0.999997245663673	Pgls
mmu04130	KEGG	RG-like	---	SNARE interactions in vesicular transport	1/307	0.685890907784696	0.999997245663673	Stx6
mmu006401	KEGG	RG-like	---	Propanoate metabolism	1/307	0.696742977479733	0.999997245663673	Ldha
mmu01040	KEGG	RG-like	---	Biosynthesis of unsaturated fatty acids	1/307	0.696742977479733	0.999997245663673	Acot1
mmu043712	KEGG	RG-like	---	Apelin signaling pathway	4/307	0.699539761797863	0.999997245663673	Ccnd1, Rps6, Gng5, Gnai2
mmu040642	KEGG	RG-like	---	NF-kappa B signaling pathway	3/307	0.706394197520364	0.999997245663673	Atm, Gadd45g, Parp1
mmu000401	KEGG	RG-like	---	Pentose and glucuronate interconversions	1/307	0.707221301161638	0.999997245663673	Akr1b3
mmu045201	KEGG	RG-like	---	Adherens junction	2/307	0.707555949319084	0.999997245663673	Wasf2, Ctnnb1
mmu050202	KEGG	RG-like	---	Prion disease	8/307	0.709868239615244	0.999997245663673	Notch1, Tuba1b, Eif2s1, Psmb2, Sem1, Atp5g2, Slc25a5, Psmd1
mmu045502	KEGG	RG-like	---	Signaling pathways regulating pluripotency of stem cells	4/307	0.715578437958692	0.999997245663673	Rif1, Tcf3, Id1, Ctnnb1
mmu051642	KEGG	RG-like	---	Influenza A	5/307	0.716088504117772	0.999997245663673	Cdk6, Cdk4, Pycard, Eif2s1, Slc25a5
mmu000511	KEGG	RG-like	---	Fructose and mannose metabolism	1/307	0.717338710047655	0.999997245663673	Akr1b3
mmu053401	KEGG	RG-like	---	Primary immunodeficiency	1/307	0.717338710047655	0.999997245663673	Ung
mmu042172	KEGG	RG-like	---	Necroptosis	5/307	0.720797476344646	0.999997245663673	Pycard, Ppia, Hmgb1, Parp1, Slc25a5
mmu051702	KEGG	RG-like	---	Human immunodeficiency virus 1 infection	7/307	0.725481178198006	0.999997245663673	Chek1, Wee1, Atm, Gng5, Gnai2, Pdia3, Jun
mmu049172	KEGG	RG-like	---	Prolactin signaling pathway	2/307	0.728901630901777	0.999997245663673	Ccnd2, Ccnd1
mmu049182	KEGG	RG-like	---	Thyroid hormone synthesis	2/307	0.728901630901777	0.999997245663673	Gsr, Gpx1
mmu046252	KEGG	RG-like	---	C-type lectin receptor signaling pathway	3/307	0.746820985353836	0.999997245663673	Mapkapk2, Pycard, Jun
mmu054122	KEGG	RG-like	---	Arrhythmogenic right ventricular cardiomyopathy	2/307	0.748915203160609	0.999997245663673	Itgb1, Ctnnb1
mmu040152	KEGG	RG-like	---	Rap1 signaling pathway	6/307	0.751586166415042	0.999997245663673	Magi1, Pfn1, Itgb1, Id1, Gnai2, Ctnnb1
mmu047241	KEGG	RG-like	---	Glutamatergic synapse	3/307	0.752218692648937	0.999997245663673	Homer2, Gng5, Gnai2
mmu002602	KEGG	RG-like	---	Glycine, serine and threonine metabolism	1/307	0.754440763861441	0.999997245663673	Gamt
mmu00350	KEGG	RG-like	---	Tyrosine metabolism	1/307	0.754440763861441	0.999997245663673	Mif
mmu040662	KEGG	RG-like	---	HIF-1 signaling pathway	3/307	0.757523959265672	0.999997245663673	Rps6, Ldha, Tfrc
mmu012302	KEGG	RG-like	---	Biosynthesis of amino acids	2/307	0.761543276176533	0.999997245663673	Pycr2, Pkm
mmu042612	KEGG	RG-like	---	Adrenergic signaling in cardiomyocytes	4/307	0.773439662300522	0.999997245663673	Ppp1ca, Tpm4, Gnai2, Atp2b2
mmu046622	KEGG	RG-like	---	B cell receptor signaling pathway	2/307	0.773618808597454	0.999997245663673	Inppl1, Jun
mmu051322	KEGG	RG-like	---	Salmonella infection	7/307	0.773981897909265	0.999997245663673	Pycard, Tuba1b, Rps3, Txn1, Pfn1, Ctnnb1, Jun
mmu049212	KEGG	RG-like	---	Oxytocin signaling pathway	4/307	0.777816144990601	0.999997245663673	Ccnd1, Ppp1ca, Gnai2, Jun
mmu00860	KEGG	RG-like	---	Porphyrin and chlorophyll metabolism	1/307	0.779044235366785	0.999997245663673	Fxn
mmu041142	KEGG	RG-like	---	Oocyte meiosis	3/307	0.782690550120074	0.999997245663673	Cdk2, Ppp1ca, Cdc26
mmu030222	KEGG	RG-like	---	Basal transcription factors	1/307	0.786686576482422	0.999997245663673	Taf10
mmu047222	KEGG	RG-like	---	Neurotrophin signaling pathway	3/307	0.792138120085151	0.999997245663673	Mapkapk2, Trp53, Jun
mmu005902	KEGG	RG-like	---	Arachidonic acid metabolism	2/307	0.801500394763193	0.999997245663673	Ptges3, Gpx1
mmu045402	KEGG	RG-like	---	Gap junction	2/307	0.801500394763193	0.999997245663673	Tuba1b, Gnai2
mmu040712	KEGG	RG-like	---	Sphingolipid signaling pathway	3/307	0.805668501276588	0.999997245663673	Trp53, Cers5, Gnai2
mmu046112	KEGG	RG-like	---	Platelet activation	3/307	0.805668501276588	0.999997245663673	Ppp1ca, Itgb1, Gnai2
mmu045122	KEGG	RG-like	---	ECM-receptor interaction	2/307	0.811774942331508	0.999997245663673	Col9a3, Itgb1
mmu049301	KEGG	RG-like	---	Type II diabetes mellitus	1/307	0.814709971900431	0.999997245663673	Pkm
mmu047272	KEGG	RG-like	---	GABAergic synapse	2/307	0.816732643950346	0.999997245663673	Gng5, Gnai2
mmu049791	KEGG	RG-like	---	Cholesterol metabolism	1/307	0.821122331118847	0.999997245663673	Tspo
mmu046122	KEGG	RG-like	---	Antigen processing and presentation	2/307	0.821573491475253	0.999997245663673	Hspa4, Pdia3
mmu046572	KEGG	RG-like	---	IL-17 signaling pathway	2/307	0.826299623294687	0.999997245663673	Fosb, Jun
mmu050321	KEGG	RG-like	---	Morphine addiction	2/307	0.826299623294687	0.999997245663673	Gng5, Gnai2
mmu054102	KEGG	RG-like	---	Hypertrophic cardiomyopathy	2/307	0.826299623294687	0.999997245663673	Itgb1, Tpm4
mmu049262	KEGG	RG-like	---	Relaxin signaling pathway	3/307	0.826573786312552	0.999997245663673	Gng5, Gnai2, Jun
mmu00600	KEGG	RG-like	---	Sphingolipid metabolism	1/307	0.827313474788127	0.999997245663673	Cers5
mmu046401	KEGG	RG-like	---	Hematopoietic cell lineage	2/307	0.839810972805859	0.999997245663673	Tfrc, Cd9
mmu054142	KEGG	RG-like	---	Dilated cardiomyopathy	2/307	0.839810972805859	0.999997245663673	Itgb1, Tpm4
mmu050342	KEGG	RG-like	---	Alcoholism	5/307	0.839944874032853	0.999997245663673	Hat1, Ppp1ca, Gng5, Gnai2, Fosb
mmu049152	KEGG	RG-like	---	Estrogen signaling pathway	3/307	0.845531056944177	0.999997245663673	Gnai2, Ncoa1, Jun
mmu047282	KEGG	RG-like	---	Dopaminergic synapse	3/307	0.849100085056217	0.999997245663673	Ppp1ca, Gng5, Gnai2
mmu04978	KEGG	RG-like	---	Mineral absorption	1/307	0.850014184914968	0.999997245663673	Atp2b2
mmu040222	KEGG	RG-like	---	cGMP-PKG signaling pathway	4/307	0.852011511036039	0.999997245663673	Ppp1ca, Gnai2, Slc25a5, Atp2b2
mmu047132	KEGG	RG-like	---	Circadian entrainment	2/307	0.856347930507275	0.999997245663673	Gng5, Gnai2
mmu052312	KEGG	RG-like	---	Choline metabolism in cancer	2/307	0.856347930507275	0.999997245663673	Wasf2, Jun
mmu046212	KEGG	RG-like	---	NOD-like receptor signaling pathway	5/307	0.857402877649554	0.999997245663673	Aim2, Txnip, Pycard, Txn1, Jun
mmu054152	KEGG	RG-like	---	Diabetic cardiomyopathy	5/307	0.857402877649554	0.999997245663673	Gsr, Ppp1ca, Parp1, Atp5g2, Slc25a5
mmu041402	KEGG	RG-like	---	Autophagy - animal	3/307	0.859381124266177	0.999997245663673	Hmgb1, Eif2s1, Ddit4
mmu049231	KEGG	RG-like	---	Regulation of lipolysis in adipocytes	1/307	0.860223064590449	0.999997245663673	Gnai2
mmu049102	KEGG	RG-like	---	Insulin signaling pathway	3/307	0.862669615179146	0.999997245663673	Inppl1, Rps6, Ppp1ca
mmu049162	KEGG	RG-like	---	Melanogenesis	2/307	0.864019920241982	0.999997245663673	Gnai2, Ctnnb1
mmu043702	KEGG	RG-like	---	VEGF signaling pathway	1/307	0.86973917957607	0.999997245663673	Mapkapk2
mmu046602	KEGG	RG-like	---	T cell receptor signaling pathway	2/307	0.874827258263833	0.999997245663673	Cdk4, Jun
mmu051421	KEGG	RG-like	---	Chagas disease	2/307	0.874827258263833	0.999997245663673	Gnai2, Jun
mmu049222	KEGG	RG-like	---	Glucagon signaling pathway	2/307	0.878250639203536	0.999997245663673	Ldha, Pkm
mmu047302	KEGG	RG-like	---	Long-term depression	1/307	0.878609397022021	0.999997245663673	Gnai2
mmu048102	KEGG	RG-like	---	Regulation of actin cytoskeleton	5/307	0.880598175816138	0.999997245663673	Msn, Wasf2, Ppp1ca, Pfn1, Itgb1
mmu04961	KEGG	RG-like	---	Endocrine and other factor-regulated calcium reabsorption	1/307	0.882816069909958	0.999997245663673	Atp2b2
mmu005611	KEGG	RG-like	---	Glycerolipid metabolism	1/307	0.886877423097771	0.999997245663673	Akr1b3
mmu053211	KEGG	RG-like	---	Inflammatory bowel disease	1/307	0.886877423097771	0.999997245663673	Jun
mmu053222	KEGG	RG-like	---	Systemic lupus erythematosus	3/307	0.889352399429989	0.999997245663673	Snrpb, Snrpd1, Ssb
mmu04913	KEGG	RG-like	---	Ovarian steroidogenesis	1/307	0.890798460820361	0.999997245663673	Acot1
mmu003102	KEGG	RG-like	---	Lysine degradation	1/307	0.894584015532212	0.999997245663673	Ezh2
mmu051452	KEGG	RG-like	---	Toxoplasmosis	2/307	0.897041670899127	0.999997245663673	Itgb1, Gnai2
mmu047252	KEGG	RG-like	---	Cholinergic synapse	2/307	0.902681995675	0.999997245663673	Gng5, Gnai2
mmu047142	KEGG	RG-like	---	Thermogenesis	5/307	0.904521626189719	0.999997245663673	Rps6, Cox14, Smarcc1, Actl6a, Atp5g2
mmu047202	KEGG	RG-like	---	Long-term potentiation	1/307	0.905173651482677	0.999997245663673	Ppp1ca
mmu052112	KEGG	RG-like	---	Renal cell carcinoma	1/307	0.908462364654256	0.999997245663673	Jun
mmu041502	KEGG	RG-like	---	mTOR signaling pathway	3/307	0.909082857010724	0.999997245663673	Skp2, Rps6, Ddit4
mmu049401	KEGG	RG-like	---	Type I diabetes mellitus	1/307	0.914702613649908	0.999997245663673	Hspd1
mmu052212	KEGG	RG-like	---	Acute myeloid leukemia	1/307	0.914702613649908	0.999997245663673	Ccnd1
mmu00562	KEGG	RG-like	---	Inositol phosphate metabolism	1/307	0.920518747227655	0.999997245663673	Inppl1
mmu012002	KEGG	RG-like	---	Carbon metabolism	2/307	0.926807547603852	0.999997245663673	Pkm, Pgls
mmu049712	KEGG	RG-like	---	Gastric acid secretion	1/307	0.928510058951256	0.999997245663673	Gnai2
mmu049242	KEGG	RG-like	---	Renin secretion	1/307	0.930991674951026	0.999997245663673	Gnai2
mmu015212	KEGG	RG-like	---	EGFR tyrosine kinase inhibitor resistance	1/307	0.937933031960549	0.999997245663673	Rps6
mmu043801	KEGG	RG-like	---	Osteoclast differentiation	2/307	0.93845368252299	0.999997245663673	Fosb, Jun
mmu050222	KEGG	RG-like	---	Pathways of neurodegeneration - multiple diseases	11/307	0.939016162673439	0.999997245663673	Tuba1b, Eif2s1, Psmb2, Sncaip, Sem1, Rps27a, Atp5g2, Gpx1, Slc25a5, Psmd1, Ctnnb1
mmu040242	KEGG	RG-like	---	cAMP signaling pathway	4/307	0.942128998810997	0.999997245663673	Ppp1ca, Gnai2, Atp2b2, Jun
mmu04514	KEGG	RG-like	---	Cell adhesion molecules	3/307	0.94233902160484	0.999997245663673	Jam3, Cdh4, Itgb1
mmu041421	KEGG	RG-like	---	Lysosome	2/307	0.943596995961208	0.999997245663673	Cd164, Ctsz
mmu047262	KEGG	RG-like	---	Serotonergic synapse	2/307	0.943596995961208	0.999997245663673	Gng5, Gnai2
mmu050102	KEGG	RG-like	---	Alzheimer disease	8/307	0.943844845790089	0.999997245663673	Tuba1b, Eif2s1, Psmb2, Sem1, Atp5g2, Slc25a5, Psmd1, Ctnnb1
mmu001902	KEGG	RG-like	---	Oxidative phosphorylation	2/307	0.946796444252329	0.999997245663673	Ppa1, Atp5g2
mmu040122	KEGG	RG-like	---	ErbB signaling pathway	1/307	0.947989592998919	0.999997245663673	Jun
mmu049702	KEGG	RG-like	---	Salivary secretion	1/307	0.951541523265646	0.999997245663673	Atp2b2
mmu043602	KEGG	RG-like	---	Axon guidance	3/307	0.951916843013149	0.999997245663673	Efnb1, Itgb1, Gnai2
mmu041452	KEGG	RG-like	---	Phagosome	3/307	0.953157601861263	0.999997245663673	Tuba1b, Tfrc, Itgb1
mmu042602	KEGG	RG-like	---	Cardiac muscle contraction	1/307	0.953225747465515	0.999997245663673	Tpm4
mmu053231	KEGG	RG-like	---	Rheumatoid arthritis	1/307	0.953225747465515	0.999997245663673	Jun
mmu052352	KEGG	RG-like	---	PD-L1 expression and PD-1 checkpoint pathway in cancer	1/307	0.954851618788895	0.999997245663673	Jun
mmu054162	KEGG	RG-like	---	Viral myocarditis	1/307	0.954851618788895	0.999997245663673	Ccnd1
mmu042112	KEGG	RG-like	---	Longevity regulating pathway	1/307	0.957936294853638	0.999997245663673	Trp53
mmu049122	KEGG	RG-like	---	GnRH signaling pathway	1/307	0.957936294853638	0.999997245663673	Jun
mmu047231	KEGG	RG-like	---	Retrograde endocannabinoid signaling	2/307	0.965843294614412	0.999997245663673	Gng5, Gnai2
mmu040702	KEGG	RG-like	---	Phosphatidylinositol signaling system	1/307	0.965985741245509	0.999997245663673	Inppl1
mmu005641	KEGG	RG-like	---	Glycerophospholipid metabolism	1/307	0.968311769857502	0.999997245663673	Gpd1
mmu046201	KEGG	RG-like	---	Toll-like receptor signaling pathway	1/307	0.970479218142453	0.999997245663673	Jun
mmu049252	KEGG	RG-like	---	Aldosterone synthesis and secretion	1/307	0.972498864621171	0.999997245663673	Atp2b2
mmu049322	KEGG	RG-like	---	Non-alcoholic fatty liver disease	2/307	0.973125646247339	0.999997245663673	Eif2s1, Jun
mmu046592	KEGG	RG-like	---	Th17 cell differentiation	1/307	0.974380757449437	0.999997245663673	Jun
mmu046132	KEGG	RG-like	---	Neutrophil extracellular trap formation	3/307	0.974639165319488	0.999997245663673	Hat1, Hmgb1, Slc25a5
mmu049282	KEGG	RG-like	---	Parathyroid hormone synthesis, secretion and action	1/307	0.977768115661592	0.999997245663673	Gnai2
mmu04974	KEGG	RG-like	---	Protein digestion and absorption	1/307	0.977768115661592	0.999997245663673	Col9a3
mmu049312	KEGG	RG-like	---	Insulin resistance	1/307	0.979290453188921	0.999997245663673	Ppp1ca
mmu051682	KEGG	RG-like	---	Herpes simplex virus 1 infection	9/307	0.979331148672662	0.999997245663673	Alyref, Ppp1ca, Srsf7, Trp53, Eif2s1, Srsf9, Srsf3, Srsf2, Pdia3
mmu046302	KEGG	RG-like	---	JAK-STAT signaling pathway	2/307	0.981319056320023	0.999997245663673	Ccnd2, Ccnd1
mmu046682	KEGG	RG-like	---	TNF signaling pathway	1/307	0.981381326955379	0.999997245663673	Jun
mmu04972	KEGG	RG-like	---	Pancreatic secretion	1/307	0.982030422188709	0.999997245663673	Atp2b2
mmu049352	KEGG	RG-like	---	Growth hormone synthesis, secretion and action	1/307	0.983261720156288	0.999997245663673	Gnai2
mmu041442	KEGG	RG-like	---	Endocytosis	4/307	0.986294757303916	0.999997245663673	Nedd4, Snx5, Tfrc, Vps37b
mmu041522	KEGG	RG-like	---	AMPK signaling pathway	1/307	0.98826539262849	0.999997245663673	Ccnd1
mmu047502	KEGG	RG-like	---	Inflammatory mediator regulation of TRP channels	1/307	0.988675096309038	0.999997245663673	Ppp1ca
mmu040622	KEGG	RG-like	---	Chemokine signaling pathway	2/307	0.99108667056295	0.999997245663673	Gng5, Gnai2
mmu040102	KEGG	RG-like	---	MAPK signaling pathway	4/307	0.992119428481044	0.999997245663673	Mapkapk2, Gadd45g, Trp53, Jun
mmu042702	KEGG	RG-like	---	Vascular smooth muscle contraction	1/307	0.993590170651414	0.999997245663673	Ppp1ca
mmu040202	KEGG	RG-like	---	Calcium signaling pathway	2/307	0.998051995597204	0.999997245663673	Slc25a5, Atp2b2
mmu051522	KEGG	RG-like	---	Tuberculosis	1/307	0.99828816250222	0.999997245663673	Hspd1
mmu040142	KEGG	RG-like	---	Ras signaling pathway	1/307	0.999734885002453	0.999997245663673	Gng5
mmu04080	KEGG	RG-like	---	Neuroactive ligand-receptor interaction	1/307	0.999997245663673	0.999997245663673	Tspo
GO:0042063	GO	A-stage1	BP	gliogenesis	33/438	1.12944912228711e-14	4.79564097323105e-11	Ptprz1, Id4, Kcnj10, Cd9, Plpp3, Ntrk2, Dbi, Ptn, Dab1, Gfap, Sox9, Cspg5, Phgdh, Sox6, Qk, Lamb2, Clu, Mt3, Ascl1, Gpr37l1, Vim, Hes1, Hes5, Ptpra, Metrn, Atp1b2, Zcchc24, Dag1, Smo, Notch1, Cdh2, Sox5, Ptk2
GO:0010001	GO	A-stage1	BP	glial cell differentiation	28/438	3.64040935342017e-14	7.72858905731101e-11	Ptprz1, Id4, Kcnj10, Plpp3, Ntrk2, Ptn, Dab1, Gfap, Sox9, Cspg5, Phgdh, Sox6, Qk, Lamb2, Clu, Mt3, Ascl1, Gpr37l1, Vim, Hes1, Hes5, Ptpra, Metrn, Dag1, Smo, Notch1, Cdh2, Sox5
GO:0031589	GO	A-stage1	BP	cell-substrate adhesion	31/438	1.08125147491489e-12	1.53033125416287e-09	Sned1, Ecm2, Ptprz1, Bcl2, Emp2, Ephb1, Gpm6b, Sirpa, Ptn, Cspg5, Pdpn, Itgb5, Ttyh1, Itgb8, Parvb, Gas6, Ccdc80, Lamb2, Sdc4, Prex1, Epdr1, Sorbs1, Cd63, Atp1b2, Dag1, Trpm7, Jam3, Notch1, Hsd17b12, Ptk2, S100a10
GO:0048709	GO	A-stage1	BP	oligodendrocyte differentiation	16/438	2.52659121269351e-10	2.68197657227416e-07	Ptprz1, Id4, Kcnj10, Ntrk2, Ptn, Sox9, Sox6, Qk, Clu, Ascl1, Hes1, Hes5, Ptpra, Dag1, Notch1, Sox5
GO:0061351	GO	A-stage1	BP	neural precursor cell proliferation	20/438	6.19630682421932e-10	5.16489889479393e-07	Ptprz1, Fabp7, Id4, Ephb1, Ptn, Appl2, Ascl1, Gpr37l1, Sox2, Arx, Foxo1, Gnai2, Kif1a, Pou3f3, Gng5, Smo, Notch1, Cdh2, Sox5, Fgfr1
GO:0048708	GO	A-stage1	BP	astrocyte differentiation	14/438	7.29849113725002e-10	5.16489889479393e-07	Id4, Plpp3, Dab1, Gfap, Sox9, Sox6, Lamb2, Mt3, Gpr37l1, Vim, Hes1, Hes5, Smo, Notch1
GO:0010721	GO	A-stage1	BP	negative regulation of cell development	28/438	1.38635531913516e-09	7.48516666837935e-07	Frzb, Lpar1, Ptprz1, Bcl2, Id4, Ptn, Dab1, Itm2c, Gfap, Sox9, Apoe, Appl2, Mt3, Rgma, Ascl1, Gpr37l1, Ntm, Vim, Hes1, Hes5, Sox2, Xylt1, Rest, Atp1b2, Fezf2, Sema6a, Notch1, Ptk2
GO:0050768	GO	A-stage1	BP	negative regulation of neurogenesis	26/438	1.41029989041533e-09	7.48516666837935e-07	Lpar1, Ptprz1, Id4, Ptn, Dab1, Itm2c, Gfap, Sox9, Apoe, Appl2, Mt3, Rgma, Ascl1, Gpr37l1, Ntm, Vim, Hes1, Hes5, Sox2, Xylt1, Rest, Atp1b2, Fezf2, Sema6a, Notch1, Ptk2
GO:0051961	GO	A-stage1	BP	negative regulation of nervous system development	27/438	1.69898183875327e-09	8.01541876371822e-07	Lpar1, Ptprz1, Id4, Ptn, Dab1, Itm2c, Gfap, Sox9, Apoe, Rfx4, Appl2, Mt3, Rgma, Ascl1, Gpr37l1, Ntm, Vim, Hes1, Hes5, Sox2, Xylt1, Rest, Atp1b2, Fezf2, Sema6a, Notch1, Ptk2
GO:0007409	GO	A-stage1	BP	axonogenesis	31/438	3.08824452195031e-09	1.3112686240201e-06	Plxnc1, Gas1, Ptprz1, Bcl2, Ephb1, Cdh4, Epha5, Ntrk2, Alcam, Dab1, Ptch1, Dclk1, Apoe, Lamb2, Efnb1, Rgma, Robo2, Lama2, Vim, Arx, Mgll, Metrn, Fezf2, Dag1, Sema6a, Igf1r, Smo, Notch1, Cdh2, Dst, Ptk2
GO:0001570	GO	A-stage1	BP	vasculogenesis	14/438	3.72782781903648e-09	1.43894153814808e-06	Emp2, Zfp36l1, Ntrk2, Tmem100, Zfp950, Itgb8, Qk, Pdgfrb, Tiparp, Ramp2, Smo, Notch1, Fgfr1, Ptk2
GO:0045665	GO	A-stage1	BP	negative regulation of neuron differentiation	22/438	4.57624564212901e-09	1.61922824970665e-06	Lpar1, Ptprz1, Id4, Dab1, Itm2c, Gfap, Sox9, Apoe, Rgma, Ascl1, Gpr37l1, Ntm, Vim, Hes1, Hes5, Sox2, Xylt1, Rest, Fezf2, Sema6a, Notch1, Ptk2
GO:0014013	GO	A-stage1	BP	regulation of gliogenesis	17/438	5.41397896720777e-09	1.76828882267417e-06	Ptprz1, Id4, Ptn, Dab1, Gfap, Qk, Gpr37l1, Vim, Hes1, Hes5, Ptpra, Atp1b2, Zcchc24, Dag1, Notch1, Cdh2, Ptk2
GO:0030900	GO	A-stage1	BP	forebrain development	27/438	8.2889418473834e-09	2.51391764885642e-06	Fabp7, Id4, Epha5, Ntrk2, Dbi, Jakmip1, Dab1, Sox1, Dclk1, Rfx4, Robo2, Ascl1, Slc1a2, Hes1, Hes5, Sox2, Arx, Phactr1, Atp1b2, Fezf2, Kif1a, Pou3f3, Aplp2, Smo, Notch1, Cdh2, Fgfr1
GO:0072659	GO	A-stage1	BP	protein localization to plasma membrane	23/438	1.04266737109105e-08	2.95144377176839e-06	Kcnb1, Emp2, Tspan15, Ptch1, Acsl3, Cd81, Camk2d, Gas6, Tspan33, Ramp1, Ank2, Nectin3, Prnp, Nrxn1, Kcnip3, Sorbs1, Rab34, Atp1b1, Ramp2, Rab11fip2, Cdh2, Scp2, S100a10
GO:0033218	GO	A-stage1	MF	amide binding	28/426	1.75199058765174e-09	1.15981776902545e-06	Calcrl, Pcx, Dbi, Itm2c, Gsta4, Adcyap1r1, Ctsl, Itm2b, Soat1, Apoe, Ramp1, Clu, Cst3, Ogt, Prnp, Gsap, Mgst1, Acot11, Gpr37l1, Gstm1, Psap, Tpp1, Ramp2, Igf1r, Gria2, Scp2, Gria1, Ctsb
GO:0050839	GO	A-stage1	MF	cell adhesion molecule binding	23/426	5.1075616953216e-09	1.69060292115145e-06	Thbs4, Ptprz1, Emp2, Cd9, Cdh4, Plpp3, Sirpa, Mfge8, Ptn, Gfap, Itgb5, Cd81, Itgb8, Lamb2, Nectin3, Nrxn1, Ctnnd2, Timp2, Grin2b, Jam3, Cdh2, Fgfr1, Ptk2
GO:0005178	GO	A-stage1	MF	integrin binding	15/426	4.38881895264352e-08	9.68466048883336e-06	Thbs4, Ptprz1, Emp2, Cd9, Plpp3, Mfge8, Ptn, Gfap, Itgb5, Cd81, Itgb8, Lamb2, Timp2, Jam3, Ptk2
GO:1901681	GO	A-stage1	MF	sulfur compound binding	20/426	1.20240095268856e-07	1.98997357669956e-05	Thbs4, Ecm2, Pcx, Pcsk6, Dbi, Ptn, Gsta4, Ptch1, Soat1, Apoe, Ccdc80, Prelp, Mgst1, Acot11, Gstm1, Nav2, Aplp2, Scp2, Hsd17b12, Fgfr1
GO:0042277	GO	A-stage1	MF	peptide binding	22/426	1.81315936291924e-07	2.40062299650507e-05	Calcrl, Itm2c, Gsta4, Adcyap1r1, Ctsl, Itm2b, Apoe, Ramp1, Clu, Cst3, Ogt, Prnp, Gsap, Mgst1, Gpr37l1, Gstm1, Tpp1, Ramp2, Igf1r, Gria2, Gria1, Ctsb
GO:0001540	GO	A-stage1	MF	amyloid-beta binding	9/426	1.26654670233399e-06	0.000139742319490851	Itm2c, Itm2b, Apoe, Clu, Cst3, Prnp, Gsap, Gria2, Gria1
GO:0005543	GO	A-stage1	MF	phospholipid binding	25/426	1.49934369410881e-06	0.000141795075071433	Lpar1, Pld1, Adgrb1, Pitpnm2, Mfge8, Syt11, Dab1, Cpne2, Pla2g7, Tpcn1, Apoe, Gas6, Appl2, Ogt, Arap2, Prex1, Wipi1, Pacsin3, Psap, Pitpnc1, Scarb2, Tpp1, Eea1, Dennd1a, Sgip1
GO:0005283	GO	A-stage1	MF	amino acid:sodium symporter activity	5/426	3.98506043576419e-06	0.000329763751059486	Slc1a3, Slc6a11, Slc1a2, Slc6a1, Slc38a1
GO:0005416	GO	A-stage1	MF	amino acid:cation symporter activity	5/426	1.60276181233721e-05	0.00117892035529693	Slc1a3, Slc6a11, Slc1a2, Slc6a1, Slc38a1
GO:0008201	GO	A-stage1	MF	heparin binding	12/426	4.08912434506116e-05	0.00270700031643049	Thbs4, Ecm2, Pcsk6, Ptn, Ptch1, Apoe, Ccdc80, Prelp, Nav2, Aplp2, Hsd17b12, Fgfr1
GO:0030165	GO	A-stage1	MF	PDZ domain binding	10/426	6.36652275005816e-05	0.00383148914594409	Lpar1, Dtna, Adgrb1, Grid2, Gng5, Fzd1, Gng12, Gria2, Gria1, Acox1
GO:0005496	GO	A-stage1	MF	steroid binding	10/426	8.50316369383158e-05	0.00469091197109709	Ptch1, Paqr6, Cd81, Soat1, Atp1a1, Nr3c1, Gstm1, Scarb2, Npc1, Scp2
GO:0043548	GO	A-stage1	MF	phosphatidylinositol 3-kinase binding	6/426	0.000109535389748707	0.00557787907797264	Dab1, Pdgfrb, Atp1a1, Pik3ip1, Igf1r, Ptk2
GO:0008432	GO	A-stage1	MF	JUN kinase binding	4/426	0.000142411898674588	0.00673404835161264	Hes1, Map3k1, Rnf13, Ptk2
GO:0005343	GO	A-stage1	MF	organic acid:sodium symporter activity	5/426	0.00015747378779945	0.00694984316821572	Slc1a3, Slc6a11, Slc1a2, Slc6a1, Slc38a1
GO:0045121	GO	A-stage1	CC	membrane raft	31/451	1.79523085651447e-11	4.20530262141215e-09	Mlc1, Emp2, Cav2, Ephb1, Gpm6b, Plpp3, Grk3, Adcyap1r1, Pdpn, Ptch1, Efnb1, Sdc4, Atp1a1, Prnp, Slc27a1, Slc1a2, Fxyd1, Sorbs1, Gnai2, Cavin3, Tpp1, Gprc5b, Dag1, Atp1b1, Npc1, Lamp2, Igf1r, Smo, Cdh2, S100a10, Ctsb
GO:0098857	GO	A-stage1	CC	membrane microdomain	31/451	1.92022950749413e-11	4.20530262141215e-09	Mlc1, Emp2, Cav2, Ephb1, Gpm6b, Plpp3, Grk3, Adcyap1r1, Pdpn, Ptch1, Efnb1, Sdc4, Atp1a1, Prnp, Slc27a1, Slc1a2, Fxyd1, Sorbs1, Gnai2, Cavin3, Tpp1, Gprc5b, Dag1, Atp1b1, Npc1, Lamp2, Igf1r, Smo, Cdh2, S100a10, Ctsb
GO:0098589	GO	A-stage1	CC	membrane region	31/451	4.51184017554268e-11	6.58728665629231e-09	Mlc1, Emp2, Cav2, Ephb1, Gpm6b, Plpp3, Grk3, Adcyap1r1, Pdpn, Ptch1, Efnb1, Sdc4, Atp1a1, Prnp, Slc27a1, Slc1a2, Fxyd1, Sorbs1, Gnai2, Cavin3, Tpp1, Gprc5b, Dag1, Atp1b1, Npc1, Lamp2, Igf1r, Smo, Cdh2, S100a10, Ctsb
GO:0000323	GO	A-stage1	CC	lytic vacuole	32/451	5.36974498528894e-10	4.70389660711311e-08	Calcrl, Ass1, Naaa, Mlc1, Syt11, Itm2c, Gfap, Ctsl, Tpcn1, Apoe, Pdgfrb, Ank2, Cst3, Gaa, Lamp1, Epdr1, Pde1c, Prdx6, Psap, Fyco1, Cd63, Scarb2, Tpp1, Fnbp1, Lmbrd1, Laptm4a, Grin2b, Npc1, Lamp2, Atraid, Rnf13, Ctsb
GO:0005764	GO	A-stage1	CC	lysosome	32/451	5.36974498528894e-10	4.70389660711311e-08	Calcrl, Ass1, Naaa, Mlc1, Syt11, Itm2c, Gfap, Ctsl, Tpcn1, Apoe, Pdgfrb, Ank2, Cst3, Gaa, Lamp1, Epdr1, Pde1c, Prdx6, Psap, Fyco1, Cd63, Scarb2, Tpp1, Fnbp1, Lmbrd1, Laptm4a, Grin2b, Npc1, Lamp2, Atraid, Rnf13, Ctsb
GO:0099699	GO	A-stage1	CC	integral component of synaptic membrane	21/451	3.62297613450677e-09	2.64477257818994e-07	Gabrg3, Ptprz1, Adgrb1, Syt11, Cspg5, Itgb5, Gpm6a, Adam23, Efnb1, Nectin3, Slc6a11, Grid2, Slc1a2, Nrxn1, Ptpra, Slc6a1, Canx, Grin2b, Gria2, Cdh2, Gria1
GO:0043235	GO	A-stage1	CC	receptor complex	28/451	6.80618618557505e-09	4.25872792754553e-07	Calcrl, Notch2, Plxnc1, Gabrg3, Adgrv1, Gabrb1, Ephb1, Epha5, Ntrk2, Alcam, Adcyap1r1, Itgb5, Itgb8, Ramp1, Pdgfrb, Grid2, Gpr37l1, Ptpra, Sorbs1, Gprc5b, Grin2b, Csf2ra, Ramp2, Igf1r, Gria2, Notch1, Fgfr1, Gria1
GO:0062023	GO	A-stage1	CC	collagen-containing extracellular matrix	27/451	1.04518675043195e-08	5.72239745861495e-07	Tnc, Sparc, Thbs4, Entpd2, Itih3, Ecm2, Ptprz1, S100a6, Pcsk6, Timp3, Mfge8, Ptn, Ctsl, Ccdc80, Lamb2, Prelp, Cst3, Sparcl1, Lama2, Gpc5, Nav2, Timp2, Dag1, Col9a3, Serpinb6a, S100a10, Ctsb
GO:0099240	GO	A-stage1	CC	intrinsic component of synaptic membrane	21/451	1.41404913911436e-08	6.88170581035654e-07	Gabrg3, Ptprz1, Adgrb1, Syt11, Cspg5, Itgb5, Gpm6a, Adam23, Efnb1, Nectin3, Slc6a11, Grid2, Slc1a2, Nrxn1, Ptpra, Slc6a1, Canx, Grin2b, Gria2, Cdh2, Gria1
GO:0044853	GO	A-stage1	CC	plasma membrane raft	15/451	3.58434289630635e-08	1.56994218858218e-06	Mlc1, Cav2, Adcyap1r1, Ptch1, Atp1a1, Slc27a1, Fxyd1, Sorbs1, Cavin3, Dag1, Atp1b1, Igf1r, Smo, Cdh2, Ctsb
GO:0005901	GO	A-stage1	CC	caveola	13/451	4.87274064741352e-08	1.94023673051557e-06	Mlc1, Cav2, Adcyap1r1, Ptch1, Atp1a1, Slc27a1, Fxyd1, Sorbs1, Cavin3, Atp1b1, Igf1r, Smo, Ctsb
GO:0044309	GO	A-stage1	CC	neuron spine	18/451	7.78055399109161e-08	2.83990220674844e-06	Lpar1, Ptprz1, Slc1a3, Ntrk2, Syt11, Grk3, Nr3c1, Lama2, Grid2, Slc1a2, Kcnn2, Canx, Grin2b, Eea1, Gria2, Ptk2, Gria1, Cnn3
GO:0042383	GO	A-stage1	CC	sarcolemma	16/451	1.35651781832857e-07	4.57042157252242e-06	Dtna, Cav2, Camk2d, Ank2, Atp1a1, Lamp1, Lama2, Kcnn2, Fxyd1, Dag1, Atp1b1, Igf1r, Cdh2, Dst, Ptk2, Ctsb
GO:0043197	GO	A-stage1	CC	dendritic spine	17/451	2.82285696389637e-07	8.83150964419006e-06	Lpar1, Ptprz1, Slc1a3, Ntrk2, Syt11, Grk3, Nr3c1, Lama2, Grid2, Slc1a2, Kcnn2, Canx, Grin2b, Gria2, Ptk2, Gria1, Cnn3
GO:0045177	GO	A-stage1	CC	apical part of cell	27/451	3.02656359942634e-07	8.83756571032492e-06	Pld1, Cyba, Mlc1, Emp2, Shroom3, Kcnj10, Cd9, Dab1, Ctsl, Pdpn, Ptch1, Cd81, Pdgfrb, Atp1a1, Mgst1, Fxyd1, Eps15, Atp1b2, Ahcyl1, Slc38a1, Homer2, Atp1b1, Abcc5, Notch1, Cdh2, Ptk2, Ctsb
mmu047242	KEGG	A-stage1	---	Glutamatergic synapse	13/229	5.93164578021441e-06	0.00154815954863596	Pld1, Slc1a3, Grk3, Gnao1, Slc1a2, Gnai2, Slc38a1, Grin2b, Homer2, Gng5, Gng12, Gria2, Gria1
mmu047133	KEGG	A-stage1	---	Circadian entrainment	11/229	3.94780567209798e-05	0.00515188640208787	Gnao1, Adcyap1r1, Camk2d, Per3, Gnai2, Grin2b, Gng5, Gng12, Gria2, Gria1, Fos
mmu040243	KEGG	A-stage1	---	cAMP signaling pathway	16/229	0.000127375730395224	0.0110816885443845	Pld1, Adcyap1r1, Sox9, Ptch1, Camk2d, Atp1a1, Fxyd1, Gnai2, Atp1b2, Grin2b, Nfkb1, Atp1b1, Gria2, Gria1, Acox1, Fos
mmu045103	KEGG	A-stage1	---	Focal adhesion	15/229	0.00020089174334655	0.0130067591133979	Tnc, Thbs4, Bcl2, Cav2, Itgb5, Itgb8, Parvb, Arhgap5, Lamb2, Pdgfrb, Lama2, Col9a3, Igf1r, Xiap, Ptk2
mmu052053	KEGG	A-stage1	---	Proteoglycans in cancer	15/229	0.000249171630524864	0.0130067591133979	Cav2, Timp3, Ctsl, Itgb5, Ptch1, Camk2d, Ank2, Sdc4, Pdcd4, Cd63, Fzd1, Igf1r, Smo, Fgfr1, Ptk2
mmu045123	KEGG	A-stage1	---	ECM-receptor interaction	9/229	0.000406258498531233	0.0138962633051208	Tnc, Thbs4, Itgb5, Itgb8, Lamb2, Sdc4, Lama2, Dag1, Col9a3
mmu054183	KEGG	A-stage1	---	Fluid shear stress and atherosclerosis	12/229	0.000412769746871724	0.0138962633051208	Ass1, Bcl2, Cyba, Cav2, Gsta4, Ctsl, Sdc4, Mgst1, Gstm1, Nfkb1, Ptk2, Fos
mmu047273	KEGG	A-stage1	---	GABAergic synapse	9/229	0.000442050920953011	0.0138962633051208	Gabrg3, Gabrb1, Gnao1, Slc6a11, Gnai2, Slc6a1, Slc38a1, Gng5, Gng12
mmu050322	KEGG	A-stage1	---	Morphine addiction	9/229	0.000521438647672884	0.0138962633051208	Gabrg3, Gabrb1, Grk3, Gnao1, Pde8b, Pde1c, Gnai2, Gng5, Gng12
mmu041422	KEGG	A-stage1	---	Lysosome	11/229	0.000532423881422252	0.0138962633051208	Ctsl, Gaa, Lamp1, Psap, Cd63, Scarb2, Tpp1, Laptm4a, Npc1, Lamp2, Ctsb
mmu012003	KEGG	A-stage1	---	Carbon metabolism	10/229	0.00114292567792235	0.0271185092670668	Pcx, Phgdh, Glud1, Aldoc, Psph, Gldc, Aldh6a1, Acss1, Pcca, Acox1
mmu03320	KEGG	A-stage1	---	PPAR signaling pathway	8/229	0.00197422093254929	0.0425606447792607	Fabp7, Dbi, Scd2, Acsl3, Slc27a1, Sorbs1, Scp2, Acox1
mmu04964	KEGG	A-stage1	---	Proximal tubule bicarbonate reclamation	4/229	0.00215165957858151	0.0425606447792607	Glud1, Atp1a1, Atp1b2, Atp1b1
mmu043603	KEGG	A-stage1	---	Axon guidance	12/229	0.00239626390983461	0.0425606447792607	Plxnc1, Ephb1, Epha5, Ptch1, Camk2d, Efnb1, Rgma, Robo2, Gnai2, Sema6a, Smo, Ptk2
mmu047283	KEGG	A-stage1	---	Dopaminergic synapse	10/229	0.0024460140677736	0.0425606447792607	Gnao1, Camk2d, Gnai2, Arntl, Grin2b, Gng5, Gng12, Gria2, Gria1, Fos
mmu05033	KEGG	A-stage1	---	Nicotine addiction	5/229	0.0033772760853118	0.0550918161416488	Gabrg3, Gabrb1, Grin2b, Gria2, Gria1
mmu043303	KEGG	A-stage1	---	Notch signaling pathway	6/229	0.00422364346166261	0.0612428301941079	Notch2, Lfng, Hes1, Tle4, Hes5, Notch1
mmu047303	KEGG	A-stage1	---	Long-term depression	6/229	0.00422364346166261	0.0612428301941079	Gnao1, Grid2, Gnai2, Igf1r, Gria2, Gria1
mmu047232	KEGG	A-stage1	---	Retrograde endocannabinoid signaling	10/229	0.00474088361612572	0.065124769674148	Gabrg3, Gabrb1, Gnao1, Mgll, Gnai2, Ndufc2, Gng5, Gng12, Gria2, Gria1
mmu041513	KEGG	A-stage1	---	PI3K-Akt signaling pathway	18/229	0.00504936889936295	0.0658942641366865	Lpar1, Tnc, Thbs4, Bcl2, Ntrk2, Itgb5, Itgb8, Lamb2, Pdgfrb, Lama2, Gng5, Nfkb1, Col9a3, Igf1r, Gng12, Fgfr1, Ptk2, Pkn2
mmu051653	KEGG	A-stage1	---	Human papillomavirus infection	18/229	0.00549863640472514	0.0683401953158696	Tnc, Thbs4, Notch2, Lfng, Itgb5, Itgb8, Lamb2, Pdgfrb, Lama2, Hes1, Hes5, Foxo1, Nfkb1, Col9a3, Fzd1, Notch1, Ptk2, Atp6v0e
mmu051453	KEGG	A-stage1	---	Toxoplasmosis	8/229	0.00724596009807221	0.0845157696327301	Bcl2, Hspa2, Gnao1, Lamb2, Lama2, Gnai2, Nfkb1, Xiap
mmu00565	KEGG	A-stage1	---	Ether lipid metabolism	5/229	0.00744774981437852	0.0845157696327301	Lpcat2, Pld1, Plpp3, Chpt1, Pla2g7
mmu004803	KEGG	A-stage1	---	Glutathione metabolism	6/229	0.00957673582387262	0.104147002084615	Gsta4, Gpx8, Mgst1, Gstm1, Prdx6, Nat8f1
mmu006402	KEGG	A-stage1	---	Propanoate metabolism	4/229	0.010730168878346	0.107714387586473	Aldh6a1, Acss1, Pcca, Acox1
mmu010401	KEGG	A-stage1	---	Biosynthesis of unsaturated fatty acids	4/229	0.010730168878346	0.107714387586473	Scd2, Scp2, Hsd17b12, Acox1
mmu049781	KEGG	A-stage1	---	Mineral absorption	5/229	0.0121565130098261	0.11404567362072	Atp1a1, Mt2, Atp1b2, Trpm7, Atp1b1
mmu049713	KEGG	A-stage1	---	Gastric acid secretion	6/229	0.0123772782025592	0.11404567362072	Kcnj10, Camk2d, Atp1a1, Gnai2, Atp1b2, Atp1b1
mmu005642	KEGG	A-stage1	---	Glycerophospholipid metabolism	7/229	0.0128680714101625	0.11404567362072	Lpcat2, Pld1, Plpp3, Chpt1, Pnpla7, Dgkb, Etnk1
mmu041413	KEGG	A-stage1	---	Protein processing in endoplasmic reticulum	10/229	0.0131086981173242	0.11404567362072	Bcl2, Hspa2, Sec62, Canx, Selenos, Tusc3, Dnajc3, Dad1, Ssr3, Sel1l
mmu001002	KEGG	A-stage1	---	Steroid biosynthesis	3/229	0.0137912010714143	0.115211275103162	Soat1, Msmo1, Sc5d
mmu045141	KEGG	A-stage1	---	Cell adhesion molecules	10/229	0.0141255203191617	0.115211275103162	Cdh4, Alcam, Itgb8, Nectin3, Sdc4, Ncam2, Nrxn1, Cldn10, Jam3, Cdh2
mmu043403	KEGG	A-stage1	---	Hedgehog signaling pathway	5/229	0.016225143240898	0.128326132905284	Gas1, Bcl2, Grk3, Ptch1, Smo
mmu002503	KEGG	A-stage1	---	Alanine, aspartate and glutamate metabolism	4/229	0.0172327064543237	0.132286364252309	Ass1, Ddo, Glud1, Asrgl1
mmu012121	KEGG	A-stage1	---	Fatty acid metabolism	5/229	0.0211125379511235	0.157439211578378	Scd2, Acsl3, Scp2, Hsd17b12, Acox1
mmu049112	KEGG	A-stage1	---	Insulin secretion	6/229	0.0229486155431863	0.1663774626881	Adcyap1r1, Camk2d, Atp1a1, Kcnn2, Atp1b2, Atp1b1
mmu047253	KEGG	A-stage1	---	Cholinergic synapse	7/229	0.0250080041965078	0.176407813386177	Bcl2, Gnao1, Camk2d, Gnai2, Gng5, Gng12, Fos
mmu050313	KEGG	A-stage1	---	Amphetamine addiction	5/229	0.0317913170695514	0.209794687095412	Camk2d, Grin2b, Gria2, Gria1, Fos
mmu015223	KEGG	A-stage1	---	Endocrine resistance	6/229	0.0321524424667298	0.209794687095412	Notch2, Bcl2, Igf1r, Notch1, Ptk2, Fos
mmu052223	KEGG	A-stage1	---	Small cell lung cancer	6/229	0.0321524424667298	0.209794687095412	Bcl2, Lamb2, Lama2, Nfkb1, Xiap, Ptk2
mmu050303	KEGG	A-stage1	---	Cocaine addiction	4/229	0.034138702988943	0.217321987319857	Gnai2, Grin2b, Nfkb1, Gria2
mmu052243	KEGG	A-stage1	---	Breast cancer	8/229	0.0354575034584117	0.220343057205844	Notch2, Hes1, Hes5, Fzd1, Igf1r, Notch1, Fgfr1, Fos
mmu052313	KEGG	A-stage1	---	Choline metabolism in cancer	6/229	0.0400192704872206	0.242014726621275	Pld1, Plpp3, Chpt1, Pdgfrb, Dgkb, Fos
mmu049183	KEGG	A-stage1	---	Thyroid hormone synthesis	5/229	0.041171601080394	0.242014726621275	Gpx8, Atp1a1, Atp1b2, Canx, Atp1b1
mmu052153	KEGG	A-stage1	---	Prostate cancer	6/229	0.0417266770036682	0.242014726621275	Bcl2, Pdgfrb, Foxo1, Nfkb1, Igf1r, Fgfr1
mmu041453	KEGG	A-stage1	---	Phagosome	9/229	0.0447859590178532	0.25411163703608	Thbs4, Cyba, Ctsl, Itgb5, Lamp1, Canx, Lamp2, Eea1, Atp6v0e
mmu04721	KEGG	A-stage1	---	Synaptic vesicle cycle	5/229	0.0475245263307603	0.254145041683597	Slc1a3, Slc6a11, Slc1a2, Slc6a1, Atp6v0e
mmu054123	KEGG	A-stage1	---	Arrhythmogenic right ventricular cardiomyopathy	5/229	0.0475245263307603	0.254145041683597	Itgb5, Itgb8, Lama2, Dag1, Cdh2
mmu006302	KEGG	A-stage1	---	Glyoxylate and dicarboxylate metabolism	3/229	0.0479771776499457	0.254145041683597	Gldc, Acss1, Pcca
mmu041443	KEGG	A-stage1	---	Endocytosis	12/229	0.0486867895945587	0.254145041683597	Wipf3, Pld1, Cav2, Grk3, Hspa2, Arap2, Iqsec1, Eps15, Igf1r, Eea1, Rab11fip2, Itch
mmu047263	KEGG	A-stage1	---	Serotonergic synapse	7/229	0.0515599427417491	0.261327804429198	Gabrb1, Gnao1, Kcnn2, Cyp2d22, Gnai2, Gng5, Gng12
mmu012303	KEGG	A-stage1	---	Biosynthesis of amino acids	5/229	0.0520653096947061	0.261327804429198	Ass1, Pcx, Phgdh, Aldoc, Psph
mmu015243	KEGG	A-stage1	---	Platinum drug resistance	5/229	0.0544276328962613	0.268030418602343	Bcl2, Gsta4, Mgst1, Gstm1, Xiap
mmu05146	KEGG	A-stage1	---	Amoebiasis	6/229	0.0570361590850379	0.275674768911017	Lamb2, Lama2, Prdx1, Nfkb1, Serpinb6a, Ptk2
mmu049313	KEGG	A-stage1	---	Insulin resistance	6/229	0.0635434754194564	0.301195069104884	Ogt, Slc27a1, Srebf1, Foxo1, Pygb, Nfkb1
mmu041403	KEGG	A-stage1	---	Autophagy - animal	7/229	0.0646242293864885	0.301195069104884	Bcl2, Ctsl, Lamp1, Wipi1, Lamp2, Igf1r, Ctsb
mmu045503	KEGG	A-stage1	---	Signaling pathways regulating pluripotency of stem cells	7/229	0.0686945628638966	0.314490277191913	Id4, Sox2, Rest, Pcgf5, Fzd1, Igf1r, Fgfr1
mmu04146	KEGG	A-stage1	---	Peroxisome	5/229	0.0698867282648696	0.314490277191913	Ddo, Acsl3, Prdx1, Scp2, Acox1
mmu04960	KEGG	A-stage1	---	Aldosterone-regulated sodium reabsorption	3/229	0.0730694306099063	0.323239345579416	Atp1a1, Atp1b2, Atp1b1
mmu002603	KEGG	A-stage1	---	Glycine, serine and threonine metabolism	3/229	0.0825022443809608	0.354914737085978	Phgdh, Psph, Gldc
mmu046702	KEGG	A-stage1	---	Leukocyte transendothelial migration	6/229	0.0829494213112821	0.354914737085978	Cyba, Arhgap5, Cldn10, Gnai2, Jam3, Ptk2
mmu049193	KEGG	A-stage1	---	Thyroid hormone signaling pathway	6/229	0.0882639207180594	0.371562633990541	Notch2, Atp1a1, Foxo1, Atp1b2, Atp1b1, Notch1
mmu00220	KEGG	A-stage1	---	Arginine biosynthesis	2/229	0.0921636761838772	0.379077644213081	Ass1, Glud1
mmu047203	KEGG	A-stage1	---	Long-term potentiation	4/229	0.0929539050943952	0.379077644213081	Camk2d, Grin2b, Gria2, Gria1
mmu045202	KEGG	A-stage1	---	Adherens junction	4/229	0.109125086207342	0.438179192309481	Nectin3, Sorbs1, Igf1r, Fgfr1
mmu049263	KEGG	A-stage1	---	Relaxin signaling pathway	6/229	0.114408498342847	0.452433607083078	Gnao1, Gnai2, Gng5, Nfkb1, Gng12, Fos
mmu04973	KEGG	A-stage1	---	Carbohydrate digestion and absorption	3/229	0.124903690657491	0.486565123307541	Atp1a1, Atp1b2, Atp1b1
mmu049792	KEGG	A-stage1	---	Cholesterol metabolism	3/229	0.130672340717001	0.495408130093942	Soat1, Apoe, Npc1
mmu049243	KEGG	A-stage1	---	Renin secretion	4/229	0.130969965427134	0.495408130093942	Adcyap1r1, Pde1c, Gnai2, Ctsb
mmu00510	KEGG	A-stage1	---	N-Glycan biosynthesis	3/229	0.136533230507127	0.497189752034136	Tusc3, Dad1, Dpm3
mmu006001	KEGG	A-stage1	---	Sphingolipid metabolism	3/229	0.136533230507127	0.497189752034136	Plpp3, Psap, Cers4
mmu042103	KEGG	A-stage1	---	Apoptosis	6/229	0.137155793664589	0.497189752034136	Bcl2, Ctsl, Nfkb1, Xiap, Ctsb, Fos
mmu040143	KEGG	A-stage1	---	Ras signaling pathway	9/229	0.142820873758646	0.50417670491129	Pld1, Ntrk2, Pdgfrb, Grin2b, Gng5, Nfkb1, Igf1r, Gng12, Fgfr1
mmu049283	KEGG	A-stage1	---	Parathyroid hormone synthesis, secretion and action	5/229	0.144479472287604	0.50417670491129	Pld1, Bcl2, Gnai2, Fgfr1, Fos
mmu015213	KEGG	A-stage1	---	EGFR tyrosine kinase inhibitor resistance	4/229	0.144878363480256	0.50417670491129	Bcl2, Gas6, Pdgfrb, Igf1r
mmu040663	KEGG	A-stage1	---	HIF-1 signaling pathway	5/229	0.169149368953516	0.576473599541426	Bcl2, Aldoc, Camk2d, Nfkb1, Igf1r
mmu030601	KEGG	A-stage1	---	Protein export	2/229	0.170070755420268	0.576473599541426	Spcs2, Sec62
mmu015232	KEGG	A-stage1	---	Antifolate resistance	2/229	0.179307757816792	0.585280333897313	Nfkb1, Abcc5
mmu04710	KEGG	A-stage1	---	Circadian rhythm	2/229	0.179307757816792	0.585280333897313	Per3, Arntl
mmu049703	KEGG	A-stage1	---	Salivary secretion	4/229	0.17939627092638	0.585280333897313	Cst3, Atp1a1, Atp1b2, Atp1b1
mmu00410	KEGG	A-stage1	---	beta-Alanine metabolism	2/229	0.188619256502733	0.599280937756037	Aldh6a1, Acox1
mmu046582	KEGG	A-stage1	---	Th1 and Th2 cell differentiation	4/229	0.189730519964176	0.599280937756037	Notch2, Nfkb1, Notch1, Fos
mmu042613	KEGG	A-stage1	---	Adrenergic signaling in cardiomyocytes	6/229	0.196167339787678	0.599280937756037	Bcl2, Camk2d, Atp1a1, Gnai2, Atp1b2, Atp1b1
mmu042152	KEGG	A-stage1	---	Apoptosis - multiple species	2/229	0.197995395092919	0.599280937756037	Bcl2, Xiap
mmu047223	KEGG	A-stage1	---	Neurotrophin signaling pathway	5/229	0.199835624061032	0.599280937756037	Bcl2, Ntrk2, Camk2d, Nfkb1, Map3k1
mmu042113	KEGG	A-stage1	---	Longevity regulating pathway	4/229	0.200249910167511	0.599280937756037	Foxo1, Nfkb1, Igf1r, Sesn3
mmu046123	KEGG	A-stage1	---	Antigen processing and presentation	4/229	0.200249910167511	0.599280937756037	Hspa2, Ctsl, Canx, Ctsb
mmu054103	KEGG	A-stage1	---	Hypertrophic cardiomyopathy	4/229	0.205574788300885	0.599280937756037	Itgb5, Itgb8, Lama2, Dag1
mmu049611	KEGG	A-stage1	---	Endocrine and other factor-regulated calcium reabsorption	3/229	0.206065011517658	0.599280937756037	Atp1a1, Atp1b2, Atp1b1
mmu009833	KEGG	A-stage1	---	Drug metabolism - other enzymes	4/229	0.210940854071611	0.599280937756037	Gsta4, Mgst1, Gstm1, Nme7
mmu005612	KEGG	A-stage1	---	Glycerolipid metabolism	3/229	0.212754625193577	0.599280937756037	Plpp3, Dgkb, Mgll
mmu042132	KEGG	A-stage1	---	Longevity regulating pathway - multiple species	3/229	0.212754625193577	0.599280937756037	Hspa2, Foxo1, Igf1r
mmu040713	KEGG	A-stage1	---	Sphingolipid signaling pathway	5/229	0.213536885867094	0.599280937756037	Pld1, Bcl2, Gnai2, Nfkb1, Cers4
mmu00500	KEGG	A-stage1	---	Starch and sucrose metabolism	2/229	0.216904414449688	0.602255874163497	Gaa, Pygb
mmu052173	KEGG	A-stage1	---	Basal cell carcinoma	3/229	0.219490840333174	0.602290179104934	Ptch1, Fzd1, Smo
mmu054143	KEGG	A-stage1	---	Dilated cardiomyopathy	4/229	0.221789748568912	0.602290179104934	Itgb5, Itgb8, Lama2, Dag1
mmu040623	KEGG	A-stage1	---	Chemokine signaling pathway	7/229	0.223839645107964	0.602290179104934	Grk3, Prex1, Gnai2, Gng5, Nfkb1, Gng12, Ptk2
mmu050163	KEGG	A-stage1	---	Huntington disease	10/229	0.248723553886894	0.631329268108011	Slc1a3, Kcnj10, Gpx8, Slc1a2, Wipi1, Rest, Ndufc2, Grin2b, Gria2, Gria1
mmu049163	KEGG	A-stage1	---	Melanogenesis	4/229	0.255148830525713	0.631329268108011	Gnao1, Camk2d, Gnai2, Fzd1
mmu04976	KEGG	A-stage1	---	Bile secretion	4/229	0.255148830525713	0.631329268108011	Atp1a1, Kcnn2, Atp1b2, Atp1b1
mmu049153	KEGG	A-stage1	---	Estrogen signaling pathway	5/229	0.261148312803328	0.631329268108011	Bcl2, Hspa2, Gnao1, Gnai2, Fos
mmu051353	KEGG	A-stage1	---	Yersinia infection	5/229	0.261148312803328	0.631329268108011	Wipf3, Nfkb1, Ptk2, Pkn2, Fos
mmu030153	KEGG	A-stage1	---	mRNA surveillance pathway	4/229	0.266494752909738	0.631329268108011	Msi2, Pnn, Pabpn1, Msi1
mmu049253	KEGG	A-stage1	---	Aldosterone synthesis and secretion	4/229	0.266494752909738	0.631329268108011	Camk2d, Atp1a1, Atp1b2, Atp1b1
mmu051402	KEGG	A-stage1	---	Leishmaniasis	3/229	0.267679646269275	0.631329268108011	Cyba, Nfkb1, Fos
mmu002303	KEGG	A-stage1	---	Purine metabolism	5/229	0.27096649194804	0.631329268108011	Entpd2, Ampd3, Pde8b, Pde1c, Nme7
mmu051422	KEGG	A-stage1	---	Chagas disease	4/229	0.272202729963143	0.631329268108011	Gnao1, Gnai2, Nfkb1, Fos
mmu00513	KEGG	A-stage1	---	Various types of N-glycan biosynthesis	2/229	0.27429082024191	0.631329268108011	Tusc3, Dad1
mmu042163	KEGG	A-stage1	---	Ferroptosis	2/229	0.27429082024191	0.631329268108011	Acsl3, Prnp
mmu00982	KEGG	A-stage1	---	Drug metabolism - cytochrome P450	3/229	0.274674700389655	0.631329268108011	Gsta4, Mgst1, Gstm1
mmu051703	KEGG	A-stage1	---	Human immunodeficiency virus 1 infection	8/229	0.275372555012915	0.631329268108011	Bcl2, Gnao1, Gnai2, Gng5, Nfkb1, Gng12, Ptk2, Fos
mmu049223	KEGG	A-stage1	---	Glucagon signaling pathway	4/229	0.277931898269833	0.631329268108011	Camk2d, Foxo1, Pygb, Phkb
mmu041153	KEGG	A-stage1	---	p53 signaling pathway	3/229	0.28168865969011	0.631329268108011	Bcl2, Adgrb1, Sesn3
mmu052183	KEGG	A-stage1	---	Melanoma	3/229	0.28168865969011	0.631329268108011	Pdgfrb, Igf1r, Fgfr1
mmu049103	KEGG	A-stage1	---	Insulin signaling pathway	5/229	0.285839748575392	0.631329268108011	Srebf1, Foxo1, Sorbs1, Pygb, Phkb
mmu00430	KEGG	A-stage1	---	Taurine and hypotaurine metabolism	1/229	0.28707017953585	0.631329268108011	Csad
mmu00980	KEGG	A-stage1	---	Metabolism of xenobiotics by cytochrome P450	3/229	0.28871872428877	0.631329268108011	Gsta4, Mgst1, Gstm1
mmu042173	KEGG	A-stage1	---	Necroptosis	6/229	0.28938208934042	0.631329268108011	Bcl2, Glud1, Camk2d, Pygb, Trpm7, Xiap
mmu052143	KEGG	A-stage1	---	Glioma	3/229	0.295762153561097	0.631329268108011	Camk2d, Pdgfrb, Igf1r
mmu050173	KEGG	A-stage1	---	Spinocerebellar ataxia	5/229	0.295840590005443	0.631329268108011	Dab1, Wipi1, Grin2b, Gria2, Gria1
mmu046213	KEGG	A-stage1	---	NOD-like receptor signaling pathway	7/229	0.298699792262117	0.631329268108011	Bcl2, Cyba, Nfkb1, Trpm7, Xiap, Ctsb, Pkn2
mmu049741	KEGG	A-stage1	---	Protein digestion and absorption	4/229	0.301028783278966	0.631329268108011	Atp1a1, Atp1b2, Atp1b1, Col9a3
mmu00514	KEGG	A-stage1	---	Other types of O-glycan biosynthesis	2/229	0.303001973056805	0.631329268108011	Lfng, Ogt
mmu049751	KEGG	A-stage1	---	Fat digestion and absorption	2/229	0.303001973056805	0.631329268108011	Plpp3, Slc27a1
mmu00533	KEGG	A-stage1	---	Glycosaminoglycan biosynthesis - keratan sulfate	1/229	0.305401745770556	0.631329268108011	Chst2
mmu051003	KEGG	A-stage1	---	Bacterial invasion of epithelial cells	3/229	0.309878443528536	0.631329268108011	Cav2, Arhgef26, Ptk2
mmu040153	KEGG	A-stage1	---	Rap1 signaling pathway	7/229	0.31102292577835	0.631329268108011	Lpar1, Gnao1, Pdgfrb, Gnai2, Grin2b, Igf1r, Fgfr1
mmu006202	KEGG	A-stage1	---	Pyruvate metabolism	2/229	0.312534295059101	0.631329268108011	Pcx, Acss1
mmu040801	KEGG	A-stage1	---	Neuroactive ligand-receptor interaction	11/229	0.313575991984356	0.631329268108011	Lpar1, Calcrl, Gabrg3, Gabrb1, Adcyap1r1, Ntsr2, Nr3c1, Grid2, Grin2b, Gria2, Gria1
mmu051523	KEGG	A-stage1	---	Tuberculosis	6/229	0.316372772414581	0.631329268108011	Bcl2, Camk2d, Lamp1, Nfkb1, Lamp2, Eea1
mmu051333	KEGG	A-stage1	---	Pertussis	3/229	0.316946124282895	0.631329268108011	Gnai2, Nfkb1, Fos
mmu054173	KEGG	A-stage1	---	Lipid and atherosclerosis	7/229	0.319292963181063	0.631329268108011	Bcl2, Cyba, Hspa2, Camk2d, Nfkb1, Ptk2, Fos
mmu00604	KEGG	A-stage1	---	Glycosphingolipid biosynthesis - ganglio series	1/229	0.323263958035412	0.634375135693552	St6galnac5
mmu048103	KEGG	A-stage1	---	Regulation of actin cytoskeleton	7/229	0.335944712643202	0.650280390716283	Lpar1, Itgb5, Itgb8, Pdgfrb, Gng12, Fgfr1, Ptk2
mmu040722	KEGG	A-stage1	---	Phospholipase D signaling pathway	5/229	0.33635192623256	0.650280390716283	Lpar1, Pld1, Plpp3, Pdgfrb, Dgkb
mmu040103	KEGG	A-stage1	---	MAPK signaling pathway	9/229	0.342759020006831	0.657687302086502	Ntrk2, Hspa2, Pdgfrb, Nfkb1, Igf1r, Gng12, Map3k1, Fgfr1, Fos
mmu046623	KEGG	A-stage1	---	B cell receptor signaling pathway	3/229	0.345222836727398	0.657687302086502	Cd81, Nfkb1, Fos
mmu049353	KEGG	A-stage1	---	Growth hormone synthesis, secretion and action	4/229	0.347770363521539	0.657739600573345	Gnai2, Map3k1, Ptk2, Fos
mmu00910	KEGG	A-stage1	---	Nitrogen metabolism	1/229	0.357627880048367	0.671517098508085	Glud1
mmu02010	KEGG	A-stage1	---	ABC transporters	2/229	0.368983994347337	0.683215835286401	Abca8a, Abcc5
mmu049323	KEGG	A-stage1	---	Non-alcoholic fatty liver disease	5/229	0.372176788013542	0.683215835286401	Srebf1, Ndufc2, Nfkb1, Itch, Fos
mmu001202	KEGG	A-stage1	---	Primary bile acid biosynthesis	1/229	0.374152617800436	0.683215835286401	Scp2
mmu052063	KEGG	A-stage1	---	MicroRNAs in cancer	9/229	0.37570367513881	0.683215835286401	Tnc, Notch2, Bcl2, Timp3, Pdgfrb, Vim, Pdcd4, Nfkb1, Notch1
mmu045403	KEGG	A-stage1	---	Gap junction	3/229	0.380410908570111	0.683215835286401	Lpar1, Pdgfrb, Gnai2
mmu050203	KEGG	A-stage1	---	Prion disease	8/229	0.382980091843294	0.683215835286401	Cyba, Cav2, Hspa2, Prnp, Ncam2, Ndufc2, Grin2b, Notch1
mmu042603	KEGG	A-stage1	---	Cardiac muscle contraction	3/229	0.38740631939235	0.683215835286401	Atp1a1, Atp1b2, Atp1b1
mmu053232	KEGG	A-stage1	---	Rheumatoid arthritis	3/229	0.38740631939235	0.683215835286401	Ctsl, Atp6v0e, Fos
mmu000711	KEGG	A-stage1	---	Fatty acid degradation	2/229	0.387417408514894	0.683215835286401	Acsl3, Acox1
mmu00061	KEGG	A-stage1	---	Fatty acid biosynthesis	1/229	0.390254072751981	0.683599416028638	Acsl3
mmu002702	KEGG	A-stage1	---	Cysteine and methionine metabolism	2/229	0.396546198046678	0.689990384601219	Phgdh, Ahcyl1
mmu003303	KEGG	A-stage1	---	Arginine and proline metabolism	2/229	0.405612318134978	0.691944181716665	Ckb, Oat
mmu00532	KEGG	A-stage1	---	Glycosaminoglycan biosynthesis - chondroitin sulfate / dermatan sulfate	1/229	0.405943040992408	0.691944181716665	Xylt1
mmu041523	KEGG	A-stage1	---	AMPK signaling pathway	4/229	0.406293648484149	0.691944181716665	Scd2, Srebf1, Foxo1, Igf1r
mmu049123	KEGG	A-stage1	---	GnRH signaling pathway	3/229	0.408273578484162	0.691944181716665	Pld1, Camk2d, Map3k1
mmu043802	KEGG	A-stage1	---	Osteoclast differentiation	4/229	0.417908917225932	0.698388759618662	Cyba, Sirpa, Nfkb1, Fos
mmu040203	KEGG	A-stage1	---	Calcium signaling pathway	7/229	0.420345960542612	0.698388759618662	Ntrk2, Tpcn1, Camk2d, Pdgfrb, Pde1c, Phkb, Fgfr1
mmu046663	KEGG	A-stage1	---	Fc gamma R-mediated phagocytosis	3/229	0.422068356999931	0.698388759618662	Pld1, Plpp3, Myo10
mmu049232	KEGG	A-stage1	---	Regulation of lipolysis in adipocytes	2/229	0.423545526491421	0.698388759618662	Mgll, Gnai2
mmu050343	KEGG	A-stage1	---	Alcoholism	6/229	0.431243608161531	0.698388759618662	Ntrk2, Gnao1, Gnai2, Grin2b, Gng5, Gng12
mmu002802	KEGG	A-stage1	---	Valine, leucine and isoleucine degradation	2/229	0.432407554965477	0.698388759618662	Aldh6a1, Pcca
mmu05144	KEGG	A-stage1	---	Malaria	2/229	0.432407554965477	0.698388759618662	Thbs4, Cd81
mmu043103	KEGG	A-stage1	---	Wnt signaling pathway	5/229	0.433482678383997	0.698388759618662	Camk2d, Ctnnbip1, Tle4, Ctnnd2, Fzd1
mmu030403	KEGG	A-stage1	---	Spliceosome	4/229	0.452414090346975	0.724417653868469	Hspa2, Snrnp70, Tra2a, Srsf5
mmu052253	KEGG	A-stage1	---	Hepatocellular carcinoma	5/229	0.463719140659423	0.730029961224573	Gsta4, Mgst1, Gstm1, Fzd1, Igf1r
mmu00534	KEGG	A-stage1	---	Glycosaminoglycan biosynthesis - heparan sulfate / heparin	1/229	0.464780516753124	0.730029961224573	Xylt1
mmu04977	KEGG	A-stage1	---	Vitamin digestion and absorption	1/229	0.464780516753124	0.730029961224573	Lmbrd1
mmu051343	KEGG	A-stage1	---	Legionellosis	2/229	0.467107293197332	0.730029961224573	Hspa2, Nfkb1
mmu00592	KEGG	A-stage1	---	alpha-Linolenic acid metabolism	1/229	0.478559635546102	0.740982091526541	Acox1
mmu049333	KEGG	A-stage1	---	AGE-RAGE signaling pathway in diabetic complications	3/229	0.482632013637977	0.740982091526541	Bcl2, Foxo1, Nfkb1
mmu05204	KEGG	A-stage1	---	Chemical carcinogenesis	3/229	0.482632013637977	0.740982091526541	Gsta4, Mgst1, Gstm1
mmu00563	KEGG	A-stage1	---	Glycosylphosphatidylinositol (GPI)-anchor biosynthesis	1/229	0.491985523050031	0.750925272023731	Gpld1
mmu049502	KEGG	A-stage1	---	Maturity onset diabetes of the young	1/229	0.505067195738835	0.761979988947029	Hes1
mmu04966	KEGG	A-stage1	---	Collecting duct acid secretion	1/229	0.505067195738835	0.761979988947029	Atp6v0e
mmu040643	KEGG	A-stage1	---	NF-kappa B signaling pathway	3/229	0.508584922537046	0.762877383805569	Bcl2, Nfkb1, Xiap
mmu042183	KEGG	A-stage1	---	Cellular senescence	5/229	0.51297277880579	0.765062258676064	Zfp36l1, Foxo1, Zfp36l2, Nfkb1, Trpm7
mmu000101	KEGG	A-stage1	---	Glycolysis / Gluconeogenesis	2/229	0.516723685166224	0.765620080301565	Aldoc, Acss1
mmu051623	KEGG	A-stage1	---	Measles	4/229	0.519213617675774	0.765620080301565	Bcl2, Hspa2, Nfkb1, Fos
mmu000621	KEGG	A-stage1	---	Fatty acid elongation	1/229	0.53023282254789	0.77654430200391	Hsd17b12
mmu052303	KEGG	A-stage1	---	Central carbon metabolism in cancer	2/229	0.532572528960536	0.77654430200391	Pdgfrb, Fgfr1
mmu046222	KEGG	A-stage1	---	RIG-I-like receptor signaling pathway	2/229	0.540363496098514	0.783527069342846	Nfkb1, Map3k1
mmu049201	KEGG	A-stage1	---	Adipocytokine signaling pathway	2/229	0.548064620611815	0.789437338597838	Acsl3, Nfkb1
mmu049213	KEGG	A-stage1	---	Oxytocin signaling pathway	4/229	0.556386105863339	0.789437338597838	Gnao1, Camk2d, Gnai2, Fos
mmu046683	KEGG	A-stage1	---	TNF signaling pathway	3/229	0.558367461969914	0.789437338597838	Nfkb1, Itch, Fos
mmu049721	KEGG	A-stage1	---	Pancreatic secretion	3/229	0.564376151134958	0.789437338597838	Atp1a1, Atp1b2, Atp1b1
mmu00020	KEGG	A-stage1	---	Citrate cycle (TCA cycle)	1/229	0.56561219278849	0.789437338597838	Pcx
mmu000522	KEGG	A-stage1	---	Galactose metabolism	1/229	0.56561219278849	0.789437338597838	Gaa
mmu04136	KEGG	A-stage1	---	Autophagy - other	1/229	0.56561219278849	0.789437338597838	Wipi1
mmu049173	KEGG	A-stage1	---	Prolactin signaling pathway	2/229	0.570623965263583	0.79219603688189	Nfkb1, Fos
mmu000301	KEGG	A-stage1	---	Pentose phosphate pathway	1/229	0.576805487246849	0.792348590375934	Aldoc
mmu041301	KEGG	A-stage1	---	SNARE interactions in vesicular transport	1/229	0.576805487246849	0.792348590375934	Stx16
mmu052123	KEGG	A-stage1	---	Pancreatic cancer	2/229	0.585206641373478	0.799680279573183	Pld1, Nfkb1
mmu049343	KEGG	A-stage1	---	Cushing syndrome	4/229	0.601841606877439	0.818096569032548	Camk2d, Pde8b, Gnai2, Fzd1
mmu051613	KEGG	A-stage1	---	Hepatitis B	4/229	0.606717517202293	0.818096569032548	Bcl2, Nfkb1, Map3k1, Fos
mmu000512	KEGG	A-stage1	---	Fructose and mannose metabolism	1/229	0.608691326358695	0.818096569032548	Aldoc
mmu050143	KEGG	A-stage1	---	Amyotrophic lateral sclerosis	9/229	0.611221574564547	0.818096569032548	Bcl2, Gpx8, Slc1a2, Wipi1, Ndufc2, Grin2b, Gria2, Hnrnpa2b1, Gria1
mmu046303	KEGG	A-stage1	---	JAK-STAT signaling pathway	4/229	0.630548128407169	0.839658477113628	Bcl2, Gfap, Pdgfrb, Csf2ra
mmu051323	KEGG	A-stage1	---	Salmonella infection	6/229	0.636318467006546	0.84304121770918	Bcl2, Arhgef26, Fyco1, Nfkb1, S100a10, Fos
mmu040123	KEGG	A-stage1	---	ErbB signaling pathway	2/229	0.639864394909642	0.843457611471801	Camk2d, Ptk2
mmu051633	KEGG	A-stage1	---	Human cytomegalovirus infection	6/229	0.647660555894323	0.846180137304765	Gnao1, Gnai2, Gng5, Nfkb1, Gng12, Ptk2
mmu005903	KEGG	A-stage1	---	Arachidonic acid metabolism	2/229	0.652615594882193	0.846180137304765	Gpx8, Ptgds
mmu040223	KEGG	A-stage1	---	cGMP-PKG signaling pathway	4/229	0.6534414924205	0.846180137304765	Atp1a1, Gnai2, Atp1b2, Atp1b1
mmu040683	KEGG	A-stage1	---	FoxO signaling pathway	3/229	0.658597370184456	0.846180137304765	Foxo1, Homer2, Igf1r
mmu052103	KEGG	A-stage1	---	Colorectal cancer	2/229	0.665006341054959	0.846180137304765	Bcl2, Fos
mmu052353	KEGG	A-stage1	---	PD-L1 expression and PD-1 checkpoint pathway in cancer	2/229	0.665006341054959	0.846180137304765	Nfkb1, Fos
mmu054163	KEGG	A-stage1	---	Viral myocarditis	2/229	0.665006341054959	0.846180137304765	Lama2, Dag1
mmu050223	KEGG	A-stage1	---	Pathways of neurodegeneration - multiple diseases	11/229	0.6738751036656	0.846180137304765	Bcl2, Gpx8, Camk2d, Prnp, Wipi1, Ndufc2, Grin2b, Nfkb1, Fzd1, Gria2, Gria1
mmu049143	KEGG	A-stage1	---	Progesterone-mediated oocyte maturation	2/229	0.677040241258715	0.846180137304765	Gnai2, Igf1r
mmu046573	KEGG	A-stage1	---	IL-17 signaling pathway	2/229	0.682924656466481	0.846180137304765	Nfkb1, Fos
mmu052023	KEGG	A-stage1	---	Transcriptional misregulation in cancer	5/229	0.683001623266546	0.846180137304765	Tspan7, Foxo1, Nfkb1, Igf1r, Ptk2
mmu043713	KEGG	A-stage1	---	Apelin signaling pathway	3/229	0.688148547453435	0.846180137304765	Gnai2, Gng5, Gng12
mmu00140	KEGG	A-stage1	---	Steroid hormone biosynthesis	2/229	0.688721463121293	0.846180137304765	Cyp2d22, Hsd17b12
mmu04742	KEGG	A-stage1	---	Taste transduction	2/229	0.688721463121293	0.846180137304765	Entpd2, Pde1c
mmu051673	KEGG	A-stage1	---	Kaposi sarcoma-associated herpesvirus infection	5/229	0.690560801708486	0.846180137304765	Prex1, Gng5, Nfkb1, Gng12, Fos
mmu046402	KEGG	A-stage1	---	Hematopoietic cell lineage	2/229	0.700054668549021	0.853804992949974	Cd9, Csf2ra
mmu043503	KEGG	A-stage1	---	TGF-beta signaling pathway	2/229	0.705592342144682	0.856556285115172	Id4, Rgma
mmu042703	KEGG	A-stage1	---	Vascular smooth muscle contraction	3/229	0.7157531390959	0.864868376407546	Calcrl, Ramp1, Ramp2
mmu041203	KEGG	A-stage1	---	Ubiquitin mediated proteolysis	3/229	0.724526570824426	0.87143518426348	Map3k1, Xiap, Itch
mmu046202	KEGG	A-stage1	---	Toll-like receptor signaling pathway	2/229	0.732018985125953	0.876408050999421	Nfkb1, Fos
mmu034603	KEGG	A-stage1	---	Fanconi anemia pathway	1/229	0.735611893644332	0.876688147219957	Hes1
mmu046603	KEGG	A-stage1	---	T cell receptor signaling pathway	2/229	0.746892310786649	0.886085877796888	Nfkb1, Fos
mmu046593	KEGG	A-stage1	---	Th17 cell differentiation	2/229	0.751691001459003	0.887743671406334	Nfkb1, Fos
mmu051663	KEGG	A-stage1	---	Human T-cell leukemia virus 1 infection	5/229	0.765594274728583	0.900090566234955	Canx, Nfkb1, Map3k1, Xiap, Fos
mmu002403	KEGG	A-stage1	---	Pyrimidine metabolism	1/229	0.779870034158426	0.908687852300666	Nme7
mmu043703	KEGG	A-stage1	---	VEGF signaling pathway	1/229	0.779870034158426	0.908687852300666	Ptk2
mmu054153	KEGG	A-stage1	---	Diabetic cardiomyopathy	4/229	0.795843506061917	0.912435939179462	Cyba, Camk2d, Ndufc2, Nfkb1
mmu051603	KEGG	A-stage1	---	Hepatitis C	3/229	0.800983880834595	0.912435939179462	Cd81, Cldn10, Nfkb1
mmu053212	KEGG	A-stage1	---	Inflammatory bowel disease	1/229	0.801762348917507	0.912435939179462	Nfkb1
mmu046232	KEGG	A-stage1	---	Cytosolic DNA-sensing pathway	1/229	0.806887834081545	0.912435939179462	Nfkb1
mmu049131	KEGG	A-stage1	---	Ovarian steroidogenesis	1/229	0.806887834081545	0.912435939179462	Igf1r
mmu049292	KEGG	A-stage1	---	GnRH secretion	1/229	0.806887834081545	0.912435939179462	Kcnn2
mmu045303	KEGG	A-stage1	---	Tight junction	3/229	0.807558245020903	0.912435939179462	Cldn10, Jam3, Map3k1
mmu041143	KEGG	A-stage1	---	Oocyte meiosis	2/229	0.814766779850578	0.916612627331901	Camk2d, Igf1r
mmu030083	KEGG	A-stage1	---	Ribosome biogenesis in eukaryotes	2/229	0.822004140957427	0.920785754463041	Utp14b, Sbds
mmu051643	KEGG	A-stage1	---	Influenza A	3/229	0.826196483415021	0.921526846885985	Nfkb1, Dnajc3, Pabpn1
mmu052213	KEGG	A-stage1	---	Acute myeloid leukemia	1/229	0.839254947055507	0.92774502016963	Nfkb1
mmu005621	KEGG	A-stage1	---	Inositol phosphate metabolism	1/229	0.847467477122541	0.92774502016963	Aldh6a1
mmu049272	KEGG	A-stage1	---	Cortisol synthesis and secretion	1/229	0.847467477122541	0.92774502016963	Pde8b
mmu047143	KEGG	A-stage1	---	Thermogenesis	4/229	0.84954429050016	0.92774502016963	Acsl3, Mgll, Ndufc2, Fgfr1
mmu051693	KEGG	A-stage1	---	Epstein-Barr virus infection	4/229	0.84954429050016	0.92774502016963	Bcl2, Vim, Hes1, Nfkb1
mmu001903	KEGG	A-stage1	---	Oxidative phosphorylation	2/229	0.860343285312627	0.934250236099073	Ndufc2, Atp6v0e
mmu052203	KEGG	A-stage1	---	Chronic myeloid leukemia	1/229	0.862660179693013	0.934250236099073	Nfkb1
mmu030183	KEGG	A-stage1	---	RNA degradation	1/229	0.888672659088004	0.958444479429624	Zcchc7
mmu052263	KEGG	A-stage1	---	Gastric cancer	2/229	0.901848832553926	0.961409051301729	Bcl2, Fzd1
mmu012403	KEGG	A-stage1	---	Biosynthesis of cofactors	2/229	0.909788931692166	0.961409051301729	Dhrs3, Nme7
mmu04610	KEGG	A-stage1	---	Complement and coagulation cascades	1/229	0.912116406221613	0.961409051301729	Clu
mmu041503	KEGG	A-stage1	---	mTOR signaling pathway	2/229	0.913530496386706	0.961409051301729	Fzd1, Igf1r
mmu043903	KEGG	A-stage1	---	Hippo signaling pathway	2/229	0.915346444706493	0.961409051301729	Sox2, Fzd1
mmu050103	KEGG	A-stage1	---	Alzheimer disease	6/229	0.917526047426267	0.961409051301729	Apoe, Wipi1, Ndufc2, Grin2b, Nfkb1, Fzd1
mmu040703	KEGG	A-stage1	---	Phosphatidylinositol signaling system	1/229	0.918781888686836	0.961409051301729	Dgkb
mmu00830	KEGG	A-stage1	---	Retinol metabolism	1/229	0.920889895882882	0.961409051301729	Dhrs3
mmu046253	KEGG	A-stage1	---	C-type lectin receptor signaling pathway	1/229	0.946695923147489	0.98441289219719	Nfkb1
mmu050123	KEGG	A-stage1	---	Parkinson disease	3/229	0.955704139832531	0.989836430540836	Camk2d, Gnai2, Ndufc2
mmu046113	KEGG	A-stage1	---	Platelet activation	1/229	0.961151879654853	0.990678324250823	Gnai2
mmu047503	KEGG	A-stage1	---	Inflammatory mediator regulation of TRP channels	1/229	0.964108407508463	0.990678324250823	Camk2d
mmu046133	KEGG	A-stage1	---	Neutrophil extracellular trap formation	2/229	0.970349209480972	0.993180955586407	Cyba, Nfkb1
mmu053223	KEGG	A-stage1	---	Systemic lupus erythematosus	1/229	0.979392826148724	0.997897803120744	Grin2b
mmu051713	KEGG	A-stage1	---	Coronavirus disease - COVID-19	2/229	0.988611229161385	0.997897803120744	Nfkb1, Fos
mmu030133	KEGG	A-stage1	---	RNA transport	1/229	0.992064829179731	0.997897803120744	Pnn
mmu04060	KEGG	A-stage1	---	Cytokine-cytokine receptor interaction	2/229	0.996036480855111	0.997897803120744	Tnfrsf19, Csf2ra
mmu052033	KEGG	A-stage1	---	Viral carcinogenesis	1/229	0.997606476731022	0.997897803120744	Nfkb1
mmu051683	KEGG	A-stage1	---	Herpes simplex virus 1 infection	4/229	0.997897803120744	0.997897803120744	Bcl2, Zfp950, Nfkb1, Srsf5
GO:00083802	GO	A-stage2	BP	RNA splicing	36/446	4.89934303705417e-15	1.95008026396238e-11	Cox4i1, Aldoc, Ndufc2, Cox5b, Ndufa7, Aldoa, Tspo, Mif, Atp5j2, Ndufb9, Uqcrq, Chchd10, Cox7c, Pkm, Cox6a1, Afg1l, Atp5l, Park7, Uqcrh, Atp5e, Gapdh, Uqcc2, Pgam1, Atp5g3
GO:00063972	GO	A-stage2	BP	mRNA processing	39/446	9.22459916727712e-15	1.95008026396238e-11	Mt3, Cox4i1, Gnas, Aldoc, Ndufc2, Cox5b, Ndufa7, Aldoa, Ndufa5, Mif, Atp5j2, Ndufb9, Uqcrq, Chchd10, Cox7c, Pkm, Cox6a1, Afg1l, Atp5l, Park7, Slc1a3, Uqcrh, Gapdh, Uqcc2, Pgam1, Suclg1, Acadm, Cavin3
GO:0034329	GO	A-stage2	BP	cell junction assembly	36/446	9.9859524630891e-14	1.40735356713136e-10	Cox4i1, Ndufc2, Cox5b, Ndufa7, Atp5j2, Ndufb9, Uqcrq, Chchd10, Cox7c, Cox6a1, Afg1l, Atp5l, Park7, Uqcrh, Uqcc2
GO:0043484	GO	A-stage2	BP	regulation of RNA splicing	22/446	3.83970525276286e-13	4.05856845217035e-10	Cox4i1, Ndufc2, Cox5b, Ndufa7, Ndufa5, Ndufb9, Uqcrq, Cox7c, Cox6a1, Afg1l, Park7, Slc1a3, Uqcrh
GO:1903311	GO	A-stage2	BP	regulation of mRNA metabolic process	27/446	1.90392469229271e-12	1.41136492571542e-09	Cox4i1, Ndufc2, Cox5b, Ndufa7, Ndufa5, Ndufb9, Uqcrq, Cox7c, Cox6a1, Afg1l, Park7, Slc1a3, Uqcrh
GO:0050684	GO	A-stage2	BP	regulation of mRNA processing	21/446	2.00288305446843e-12	1.41136492571542e-09	Cox4i1, Ndufc2, Cox5b, Ndufa7, Ndufb9, Uqcrq, Cox7c, Cox6a1, Afg1l, Park7, Uqcrh
GO:0048024	GO	A-stage2	BP	regulation of mRNA splicing, via spliceosome	18/446	8.3475635384541e-12	5.04192837722627e-09	Cox4i1, Ndufc2, Cox5b, Ndufa7, Ndufb9, Uqcrq, Cox7c, Cox6a1, Afg1l, Park7, Uqcrh
GO:1901888	GO	A-stage2	BP	regulation of cell junction assembly	22/446	1.8862533931665e-10	9.96884918288494e-08	Mt3, Cox4i1, Gnas, Ndufc2, Cox5b, Ndufa7, Ndufa5, Ndufb9, Uqcrq, Cox7c, Cox6a1, Afg1l, Park7, Slc1a3, Uqcrh, Suclg1, Acadm, Cavin3
GO:00315891	GO	A-stage2	BP	cell-substrate adhesion	28/446	2.28039384946326e-10	1.07127835505896e-07	Cox4i1, Ndufc2, Cox5b, Ndufa7, Ndufa5, Ndufb9, Uqcrq, Cox7c, Cox6a1, Afg1l, Park7, Slc1a3, Uqcrh, Suclg1
GO:0050808	GO	A-stage2	BP	synapse organization	33/446	2.58950703159965e-10	1.09484357296033e-07	Ndufa13, Ndufc2, Ndufa5, Ndufb7, Ndufa2, Ndufb9, Cox14, Ndufs5, Ndufb10, Ndufb11, Uqcc2
GO:00074091	GO	A-stage2	BP	axonogenesis	33/446	3.0407280870649e-10	1.16874530473731e-07	Chchd2, Ndufa13, Ndufc2, Tspo, Ndufa5, Ndufb7, Ndufa2, Ndufb9, Chchd10, Tomm7, Afg1l, Cox14, Ndufs5, Park7, Romo1, Pdcd5, Ndufb10, Timm13, Ndufb11, Map1lc3a, Rnf7, Uqcc2
GO:0007264	GO	A-stage2	BP	small GTPase mediated signal transduction	31/446	4.50997489475775e-10	1.57060633695518e-07	Ndufa13, Ndufc2, Ndufa5, Ndufb7, Ndufa2, Ndufb9, Ndufs5, Ndufb10, Ndufb11
GO:00003751	GO	A-stage2	BP	RNA splicing, via transesterification reactions	24/446	5.57216060887599e-10	1.57060633695518e-07	Ndufa13, Ndufc2, Ndufa5, Ndufb7, Ndufa2, Ndufb9, Ndufs5, Ndufb10, Ndufb11
GO:00003771	GO	A-stage2	BP	RNA splicing, via transesterification reactions with bulged adenosine as nucleophile	24/446	5.57216060887599e-10	1.57060633695518e-07	Mt3, Prdx1, Aldh2, Mt1, Prdx6, Gstm5, Park7, Mt2
GO:00003981	GO	A-stage2	BP	mRNA splicing, via spliceosome	24/446	5.57216060887599e-10	1.57060633695518e-07	Ndufa13, Cox5b, Smdt1, Mpc1, Sfxn5, Atp5j2, Chchd10, Tomm7, Atp5l, Slc1a3, Romo1, Pdcd5, Timm13
GO:0005089	GO	A-stage2	MF	Rho guanyl-nucleotide exchange factor activity	14/423	6.80709005561812e-11	4.59478578754223e-08	Cox4i1, Ndufa4, Uqcr11, Uqcrq, Cox7c, Cox6a1, Cox7b, Etfb, Uqcrh, Cox8a, Cox6c
GO:0003779	GO	A-stage2	MF	actin binding	31/423	2.05763733081577e-10	4.77161627367961e-08	Cox4i1, Ndufa4, Atp5j2, Cox7c, Cox6a1, Cox7b, Atp5l, Atp6v1f, Cox8a, Cox6c, Atp5e, Atp5g3
GO:0005085	GO	A-stage2	MF	guanyl-nucleotide exchange factor activity	21/423	2.1207183438576e-10	4.77161627367961e-08	Cox4i1, Ndufa4, Cox7c, Cox6a1, Cox7b, Cox8a, Cox6c
GO:0005088	GO	A-stage2	MF	Ras guanyl-nucleotide exchange factor activity	16/423	1.58627693507337e-09	2.67684232793631e-07	Cox4i1, Ndufa4, Cox7c, Cox6a1, Cox7b, Cox8a, Cox6c
GO:0017048	GO	A-stage2	MF	Rho GTPase binding	18/423	2.79983493309522e-09	3.77977715967854e-07	Cox4i1, Ndufa4, Cox7c, Cox6a1, Cox7b, Cox8a, Cox6c
GO:00037292	GO	A-stage2	MF	mRNA binding	23/423	1.63225088667535e-07	1.83628224750977e-05	Cox4i1, Ndufa4, Cox7c, Cox6a1, Cox7b, Cox8a, Cox6c
GO:0017016	GO	A-stage2	MF	Ras GTPase binding	25/423	2.46910348887744e-07	2.38092122141753e-05	Nxn, Gpx8, Prdx1, Prdx5, Prdx6, Mgst1, Apoe, Gpx4, Park7, Selenof
GO:0031267	GO	A-stage2	MF	small GTPase binding	25/423	4.82971487950727e-07	4.07507192958426e-05	Prdx1, Prdx5, Prdx6, Park7, Selenof
GO:0002162	GO	A-stage2	MF	dystroglycan binding	5/423	9.30575308094029e-07	6.97931481070521e-05	Gpx8, Prdx1, Prdx5, Prdx6, Mgst1, Gpx4, Park7, Selenof
GO:0030676	GO	A-stage2	MF	Rac guanyl-nucleotide exchange factor activity	6/423	1.26527398825034e-06	8.54059942068983e-05	Ndufa13, Ndufc2, Ndufa7, Ndufa5, Ndufb7, Ndufa2
GO:0030695	GO	A-stage2	MF	GTPase regulator activity	18/423	1.91174653306024e-06	0.000117311719074151	Ndufa13, Ndufc2, Ndufa7, Ndufa5, Ndufb7, Ndufa2
GO:0060589	GO	A-stage2	MF	nucleoside-triphosphatase regulator activity	19/423	3.75538053587064e-06	0.000211240155142724	Ndufa13, Ndufc2, Ndufa7, Ndufa5, Ndufb7, Ndufa2
GO:0005096	GO	A-stage2	MF	GTPase activator activity	16/423	1.13132028493277e-05	0.000587416301792017	Gpx8, Prdx1, Prdx5, Prdx6, Mgst1, Gpx4, Selenof
GO:00055431	GO	A-stage2	MF	phospholipid binding	23/423	1.36219392582996e-05	0.000656772071382302	Ndufa13, Ndufc2, Ndufa7, Ndufa5, Ndufb7, Ndufa2
GO:00360021	GO	A-stage2	MF	pre-mRNA binding	6/423	4.18093550375909e-05	0.00188142097669159	Ndufa7, Rplp1, Rps21, Rpl41, Rpl38, Rps29, Rpl14, Rpl8, Fau, Rps10
GO:0031252	GO	A-stage2	CC	cell leading edge	29/442	6.50043220432377e-10	2.95119622076299e-07	Cox4i1, Ndufa13, Ndufc2, Cox5b, Ndufa7, Ndufa4, Smdt1, Ndufb4, Mpc1, Ndufa5, Sfxn5, Ndufb7, Atp5j2, Mgst1, Eci1, Clu, Uqcr11, Ndufa2, Ndufb9, Gpx4, Uqcrq, Chchd10, Cox7c, Cox6a1, Glud1, Cox7b, Atp5l, Ndufs5, Slc1a3, Romo1, Uqcrh, Cox6b1, Cox8a, Gatm, Cox6c, Slc25a3, Ndufb10, Atp5e, Timm13, Hadhb, Tmem256, Ndufb11, Uqcc2, Atp5g3, Suclg1, Vdac2
GO:0016607	GO	A-stage2	CC	nuclear speck	24/442	1.32159710741061e-08	3.00002543382209e-06	Cox4i1, Ndufa13, Ndufc2, Cox5b, Ndufa7, Ndufa4, Smdt1, Ndufb4, Mpc1, Ndufa5, Sfxn5, Ndufb7, Atp5j2, Mgst1, Eci1, Clu, Uqcr11, Ndufa2, Ndufb9, Gpx4, Uqcrq, Chchd10, Cox7c, Cox6a1, Glud1, Cox7b, Atp5l, Ndufs5, Slc1a3, Romo1, Uqcrh, Cox6b1, Cox8a, Gatm, Cox6c, Slc25a3, Ndufb10, Atp5e, Timm13, Hadhb, Tmem256, Ndufb11, Uqcc2, Atp5g3, Suclg1, Vdac2
GO:0099572	GO	A-stage2	CC	postsynaptic specialization	28/442	2.78289369411468e-08	4.21144579042689e-06	Cox4i1, Ndufa13, Ndufc2, Ndufa7, Ndufa4, Smdt1, Ndufb4, Ndufa5, Ndufb7, Atp5j2, Ndufa2, Ndufb9, Uqcrq, Chchd10, Cox7c, Cox6a1, Atp5l, Ndufs5, Romo1, Uqcrh, Ndufb10, Atp5e, Ndufb11, Atp5g3
GO:0014069	GO	A-stage2	CC	postsynaptic density	26/442	6.04173111729509e-08	6.85736481812992e-06	Cox4i1, Ndufa13, Ndufc2, Ndufa7, Ndufa4, Ndufb4, Ndufa5, Ndufb7, Uqcr11, Ndufa2, Ndufb9, Uqcrq, Cox7c, Cox6a1, Cox7b, Ndufs5, Uqcrh, Cox6b1, Cox8a, Ndufb10, Ndufb11
GO:0032279	GO	A-stage2	CC	asymmetric synapse	26/442	7.72842731237024e-08	7.01741199963217e-06	Cox4i1, Ndufa13, Ndufc2, Ndufa7, Ndufa4, Ndufb4, Ndufa5, Ndufb7, Ndufa2, Ndufb9, Uqcrq, Cox7c, Cox6a1, Cox7b, Ndufs5, Uqcrh, Cox6b1, Cox8a, Ndufb10, Ndufb11
GO:0031253	GO	A-stage2	CC	cell projection membrane	22/442	1.00407706931098e-07	7.53289747005345e-06	Cox4i1, Ndufa13, Ndufc2, Ndufa7, Ndufa4, Smdt1, Ndufb4, Ndufa5, Ndufb7, Atp5j2, Ndufa2, Ndufb9, Uqcrq, Chchd10, Cox7c, Cox6a1, Tomm7, Atp5l, Ndufs5, Romo1, Etfb, Uqcrh, Ndufb10, Atp5e, Timm13, Hadhb, Ndufb11, Atp5g3, Suclg1
GO:0097060	GO	A-stage2	CC	synaptic membrane	28/442	1.16145996234304e-07	7.53289747005345e-06	Cox4i1, Ndufa13, Ndufc2, Ndufa7, Ndufa4, Ndufb4, Ndufa5, Ndufb7, Ndufa2, Ndufb9, Uqcrq, Cox7c, Cox6a1, Cox7b, Ndufs5, Uqcrh, Ndufb10, Ndufb11
GO:0030427	GO	A-stage2	CC	site of polarized growth	18/442	1.84789252948089e-07	1.0486790104804e-05	Ndufa13, Ndufc2, Ndufa7, Ndufa4, Ndufb4, Ndufa5, Ndufb7, Ndufa2, Ndufb9, Uqcrq, Ndufs5, Gcsh, Etfb, Uqcrh, Ndufb10, Ndufb11
GO:0098984	GO	A-stage2	CC	neuron to neuron synapse	26/442	2.84613148985048e-07	1.43571521821347e-05	Ndufa13, Ndufc2, Ndufa7, Ndufa4, Ndufb4, Ndufa5, Ndufb7, Ndufa2, Ndufb9, Ndufs5, Ndufb10, Ndufb11
GO:0015629	GO	A-stage2	CC	actin cytoskeleton	28/442	3.62516337110954e-07	1.64582417048373e-05	Ndufa13, Ndufc2, Ndufa7, Ndufa4, Ndufb4, Ndufa5, Ndufb7, Ndufa2, Ndufb9, Ndufs5, Ndufb10, Ndufb11
GO:0030426	GO	A-stage2	CC	growth cone	17/442	5.69690255408094e-07	2.35126705413886e-05	Ndufa13, Ndufc2, Ndufa7, Ndufa4, Ndufb4, Ndufa5, Ndufb7, Ndufa2, Ndufb9, Ndufs5, Ndufb10, Ndufb11
GO:0005905	GO	A-stage2	CC	clathrin-coated pit	10/442	6.90252590103635e-07	2.41057443005423e-05	Prdx1, Ass1, Ckb, Phgdh, Cox5b, Aldoa, Gstm1, Mif, Pebp1, Pkm, Cox6a1, Ldhb, Gfap, Slc25a3, Ppia, Car2, Gapdh, Pgam1, Vdac2
GO:0032587	GO	A-stage2	CC	ruffle membrane	10/442	6.90252590103635e-07	2.41057443005423e-05	Cox4i1, Ndufa4, Uqcrq, Cox7c, Cox6a1, Cox7b, Uqcrh, Cox6b1, Cox8a
GO:0098982	GO	A-stage2	CC	GABA-ergic synapse	12/442	7.52641926478159e-07	2.44071024729346e-05	Cox4i1, Ndufa4, Cox7c, Cox6a1, Cox7b, Cox6b1, Cox8a
GO:00432351	GO	A-stage2	CC	receptor complex	24/442	9.48074490081561e-07	2.78699593311785e-05	Mlc1, Fth1, Ass1, Pon2, Mt1, Prdx6, Cst3, Vamp8, Apoe, Gfap, Naaa, Npc2, Lamp1, Ftl1, Itm2c, Cd63, Map1lc3a
mmu030405	KEGG	A-stage2	---	Spliceosome	11/189	0.000123173239667829	0.0168550556732437	Cox4i1, Ndufa13, Ndufc2, Cox5b, Ndufa7, Ndufa4, Ndufb4, Ndufa5, Ndufb7, Atp5j2, Uqcr11, Ndufa2, Ndufb9, Uqcrq, Cox7c, Cox6a1, Cox7b, Atp5l, Ndufs5, Uqcrh, Atp6v1f, Cox6b1, Cox8a, Cox6c, Ndufb10, Atp5e, Ndufb11, Atp5g3
mmu047244	KEGG	A-stage2	---	Glutamatergic synapse	10/189	0.00013484044538595	0.0168550556732437	Cox4i1, Ndufa13, Gnas, Ndufc2, Cox5b, Ndufa7, Ndufa4, Ndufb4, Ndufa5, Ndufb7, Atp5j2, Uqcr11, Ndufa2, Ndufb9, Uqcrq, Cox7c, Cox6a1, Cox14, Cox7b, Atp5l, Ndufs5, Uqcrh, Cox6b1, Cox8a, Cox6c, Ndufb10, Atp5e, Ndufb11, Atp5g3
mmu049225	KEGG	A-stage2	---	Glucagon signaling pathway	9/189	0.000345734837136325	0.0288112364280271	Cox4i1, Ndufa13, Ndufc2, Cox5b, Ndufa7, Ndufa4, Ndufb4, Mpc1, Ndufa5, Ndufb7, Uqcr11, Ndufa2, Ndufb9, Uqcrq, Cox7c, Cox6a1, Cox7b, Ndufs5, Uqcrh, Cox6b1, Cox8a, Cox6c, Ndufb10, Atp5e, Ndufb11, Gapdh, Atp5g3, Vdac2
mmu049194	KEGG	A-stage2	---	Thyroid hormone signaling pathway	9/189	0.000984636672089481	0.0615397920055926	Cox4i1, Ndufa13, Gnas, Ndufc2, Cox5b, Ndufa7, Ndufa4, Ndufb4, Ndufa5, Ndufb7, Uqcr11, Ndufa2, Ndufb9, Uqcrq, Cox7c, Cox6a1, Cox7b, Ndufs5, Park7, Uqcrh, Cox6b1, Cox8a, Cox6c, Ndufb10, Atp5e, Ndufb11, Atp5g3, Vdac2
mmu043604	KEGG	A-stage2	---	Axon guidance	11/189	0.00158961663831226	0.0727578277947929	Cox4i1, Ndufa13, Ndufc2, Cox5b, Ndufa7, Ndufa4, Ndufb4, Ndufa5, Ndufb7, Uqcr11, Ndufa2, Ndufb9, Uqcrq, Cox7c, Cox6a1, Cox7b, Ndufs5, Uqcrh, Cox6b1, Cox8a, Cox6c, Ndufb10, Ndufb11
mmu040205	KEGG	A-stage2	---	Calcium signaling pathway	13/189	0.00174618786707503	0.0727578277947929	Gpx8, Cox4i1, Ndufa13, Ndufc2, Cox5b, Ndufa7, Ndufa4, Ndufb4, Ndufa5, Ndufb7, Uqcr11, Ndufa2, Ndufb9, Uqcrq, Cox7c, Cox6a1, Cox7b, Ndufs5, Slc1a3, Uqcrh, Cox6b1, Cox8a, Ift57, Cox6c, Ndufb10, Atp5e, Ndufb11, Atp5g3, Vdac2
mmu047275	KEGG	A-stage2	---	GABAergic synapse	7/189	0.00273586394690633	0.0837256978342015	Cox4i1, Ndufa13, Ndufc2, Cox5b, Ndufa7, Ndufa4, Ndufb4, Ndufa5, Ndufb7, Uqcr11, Ndufa2, Ndufb9, Uqcrq, Cox7c, Cox6a1, Cox7b, Ndufs5, Uqcrh, Cox6b1, Cox8a, Cox6c, Ndufb10, Atp5e, Ndufb11, Atp5g3, Vdac2
mmu047204	KEGG	A-stage2	---	Long-term potentiation	6/189	0.00285673469672185	0.0837256978342015	Cox4i1, Ndufa13, Ndufc2, Cox5b, Ndufa7, Ndufa4, Ndufb4, Ndufa5, Ndufb7, Apoe, Uqcr11, Ndufa2, Ndufb9, Uqcrq, Cox7c, Cox6a1, Cox7b, Ndufs5, Uqcrh, Cox6b1, Cox8a, Cox6c, Ndufb10, Atp5e, Ndufb11, Gapdh, Atp5g3, Vdac2
mmu050175	KEGG	A-stage2	---	Spinocerebellar ataxia	9/189	0.00301412512203125	0.0837256978342015	Gpx8, Cox4i1, Ndufa13, Ndufc2, Cox5b, Ndufa7, Ndufa4, Ndufb4, Ndufa5, Ndufb7, Uqcr11, Ndufa2, Ndufb9, Uqcrq, Chchd10, Cox7c, Cox6a1, Cox7b, Ndufs5, Uqcrh, Cox6b1, Cox8a, Cox6c, Ndufb10, Atp5e, Ndufb11, Atp5g3
mmu047101	KEGG	A-stage2	---	Circadian rhythm	4/189	0.00347785861371911	0.086913653537899	Gpx8, Cox4i1, Ndufa13, Ndufc2, Cox5b, Ndufa7, Ndufa4, Ndufb4, Ndufa5, Ndufb7, Uqcr11, Ndufa2, Ndufb9, Uqcrq, Cox7c, Cox6a1, Cox7b, Ndufs5, Park7, Uqcrh, Cox6b1, Cox8a, Ift57, Cox6c, Ndufb10, Atp5e, Ndufb11, Atp5g3, Vdac2
mmu045203	KEGG	A-stage2	---	Adherens junction	6/189	0.00382420075566756	0.086913653537899	Cox4i1, Cox5b, Uqcr11, Uqcrq, Cox7c, Cox6a1, Cox7b, Uqcrh, Cox6b1, Cox8a, Cox6c
mmu030154	KEGG	A-stage2	---	mRNA surveillance pathway	7/189	0.00582935188420104	0.114797791620833	Gng5, Ndufa13, Ndufc2, Ndufa7, Ndufa4, Ndufb4, Ndufa5, Ndufb7, Ndufa2, Ndufb9, Ndufs5, Ndufb10, Ndufb11
mmu040245	KEGG	A-stage2	---	cAMP signaling pathway	11/189	0.00596948516428331	0.114797791620833	Phgdh, Aldoc, Aldoa, Pkm, Glud1, Gcsh, Gapdh, Pgam1, Suclg1, Psph
mmu000611	KEGG	A-stage2	---	Fatty acid biosynthesis	3/189	0.00706680843733129	0.126193007809487	Ass1, Phgdh, Aldoc, Aldoa, Pkm, Gapdh, Pgam1, Psph
mmu043105	KEGG	A-stage2	---	Wnt signaling pathway	9/189	0.00936767321163241	0.140431728089155	Aldh2, Aldoc, Aldoa, Pkm, Ldhb, Gapdh, Pgam1
mmu042165	KEGG	A-stage2	---	Ferroptosis	4/189	0.00984326372194655	0.140431728089155	Gpx8, Gstm1, Prdx6, Mgst1, Gpx4, Gstm5, Gsta4
mmu050331	KEGG	A-stage2	---	Nicotine addiction	4/189	0.00984326372194655	0.140431728089155	Phgdh, Gcsh, Gatm, Pgam1, Psph
mmu049293	KEGG	A-stage2	---	GnRH secretion	5/189	0.0105546200719718	0.140431728089155	Fth1, Gpx4, Ftl1, Map1lc3a, Vdac2
mmu049642	KEGG	A-stage2	---	Proximal tubule bicarbonate reclamation	3/189	0.0107208088171179	0.140431728089155	Aldh2, Eci1, Acadl, Hadhb, Acadm
mmu003104	KEGG	A-stage2	---	Lysine degradation	5/189	0.0112574409466275	0.140431728089155	Fth1, Mt1, Atox1, Mt2, Ftl1
mmu052055	KEGG	A-stage2	---	Proteoglycans in cancer	10/189	0.011796265159489	0.140431728089155	Rplp1, Rps21, Rpl41, Rpl38, Rps29, Rpl14, Rpl8, Fau, Rps10
mmu050324	KEGG	A-stage2	---	Morphine addiction	6/189	0.0125895973416955	0.143063606155631	Dbi, Fabp7, Scp2, Scd2, Acadl, Acadm
mmu030135	KEGG	A-stage2	---	RNA transport	9/189	0.0162629982451554	0.171546128099791	Scp2, Scd2, Acadl, Hadhb, Acadm
mmu005644	KEGG	A-stage2	---	Glycerophospholipid metabolism	6/189	0.0176241761984059	0.171546128099791	Tspo, Apoe, Npc2, Vdac2
mmu047135	KEGG	A-stage2	---	Circadian entrainment	6/189	0.0176241761984059	0.171546128099791	Rplp1, Rps21, Rpl41, Rpl38, Rps29, Rpl14, Rpl8, Fau, Rps10
mmu052154	KEGG	A-stage2	---	Prostate cancer	6/189	0.0184415817433737	0.171546128099791	Aldh2, Hibadh, Hadhb, Acadm
mmu048104	KEGG	A-stage2	---	Regulation of actin cytoskeleton	10/189	0.0185269818347774	0.171546128099791	Gstm1, Mgst1, Gstm5, Gsta4
mmu049345	KEGG	A-stage2	---	Cushing syndrome	8/189	0.0217525810754291	0.19421947388776	Gstm1, Mgst1, Gstm5, Gsta4
mmu054124	KEGG	A-stage2	---	Arrhythmogenic right ventricular cardiomyopathy	5/189	0.0234443306681173	0.20210629886308	Aldoc, Aldoa, Ldhb, Elob, Gapdh
mmu002704	KEGG	A-stage2	---	Cysteine and methionine metabolism	4/189	0.0255282181743593	0.212735151452994	Glud1, Car2
mmu049104	KEGG	A-stage2	---	Insulin signaling pathway	7/189	0.0281825732042725	0.227278816163488	Aldh2, Pkm, Ldhb
mmu051455	KEGG	A-stage2	---	Toxoplasmosis	6/189	0.0291940995054406	0.228078902386254	Gstm1, Mgst1, Gstm5, Gsta4
mmu047255	KEGG	A-stage2	---	Cholinergic synapse	6/189	0.0315137705160722	0.23391725269517	Ass1, Glud1
mmu040665	KEGG	A-stage2	---	HIF-1 signaling pathway	6/189	0.0339507720081571	0.23391725269517	Glud1, Car2
mmu043405	KEGG	A-stage2	---	Hedgehog signaling pathway	4/189	0.0341179035712837	0.23391725269517	Ckb, Aldh2, Gatm
mmu005331	KEGG	A-stage2	---	Glycosaminoglycan biosynthesis - keratan sulfate	2/189	0.0343871221462269	0.23391725269517	Gstm1, Mgst1, Gstm5, Gsta4
mmu006404	KEGG	A-stage2	---	Propanoate metabolism	3/189	0.034640564002586	0.23391725269517	Gstm1, Mgst1, Gstm5, Gsta4
mmu049114	KEGG	A-stage2	---	Insulin secretion	5/189	0.0355554224096658	0.23391725269517	Atp6v1f, Car2
mmu047225	KEGG	A-stage2	---	Neurotrophin signaling pathway	6/189	0.0434275745493506	0.278381888136863	Ass1, Gstm1, Mgst1, Gstm5, Gsta4
mmu046665	KEGG	A-stage2	---	Fc gamma R-mediated phagocytosis	5/189	0.0454387537021937	0.282787719121667	Gnas, Pkm, Ldhb, Pgam1
mmu052225	KEGG	A-stage2	---	Small cell lung cancer	5/189	0.0472302157114516	0.282787719121667	Prdx1, Gnas, Lamb2, Serpinb6a
mmu052025	KEGG	A-stage2	---	Transcriptional misregulation in cancer	9/189	0.0475083368124401	0.282787719121667	Pkm, Ldhb, Pgam1
mmu040704	KEGG	A-stage2	---	Phosphatidylinositol signaling system	5/189	0.0528537574607563	0.307289287562537	Aldoc, Aldoa
mmu052315	KEGG	A-stage2	---	Choline metabolism in cancer	5/189	0.0568107757210171	0.309980390266652	Ldhb, Suclg1
mmu050315	KEGG	A-stage2	---	Amphetamine addiction	4/189	0.0582703136640729	0.309980390266652	Scp2, Scd2
mmu052305	KEGG	A-stage2	---	Central carbon metabolism in cancer	4/189	0.0582703136640729	0.309980390266652	Aldoc, Aldoa
mmu047265	KEGG	A-stage2	---	Serotonergic synapse	6/189	0.0596012708010268	0.309980390266652	Fth1, Glud1, Ppia, Ftl1, Vdac2
mmu049334	KEGG	A-stage2	---	AGE-RAGE signaling pathway in diabetic complications	5/189	0.0630581573402761	0.309980390266652	Ass1, Glud1
mmu049202	KEGG	A-stage2	---	Adipocytokine signaling pathway	4/189	0.0634341291949873	0.309980390266652	Prdx1, Scp2, Prdx5
mmu045105	KEGG	A-stage2	---	Focal adhesion	8/189	0.0637958940023905	0.309980390266652	Gnas, Dync2li1
mmu049255	KEGG	A-stage2	---	Aldosterone synthesis and secretion	5/189	0.0652235856999408	0.309980390266652	Enpp2, Plpp3
mmu006204	KEGG	A-stage2	---	Pyruvate metabolism	3/189	0.0658690281441123	0.309980390266652	Phgdh, Ldhb
mmu005321	KEGG	A-stage2	---	Glycosaminoglycan biosynthesis - chondroitin sulfate / dermatan sulfate	2/189	0.0661218807362952	0.309980390266652	Gng5, Gnas, Slc1a3
mmu047285	KEGG	A-stage2	---	Dopaminergic synapse	6/189	0.0669557642975969	0.309980390266652	Aldh2, Plpp3
mmu049715	KEGG	A-stage2	---	Gastric acid secretion	4/189	0.074456816089288	0.337475487211364	Scp2
mmu051004	KEGG	A-stage2	---	Bacterial invasion of epithelial cells	4/189	0.0773548393875194	0.337475487211364	Gstm1, Mgst1, Gstm5, Gsta4
mmu052124	KEGG	A-stage2	---	Pancreatic cancer	4/189	0.0773548393875194	0.337475487211364	Aldh2
mmu049285	KEGG	A-stage2	---	Parathyroid hormone synthesis, secretion and action	5/189	0.0790801808250345	0.337475487211364	Mif
mmu047212	KEGG	A-stage2	---	Synaptic vesicle cycle	4/189	0.0803088398652948	0.337475487211364	Gpx8, Gnas
mmu050305	KEGG	A-stage2	---	Cocaine addiction	3/189	0.0809941169307274	0.337475487211364	Npc2, Lamp1, Cd63
mmu040155	KEGG	A-stage2	---	Rap1 signaling pathway	8/189	0.0847496741063836	0.347334729944195	Gnas, Car2
mmu015215	KEGG	A-stage2	---	EGFR tyrosine kinase inhibitor resistance	4/189	0.0863826162690177	0.348317001084749	Slc1a3, Atp6v1f
mmu054174	KEGG	A-stage2	---	Lipid and atherosclerosis	8/189	0.0882952044596428	0.350377795474773	Aldh2
mmu042615	KEGG	A-stage2	---	Adrenergic signaling in cardiomyocytes	6/189	0.103829521257094	0.405584067410523	Pcbd2
mmu052104	KEGG	A-stage2	---	Colorectal cancer	4/189	0.116326978937848	0.436049367991216	Hadhb
mmu054164	KEGG	A-stage2	---	Viral myocarditis	4/189	0.116326978937848	0.436049367991216	Sec61g
mmu040145	KEGG	A-stage2	---	Ras signaling pathway	8/189	0.119710688362545	0.436049367991216	Elob, Rnf7, Stub1
mmu033202	KEGG	A-stage2	---	PPAR signaling pathway	4/189	0.119904135171574	0.436049367991216	Gpx8, Ptgds
mmu049125	KEGG	A-stage2	---	GnRH signaling pathway	4/189	0.123528515444966	0.436049367991216	Gnas, Cst3
mmu052133	KEGG	A-stage2	---	Endometrial cancer	3/189	0.124458113302099	0.436049367991216	Aldh2
mmu041445	KEGG	A-stage2	---	Endocytosis	9/189	0.125775036034337	0.436049367991216	Aldh2
mmu054104	KEGG	A-stage2	---	Hypertrophic cardiomyopathy	4/189	0.127199311499099	0.436049367991216	Suclg1
mmu050225	KEGG	A-stage2	---	Pathways of neurodegeneration - multiple diseases	14/189	0.127326415453435	0.436049367991216	Gcsh
mmu015233	KEGG	A-stage2	---	Antifolate resistance	2/189	0.132238015797844	0.443015940372262	Gng5, Gnas
mmu047305	KEGG	A-stage2	---	Long-term depression	3/189	0.133997535039924	0.443015940372262	Vamp8
mmu015225	KEGG	A-stage2	---	Endocrine resistance	4/189	0.134676845873168	0.443015940372262	Gng5, Gnas
mmu054145	KEGG	A-stage2	---	Dilated cardiomyopathy	4/189	0.138481898275048	0.445064652975983	Gnas, Car2
mmu051344	KEGG	A-stage2	---	Legionellosis	3/189	0.138860171728507	0.445064652975983	Mif
mmu012123	KEGG	A-stage2	---	Fatty acid metabolism	3/189	0.143782076866765	0.453098950345604	Dad1
mmu006304	KEGG	A-stage2	---	Glyoxylate and dicarboxylate metabolism	2/189	0.146804059911976	0.453098950345604	Dad1, Sec61g, Stub1
mmu042153	KEGG	A-stage2	---	Apoptosis - multiple species	2/189	0.146804059911976	0.453098950345604	Plpp3
mmu052174	KEGG	A-stage2	---	Basal cell carcinoma	3/189	0.148761238445436	0.453540361114135	Atp6v1f, Lamp1, Sec61g
mmu049155	KEGG	A-stage2	---	Estrogen signaling pathway	5/189	0.155127664975681	0.461689479094287	Gnas, Car2
mmu051354	KEGG	A-stage2	---	Yersinia infection	5/189	0.155127664975681	0.461689479094287	Dynlt3, S100a10, Dync2li1, Gapdh
mmu049165	KEGG	A-stage2	---	Melanogenesis	4/189	0.162185290641103	0.471468868142743	Pomp
mmu049762	KEGG	A-stage2	---	Bile secretion	4/189	0.162185290641103	0.471468868142743	Pkm
mmu051325	KEGG	A-stage2	---	Salmonella infection	8/189	0.168765071993906	0.480711151154909	Gnas
mmu000103	KEGG	A-stage2	---	Glycolysis / Gluconeogenesis	3/189	0.169210325206528	0.480711151154909	Dad1
mmu045505	KEGG	A-stage2	---	Signaling pathways regulating pluripotency of stem cells	5/189	0.175919843616113	0.494156864090205	Plpp3
mmu052214	KEGG	A-stage2	---	Acute myeloid leukemia	3/189	0.185050468360057	0.514029078777935	Aldh2
mmu049601	KEGG	A-stage2	---	Aldosterone-regulated sodium reabsorption	2/189	0.192155282631792	0.522353417882193	Gnas, Vamp8
mmu052065	KEGG	A-stage2	---	MicroRNAs in cancer	9/189	0.193848377556486	0.522353417882193	Gng5, Gnas
mmu049274	KEGG	A-stage2	---	Cortisol synthesis and secretion	3/189	0.195820781754355	0.522353417882193	Gnas
mmu052244	KEGG	A-stage2	---	Breast cancer	5/189	0.201429796325918	0.522353417882193	Cd81
mmu049314	KEGG	A-stage2	---	Insulin resistance	4/189	0.204603898482241	0.522353417882193	Gng5, Gnas
mmu047234	KEGG	A-stage2	---	Retrograde endocannabinoid signaling	5/189	0.205173943384662	0.522353417882193	Gng5, Gnas, Ntrk2
mmu054185	KEGG	A-stage2	---	Fluid shear stress and atherosclerosis	5/189	0.205173943384662	0.522353417882193	Gas1
mmu052144	KEGG	A-stage2	---	Glioma	3/189	0.206741296345077	0.522353417882193	Gng5, Gnas
mmu005132	KEGG	A-stage2	---	Various types of N-glycan biosynthesis	2/189	0.20766506087431	0.522353417882193	Gnas
mmu040724	KEGG	A-stage2	---	Phospholipase D signaling pathway	5/189	0.208941367152877	0.522353417882193	Gnas
mmu046254	KEGG	A-stage2	---	C-type lectin receptor signaling pathway	4/189	0.213457166729437	0.528111634484763	Vamp8, Lamp1
mmu052193	KEGG	A-stage2	---	Bladder cancer	2/189	0.215469546869783	0.528111634484763	Gnas
mmu049723	KEGG	A-stage2	---	Pancreatic secretion	4/189	0.222415915620768	0.539844455390214	Aldh2
mmu012305	KEGG	A-stage2	---	Biosynthesis of amino acids	3/189	0.234601417724712	0.563945715684404	Ramp1, Gnas
mmu015245	KEGG	A-stage2	---	Platinum drug resistance	3/189	0.240254671123362	0.567498981867464	Tomm7
mmu046703	KEGG	A-stage2	---	Leukocyte transendothelial migration	4/189	0.240619568311805	0.567498981867464	Elob
mmu041144	KEGG	A-stage2	---	Oocyte meiosis	4/189	0.245224607521289	0.572954690470302	Gnas
mmu050145	KEGG	A-stage2	---	Amyotrophic lateral sclerosis	10/189	0.256546824000608	0.593858388890295	Gnas, Plpp3
mmu030184	KEGG	A-stage2	---	RNA degradation	3/189	0.263079994669424	0.597909078794145	Cpe
mmu040124	KEGG	A-stage2	---	ErbB signaling pathway	3/189	0.263079994669424	0.597909078794145	Gnas
mmu040714	KEGG	A-stage2	---	Sphingolipid signaling pathway	4/189	0.268528059421276	0.598794605809986	Aldh2, Pkm
mmu049731	KEGG	A-stage2	---	Carbohydrate digestion and absorption	2/189	0.270600766546456	0.598794605809986	Gnas
mmu041462	KEGG	A-stage2	---	Peroxisome	3/189	0.274596516201543	0.598794605809986	Gnas, Ntrk2, Vdac2
mmu006041	KEGG	A-stage2	---	Glycosphingolipid biosynthesis - ganglio series	1/189	0.274962639129079	0.598794605809986	Gng5, Elob, Rnf7
mmu041525	KEGG	A-stage2	---	AMPK signaling pathway	4/189	0.277962204803734	0.598794605809986	Gas6
mmu049794	KEGG	A-stage2	---	Cholesterol metabolism	2/189	0.278499054034796	0.598794605809986	Cd81
mmu047505	KEGG	A-stage2	---	Inflammatory mediator regulation of TRP channels	4/189	0.282699832220913	0.598794605809986	Gnas
mmu045125	KEGG	A-stage2	---	ECM-receptor interaction	3/189	0.286164971948738	0.598794605809986	Gnas
mmu005102	KEGG	A-stage2	---	N-Glycan biosynthesis	2/189	0.286391906070689	0.598794605809986	Atp6v1f
mmu046215	KEGG	A-stage2	---	NOD-like receptor signaling pathway	6/189	0.290042221307453	0.598794605809986	Lamb2
mmu00603	KEGG	A-stage2	---	Glycosphingolipid biosynthesis - globo and isoglobo series	1/189	0.29035258310983	0.598794605809986	Gng5
mmu049265	KEGG	A-stage2	---	Relaxin signaling pathway	4/189	0.292211767635273	0.598794605809986	Gnas
mmu042114	KEGG	A-stage2	---	Longevity regulating pathway	3/189	0.297772915240345	0.605229502521027	Plpp3
mmu000713	KEGG	A-stage2	---	Fatty acid degradation	2/189	0.302148242796107	0.609169844346989	Gnas
mmu045142	KEGG	A-stage2	---	Cell adhesion molecules	5/189	0.308999873563401	0.617999747126802	Clu
mmu003305	KEGG	A-stage2	---	Arginine and proline metabolism	2/189	0.317845036802358	0.625679206303855	Lamb2
mmu049783	KEGG	A-stage2	---	Mineral absorption	2/189	0.317845036802358	0.625679206303855	Gnas
mmu042104	KEGG	A-stage2	---	Apoptosis	4/189	0.325798084724892	0.636324384228304	Id4
mmu051525	KEGG	A-stage2	---	Tuberculosis	5/189	0.334122490623075	0.647524206633866	Plpp3
mmu051442	KEGG	A-stage2	---	Malaria	2/189	0.341229638126409	0.6533653222782	Plpp3
mmu051675	KEGG	A-stage2	---	Kaposi sarcoma-associated herpesvirus infection	6/189	0.342363428873777	0.6533653222782	Gnas
mmu001003	KEGG	A-stage2	---	Steroid biosynthesis	1/189	0.348730101920892	0.654911071956839	Gnas, Lamb2, Pkm, Atp6v1f
mmu043704	KEGG	A-stage2	---	VEGF signaling pathway	2/189	0.348971478298706	0.654911071956839	Gnas
mmu041515	KEGG	A-stage2	---	PI3K-Akt signaling pathway	9/189	0.351032334568866	0.654911071956839	Gnas
mmu051655	KEGG	A-stage2	---	Human papillomavirus infection	9/189	0.360096868153321	0.66684605213578	Gnas
mmu043304	KEGG	A-stage2	---	Notch signaling pathway	2/189	0.36436169773593	0.669782532602812	Lamb2
mmu041205	KEGG	A-stage2	---	Ubiquitin mediated proteolysis	4/189	0.369298745062249	0.673902819456659	Gng5
mmu051424	KEGG	A-stage2	---	Chagas disease	3/189	0.373400031411236	0.676449332266733	Gnas
mmu053213	KEGG	A-stage2	---	Inflammatory bowel disease	2/189	0.379613275274766	0.682757689343105	Gnas, Fxyd1
mmu040625	KEGG	A-stage2	---	Chemokine signaling pathway	5/189	0.384798039375489	0.685484483783267	Ntrk2
mmu046233	KEGG	A-stage2	---	Cytosolic DNA-sensing pathway	2/189	0.387182194515072	0.685484483783267	Scd2
mmu00515	KEGG	A-stage2	---	Mannose type O-glycan biosynthesis	1/189	0.389355186788896	0.685484483783267	Gnas
mmu052264	KEGG	A-stage2	---	Gastric cancer	4/189	0.393432683195186	0.687819376215359	Gng5, Ntrk2
mmu051462	KEGG	A-stage2	---	Amoebiasis	3/189	0.396456044245715	0.688291743482144	Syf2
mmu005341	KEGG	A-stage2	---	Glycosaminoglycan biosynthesis - heparan sulfate / heparin	1/189	0.402328643364536	0.693670074766441	Gnas
mmu049215	KEGG	A-stage2	---	Oxytocin signaling pathway	4/189	0.407853801933758	0.698379797831777	Pkm
mmu052114	KEGG	A-stage2	---	Renal cell carcinoma	2/189	0.424389488925401	0.717212619804181	Gng5
mmu043904	KEGG	A-stage2	---	Hippo signaling pathway	4/189	0.426976605136295	0.717212619804181	Id4
mmu006012	KEGG	A-stage2	---	Glycosphingolipid biosynthesis - lacto and neolacto series	1/189	0.427458721403292	0.717212619804181	Vdac2
mmu040105	KEGG	A-stage2	---	MAPK signaling pathway	7/189	0.431545665093218	0.719242775155363	Tspo, Vdac2
mmu043922	KEGG	A-stage2	---	Hippo signaling pathway - multiple species	1/189	0.439626752625015	0.727858861961945	Gng5, Gnas
mmu005622	KEGG	A-stage2	---	Inositol phosphate metabolism	2/189	0.453303141272369	0.735881722844755	Gnas
mmu041154	KEGG	A-stage2	---	p53 signaling pathway	2/189	0.453303141272369	0.735881722844755	Gnas
mmu052184	KEGG	A-stage2	---	Melanoma	2/189	0.453303141272369	0.735881722844755	Gng5, Ntrk2, Lamb2
mmu050165	KEGG	A-stage2	---	Huntington disease	7/189	0.459323124196806	0.73711211958737	Atp6v1f
mmu051635	KEGG	A-stage2	---	Human cytomegalovirus infection	6/189	0.459957962622519	0.73711211958737	Gnas
mmu049185	KEGG	A-stage2	---	Thyroid hormone synthesis	2/189	0.467449012000704	0.744345560510675	Cd81
mmu012005	KEGG	A-stage2	---	Carbon metabolism	3/189	0.480433429335115	0.756882071377844	Cacybp
mmu052204	KEGG	A-stage2	---	Chronic myeloid leukemia	2/189	0.481376997396308	0.756882071377844	Gfap
mmu040803	KEGG	A-stage2	---	Neuroactive ligand-receptor interaction	8/189	0.490576710432397	0.762789658590978	Vdac2
mmu046115	KEGG	A-stage2	---	Platelet activation	3/189	0.49123654013259	0.762789658590978	Lamp1
mmu000523	KEGG	A-stage2	---	Galactose metabolism	1/189	0.496714485466486	0.76653469979396	Eif1
mmu051644	KEGG	A-stage2	---	Influenza A	4/189	0.501566141673662	0.768814951800127	Vdac2
mmu042175	KEGG	A-stage2	---	Necroptosis	4/189	0.506097112688021	0.768814951800127	Gng5
mmu000303	KEGG	A-stage2	---	Pentose phosphate pathway	1/189	0.507417868188084	0.768814951800127	Lamb2
mmu043803	KEGG	A-stage2	---	Osteoclast differentiation	3/189	0.512508477744164	0.770676786858368	Vdac2
mmu046625	KEGG	A-stage2	---	B cell receptor signaling pathway	2/189	0.515202273687092	0.770676786858368	Cd63
mmu005001	KEGG	A-stage2	---	Starch and sucrose metabolism	1/189	0.517894800768823	0.770676786858368	Vdac2
mmu050105	KEGG	A-stage2	---	Alzheimer disease	8/189	0.525240400407371	0.7766957050469	Gnas
mmu040684	KEGG	A-stage2	---	FoxO signaling pathway	3/189	0.528153079431892	0.7766957050469	Tspan7
mmu000514	KEGG	A-stage2	---	Fructose and mannose metabolism	1/189	0.538188279843577	0.778179668022588	Gng5
mmu045405	KEGG	A-stage2	---	Gap junction	2/189	0.547546804808864	0.778179668022588	Pkm
mmu049705	KEGG	A-stage2	---	Salivary secretion	2/189	0.547546804808864	0.778179668022588	Vim
mmu052163	KEGG	A-stage2	---	Thyroid cancer	1/189	0.548014061123501	0.778179668022588	Capza2
mmu042185	KEGG	A-stage2	---	Cellular senescence	4/189	0.550353546816253	0.778179668022588	Ntrk2
mmu042605	KEGG	A-stage2	---	Cardiac muscle contraction	2/189	0.553833199266277	0.778179668022588	Vim
mmu053234	KEGG	A-stage2	---	Rheumatoid arthritis	2/189	0.553833199266277	0.778179668022588	Tspo
mmu046583	KEGG	A-stage2	---	Th1 and Th2 cell differentiation	2/189	0.560058041762034	0.778179668022588	Son, Ddx17, Snrnp70, Hnrnpa2b1, Qk, Prpf4b, Luc7l2, Luc7l3, Srrm2, Ddx5, Clk1, Rbm5, Rbm39, Srsf5, Rbm25, Pnn, Zfp638, Srrm1, Thoc2, Tra2a, Srsf1, Zranb2, Tia1, Rnpc3, Srek1, Hnrnpl, Srsf6, Sfpq, Acin1, Pik3r1, Prpf38b, Cdk12, Tardbp, Clk4, Sfswap, Prpf39
mmu052354	KEGG	A-stage2	---	PD-L1 expression and PD-1 checkpoint pathway in cancer	2/189	0.560058041762034	0.778179668022588	Son, Ddx17, Snrnp70, Hnrnpa2b1, Qk, Prpf4b, Luc7l2, Luc7l3, Srrm2, Ahcyl1, Ddx5, Pabpn1, Rbm5, Rbm39, Srsf5, Rbm25, Pnn, Srrm1, Thoc2, Tra2a, Srsf1, Zranb2, Tia1, Rnpc3, Srek1, Rbbp6, Sltm, Hnrnpl, Srsf6, Rbm26, Sfpq, Acin1, Akap8l, Safb2, Prpf38b, Cdk12, Tardbp, Sfswap, Prpf39
mmu041405	KEGG	A-stage2	---	Autophagy - animal	3/189	0.563551899166811	0.778179668022588	Macf1, Nrxn1, Dst, Vegfa, Myo6, Clasp2, Farp1, Mdga2, Ntrk2, Gpm6b, Plxnb1, Sema4a, Adgrb3, Cadm1, Adgrl3, Adgrl1, Fermt2, Vcl, Sorbs1, Gjb6, Limch1, Gpc6, Cdh10, Bcl2, Ctnnd2, Slitrk2, Lrp1, Agrn, Gabra2, Pik3r1, Myo9a, Setd5, Tjp1, Eif4g1, Ophn1, Pclo
mmu002505	KEGG	A-stage2	---	Alanine, aspartate and glutamate metabolism	1/189	0.567046073507099	0.778179668022588	Son, Ddx17, Snrnp70, Hnrnpa2b1, Qk, Ddx5, Clk1, Rbm5, Rbm39, Srsf5, Rbm25, Tra2a, Srsf1, Tia1, Srek1, Hnrnpl, Srsf6, Acin1, Pik3r1, Cdk12, Clk4, Sfswap
mmu05143	KEGG	A-stage2	---	African trypanosomiasis	1/189	0.567046073507099	0.778179668022588	Son, Ddx17, Snrnp70, Hnrnpa2b1, Vegfa, Qk, Ahcyl1, Tnrc6b, Ddx5, Rbm5, Tnrc6a, Rbm39, Srsf5, Rbm25, Tra2a, Srsf1, Tia1, Srek1, Zfp36l2, Sltm, Hnrnpl, Srsf6, Acin1, Safb2, Tardbp, Larp1, Sfswap
mmu049144	KEGG	A-stage2	---	Progesterone-mediated oocyte maturation	2/189	0.572322200746811	0.778179668022588	Son, Ddx17, Snrnp70, Hnrnpa2b1, Qk, Ahcyl1, Ddx5, Rbm5, Rbm39, Srsf5, Rbm25, Tra2a, Srsf1, Tia1, Srek1, Sltm, Hnrnpl, Srsf6, Acin1, Safb2, Sfswap
mmu002605	KEGG	A-stage2	---	Glycine, serine and threonine metabolism	1/189	0.576260971266914	0.778179668022588	Son, Ddx17, Snrnp70, Hnrnpa2b1, Qk, Ddx5, Rbm5, Rbm39, Srsf5, Rbm25, Tra2a, Srsf1, Tia1, Srek1, Hnrnpl, Srsf6, Acin1, Sfswap
mmu046574	KEGG	A-stage2	---	IL-17 signaling pathway	2/189	0.578361173247665	0.778179668022588	Macf1, Nrxn1, Vegfa, Clasp2, Farp1, Mdga2, Ntrk2, Gpm6b, Sema4a, Adgrb3, Adgrl3, Adgrl1, Vcl, Limch1, Gpc6, Slitrk2, Lrp1, Agrn, Pik3r1, Setd5, Tjp1, Eif4g1
mmu051705	KEGG	A-stage2	---	Human immunodeficiency virus 1 infection	5/189	0.578965673008806	0.778179668022588	Macf1, Bcan, Mertk, Dmd, Ttyh1, Cspg5, Vegfa, Ptprz1, Clasp2, Sned1, Gpm6b, Kank1, Carmil1, Fermt2, Vcl, Sorbs1, Utrn, Limch1, Prex1, Bcl2, Itga6, Notch1, Sirpa, Dock1, Mkln1, Lrp1, Trpm7, Pik3r1
mmu047421	KEGG	A-stage2	---	Taste transduction	2/189	0.584337902953109	0.778298878825589	Bcan, Nrxn1, Myo6, Slc6a1, Nrcam, Farp1, Mdga2, Ndrg2, Ntrk2, Slc7a11, Plxnb1, Sema4a, Adgrb3, Cadm1, Adgrl3, Adgrl1, Sorbs1, Utrn, Dgkb, Gpc6, Mfn1, Ctnnd2, Slitrk2, Agrn, Chd4, Wasf3, Gabra2, Pik3r1, Setd5, Eif4g1, Ophn1, Itsn1, Pclo
mmu00760	KEGG	A-stage2	---	Nicotinate and nicotinamide metabolism	1/189	0.585280756876843	0.778298878825589	Dclk1, Fgfr3, Dst, Vegfa, Ptprz1, Clasp2, Nrcam, Apc, Ccdc141, Ntrk2, Etv4, Plxnb1, Sema4a, Mycbp2, Vcl, Enah, Bmpr1b, Ptch1, Lgr4, Bcl2, Lgi1, Klf7, Notch1, Slitrk2, Map2, Lrp1, Agrn, Dab1, Rgma, Alcam, Lama2, Sema6d, Golga4
mmu043505	KEGG	A-stage2	---	TGF-beta signaling pathway	2/189	0.60189391860925	0.784832479637026	Prex2, Rapgef3, Ogt, Farp1, Arhgef12, Plcd4, Ccdc88a, Fgd6, Kank1, Psd2, Camk2d, Abr, Dennd1a, Rasa2, Nisch, Arhgef4, Prex1, Gm266, Itsn2, Notch1, Dock1, Arrb1, Dab1, Cdc42bpa, Arhgef40, Dock4, Trio, Chuk, Eps8, Ophn1, Itsn1
mmu051624	KEGG	A-stage2	---	Measles	3/189	0.60198675789112	0.784832479637026	Son, Ddx17, Snrnp70, Hnrnpa2b1, Qk, Luc7l2, Luc7l3, Ddx5, Rbm5, Rbm39, Srsf5, Rbm25, Srrm1, Tra2a, Srsf1, Tia1, Rnpc3, Srek1, Hnrnpl, Srsf6, Sfpq, Acin1, Sfswap, Prpf39
mmu005141	KEGG	A-stage2	---	Other types of O-glycan biosynthesis	1/189	0.602751344361236	0.784832479637026	Son, Ddx17, Snrnp70, Hnrnpa2b1, Qk, Luc7l2, Luc7l3, Ddx5, Rbm5, Rbm39, Srsf5, Rbm25, Srrm1, Tra2a, Srsf1, Tia1, Rnpc3, Srek1, Hnrnpl, Srsf6, Sfpq, Acin1, Sfswap, Prpf39
mmu049753	KEGG	A-stage2	---	Fat digestion and absorption	1/189	0.602751344361236	0.784832479637026	Son, Ddx17, Snrnp70, Hnrnpa2b1, Qk, Luc7l2, Luc7l3, Ddx5, Rbm5, Rbm39, Srsf5, Rbm25, Srrm1, Tra2a, Srsf1, Tia1, Rnpc3, Srek1, Hnrnpl, Srsf6, Sfpq, Acin1, Sfswap, Prpf39
mmu049622	KEGG	A-stage2	---	Vasopressin-regulated water reabsorption	1/189	0.611210109110642	0.791722939262489	Prex2, Farp1, Arhgef12, Fgd6, Abr, Arhgef26, Arhgef4, Prex1, Itsn2, Arhgef40, Dock4, Trio, Eps8, Itsn1
mmu046203	KEGG	A-stage2	---	Toll-like receptor signaling pathway	2/189	0.629906820586339	0.811735593539097	Syne1, Macf1, Clmn, Daam2, Dmd, Dst, Myo6, Clasp2, Ccdc88a, Nebl, Fermt2, Vcl, Mical2, Gjb6, Enah, Sptbn1, Utrn, Limch1, Daam1, Myo10, Map2, Epb41l2, Wasf3, Trpm7, Spire1, Fmn2, Myo9a, Phactr3, Eps8, Myo18a, Ophn1
mmu005652	KEGG	A-stage2	---	Ether lipid metabolism	1/189	0.643290704360624	0.814974419922151	Prex2, Rapgef3, Farp1, Arhgef12, Plcd4, Ccdc88a, Fgd6, Psd2, Mycbp2, Abr, Arhgef26, Dennd1a, Arhgef4, Prex1, Itsn2, Dock1, Arhgef40, Dock4, Trio, Eps8, Itsn1
mmu049303	KEGG	A-stage2	---	Type II diabetes mellitus	1/189	0.643290704360624	0.814974419922151	Prex2, Rapgef3, Farp1, Arhgef12, Fgd6, Abr, Arhgef26, Dennd1a, Arhgef4, Prex1, Itsn2, Arhgef40, Dock4, Trio, Eps8, Itsn1
mmu046604	KEGG	A-stage2	---	T cell receptor signaling pathway	2/189	0.645969861626732	0.814974419922151	Prex2, Daam2, Farp1, Arhgef12, Fgd6, Vcl, Abr, Arhgef26, Arhgef4, Prex1, Daam1, Itsn2, Arhgef40, Dock4, Ocrl, Trio, Eps8, Itsn1
mmu046594	KEGG	A-stage2	---	Th17 cell differentiation	2/189	0.651201003456492	0.814974419922151	Snrnp70, Hnrnpa2b1, Qk, Cpeb4, Luc7l2, Luc7l3, Srrm2, Ddx5, Rbm5, Srsf5, Rbm25, Thoc2, Srsf1, Tia1, Zfp36l2, Hnrnpl, Srsf6, Rbm26, Marf1, Tardbp, Larp1, Eif4g1, Eif4g3
mmu040644	KEGG	A-stage2	---	NF-kappa B signaling pathway	2/189	0.656370883061034	0.814974419922151	Appl2, Prex2, Daam2, Rapgef3, Farp1, Arhgef12, Fgd6, Mycbp2, Vcl, Abr, Ranbp3l, Arhgef26, Dennd1a, Arhgef4, Prex1, Daam1, Itsn2, Arhgef40, Dock4, Rab34, Ranbp2, Ocrl, Trio, Eps8, Itsn1
mmu006003	KEGG	A-stage2	---	Sphingolipid metabolism	1/189	0.658329277844556	0.814974419922151	Appl2, Prex2, Daam2, Rapgef3, Farp1, Arhgef12, Fgd6, Mycbp2, Vcl, Abr, Ranbp3l, Arhgef26, Dennd1a, Arhgef4, Prex1, Daam1, Itsn2, Arhgef40, Dock4, Rab34, Ranbp2, Ocrl, Trio, Eps8, Itsn1
mmu020101	KEGG	A-stage2	---	ABC transporters	1/189	0.658329277844556	0.814974419922151	Dmd, Clasp2, Vcl, Map2, Agrn
mmu054155	KEGG	A-stage2	---	Diabetic cardiomyopathy	4/189	0.658499331297098	0.814974419922151	Prex2, Farp1, Arhgef4, Prex1, Dock4, Eps8
mmu034604	KEGG	A-stage2	---	Fanconi anemia pathway	1/189	0.665610342957577	0.819717171130021	Prex2, Arhgap5, Arhgef12, Ccdc88a, Adgrb3, Abr, Arap2, Ranbp3l, Rasa2, Sirpa, Dock1, Arrb1, Dock4, Ranbp2, Ocrl, Myo9a, Ophn1, Arhgap21
mmu051614	KEGG	A-stage2	---	Hepatitis B	3/189	0.676027540226144	0.828465122826157	Prex2, Arhgap5, Arhgef12, Ccdc88a, Adgrb3, Abr, Arap2, Ranbp3l, Rasa2, Sirpa, Dock1, Agrn, Arrb1, Dock4, Ranbp2, Ocrl, Myo9a, Ophn1, Arhgap21
mmu051605	KEGG	A-stage2	---	Hepatitis C	3/189	0.68403970532023	0.834194762585646	Prex2, Arhgap5, Arhgef12, Adgrb3, Abr, Arap2, Ranbp3l, Rasa2, Dock1, Arrb1, Dock4, Ranbp2, Ocrl, Myo9a, Ophn1, Arhgap21
mmu046684	KEGG	A-stage2	---	TNF signaling pathway	2/189	0.695555872386454	0.844121204352492	Appl2, Ogt, F3, Ccdc88a, Itpr2, Pld2, Psd2, Psap, Fermt2, Arap2, Dennd1a, Rasa2, Sptbn1, Tulp3, Nisch, Pitpnc1, Prex1, Dab1, Cpne2, Washc2, Sgip1, Ophn1, Pclo
mmu049234	KEGG	A-stage2	---	Regulation of lipolysis in adipocytes	1/189	0.699764399789909	0.845126086702789	Hnrnpa2b1, Ddx5, Rnpc3, Hnrnpl, Srsf6, Tardbp
mmu002804	KEGG	A-stage2	---	Valine, leucine and isoleucine degradation	1/189	0.706166806248186	0.848414238912224	Appl2, Rapgef3, Myo6, Ptprz1, Gdpd2, Slc1a2, Clasp2, Apc, Ccdc88a, Pld2, Kcna2, Kank1, Psd2, Carmil1, Gabbr1, Enah, Sptbn1, Myo10, Mkln1, Map2, Cdc42bpa, Pkd2, Wasf3, Trpm7, Gabra2, Rab34, Wwc1, Eps8, Itsn1
mmu049355	KEGG	A-stage2	---	Growth hormone synthesis, secretion and action	2/189	0.70927430373062	0.848414238912224	Son, Pnisr, Ddx17, Snrnp70, Prpf4b, Luc7l2, Luc7l3, Rbm39, Srsf5, Carmil1, Pnn, Cry2, Srsf1, Srsf11, Bclaf1, Srek1, Rbbp6, Dock1, Trip11, Srsf6, Acin1, Akap8l, Cdk12, Dusp11
mmu040225	KEGG	A-stage2	---	cGMP-PKG signaling pathway	3/189	0.714619219585407	0.850737166173104	Macf1, Dclk1, Gria2, Grin2c, Dst, Ank2, Myo6, Cpeb4, Ptprz1, Nrcam, Ntrk2, Camk2g, Cadm1, Adgrl1, Abr, Sptbn1, Ptch1, Cdh10, Ctnnd2, Grm3, Map2, Arrb1, Dab1, Gabra2, Eps8, Htt, Nsmf, Pclo
mmu052255	KEGG	A-stage2	---	Hepatocellular carcinoma	3/189	0.718277502162554	0.851039694505396	Macf1, Dclk1, Gria2, Grin2c, Dst, Ank2, Myo6, Cpeb4, Ptprz1, Nrcam, Ntrk2, Camk2g, Cadm1, Adgrl1, Abr, Sptbn1, Ptch1, Ctnnd2, Grm3, Map2, Arrb1, Dab1, Eps8, Htt, Nsmf, Pclo
mmu047145	KEGG	A-stage2	---	Thermogenesis	4/189	0.72652020011285	0.852080953648575	Macf1, Dclk1, Gria2, Grin2c, Dst, Ank2, Myo6, Cpeb4, Ptprz1, Nrcam, Ntrk2, Camk2g, Cadm1, Adgrl1, Abr, Sptbn1, Ptch1, Ctnnd2, Grm3, Map2, Arrb1, Dab1, Eps8, Htt, Nsmf, Pclo
mmu049613	KEGG	A-stage2	---	Endocrine and other factor-regulated calcium reabsorption	1/189	0.730446578328537	0.852080953648575	Appl2, Dmd, Ttyh1, Rapgef3, Myo6, Ptprz1, Slc1a2, Clasp2, Apc, Pld2, Slc7a11, Kank1, Psd2, Gabbr1, Sptbn1, Utrn, Eps15, Map2, Pkd2, Gabra2, Wwc1, Eps8
mmu030084	KEGG	A-stage2	---	Ribosome biogenesis in eukaryotes	2/189	0.730994187041984	0.852080953648575	Syne1, Nrxn1, Gria2, Grin2c, Dmd, Gabrb1, Cspg5, Ank2, Ptprz1, Slc1a2, Slc6a1, Nrcam, Farp1, Ntrk2, Kcna2, Cadm1, Adgrl1, Gabbr1, Ptpra, Slc6a11, Cdh10, Itsn2, Slitrk2, Grm3, Arrb1, Gabra2, Htt, Itsn1
mmu005614	KEGG	A-stage2	---	Glycerolipid metabolism	1/189	0.736197943952369	0.852080953648575	Nrxn1, Gria2, Rapgef3, Ptprz1, Pcdh9, Clasp2, Apc, Ntrk2, Adgrl1, Utrn, Ptch1, Prex1, Map2, Lrp1, Agrn, Myo9a, Fry, Pclo
mmu042133	KEGG	A-stage2	---	Longevity regulating pathway - multiple species	1/189	0.736197943952369	0.852080953648575	Macf1, Dclk1, Gria2, Grin2c, Dst, Ank2, Myo6, Cpeb4, Ptprz1, Nrcam, Ntrk2, Camk2g, Cadm1, Adgrl1, Abr, Sptbn1, Ptch1, Ctnnd2, Grm3, Map2, Arrb1, Dab1, Eps8, Htt, Nsmf, Pclo
mmu049133	KEGG	A-stage2	---	Ovarian steroidogenesis	1/189	0.741827230233616	0.85463966616776	Macf1, Dst, Rapgef3, Myo6, Gdpd2, Carmil1, Fermt2, Vcl, Sorbs1, Gjb6, Enah, Sptbn1, Utrn, Limch1, Daam1, Myo10, Map2, Epb41l2, Cdc42bpa, Pkd2, Fmn2, Myo9a, Specc1, Acaca, Myo18a, Ophn1, Arhgap21, Itsn1
mmu009703	KEGG	A-stage2	---	Aminoacyl-tRNA biosynthesis	1/189	0.758008121240231	0.861372865045717	Nrxn1, Gria2, Rapgef3, Ptprz1, Pcdh9, Clasp2, Apc, Ntrk2, Adgrl1, Utrn, Ptch1, Prex1, Map2, Lrp1, Agrn, Myo9a, Pclo
mmu041374	KEGG	A-stage2	---	Mitophagy - animal	1/189	0.758008121240231	0.861372865045717	Myo6, Fnbp1, Eps15, Itsn2, Lrp1, Arrb1, Ldlr, Ocrl, Sgip1, Itsn1
mmu046642	KEGG	A-stage2	---	Fc epsilon RI signaling pathway	1/189	0.758008121240231	0.861372865045717	Appl2, Myo6, Ptprz1, Clasp2, Apc, Kank1, Psd2, Map2, Wwc1, Eps8
mmu051684	KEGG	A-stage2	---	Herpes simplex virus 1 infection	8/189	0.761876066722749	0.861850754211255	Bcan, Nrxn1, Gabrb1, Cspg5, Slc6a1, Mdga2, Gabbr1, Slc6a11, Cdh10, Slitrk2, Gabra2, Pclo
mmu050125	KEGG	A-stage2	---	Parkinson disease	4/189	0.773327963710023	0.870864823997774	Gria2, Mertk, Fgfr3, Grin2c, Gabrb1, Lrp1b, Itpr2, Ntrk2, Plxnb1, Sorbs1, Tril, Gabbr1, Fgfr1, Plp1, Bmpr1b, Ptpra, Itga6, Notch1, Lrp1, Ldlr, Gabra2, Alcam, Chuk, Eps8
mmu046223	KEGG	A-stage2	---	RIG-I-like receptor signaling pathway	1/189	0.778023864427379	0.872224063259394	Snrnp70, Ddx5, Srsf5, Rbm25, Thoc2, Tra2a, Srsf1, U2surp, Srsf6, Acin1, Prpf38b
mmu052233	KEGG	A-stage2	---	Non-small cell lung cancer	1/189	0.787405214006262	0.878800462060561	Gria2, Gnao1, Grin2c, Grk3, Slc1a2, Slc1a3, Itpr2, Slc38a3, Pld2, Grm3
mmu043715	KEGG	A-stage2	---	Apelin signaling pathway	2/189	0.791467494893814	0.879408327659793	Phkg1, Phka1, Itpr2, Camk2g, Camk2d, Ppargc1a, Phkb, Pfkp, Acaca
mmu049174	KEGG	A-stage2	---	Prolactin signaling pathway	1/189	0.796392090133379	0.880964701474976	Atp1a2, Slco1c1, Plcd4, Dio2, Ncor1, Notch1, Atp2a2, Pik3r1, Pfkp
mmu049245	KEGG	A-stage2	---	Renin secretion	1/189	0.805000995371869	0.886564972876508	Arhgef12, Plxnb1, Sema4a, Camk2g, Camk2d, Enah, Bmpr1b, Ptch1, Pik3r1, Rgma, Sema6d
mmu042705	KEGG	A-stage2	---	Vascular smooth muscle contraction	2/189	0.810876037977622	0.889118462694761	Phkg1, Fgfr3, Grin2c, Vegfa, Phka1, Plcd4, Itpr2, Ntrk2, Camk2g, Camk2d, Fgfr1, Phkb, Atp2a2
mmu050345	KEGG	A-stage2	---	Alcoholism	3/189	0.814484480094754	0.889175196609994	Gnao1, Gabrb1, Slc6a1, Slc38a3, Gabbr1, Slc6a11, Gabra2
mmu050205	KEGG	A-stage2	---	Prion disease	4/189	0.824987333393717	0.896725362384475	Gria2, Grin2c, Rapgef3, Itpr2, Camk2g, Camk2d
mmu041505	KEGG	A-stage2	---	mTOR signaling pathway	2/189	0.847515086456512	0.91722411954168	Gria2, Grin2c, Itpr2, Rb1cc1, Atxn2, Dab1, Atp2a2, Rora, Pik3r1
mmu001401	KEGG	A-stage2	---	Steroid hormone biosynthesis	1/189	0.862031549683479	0.919651636143379	Per3, Rorb, Cry2, Rora
mmu046102	KEGG	A-stage2	---	Complement and coagulation cascades	1/189	0.864985671934507	0.919651636143379	Vcl, Sorbs1, Fgfr1, Wasf3, Tcf7l2, Tjp1
mmu046403	KEGG	A-stage2	---	Hematopoietic cell lineage	1/189	0.867876869306405	0.919651636143379	Msi2, Pabpn1, Pnn, Srrm1, Acin1, Smg1, Tardbp
mmu052035	KEGG	A-stage2	---	Viral carcinogenesis	3/189	0.868532247291225	0.919651636143379	Gria2, Atp1a2, Grin2c, Rapgef3, Pld2, Camk2g, Camk2d, Gabbr1, Ptch1, Atp2a2, Pik3r1
mmu04061	KEGG	A-stage2	---	Viral protein interaction with cytokine and cytokine receptor	1/189	0.870706475164886	0.919651636143379	Acsl3, Acsl6, Acaca
mmu051695	KEGG	A-stage2	---	Epstein-Barr virus infection	3/189	0.872344489583842	0.919651636143379	Daam2, Apc, Camk2g, Camk2d, Lgr4, Daam1, Ctnnd2, Tcf7l2, Tle4
mmu046305	KEGG	A-stage2	---	JAK-STAT signaling pathway	2/189	0.875508357608497	0.919651636143379	Acsl3, Sat1, Slc7a11, Acsl6
mmu041415	KEGG	A-stage2	---	Protein processing in endoplasmic reticulum	2/189	0.883739278958336	0.92441347171374	Gria2, Grin2c, Gabrb1, Gabra2
mmu051665	KEGG	A-stage2	---	Human T-cell leukemia virus 1 infection	3/189	0.899493849256408	0.936145778974599	Itpr2, Gabbr1, Arrb1, Pik3r1, Kcnn2
mmu049742	KEGG	A-stage2	---	Protein digestion and absorption	1/189	0.902444530931514	0.936145778974599	Atp1a2, Slc4a4, Slc38a3
mmu046502	KEGG	A-stage2	---	Natural killer cell mediated cytotoxicity	1/189	0.926422692920089	0.957048236487695	Ash1l, Kmt2a, Kmt2c, Nsd1, Setd2
mmu041424	KEGG	A-stage2	---	Lysosome	1/189	0.940791700455828	0.96789269594221	Ank2, Vegfa, Arhgef12, Ddx5, Itpr2, Camk2g, Camk2d, Fgfr1, Ptch1, Pik3r1
mmu012405	KEGG	A-stage2	---	Biosynthesis of cofactors	1/189	0.964112845714041	0.984791556617888	Gnao1, Gabrb1, Grk3, Gabbr1, Arrb1, Gabra2
mmu049325	KEGG	A-stage2	---	Non-alcoholic fatty liver disease	1/189	0.965643917768848	0.984791556617888	Pnn, Srrm1, Thoc2, Eif2s3y, Acin1, Ranbp2, Tardbp, Eif4g1, Eif4g3
mmu051715	KEGG	A-stage2	---	Coronavirus disease - COVID-19	2/189	0.96960038891023	0.984791556617888	Pld2, Pnpla7, Dgkb, Chka, Pcyt2, Etnk1
mmu045304	KEGG	A-stage2	---	Tight junction	1/189	0.972974057938474	0.984791556617888	Gria2, Gnao1, Grin2c, Per3, Camk2g, Camk2d
mmu041455	KEGG	A-stage2	---	Phagosome	1/189	0.980526445195384	0.988231617333761	Zeb1, Fgfr1, Bcl2, Pik3r1, Tcf7l2, Chuk
mmu040601	KEGG	A-stage2	---	Cytokine-cytokine receptor interaction	2/189	0.98695661762352	0.988231617333761	Fgfr3, Apc, Arhgef12, Vcl, Fgfr1, Enah, Arhgef4, Itga6, Dock1, Pik3r1
mmu046135	KEGG	A-stage2	---	Neutrophil extracellular trap formation	1/189	0.988231617333761	0.988231617333761	Apc, Kmt2a, Itpr2, Camk2g, Camk2d, Pbx1, Ldlr, Tcf7l2
GO:00100011	GO	A-stage3	BP	glial cell differentiation	41/666	8.89630797281325e-20	4.31470936681442e-16	Dmd, Itga6, Atp2a2, Tcf7l2, Lama2
GO:00420631	GO	A-stage3	BP	gliogenesis	47/666	2.24993335777131e-19	5.45608839259542e-16	Ahcyl1, Cbs, Dnmt3a, Mat2a
GO:00315892	GO	A-stage3	BP	cell-substrate adhesion	40/666	1.03270324991643e-13	1.66953692069823e-10	Phkg1, Phka1, Sorbs1, Ppargc1a, Phkb, Pik3r1, Acaca
GO:00343291	GO	A-stage3	BP	cell junction assembly	44/666	1.95060354087193e-13	2.36510679330721e-10	Gnao1, Bcl2, Itga6, Ldlr, Lama2, Chuk
GO:0021782	GO	A-stage3	BP	glial cell development	23/666	2.85464997122436e-13	2.76901047208763e-10	Gnao1, Itpr2, Camk2g, Camk2d, Bcl2, Pik3r1
GO:00519611	GO	A-stage3	BP	negative regulation of nervous system development	40/666	3.72118613416775e-13	3.0079587917856e-10	Vegfa, Camk2g, Camk2d, Bcl2, Pik3r1, Pfkp
GO:00487091	GO	A-stage3	BP	oligodendrocyte differentiation	22/666	5.41872689210635e-13	3.75440363238797e-10	Grk3, Ptch1, Bcl2, Arrb1
GO:00508081	GO	A-stage3	BP	synapse organization	46/666	7.49728249515887e-13	4.54522751269006e-10	Chst1, Fut8
GO:00507681	GO	A-stage3	BP	negative regulation of neurogenesis	37/666	2.73630085946139e-12	1.4183543763865e-09	Acss1, Acss2, Acaca
GO:1901615	GO	A-stage3	BP	organic hydroxy compound metabolic process	46/666	2.94954355147511e-12	1.4183543763865e-09	Atp1a2, Camk2g, Camk2d, Kcnn2, Pclo
GO:00487081	GO	A-stage3	BP	astrocyte differentiation	19/666	3.21688621448485e-12	1.4183543763865e-09	Ntrk2, Camk2g, Camk2d, Kidins220, Bcl2, Pik3r1
GO:0008202	GO	A-stage3	BP	steroid metabolic process	35/666	4.39935794752981e-12	1.77807383712663e-09	Pld2, Myo10, Dock1, Wasf3, Pik3r1
GO:00107211	GO	A-stage3	BP	negative regulation of cell development	39/666	1.00957303612853e-11	3.76648401940258e-09	Bcl2, Itga6, Pik3r1, Lama2, Chuk
GO:0098742	GO	A-stage3	BP	cell-cell adhesion via plasma-membrane adhesion molecules	28/666	1.15934124276908e-11	4.01628930530715e-09	Kmt2a, Ddx5, Zeb1, Etv4, Jmjd1c, Ncor1, Pbx1, Fut8, Ccnt2
GO:1902652	GO	A-stage3	BP	secondary alcohol metabolic process	23/666	1.37825596305172e-11	4.24996745142761e-09	Plcd4, Itpr2, Dgkb, Pik3r1, Ocrl
GO:00508391	GO	A-stage3	MF	cell adhesion molecule binding	34/651	2.16614482575734e-12	1.81522936398465e-09	Pld2, Dgkb, Chka, Wasf3, Pik3r1
GO:00332181	GO	A-stage3	MF	amide binding	32/651	1.25375991062811e-07	4.1794979855724e-05	Gria2, Grin2c, Camk2g, Camk2d
GO:19016811	GO	A-stage3	MF	sulfur compound binding	25/651	1.49624032896387e-07	4.1794979855724e-05	Fgfr3, Fgfr1, Pik3r1, Pfkp
GO:0046873	GO	A-stage3	MF	metal ion transmembrane transporter activity	33/651	2.8474601069613e-07	5.96542892408393e-05	Gnao1, Gabrb1, Rapgef3, Itpr2, Cyp2d22, Kcnn2
GO:00422771	GO	A-stage3	MF	peptide binding	27/651	5.89813910341132e-07	9.3910483535476e-05	Vegfa, Plcd4, F3, Bcl2, Pik3r1
GO:00015401	GO	A-stage3	MF	amyloid-beta binding	11/651	6.72390096912716e-07	9.3910483535476e-05	Acsl3, Ppargc1a, Acsl6, Chuk
GO:0005539	GO	A-stage3	MF	glycosaminoglycan binding	21/651	9.76804666212188e-07	0.000116937472897973	Arhgap5, Vegfa, Vcl, Bcl2, Itga6, Dock1, Pik3r1, Lama2
GO:00051781	GO	A-stage3	MF	integrin binding	16/651	1.91133659997915e-06	0.000200212508847816	Atp1a2, Itpr2, Camk2g, Camk2d, Ldlr
GO:0022804	GO	A-stage3	MF	active transmembrane transporter activity	27/651	2.26548630095637e-06	0.000210941946689049	Acss1, Acss2, Acaca
GO:00082011	GO	A-stage3	MF	heparin binding	17/651	2.67859002220431e-06	0.000224465843860721	Csgalnact1, Xylt1
GO:00037791	GO	A-stage3	MF	actin binding	31/651	3.56968304363726e-06	0.000271944944597093	Gria2, Gnao1, Itpr2, Camk2g, Camk2d, Arrb1
GO:0015171	GO	A-stage3	MF	amino acid transmembrane transporter activity	12/651	4.86283130057778e-06	0.000318645412705918	Atp1a2, Itpr2, Camk2g, Camk2d
GO:0022853	GO	A-stage3	MF	active ion transmembrane transporter activity	20/651	5.32244752853962e-06	0.000318645412705918	Vcl, Arhgef26, Dock1, Pik3r1
GO:0019838	GO	A-stage3	MF	growth factor binding	16/651	5.32343171585066e-06	0.000318645412705918	Vegfa, Pld2, Pik3r1, Chuk
GO:0017134	GO	A-stage3	MF	fibroblast growth factor binding	7/651	6.3741093180254e-06	0.000356100240567019	Itpr2, Pld2, Fgfr1, Bcl2, Arrb1
GO:00003232	GO	A-stage3	CC	lytic vacuole	46/674	2.92934706852482e-13	7.11831337651532e-11	Slc1a2, Slc6a1, Slc1a3, Slc6a11
GO:00057641	GO	A-stage3	CC	lysosome	46/674	2.92934706852482e-13	7.11831337651532e-11	Gria2, Grin2c, Grm3
GO:00985891	GO	A-stage3	CC	membrane region	41/674	1.51141585454218e-12	2.08213418328213e-10	Gnao1, Fgfr3, Vegfa, Rapgef3, Fgfr1, Enah, Pik3r1, Dock4
GO:00451211	GO	A-stage3	CC	membrane raft	40/674	1.96944031127744e-12	2.08213418328213e-10	Fgfr3, Vegfa, Bcl2, Pik3r1
GO:00988571	GO	A-stage3	CC	membrane microdomain	40/674	2.14211335728615e-12	2.08213418328213e-10	Camk2g, Camk2d, Bcl2, Pou2f1, Ldlr, Il18, Pik3r1, Chuk
GO:0031301	GO	A-stage3	CC	integral component of organelle membrane	37/674	5.56784461102466e-11	4.50995413492997e-09	Atp1a2, Rapgef3, Camk2g, Camk2d, Bcl2, Atp2a2
GO:00451771	GO	A-stage3	CC	apical part of cell	41/674	1.44060760743471e-10	1.00019328173324e-08	Apc, Bcl2, Pik3r1, Tcf7l2
GO:00970601	GO	A-stage3	CC	synaptic membrane	41/674	4.1175046137461e-10	2.50138405285076e-08	Dmd, Lama2, Eif4g1, Eif4g3
GO:0031300	GO	A-stage3	CC	intrinsic component of organelle membrane	37/674	7.32487746254618e-10	3.95543382977494e-08	Fgfr3, Vegfa, Ntrk2, Pld2, Fgfr1, Rasa2, Pik3r1, Chuk
GO:0097449	GO	A-stage3	CC	astrocyte projection	9/674	1.717163187144e-09	8.34541308951986e-08	Acsl3, Slc27a1, Sorbs1, Acsl6
GO:00996991	GO	A-stage3	CC	integral component of synaptic membrane	26/674	2.45837741661803e-09	9.03711999981471e-08	Itpr2, Pld2, Camk2g, Camk2d
GO:0016323	GO	A-stage3	CC	basolateral plasma membrane	28/674	2.46903783905444e-09	9.03711999981471e-08	Apc, Pik3r1, Tcf7l2
GO:0044291	GO	A-stage3	CC	cell-cell contact zone	16/674	2.52681324326795e-09	9.03711999981471e-08	Fgfr3, Grk3, Pld2, Psd2, Arap2, Eps15, Arrb1, Ldlr, Washc2
GO:00432352	GO	A-stage3	CC	receptor complex	36/674	2.60328559665444e-09	9.03711999981471e-08	Dmd, Itga6, Atp2a2, Lama2
GO:0030175	GO	A-stage3	CC	filopodium	16/674	9.8646167914729e-09	3.19613584043722e-07	Gria2, Grin2c, Apc, Itpr2, Camk2g, Dnah7b, Camk2d, Bcl2, Mfn1, Rb1cc1, Atxn2, Atp2a2, Htt, Tardbp
mmu012124	KEGG	A-stage3	---	Fatty acid metabolism	15/339	6.72726086245765e-09	1.95763291097518e-06	Abcc5, Chuk
mmu000623	KEGG	A-stage3	---	Fatty acid elongation	9/339	7.60531550150675e-07	0.000110657340546923	Gria2, Gnao1, Itpr2
mmu041425	KEGG	A-stage3	---	Lysosome	17/339	8.71230277765221e-06	0.000815843603033416	Bcl2, Ncor1, Notch1, Pik3r1
mmu049643	KEGG	A-stage3	---	Proximal tubule bicarbonate reclamation	7/339	1.12143450588786e-05	0.000815843603033416	Dmd, Itga6, Atp2a2, Lama2
mmu000714	KEGG	A-stage3	---	Fatty acid degradation	10/339	2.09832386714187e-05	0.00122122449067657	Clk1, Il18, Clk4
mmu010403	KEGG	A-stage3	---	Biosynthesis of unsaturated fatty acids	8/339	3.06105821171325e-05	0.00135502120653133	Acsl3, Acsl6, Acaca
mmu052056	KEGG	A-stage3	---	Proteoglycans in cancer	21/339	3.25950118409599e-05	0.00135502120653133	Acss1, Acss2
mmu001004	KEGG	A-stage3	---	Steroid biosynthesis	6/339	7.11208540070233e-05	0.00258702106450547	Bcl2, Birc6
mmu045143	KEGG	A-stage3	---	Cell adhesion molecules	18/339	0.000105065040651978	0.00327304378224729	Apc, Ptch1, Tcf7l2
mmu049716	KEGG	A-stage3	---	Gastric acid secretion	11/339	0.000112475731348704	0.00327304378224729	Gnao1, Itpr2, Gabbr1, Bcl2, Pik3r1
mmu003306	KEGG	A-stage3	---	Arginine and proline metabolism	9/339	0.00017437792328396	0.00461308869778477	Arhgef12, Dock1, Il18, Pik3r1, Chuk
mmu048105	KEGG	A-stage3	---	Regulation of actin cytoskeleton	20/339	0.000260526925204079	0.00597323122457467	Gnao1, Camk2g, Camk2d, Tcf7l2
mmu002805	KEGG	A-stage3	---	Valine, leucine and isoleucine degradation	9/339	0.000266845381166566	0.00597323122457467	Atp1a2, Slc4a4, Ldlr, Kcnn2
mmu040206	KEGG	A-stage3	---	Calcium signaling pathway	21/339	0.000310543616471184	0.00645487088522247	Myo6, Arhgef26, Bcl2, Il18, Wasf3, Tcf7l2, Chuk, Dync2h1
mmu047245	KEGG	A-stage3	---	Glutamatergic synapse	13/339	0.000340094644103512	0.00659783609560814	Acss1, Acss2, Pfkp
mmu033203	KEGG	A-stage3	---	PPAR signaling pathway	11/339	0.000521955504078287	0.00849236246616429	Fgfr3, Apc, Fgfr1, Bmpr1b, Pik3r1
mmu047276	KEGG	A-stage3	---	GABAergic synapse	11/339	0.000521955504078287	0.00849236246616429	Pik3r1, Tcf7l2, Chuk
mmu040725	KEGG	A-stage3	---	Phospholipase D signaling pathway	15/339	0.000525300771102946	0.00849236246616429	Atp1a2, Pik3r1
mmu049226	KEGG	A-stage3	---	Glucagon signaling pathway	12/339	0.000556353231583894	0.0085209889679428	Fgfr3, Vegfa, Apc, Zeb1, Dnmt3a, Bcl2, Notch1, Pik3r1, Mdm4
mmu042166	KEGG	A-stage3	---	Ferroptosis	7/339	0.000679762570989147	0.00989054540789209	Itpr2, Pbx1, Ldlr
mmu047102	KEGG	A-stage3	---	Circadian rhythm	6/339	0.000789889078949291	0.0109456058082973	Apc, Fgfr1, Notch1, Pik3r1, Tcf7l2
mmu000104	KEGG	A-stage3	---	Glycolysis / Gluconeogenesis	9/339	0.000908552647834305	0.0120176736599901	Ogt, Slc27a1, Ppargc1a, Pik3r1
mmu052306	KEGG	A-stage3	---	Central carbon metabolism in cancer	9/339	0.00112668183770648	0.0142549745553298	Gria2, Gnao1, Gabrb1, Itpr2, Gabra2
mmu040666	KEGG	A-stage3	---	HIF-1 signaling pathway	12/339	0.00126618496701412	0.0153524927250462	Vegfa, Bmpr1b, Bcl2, Pik3r1, Chuk
mmu049763	KEGG	A-stage3	---	Bile secretion	11/339	0.00139640664034956	0.0162541732936688	Camk2g, Camk2d, Pik3r1
mmu006405	KEGG	A-stage3	---	Propanoate metabolism	6/339	0.00157415181723508	0.0176183914929003	Man2a2, Fut8
mmu049195	KEGG	A-stage3	---	Thyroid hormone signaling pathway	12/339	0.0019726351509026	0.0212606232930614	Rapgef3, Pld2, Dgkb, Grm3, Pik3r1
mmu005615	KEGG	A-stage3	---	Glycerolipid metabolism	8/339	0.00225880326137226	0.0234546109923401	Arhgef12, Itpr2, Pik3r1, Chuk
mmu049795	KEGG	A-stage3	---	Cholesterol metabolism	7/339	0.00233740109545658	0.0234546109923401	Fgfr3, Vegfa
mmu054125	KEGG	A-stage3	---	Arrhythmogenic right ventricular cardiomyopathy	9/339	0.0024589353128165	0.02385167253432	Atp1a2, Slc4a4, Itpr2, Atp2a2
mmu002506	KEGG	A-stage3	---	Alanine, aspartate and glutamate metabolism	6/339	0.00325589771064456	0.0301812896224135	Cbs, Mat2a, Pfkp
mmu040246	KEGG	A-stage3	---	cAMP signaling pathway	17/339	0.00337590945962318	0.0301812896224135	Bcl2, Rev3l, Pik3r1
mmu049346	KEGG	A-stage3	---	Cushing syndrome	14/339	0.00342262047264483	0.0301812896224135	Arhgap5, Rapgef3, Vcl, Pik3r1
mmu005645	KEGG	A-stage3	---	Glycerophospholipid metabolism	10/339	0.00396059864159118	0.0338980648442069	Cpeb4, Itpr2, Camk2g, Camk2d
mmu054186	KEGG	A-stage3	---	Fluid shear stress and atherosclerosis	13/339	0.00410900823161064	0.0341634684399627	Gria2, Grin2c, Hnrnpa2b1, Slc1a2, Dnah7b, Bcl2, Rb1cc1, Atxn2, Ranbp2, Tardbp
mmu049156	KEGG	A-stage3	---	Estrogen signaling pathway	12/339	0.00491346175830744	0.0397171492129852	Zcchc7, Pfkp, Xrn1
mmu049115	KEGG	A-stage3	---	Insulin secretion	9/339	0.00520403261445423	0.0405281502373405	Camk2g, Camk2d, Pik3r1
mmu045204	KEGG	A-stage3	---	Adherens junction	8/339	0.00529233576982453	0.0405281502373405	Pld2, S1pr1, Bcl2, Pik3r1
mmu004102	KEGG	A-stage3	---	beta-Alanine metabolism	5/339	0.00579500888942982	0.0432396817134379	Atp1a2, Pik3r1
mmu012006	KEGG	A-stage3	---	Carbon metabolism	11/339	0.00660845303663723	0.047261017467831	Acsl3, Ddo, Acsl6
mmu006305	KEGG	A-stage3	---	Glyoxylate and dicarboxylate metabolism	5/339	0.00665876878412739	0.047261017467831	St6galnac5
mmu045506	KEGG	A-stage3	---	Signaling pathways regulating pluripotency of stem cells	12/339	0.00694444699545147	0.0481150970399137	Ppargc1a, Pik3r1, Pfkp, Acaca
mmu054146	KEGG	A-stage3	---	Dilated cardiomyopathy	9/339	0.00924710121915083	0.0625792198784393	Lrp1, Ldlr
mmu012306	KEGG	A-stage3	---	Biosynthesis of amino acids	8/339	0.00999693008773288	0.0638531869094587	Itpr2, Camk2g, Camk2d, Pik3r1
mmu015216	KEGG	A-stage3	---	EGFR tyrosine kinase inhibitor resistance	8/339	0.00999693008773288	0.0638531869094587	Itga6, Agrn, Lama2
mmu052245	KEGG	A-stage3	---	Breast cancer	12/339	0.0100936309203955	0.0638531869094587	Man2a2, Fut8
mmu000515	KEGG	A-stage3	---	Fructose and mannose metabolism	5/339	0.0110172681412558	0.0682132984916048	Itpr2, Bcl2, Mfn1, Il18, Trpm7, Chuk
mmu047136	KEGG	A-stage3	---	Circadian entrainment	9/339	0.0119952868195611	0.0727214263435893	Fut9
mmu052155	KEGG	A-stage3	---	Prostate cancer	9/339	0.0127686972868453	0.0758304267443265	Gnao1, Vegfa, Arrb1, Pik3r1
mmu005332	KEGG	A-stage3	---	Glycosaminoglycan biosynthesis - keratan sulfate	3/339	0.0145007406297638	0.0843943104652255	Ppargc1a, Rb1cc1, Pik3r1
mmu049256	KEGG	A-stage3	---	Aldosterone synthesis and secretion	9/339	0.0153118882481583	0.0873678329453741	Acsl3, Acsl6
mmu041463	KEGG	A-stage3	---	Peroxisome	8/339	0.0161973790483963	0.0906430250592949	Nrxn1, Nrcam, Cadm1, Itga6, Alcam
mmu002606	KEGG	A-stage3	---	Glycine, serine and threonine metabolism	5/339	0.0170043160056535	0.0933633199555695	Sat1, Prodh
mmu052194	KEGG	A-stage3	---	Bladder cancer	5/339	0.0187812236603821	0.10120992750317	Atp1a2, Trpm7
mmu051656	KEGG	A-stage3	---	Human papillomavirus infection	22/339	0.0199077375175767	0.103574879387384	Itpr2, Bcl2, Pik3r1, Chuk
mmu043605	KEGG	A-stage3	---	Axon guidance	13/339	0.0204495918446812	0.103574879387384	Arhgef12, Camk2g, Camk2d, Bcl2, Il18
mmu051443	KEGG	A-stage3	---	Malaria	6/339	0.0205054483458295	0.103574879387384	Lrp1, Il18
mmu045106	KEGG	A-stage3	---	Focal adhesion	14/339	0.0209814021157347	0.103574879387384	Vegfa, Itpr2, Prex1, Pik3r1, Tcf7l2, Chuk
mmu049286	KEGG	A-stage3	---	Parathyroid hormone synthesis, secretion and action	9/339	0.0214876918640166	0.103574879387384	Msmo1
mmu049186	KEGG	A-stage3	---	Thyroid hormone synthesis	7/339	0.0219128599752799	0.103574879387384	Vegfa, Pik3r1
mmu052145	KEGG	A-stage3	---	Glioma	7/339	0.0219128599752799	0.103574879387384	Fgfr3, Vegfa, Ntrk2, Fgfr1, Bcl2, Itga6, Pik3r1, Lama2, Chuk
mmu054105	KEGG	A-stage3	---	Hypertrophic cardiomyopathy	8/339	0.0220675000756626	0.103574879387384	Vegfa, Apc, Itga6, Notch1, Chd4, Pik3r1, Tcf7l2, Lama2, Chuk
mmu030603	KEGG	A-stage3	---	Protein export	4/339	0.0229892046905481	0.106188231189675	Notch1, Tle4
mmu049315	KEGG	A-stage3	---	Insulin resistance	9/339	0.023896200275984	0.108177096215263	Huwe1, Herc1, Ubr5, Birc6
mmu015226	KEGG	A-stage3	---	Endocrine resistance	8/339	0.0247900566990497	0.108177096215263	Gnao1, Pik3r1, Chuk
mmu006205	KEGG	A-stage3	---	Pyruvate metabolism	5/339	0.0248304430748373	0.108177096215263	Rora, Il18
mmu009102	KEGG	A-stage3	---	Nitrogen metabolism	3/339	0.0249067541114179	0.108177096215263	Grk3, Prex1, Arrb1, Pik3r1, Chuk
mmu047266	KEGG	A-stage3	---	Serotonergic synapse	10/339	0.0273464824642196	0.117026858780704	Il18, Chuk
mmu049724	KEGG	A-stage3	---	Pancreatic secretion	9/339	0.0292798145721411	0.123484435369465	Fut9
mmu042616	KEGG	A-stage3	---	Adrenergic signaling in cardiomyocytes	11/339	0.0300322670974412	0.124848424647934	Apc, Bcl2, Pik3r1, Tcf7l2
mmu052175	KEGG	A-stage3	---	Basal cell carcinoma	6/339	0.0318265097726361	0.128776151809807	Vcl, Pik3r1, Lama2
mmu000524	KEGG	A-stage3	---	Galactose metabolism	4/339	0.0318621406539728	0.128776151809807	Xylt1
mmu052316	KEGG	A-stage3	---	Choline metabolism in cancer	8/339	0.0326063252845589	0.129978639148036	Gnao1, Itpr2, Camk2g, Camk2d
mmu000612	KEGG	A-stage3	---	Fatty acid biosynthesis	3/339	0.0335690413940704	0.132007987103709	Vegfa, Pik3r1
mmu049166	KEGG	A-stage3	---	Melanogenesis	8/339	0.0361565250808404	0.140287317313661	Apc, Bmpr1b, Wwc1, Tcf7l2
mmu005002	KEGG	A-stage3	---	Starch and sucrose metabolism	4/339	0.0387485115662788	0.146813448200165	Fut9
mmu049105	KEGG	A-stage3	---	Insulin signaling pathway	10/339	0.0388475447127585	0.146813448200165	Fgfr3, Vegfa, Ntrk2, Fgfr1, Rasa2, Arrb1, Chuk
mmu047205	KEGG	A-stage3	---	Long-term potentiation	6/339	0.0412741005716009	0.153984144440203	Wwc1
mmu049706	KEGG	A-stage3	---	Salivary secretion	7/339	0.0447059748639753	0.164676439055909	Plcd4, Ocrl
mmu045126	KEGG	A-stage3	---	ECM-receptor interaction	7/339	0.0495883634548413	0.179328226006238	Bcl2, Mdm4
mmu002705	KEGG	A-stage3	---	Cysteine and methionine metabolism	5/339	0.0499161041460664	0.179328226006238	Fgfr1, Pik3r1
mmu004805	KEGG	A-stage3	---	Glutathione metabolism	6/339	0.0523255825453614	0.185692006350002	Gria2, Slc1a2, Slc1a3, Dnah7b, Ppargc1a, Rb1cc1, Htt
mmu049784	KEGG	A-stage3	---	Mineral absorption	5/339	0.053373302663501	0.185846187595195	Gnao1, Vegfa, Arhgef12, Itpr2, Pik3r1, Chuk
mmu049126	KEGG	A-stage3	---	GnRH signaling pathway	7/339	0.0547965227620324	0.185846187595195	Atp1a2, Itpr2
mmu049602	KEGG	A-stage3	---	Aldosterone-regulated sodium reabsorption	4/339	0.0548729669087629	0.185846187595195	Acss1, Acss2, Pfkp
mmu009002	KEGG	A-stage3	---	Terpenoid backbone biosynthesis	3/339	0.0549236155779614	0.185846187595195	Pik3r1, Chuk
mmu050325	KEGG	A-stage3	---	Morphine addiction	7/339	0.05752394131923	0.192407665791907	Gria2, Grin2c, Gabrb1, Ntsr2, S1pr1, Gabbr1, Grm3, Gabra2
mmu052265	KEGG	A-stage3	---	Gastric cancer	10/339	0.0595589545961269	0.196950633948556	Arhgef12, Itpr2, Pik3r1
mmu049771	KEGG	A-stage3	---	Vitamin digestion and absorption	3/339	0.0610658304765262	0.19966468167044	Pfkp
mmu047256	KEGG	A-stage3	---	Cholinergic synapse	8/339	0.0629343116860579	0.202316082266598	Pabpn1, Il18, Pik3r1, Chuk
mmu041416	KEGG	A-stage3	---	Protein processing in endoplasmic reticulum	11/339	0.0632672284751218	0.202316082266598	Camk2g, Camk2d, Bcl2, Trpm7
mmu050332	KEGG	A-stage3	---	Nicotine addiction	4/339	0.0641003251588926	0.202752115448236	Pfkp
mmu052256	KEGG	A-stage3	---	Hepatocellular carcinoma	11/339	0.0675484366948669	0.211361237400067	Sirpa, Pik3r1, Chuk
mmu043406	KEGG	A-stage3	---	Hedgehog signaling pathway	5/339	0.0685591396004208	0.212241591741728	Pik3r1, Chuk
mmu005631	KEGG	A-stage3	---	Glycosylphosphatidylinositol (GPI)-anchor biosynthesis	3/339	0.0742567052024104	0.22746001277791	Agl
mmu043305	KEGG	A-stage3	---	Notch signaling pathway	5/339	0.0769601319948436	0.23328540010937	Grin2c, Apc, Itpr2, Rb1cc1, Lrp1, Atp2a2, Pik3r1, Chuk
mmu006502	KEGG	A-stage3	---	Butanoate metabolism	3/339	0.0885908263492126	0.264737895809184	S1pr1, Pik3r1, Chuk
mmu049335	KEGG	A-stage3	---	AGE-RAGE signaling pathway in diabetic complications	7/339	0.0893694217239786	0.264737895809184	Pfkp
mmu041516	KEGG	A-stage3	---	PI3K-Akt signaling pathway	19/339	0.0900654697082792	0.264737895809184	Itpr2, Tjp1
mmu003105	KEGG	A-stage3	---	Lysine degradation	5/339	0.095340358112069	0.277440442106121	Atp1a2, Itpr2
mmu040715	KEGG	A-stage3	---	Sphingolipid signaling pathway	8/339	0.0995927818801018	0.284149443731539	Tcf7l2
mmu040125	KEGG	A-stage3	---	ErbB signaling pathway	6/339	0.0995987740914673	0.284149443731539	Itpr2, Zfp36l2, Trpm7, Pik3r1
mmu043106	KEGG	A-stage3	---	Wnt signaling pathway	10/339	0.106785528659355	0.300386672686265	Atp1a2, Atp2a2
mmu049732	KEGG	A-stage3	---	Carbohydrate digestion and absorption	4/339	0.108364465527824	0.300386672686265	Vegfa, Il18
mmu045406	KEGG	A-stage3	---	Gap junction	6/339	0.108386943752776	0.300386672686265	Notch1, Chuk
mmu040156	KEGG	A-stage3	---	Rap1 signaling pathway	12/339	0.114947284169168	0.315562827294603	Pik3r1, Chuk
mmu049266	KEGG	A-stage3	---	Relaxin signaling pathway	8/339	0.117795348051841	0.320359311056876	Bcl2, Rb1cc1, Pik3r1
mmu054175	KEGG	A-stage3	---	Lipid and atherosclerosis	12/339	0.120755779514285	0.323385315882933	Ddo
mmu006004	KEGG	A-stage3	---	Sphingolipid metabolism	4/339	0.121130582237937	0.323385315882933	Il18
mmu000304	KEGG	A-stage3	---	Pentose phosphate pathway	3/339	0.128856495486636	0.340884001696463	Cpeb4, Pik3r1
mmu049203	KEGG	A-stage3	---	Adipocytokine signaling pathway	5/339	0.132294896210454	0.346827160335515	Cbs
mmu049275	KEGG	A-stage3	---	Cortisol synthesis and secretion	5/339	0.138037476847149	0.355477042146198	Srsf1, Chuk
mmu052185	KEGG	A-stage3	---	Melanoma	5/339	0.138037476847149	0.355477042146198	Gnao1, Itpr2, Bcl2, Pik3r1, Chuk
mmu052226	KEGG	A-stage3	---	Small cell lung cancer	6/339	0.142112799074326	0.362761618689726	Gabbr1, Gabra2
mmu042105	KEGG	A-stage3	---	Apoptosis	8/339	0.14604203671843	0.369549849435332	Sirt7
mmu051526	KEGG	A-stage3	---	Tuberculosis	10/339	0.147561456503596	0.370175722780574	Bmpr1b, Rgma
mmu041406	KEGG	A-stage3	---	Autophagy - animal	8/339	0.154676588231295	0.384708437395786	Bcl2, Pik3r1, Chuk
mmu046704	KEGG	A-stage3	---	Leukocyte transendothelial migration	7/339	0.161925466391486	0.396302835618487	Ogt
mmu051005	KEGG	A-stage3	---	Bacterial invasion of epithelial cells	5/339	0.162061984325086	0.396302835618487	Slc27a1
mmu047213	KEGG	A-stage3	---	Synaptic vesicle cycle	5/339	0.168317108126925	0.408168987207792	Dync2h1
mmu040146	KEGG	A-stage3	---	Ras signaling pathway	12/339	0.172992093762901	0.414151643088593	Pik3r1, Chuk
mmu002202	KEGG	A-stage3	---	Arginine biosynthesis	2/339	0.175129888150635	0.414151643088593	Pld2
mmu005322	KEGG	A-stage3	---	Glycosaminoglycan biosynthesis - chondroitin sulfate / dermatan sulfate	2/339	0.175129888150635	0.414151643088593	Pik3r1
mmu047226	KEGG	A-stage3	---	Neurotrophin signaling pathway	7/339	0.176901186319626	0.414151643088593	Pik3r1, Chuk
mmu052134	KEGG	A-stage3	---	Endometrial cancer	4/339	0.177900190330152	0.414151643088593	Rora, Chuk
mmu015246	KEGG	A-stage3	---	Platinum drug resistance	5/339	0.187630910834528	0.43333805597498	Bcl2, Chuk
mmu047306	KEGG	A-stage3	---	Long-term depression	4/339	0.193308165162417	0.440066775319091	Psap
mmu005133	KEGG	A-stage3	---	Various types of N-glycan biosynthesis	3/339	0.193568890862005	0.440066775319091	Abcc5
mmu047235	KEGG	A-stage3	---	Retrograde endocannabinoid signaling	8/339	0.201272492322781	0.45403329663511	Camk2g, Camk2d, Atp2a2, Pik3r1
mmu041526	KEGG	A-stage3	---	AMPK signaling pathway	7/339	0.20310165539069	0.454635243989929	Rev3l
mmu047506	KEGG	A-stage3	---	Inflammatory mediator regulation of TRP channels	7/339	0.208514387639116	0.463188448877732	Bcl2, Pik3r1, Chuk
mmu042176	KEGG	A-stage3	---	Necroptosis	9/339	0.217035692220371	0.471576879946061	Ldlr, Pik3r1, Chuk
mmu049134	KEGG	A-stage3	---	Ovarian steroidogenesis	4/339	0.217152240250076	0.471576879946061	Pik3r1, Chuk
mmu049294	KEGG	A-stage3	---	GnRH secretion	4/339	0.217152240250076	0.471576879946061	Pik3r1
mmu005142	KEGG	A-stage3	---	Other types of O-glycan biosynthesis	3/339	0.223400242901756	0.478010813855963	Ivd
mmu049754	KEGG	A-stage3	---	Fat digestion and absorption	3/339	0.223400242901756	0.478010813855963	Itpr2, Pik3r1
mmu042606	KEGG	A-stage3	---	Cardiac muscle contraction	5/339	0.235476229993252	0.50017213816085	Atp1a2, Itpr2, Atp2a2
mmu051456	KEGG	A-stage3	---	Toxoplasmosis	6/339	0.240243644250969	0.506600728094436	Apc, Pik3r1, Tcf7l2
mmu052105	KEGG	A-stage3	---	Colorectal cancer	5/339	0.242579575352091	0.507846449118405	Acsl3, Fgfr1, Ppargc1a, Acsl6
mmu047286	KEGG	A-stage3	---	Dopaminergic synapse	7/339	0.253616395705751	0.524914473790067	Atp1a2
mmu052115	KEGG	A-stage3	---	Renal cell carcinoma	4/339	0.258471276460078	0.524914473790067	Utp14b, Xrn1
mmu003402	KEGG	A-stage3	---	Histidine metabolism	2/339	0.259751492184775	0.524914473790067	Dgkb
mmu006013	KEGG	A-stage3	---	Glycosphingolipid biosynthesis - lacto and neolacto series	2/339	0.259751492184775	0.524914473790067	Pik3r1
mmu007904	KEGG	A-stage3	---	Folate biosynthesis	2/339	0.259751492184775	0.524914473790067	Ldlr
mmu050316	KEGG	A-stage3	---	Amphetamine addiction	4/339	0.266922115441159	0.535685073057774	Lars2
mmu046666	KEGG	A-stage3	---	Fc gamma R-mediated phagocytosis	5/339	0.271526646213304	0.540334241425887	Mfn1
mmu005653	KEGG	A-stage3	---	Ether lipid metabolism	3/339	0.274809167460589	0.540334241425887	Pik3r1
mmu050306	KEGG	A-stage3	---	Cocaine addiction	3/339	0.274809167460589	0.540334241425887	Srsf5, Srsf1, Bcl2, Zfp950, Pou2f1, Srsf6, Pik3r1, Chuk
mmu050176	KEGG	A-stage3	---	Spinocerebellar ataxia	7/339	0.289183928641866	0.564782035132771	Itpr2, Camk2g, Camk2d, Mfn1
mmu005103	KEGG	A-stage3	---	N-Glycan biosynthesis	3/339	0.29572901273394	0.569093746609949	Chuk
mmu020102	KEGG	A-stage3	---	ABC transporters	3/339	0.29572901273394	0.569093746609949	Pik3r1
mmu041145	KEGG	A-stage3	---	Oocyte meiosis	6/339	0.298782389413132	0.569093746609949	Itpr2, Ppargc1a
mmu040705	KEGG	A-stage3	---	Phosphatidylinositol signaling system	5/339	0.301163678018137	0.569093746609949	Pik3r1
mmu009802	KEGG	A-stage3	---	Metabolism of xenobiotics by cytochrome P450	4/339	0.301169886522103	0.569093746609949	Itpr2
mmu003802	KEGG	A-stage3	---	Tryptophan metabolism	3/339	0.316741485894693	0.59465659609907	Arhgef12, Itpr2
mmu049246	KEGG	A-stage3	---	Renin secretion	4/339	0.327178580682292	0.60642654126463	Gnao1, Grin2c, Ntrk2
mmu052125	KEGG	A-stage3	---	Pancreatic cancer	4/339	0.327178580682292	0.60642654126463	Grin2c, Itpr2, Notch1, Pik3r1
mmu000531	KEGG	A-stage3	---	Ascorbate and aldarate metabolism	2/339	0.330821248661165	0.609297363040501	Pik3r1, Chuk
mmu040226	KEGG	A-stage3	---	cGMP-PKG signaling pathway	8/339	0.336389071451584	0.615655470392522	Cyp2d22
mmu00920	KEGG	A-stage3	---	Sulfur metabolism	1/339	0.347205533549316	0.631480064142819	F3
mmu049235	KEGG	A-stage3	---	Regulation of lipolysis in adipocytes	3/339	0.358779260638953	0.648476800285313	Itga6
mmu049216	KEGG	A-stage3	---	Oxytocin signaling pathway	7/339	0.363145858497254	0.652317560633956	Rasa2, Chd4, Pik3r1
mmu000722	KEGG	A-stage3	---	Synthesis and degradation of ketone bodies	1/339	0.372048071057936	0.664208519496069	Il18
mmu051636	KEGG	A-stage3	---	Human cytomegalovirus infection	11/339	0.381996181891947	0.677810298357052	Bcl2, Pik3r1, Chuk
mmu000402	KEGG	A-stage3	---	Pentose and glucuronate interconversions	2/339	0.386318548458784	0.681325440009128	Bcl2, Pik3r1
mmu049614	KEGG	A-stage3	---	Endocrine and other factor-regulated calcium reabsorption	3/339	0.410748118343331	0.715734745137181	Bcl2, Rrbp1
mmu051345	KEGG	A-stage3	---	Legionellosis	3/339	0.410748118343331	0.715734745137181	Pik3r1, Chuk, Crtc3
mmu042134	KEGG	A-stage3	---	Longevity regulating pathway - multiple species	3/339	0.421000696072863	0.723648699346554	Atp1a2
mmu043716	KEGG	A-stage3	---	Apelin signaling pathway	6/339	0.421263279850752	0.723648699346554	Pik3r1
mmu053235	KEGG	A-stage3	---	Rheumatoid arthritis	4/339	0.422750099274619	0.723648699346554	Psap
mmu051606	KEGG	A-stage3	---	Hepatitis C	7/339	0.438391173300545	0.741899833421369	Mat2a
mmu051431	KEGG	A-stage3	---	African trypanosomiasis	2/339	0.439722442079	0.741899833421369	Pik3r1
mmu006042	KEGG	A-stage3	---	Glycosphingolipid biosynthesis - ganglio series	1/339	0.441060725710986	0.741899833421369	Pik3r1, Chuk
mmu046124	KEGG	A-stage3	---	Antigen processing and presentation	4/339	0.448383047710005	0.749881993583973	Tjp1
mmu042706	KEGG	A-stage3	---	Vascular smooth muscle contraction	6/339	0.461962222459687	0.764438970657306	Dync2h1
mmu006031	KEGG	A-stage3	---	Glycosphingolipid biosynthesis - globo and isoglobo series	1/339	0.462341095655278	0.764438970657306	Bmpr1b, Il18
mmu001402	KEGG	A-stage3	---	Steroid hormone biosynthesis	4/339	0.46527427658911	0.764942454731248	Pik3r1
mmu043506	KEGG	A-stage3	---	TGF-beta signaling pathway	4/339	0.490255473506737	0.80148507185652	Agt, Serpine2, Gpr37l1, Fgfr3, Plpp3, Omg, Cspg5, Ptn, Ptprz1, Clu, Ntrk2, Dmd, Mt3, Qk, Hes5, Sox9, Lgi4, Dag1, Lamb2, Olig1, Dab1, Daam2, Dner, Metrn, Phgdh, Id4, Egfr, Nr1d1, Kcnj10, Klf15, Lrp1, Tcf7l2, Hes1, Sox6, Ptpra, Ldlr, Notch1, Gli3, Wasf3, Cnp, Pou3f2
mmu001204	KEGG	A-stage3	---	Primary bile acid biosynthesis	1/339	0.502508709513014	0.816927566861938	Agt, Serpine2, Gpr37l1, Fgfr3, Plpp3, Omg, Cspg5, Ptn, Atp1b2, Ptprz1, Clu, Ntrk2, Dmd, Mt3, Qk, Il33, Dbi, Hes5, Sox9, Lgi4, Dag1, Lamb2, Olig1, Dab1, Daam2, Dner, Metrn, Phgdh, Id4, Egfr, Nr1d1, Kcnj10, Adgrg1, Klf15, Lrp1, Tcf7l2, Hes1, Sox6, Ptpra, Ldlr, Notch1, Gli3, Zcchc24, Wasf3, Cnp, Ufl1, Pou3f2
mmu009822	KEGG	A-stage3	---	Drug metabolism - cytochrome P450	3/339	0.510016204668279	0.821954316985785	Agt, Vcam1, Cspg5, Sdc4, Ptn, Atp1b2, Mertk, Bcan, Ttyh1, Ptprz1, Macf1, Fam107a, Fermt2, Bcl2, Dmd, Itgav, Vcl, Kank1, Gpm6b, Cd63, Sirpa, Vegfa, Dag1, Emp2, Lamb2, Itgb5, Itgb8, Limch1, Prex1, Dock1, Carmil1, Mmp14, Lrp1, Sorbs1, Notch1, Clasp2, Epdr1, Itga6, Pik3r1, Hsd17b12
mmu046116	KEGG	A-stage3	---	Platelet activation	5/339	0.511249935994595	0.821954316985785	Agt, Gjb6, Cldn10, Gja1, Sdc4, Cadm1, Ntrk2, Gpm6a, Nrxn1, Lrtm2, Macf1, Fam107a, Myo6, Fermt2, Bcl2, Slitrk2, Itgav, Pcdh17, Cdh11, Vcl, Gpm6b, Mdga2, Vegfa, Cdh10, Adgrl3, Gpc6, Adgrb3, Sema4a, Farp1, Ctnnd2, Limch1, Mmp14, Dst, Lrp1, Sorbs1, Clasp2, Plxnb1, Nrxn2, Tjp1, Adgrb1, Pik3r1, Nptn, Adgrl1, Nlgn1
mmu005623	KEGG	A-stage3	---	Inositol phosphate metabolism	3/339	0.519471182365405	0.824693949334877	Agt, Fgfr3, Omg, Cspg5, Clu, Ntrk2, Dmd, Mt3, Hes5, Lgi4, Dag1, Lamb2, Olig1, Phgdh, Id4, Egfr, Nr1d1, Kcnj10, Lrp1, Tcf7l2, Ldlr, Wasf3, Pou3f2
mmu052234	KEGG	A-stage3	---	Non-small cell lung cancer	3/339	0.519471182365405	0.824693949334877	Ednrb, Gpr37l1, Fgfr3, Ptn, Ntm, Atp1b2, Ptprz1, Appl2, Apoe, Cpe, Mt3, Rgma, Kank1, Xylt1, Rfx4, Ngef, Hes5, Cd38, Sox9, Spag9, Itm2c, Sema4a, Sorl1, Jam2, Sox2, Dab1, Daam2, Id4, Nr1d1, Adgrg1, Lrp1, Hes1, Sema6d, Sema4b, Fat3, Ldlr, Notch1, Sox21, Gli3, Nlgn1
mmu006702	KEGG	A-stage3	---	One carbon pool by folate	1/339	0.521455967964321	0.824693949334877	Fgfr3, Omg, Ptn, Ptprz1, Clu, Ntrk2, Qk, Hes5, Sox9, Dag1, Olig1, Daam2, Id4, Kcnj10, Tcf7l2, Hes1, Sox6, Ptpra, Notch1, Gli3, Wasf3, Cnp
mmu012406	KEGG	A-stage3	---	Biosynthesis of cofactors	6/339	0.5343991139785	0.834536941981296	Slc7a11, Sparcl1, Nrcam, Ptn, Bcan, Cadm1, Ntrk2, Prnp, Gpm6a, Nrxn1, Sparc, Slc6a1, Lrtm2, Apoe, Ndrg2, Myo6, Fzd9, Slitrk2, Pcdh17, Chchd10, Ngef, Mfn1, Mdga2, Adgrl3, Fgfr2, Gpc6, Adgrb3, Dag1, Sema4a, Farp1, Lamb2, Ctnnd2, Dgkb, Sorbs1, Plxnb1, Palld, Cyfip1, Wasf3, Nrxn2, Adgrb1, Sybu, Pik3r1, Nptn, Adgrl1, Nlgn1, Ncan
mmu052042	KEGG	A-stage3	---	Chemical carcinogenesis	4/339	0.538683405256833	0.834536941981296	Ednrb, Gpr37l1, Fgfr3, Ptn, Ntm, Atp1b2, Ptprz1, Appl2, Apoe, Mt3, Rgma, Kank1, Xylt1, Ngef, Hes5, Cd38, Sox9, Spag9, Itm2c, Sema4a, Sorl1, Sox2, Dab1, Daam2, Id4, Nr1d1, Adgrg1, Lrp1, Hes1, Sema6d, Sema4b, Fat3, Ldlr, Notch1, Sox21, Gli3, Nlgn1
mmu007701	KEGG	A-stage3	---	Pantothenate and CoA biosynthesis	1/339	0.539683656375568	0.834536941981296	Slc7a11, Slco1c1, Plpp3, Apoe, Msmo1, Cyp4f15, Bcl2, Cyp7b1, Lcat, Srebf1, Mt3, Grk3, Soat1, Dhrs3, Ldhb, Acadl, Itpkb, Cyp2d22, Epas1, Adcyap1r1, Lpcat3, Dio2, Naaa, Dhcr24, Nr1d1, Asah1, Cpq, Lrp1, Hmgcr, Aplp2, Ldlr, Abat, Ctsl, Ctsb, Sqle, Insig1, Sc5d, Smpd1, Cyp51, Pnkd, Npc1, Fgfr1, Dkk3, Abca1, Hmgcs1, Chka
mmu01210	KEGG	A-stage3	---	2-Oxocarboxylic acid metabolism	1/339	0.539683656375568	0.834536941981296	Agt, Serpine2, Gpr37l1, Fgfr3, Plpp3, Mt3, Hes5, Sox9, Lamb2, Dab1, Id4, Egfr, Nr1d1, Lrp1, Hes1, Sox6, Ldlr, Notch1, Pou3f2
mmu041456	KEGG	A-stage3	---	Phagosome	7/339	0.542018838606408	0.834536941981296	Agt, Hsd11b1, Apoe, Msmo1, Cyp7b1, Lcat, Srebf1, Mt3, Soat1, Bmpr1b, Acadl, Ppargc1a, Cyp2d22, Lpcat3, Nr3c1, Dhcr24, Nr1d1, Asah1, Tecr, Rora, Lrp1, Hmgcr, Aplp2, Ldlr, Sqle, Insig1, Sc5d, Smpd1, Cyp51, Npc1, Fgfr1, Dkk3, Abca1, Hsd17b12, Hmgcs1
mmu043905	KEGG	A-stage3	---	Hippo signaling pathway	6/339	0.553458921965713	0.847516656282823	Ednrb, Gpr37l1, Fgfr3, Ptn, Ntm, Atp1b2, Ptprz1, Appl2, Apoe, Bcl2, Mt3, Rgma, Kank1, Xylt1, Ngef, Hes5, Cd38, Sox9, Vegfa, Spag9, Itm2c, Sema4a, Sorl1, Sox2, Dab1, Daam2, Id4, Nr1d1, Adgrg1, Lrp1, Hes1, Sema6d, Sema4b, Fat3, Ldlr, Notch1, Sox21, Gli3, Nlgn1
mmu052205	KEGG	A-stage3	---	Chronic myeloid leukemia	3/339	0.556273819072231	0.847516656282823	Sparcl1, Nrcam, Vcam1, Cadm1, Nrxn1, Pcdh10, Slitrk2, Pcdh17, Cdh11, Ccdc141, Igsf11, Pcdh1, Mdga2, Fgfrl1, Cdh10, Adgrl3, Alcam, Gpc6, Dab1, Fat3, Palld, Tenm3, Nectin3, Atp2c1, Bsg, Nptn, Adgrl1, Nlgn1
mmu040106	KEGG	A-stage3	---	MAPK signaling pathway	11/339	0.565742658267877	0.857453716437251	Apoe, Msmo1, Cyp7b1, Lcat, Srebf1, Mt3, Soat1, Acadl, Lpcat3, Dhcr24, Lrp1, Hmgcr, Aplp2, Ldlr, Sqle, Insig1, Sc5d, Smpd1, Cyp51, Npc1, Fgfr1, Abca1, Hmgcs1
mmu005201	KEGG	A-stage3	---	Amino sugar and nucleotide sugar metabolism	2/339	0.572036209956193	0.858054314934289	Mfge8, Plpp3, Nrcam, Vcam1, Ptn, Cadm1, Ptprz1, Nrxn1, Cd81, Fermt2, Cpe, Itgav, Cdh11, Ccdc141, Sirpa, Cdh10, Emp2, Lamb2, Itgb5, Ctnnd2, Itgb8, Jam2, Egfr, Mmp14, Itga6, Nrxn2, Tenm3, Nectin3, Tjp1, Bsg, Fgfr1, Nptn, Adgrl1, Nlgn1
mmu00591	KEGG	A-stage3	---	Linoleic acid metabolism	2/339	0.572036209956193	0.858054314934289	Ednrb, Gpr37l1, Clu, Prnp, Ramp1, Apoe, Gstm1, Cst3, Gria2, Soat1, Mgst1, Dbi, Psap, Tpp1, Itm2c, Acadl, Itm2b, Gstm5, Adcyap1r1, Sorl1, Ogt, Fbxo2, Dhcr24, Ctsd, Ldlr, Ctsl, Anxa5, Ctsb, Pik3r1, Gsap, Hadha, Kdelr1
mmu051463	KEGG	A-stage3	---	Amoebiasis	4/339	0.584688963520692	0.87253583786934	Serpine2, Prelp, Ptn, Lrtm2, Apoe, Gstm1, Lgr4, Soat1, Mgst1, Dbi, Fgfrl1, Ptch1, Vegfa, Acadl, Fgfr2, Gstm5, Hbegf, Adgrg1, Aplp2, Lxn, Cbs, Aplp1, Fgfr1, Hsd17b12, Hadha
mmu005151	KEGG	A-stage3	---	Mannose type O-glycan biosynthesis	1/339	0.590316692219246	0.872909584571156	Slc6a11, Slc4a4, Kcnj16, Slc39a12, Atp1a2, Atp1b2, Atp13a4, Slc1a3, Gpm6a, Slc6a1, Slc1a2, Kcnd2, Itgav, Gria2, Itpr2, Grin2c, Slc13a5, Atp2a2, Kcna2, Slc8b1, Slc30a10, Kcnj10, Slc41a1, Magt1, Kcnip3, Anxa5, Atp1b1, Atp2c1, Kcnn2, Slc20a1, Tmem165, Kcnk2, Tmco1
mmu049743	KEGG	A-stage3	---	Protein digestion and absorption	4/339	0.592095755570745	0.872909584571156	Ednrb, Gpr37l1, Clu, Prnp, Ramp1, Apoe, Gstm1, Cst3, Gria2, Mgst1, Tpp1, Itm2c, Itm2b, Gstm5, Adcyap1r1, Sorl1, Ogt, Fbxo2, Dhcr24, Ctsd, Ldlr, Ctsl, Anxa5, Ctsb, Pik3r1, Gsap, Kdelr1
mmu041446	KEGG	A-stage3	---	Endocytosis	10/339	0.593938480223673	0.872909584571156	Clu, Prnp, Apoe, Cst3, Gria2, Itm2c, Itm2b, Sorl1, Fbxo2, Ldlr, Gsap
mmu040626	KEGG	A-stage3	---	Chemokine signaling pathway	7/339	0.599205890497574	0.87622569916982	Serpine2, Prelp, Ptn, Hapln1, Bcan, Prnp, Lrtm2, Apoe, Lgr4, Fgfrl1, Ptch1, Vegfa, Fgfr2, Hbegf, Adgrg1, Aplp2, Lxn, Aplp1, Fgfr1, Hsd17b12, Ncan
mmu005342	KEGG	A-stage3	---	Glycosaminoglycan biosynthesis - heparan sulfate / heparin	1/339	0.605928499923571	0.880931272468139	Mfge8, Plpp3, Vcam1, Ptn, Ptprz1, Cd81, Fermt2, Itgav, Emp2, Lamb2, Itgb5, Itgb8, Jam2, Egfr, Mmp14, Itga6
mmu040804	KEGG	A-stage3	---	Neuroactive ligand-receptor interaction	13/339	0.608478301601704	0.880931272468139	Slc6a11, Slco1c1, Slc4a4, Atp1a2, Atp1b2, Atp13a4, Slc1a3, Slc6a1, Slc1a2, Slc25a18, Slc38a3, Slc20a2, Slc1a4, Slc15a2, Slc13a5, Atp2a2, Slc8b1, Slc41a1, Anxa5, Atp6v0b, Atp1b1, Atp2c1, Slc20a1, Abcd3, Abca1, Abcd2, Clcn3
mmu046306	KEGG	A-stage3	---	JAK-STAT signaling pathway	6/339	0.620053295976356	0.885762741458468	Serpine2, Prelp, Ptn, Lrtm2, Apoe, Lgr4, Fgfrl1, Ptch1, Vegfa, Fgfr2, Hbegf, Adgrg1, Aplp2, Lxn, Aplp1, Fgfr1, Hsd17b12
mmu046255	KEGG	A-stage3	---	C-type lectin receptor signaling pathway	4/339	0.620931912657153	0.885762741458468	Gjb6, Syne1, Clmn, Macf1, Nebl, Fam107a, Myo6, Fermt2, Dmd, Vcl, Add3, Myo10, Eps8, Dag1, Limch1, Phactr3, Daam2, Ccdc88a, Egfr, Pacrg, Dst, Clasp2, Fmn2, Spire1, Palld, Sptbn1, Epb41l2, Cyfip1, Mical2, Wasf3, Tmod2
mmu005921	KEGG	A-stage3	---	alpha-Linolenic acid metabolism	1/339	0.620947076486349	0.885762741458468	Slc7a11, Slc7a10, Slc6a11, Slc1a3, Slc6a1, Slc1a2, Slc25a18, Slc38a3, Slc1a4, Slc3a2, Slc9a3r1, Sfxn1
mmu051676	KEGG	A-stage3	---	Kaposi sarcoma-associated herpesvirus infection	8/339	0.627493194471916	0.888470328095424	Slc6a11, Slco1c1, Slc4a4, Atp1a2, Atp1b2, Atp13a4, Slc1a3, Slc6a1, Slc1a2, Slc15a2, Slc13a5, Atp2a2, Slc8b1, Slc41a1, Anxa5, Atp6v0b, Atp1b1, Atp2c1, Slc20a1, Clcn3
mmu051326	KEGG	A-stage3	---	Salmonella infection	9/339	0.628951503737654	0.888470328095424	Htra1, Fgfr3, Ptn, Ptprz1, Ntrk2, Itgav, Fgfrl1, Vegfa, Pdgfrb, Fgfr2, Egfr, S100a13, Lifr, Igfbp2, Itga6, Fgfr1
mmu049356	KEGG	A-stage3	---	Growth hormone synthesis, secretion and action	4/339	0.648458429643794	0.904040369505265	Fgfr3, Ptprz1, Itgav, Fgfrl1, Fgfr2, S100a13, Fgfr1
mmu049503	KEGG	A-stage3	---	Maturity onset diabetes of the young	1/339	0.649293598716839	0.904040369505265	Gja1, Fgfr3, Eva1a, Mlc1, Apoe, Cst3, Mt1, Prdx6, Cd63, Fnbp1, Psap, Pdgfrb, Spag9, Tpp1, Itm2c, Tmbim1, Lamp1, Tmem59, Ctso, Ank2, Slc3a2, Pon2, Naaa, Asah1, Cpq, Ctsd, Laptm4a, Lamp2, Ldlr, Tmem106b, Syt11, Ctsl, Lmbrd1, Atraid, Ctsb, Epdr1, Gm2a, Ctsf, Ggh, Glmp, Gaa, Smpd1, Rnf13, Tmem165, Npc1, Clcn3
mmu049662	KEGG	A-stage3	---	Collecting duct acid secretion	1/339	0.649293598716839	0.904040369505265	Gja1, Fgfr3, Eva1a, Mlc1, Apoe, Cst3, Mt1, Prdx6, Cd63, Fnbp1, Psap, Pdgfrb, Spag9, Tpp1, Itm2c, Tmbim1, Lamp1, Tmem59, Ctso, Ank2, Slc3a2, Pon2, Naaa, Asah1, Cpq, Ctsd, Laptm4a, Lamp2, Ldlr, Tmem106b, Syt11, Ctsl, Lmbrd1, Atraid, Ctsb, Epdr1, Gm2a, Ctsf, Ggh, Glmp, Gaa, Smpd1, Rnf13, Tmem165, Npc1, Clcn3
mmu043705	KEGG	A-stage3	---	VEGF signaling pathway	2/339	0.653138148152333	0.905062862439661	Ednrb, Gja1, Plpp3, Sdc4, Atp1a2, Slc27a1, Prnp, Fxyd1, Mlc1, Slc1a2, Kcnd2, Cpe, Dmd, Grk3, Vcl, Gpm6b, Gprc5b, Ptch1, Tpp1, Ldhb, Add3, Dag1, Emp2, Adcyap1r1, Adcy2, Slc2a1, Egfr, Eno1, Slc9a3r1, Ctsd, Lamp2, Sorbs1, Ldlr, Ctsb, Gabbr1, Atp1b1, Bsg, Trip11, Serpinh1, Npc1, Abca1
mmu00512	KEGG	A-stage3	---	Mucin type O-glycan biosynthesis	1/339	0.662663984460765	0.913910992787122	Ednrb, Gja1, Plpp3, Sdc4, Atp1a2, Slc27a1, Prnp, Fxyd1, Mlc1, Slc1a2, Kcnd2, Cpe, Dmd, Grk3, Vcl, Gpm6b, Gprc5b, Ptch1, Tpp1, Ldhb, Add3, Dag1, Emp2, Adcyap1r1, Adcy2, Slc2a1, Egfr, Eno1, Slc9a3r1, Ctsd, Lamp2, Sorbs1, Ldlr, Ctsb, Gabbr1, Atp1b1, Bsg, Serpinh1, Npc1, Abca1
mmu042115	KEGG	A-stage3	---	Longevity regulating pathway	3/339	0.670879598719994	0.916553817969569	Ednrb, Gja1, Plpp3, Sdc4, Atp1a2, Slc27a1, Prnp, Fxyd1, Mlc1, Slc1a2, Kcnd2, Cpe, Dmd, Grk3, Vcl, Gpm6b, Gprc5b, Ptch1, Tpp1, Ldhb, Add3, Dag1, Emp2, Adcyap1r1, Adcy2, Slc2a1, Egfr, Eno1, Slc9a3r1, Ctsd, Lamp2, Sorbs1, Ldlr, Ctsb, Gabbr1, Atp1b1, Bsg, Serpinh1, Npc1, Abca1
mmu049145	KEGG	A-stage3	---	Progesterone-mediated oocyte maturation	3/339	0.670879598719994	0.916553817969569	Hsd11b1, Hacd2, Lfng, Scd2, Chchd10, Rrbp1, Hacd3, Mfn1, Sfxn5, Selenos, Itm2b, Lamp1, Slc8b1, Pigs, Emc7, Asph, Tecr, Elovl5, Lamp2, Pigk, Syt11, Sec62, Spire1, Saraf, Atp8a1, Slc35a2, Elovl2, Emc3, Arl6ip1, Slc22a17, Insig1, Sfxn1, Sypl, Canx, Npc1, Clcn3, Tmco1
mmu009835	KEGG	A-stage3	---	Drug metabolism - other enzymes	3/339	0.68535251055799	0.925044624319193	Gjb6, Slc7a11, Gja1, Vcam1, Atp1b2, Hsd11b1, Fxyd1, Mlc1, Cd81, Myo6, Slc38a3, Car2, Mgst1, Ahcyl1, Ptch1, Pdgfrb, Emp2, Slc15a2, Slc3a2, Il18, Rapgef3, Cntfr, Slc2a1, Dab1, Eps15, Egfr, Kcnj10, Slc9a3r1, Tnik, Lrp1, Ldlr, Igfbp2, Notch1, Ctsl, Ctsb, Atp1b1, Pfkm, Tjp1, Mtdh, Kcnk2, Clcn3
mmu015234	KEGG	A-stage3	---	Antifolate resistance	1/339	0.687899159418075	0.925044624319193	Slc6a11, Gabrb1, Nrcam, Syne1, Cspg5, Gabrg1, Cadm1, Ptprz1, Ntrk2, Gpm6a, Nrxn1, Slc6a1, Slc1a2, Grm3, Kcnd2, Cpe, Dmd, Slitrk2, Pcdh17, Gria2, Sorcs2, Grin2c, Cdh10, Dag1, Farp1, Itgb5, Ank2, Kcna2, Eno1, Ptpra, Sema4b, Syt11, Gabbr1, Nrxn2, Nectin3, Adgrb1, Canx, Adgrl1, Clcn3, Nlgn1, Dlgap1
mmu053214	KEGG	A-stage3	---	Inflammatory bowel disease	2/339	0.688876923553935	0.925044624319193	Hsd11b1, Hacd2, Lfng, Scd2, Chchd10, Rrbp1, Hacd3, Mfn1, Sfxn5, Selenos, Itm2b, Lamp1, Slc8b1, Pigs, Emc7, Asph, Tecr, Elovl5, Lamp2, Pigk, Syt11, Sec62, Spire1, Saraf, Atp8a1, Slc35a2, Elovl2, Emc3, Arl6ip1, Slc22a17, Insig1, Sfxn1, Sypl, Canx, Npc1, Clcn3, Tmco1
mmu046103	KEGG	A-stage3	---	Complement and coagulation cascades	3/339	0.69240920888747	0.925044624319193	Slc7a11, Aqp4, Atp1b2, Mlc1, Slc1a2, Grm3, Kcnj10, Adgrg1, Kcnk2
mmu054156	KEGG	A-stage3	---	Diabetic cardiomyopathy	7/339	0.696734642600835	0.925044624319193	Slc6a11, Nrcam, Cspg5, Cadm1, Ptprz1, Gpm6a, Nrxn1, Slc6a1, Slc1a2, Grm3, Kcnd2, Slitrk2, Pcdh17, Gria2, Cdh10, Itgb5, Kcna2, Ptpra, Syt11, Gabbr1, Nectin3, Adgrb1, Canx, Adgrl1, Clcn3, Nlgn1
mmu046234	KEGG	A-stage3	---	Cytosolic DNA-sensing pathway	2/339	0.697325572888031	0.925044624319193	Slco1c1, Slc4a4, Plpp3, Aqp4, Slc27a1, Slc1a3, Cadm1, Mlc1, Cd81, Slc38a3, Car2, Cd38, Dag1, Slc13a5, Slc3a2, Rapgef3, Slc2a1, Eps15, Egfr, Kcnj10, Slc41a1, Lrp1, Ldlr, Itga6, Atp1b1, Tjp1, Cr1l, Abca1
mmu046404	KEGG	A-stage3	---	Hematopoietic cell lineage	3/339	0.699346451375335	0.925044624319193	Gja1, Atp1a2, Pcdh9, Fxyd1, Vcl, Camk2d, Fgfrl1, Atp2a2, Ank2, Jam2, Slc2a1, Dst, Anxa5, Atp1b1, Nectin3, Tjp1
mmu000202	KEGG	A-stage3	---	Citrate cycle (TCA cycle)	1/339	0.7112517119525	0.932316433235034	Tril, Gpr37l1, Fgfr3, Gabrb1, Mertk, Gabrg1, Ntrk2, Ramp1, Itgav, Gria2, Lrp1b, Bmpr1b, Itpr2, Grin2c, Gprc5b, Pdgfrb, Fgfr2, Alcam, Eps8, Itgb5, Adcyap1r1, Itgb8, Cntfr, Egfr, Lifr, Lrp1, Ptpra, Sorbs1, Ldlr, Notch1, Plxnb1, Itga6, Gabbr1, Cr1l, Fgfr1, Nlgn1
mmu042154	KEGG	A-stage3	---	Apoptosis - multiple species	1/339	0.7112517119525	0.932316433235034	Vcam1, Ttyh1, Ptprz1, Gpm6a, Fzd9, Dmd, Itgav, Myo10, Dag1, Rapgef3, Cd302, Palld, Itga6, Cyfip1, Abi1, Nlgn1
mmu041375	KEGG	A-stage3	---	Mitophagy - animal	2/339	0.721538018939457	0.941558580768529	Acsl3, Acsl6, Hacd2, Acsbg1, Scd2, Hacd3, Acadl, Tecr, Fads2, Elovl5, Acaa2, Elovl2, Hadhb, Hsd17b12, Hadha
mmu030155	KEGG	A-stage3	---	mRNA surveillance pathway	3/339	0.750607928141617	0.971637008163039	Hacd2, Hacd3, Tecr, Elovl5, Acaa2, Elovl2, Hadhb, Hsd17b12, Hadha
mmu052215	KEGG	A-stage3	---	Acute myeloid leukemia	2/339	0.751265727961112	0.971637008163039	Cd63, Psap, Tpp1, Lamp1, Ctso, Asah1, Ctsd, Laptm4a, Lamp2, Ctsl, Ctsb, Atp6v0b, Gm2a, Ctsf, Gaa, Smpd1, Npc1
mmu051355	KEGG	A-stage3	---	Yersinia infection	4/339	0.75540513174822	0.972220785309499	Slc4a4, Atp1a2, Atp1b2, Glud1, Slc38a3, Car2, Atp1b1
mmu04614	KEGG	A-stage3	---	Renin-angiotensin system	1/339	0.762290412993898	0.972220785309499	Acsl3, Acsl6, Acsbg1, Acadl, Aldh2, Acaa2, Aldh7a1, Hadhb, Eci1, Hadha
mmu052164	KEGG	A-stage3	---	Thyroid cancer	1/339	0.762290412993898	0.972220785309499	Hacd2, Scd2, Hacd3, Tecr, Fads2, Elovl5, Elovl2, Hsd17b12
mmu041155	KEGG	A-stage3	---	p53 signaling pathway	2/339	0.76508096163531	0.972220785309499	Sdc4, Timp3, Fzd9, Itgav, Cd63, Itpr2, Camk2d, Ptch1, Vegfa, Sdc2, Hbegf, Itgb5, Ank2, Camk2g, Egfr, Arhgef12, Ctsl, Pik3r1, Fgfr1, Mras, Fzd2
mmu049175	KEGG	A-stage3	---	Prolactin signaling pathway	2/339	0.778226423940417	0.984170351089499	Msmo1, Soat1, Dhcr24, Sqle, Sc5d, Cyp51
mmu047146	KEGG	A-stage3	---	Thermogenesis	7/339	0.781248629215375	0.984170351089499	Cldn10, Nrcam, Vcam1, Sdc4, Cadm1, Nrxn1, Itgav, Igsf11, Alcam, Sdc2, Ncam2, Itgb8, Jam2, Itga6, Nrxn2, Nectin3, Negr1, Nlgn1
mmu051645	KEGG	A-stage3	---	Influenza A	5/339	0.792767027948122	0.991705413704539	Kcnj16, Atp1a2, Atp1b2, Car2, Itpr2, Camk2d, Adcy2, Camk2g, Kcnj10, Atp1b1, Kcnk2
mmu007601	KEGG	A-stage3	---	Nicotinate and nicotinamide metabolism	1/339	0.796561285539599	0.991705413704539	Sat1, Ckb, Prodh, Aldh2, Gatm, Oat, Lap3, Aldh7a1, P4ha1
mmu050346	KEGG	A-stage3	---	Alcoholism	6/339	0.797453837824268	0.991705413704539	Fgfr3, Itgav, Vcl, Pdgfrb, Fgfr2, Itgb5, Itgb8, Dock1, Egfr, Gng12, Arhgef4, Lpar4, Arhgef12, Itga6, Cyfip1, Gna13, Apc, Pik3r1, Fgfr1, Mras
mmu046685	KEGG	A-stage3	---	TNF signaling pathway	3/339	0.809395959595244	0.998631986351421	Aldh2, Ivd, Abat, Acaa2, Aldh7a1, Aldh6a1, Hadhb, Hmgcs1, Hadha
mmu008601	KEGG	A-stage3	---	Porphyrin and chlorophyll metabolism	1/339	0.811801825588579	0.998631986351421	Ednrb, Phkg1, Fgfr3, Ntrk2, Plcd4, Itpr2, Grin2c, Cd38, Camk2d, Vegfa, Pdgfrb, Itpkb, Fgfr2, Atp2a2, Adcy2, Camk2g, Egfr, Asph, Phka1, Phkb, Fgfr1
mmu049623	KEGG	A-stage3	---	Vasopressin-regulated water reabsorption	1/339	0.818989655819029	0.998631986351421	Slc1a3, Slc1a2, Grm3, Glul, Gnao1, Slc38a3, Gria2, Grk3, Itpr2, Grin2c, Adcy2, Gng12, Dlgap1
mmu046626	KEGG	A-stage3	---	B cell receptor signaling pathway	2/339	0.819291826812904	0.998631986351421	Acsl3, Slc27a1, Acsl6, Acsbg1, Scd2, Dbi, Acadl, Fabp7, Fads2, Sorbs1, Hmgcs1
mmu052066	KEGG	A-stage3	---	MicroRNAs in cancer	9/339	0.820483677380158	0.998631986351421	Slc6a11, Gabrb1, Gabrg1, Slc6a1, Glul, Gnao1, Slc38a3, Adcy2, Gng12, Abat, Gabbr1
mmu042186	KEGG	A-stage3	---	Cellular senescence	5/339	0.834518435712052	0.998631986351421	Agt, Plpp3, Grm3, Pdgfrb, Rapgef3, Shc3, Adcy2, Agpat3, Egfr, Agpat5, Dgkb, Lpar4, Gna13, Pik3r1, Mras
mmu030185	KEGG	A-stage3	---	RNA degradation	2/339	0.834711056821432	0.998631986351421	Phkg1, Itpr2, Camk2d, Ldhb, Ppargc1a, Adcy2, Slc2a1, Camk2g, Pygb, Phka1, Phkb, Pfkm
mmu005905	KEGG	A-stage3	---	Arachidonic acid metabolism	2/339	0.844321466928167	0.998631986351421	Slc7a11, Acsl3, Acsl6, Sat1, Prnp, Slc3a2, Lpcat3
mmu049304	KEGG	A-stage3	---	Type II diabetes mellitus	1/339	0.845105531267511	0.998631986351421	Rorb, Per3, Bhlhe40, Nr1d1, Rora, Cry2
mmu041506	KEGG	A-stage3	---	mTOR signaling pathway	4/339	0.849940424965173	0.998631986351421	Aldoc, Acss1, Ldhb, Eno1, Aldh2, Aldoa, Aldh7a1, Pfkm, Acss2
mmu052355	KEGG	A-stage3	---	PD-L1 expression and PD-1 checkpoint pathway in cancer	2/339	0.853423010401543	0.998631986351421	Fgfr3, Pdgfrb, Ldhb, Fgfr2, Slc2a1, Egfr, Pfkm, Pik3r1, Fgfr1
mmu054165	KEGG	A-stage3	---	Viral myocarditis	2/339	0.853423010401543	0.998631986351421	Aldoc, Bcl2, Camk2d, Vegfa, Ldhb, Slc2a1, Camk2g, Egfr, Eno1, Aldoa, Pfkm, Pik3r1
mmu052026	KEGG	A-stage3	---	Transcriptional misregulation in cancer	6/339	0.856957879062256	0.998631986351421	Slc4a4, Aqp4, Atp1a2, Atp1b2, Car2, Adcy2, Slc2a1, Hmgcr, Ldlr, Atp1b1, Kcnn2
mmu034605	KEGG	A-stage3	---	Fanconi anemia pathway	1/339	0.862195031757981	0.998631986351421	Acss1, Ldhb, Abat, Aldh6a1, Acss2, Hadha
mmu047422	KEGG	A-stage3	---	Taste transduction	2/339	0.870187751372012	0.998631986351421	Slco1c1, Atp1a2, Atp1b2, Plcd4, Itgav, Atp2a2, Dio2, Slc2a1, Notch1, Atp1b1, Pfkm, Pik3r1
mmu051615	KEGG	A-stage3	---	Hepatitis B	4/339	0.872694940701685	0.998631986351421	Plpp3, Mgll, Akr1b10, Agpat3, Aldh2, Agpat5, Dgkb, Aldh7a1
mmu040685	KEGG	A-stage3	---	FoxO signaling pathway	3/339	0.880292750551023	0.998631986351421	Apoe, Lcat, Soat1, Lrp1, Ldlr, Npc1, Abca1
mmu040611	KEGG	A-stage3	---	Viral protein interaction with cytokine and cytokine receptor	2/339	0.881586954423331	0.998631986351421	Gja1, Dmd, Itgav, Dag1, Itgb5, Atp2a2, Itgb8, Tcf7l2, Itga6
mmu045305	KEGG	A-stage3	---	Tight junction	4/339	0.884317037369987	0.998631986351421	Glul, Glud1, Asrgl1, Folh1, Ddo, Abat
mmu030406	KEGG	A-stage3	---	Spliceosome	3/339	0.889519109930123	0.998631986351421	Atp1a2, Atp1b2, Fxyd1, Gria2, Grin2c, Camk2d, Sox9, Ptch1, Adcyap1r1, Atp2a2, Rapgef3, Adcy2, Camk2g, Gli3, Gabbr1, Atp1b1, Pik3r1
mmu050206	KEGG	A-stage3	---	Prion disease	7/339	0.889524085823715	0.998631986351421	Agt, Fzd9, Itpr2, Camk2d, Adcy2, Camk2g, Egfr, Tcf7l2, Ldlr, Apc, Rb1, Kmt2a, Fzd2, Kcnk2
mmu002305	KEGG	A-stage3	---	Purine metabolism	3/339	0.895312306027358	0.998631986351421	Plpp3, Lcat, Pnpla7, Lpcat3, Chpt1, Agpat3, Agpat5, Dgkb, Pcyt2, Chka
mmu046204	KEGG	A-stage3	---	Toll-like receptor signaling pathway	2/339	0.898552717500242	0.998631986351421	Vcam1, Sdc4, Gstm1, Bcl2, Itgav, Bmpr1b, Mgst1, Vegfa, Gstm5, Sdc2, Hsp90b1, Ctsl, Pik3r1
mmu051425	KEGG	A-stage3	---	Chagas disease	2/339	0.90761825027196	0.998631986351421	Bcl2, Gnao1, Itpr2, Hbegf, Shc3, Adcy2, Hsp90b1, Egfr, Ctsd, Hspa2, Gabbr1, Pik3r1
mmu046216	KEGG	A-stage3	---	NOD-like receptor signaling pathway	5/339	0.908512015429157	0.998631986351421	Atp1a2, Atp1b2, Camk2d, Adcyap1r1, Adcy2, Slc2a1, Camk2g, Atp1b1, Kcnn2
mmu040645	KEGG	A-stage3	---	NF-kappa B signaling pathway	2/339	0.913235694828634	0.998631986351421	Vcl, Egfr, Tcf7l2, Sorbs1, Wasf3, Nectin3, Tjp1, Fgfr1
mmu051625	KEGG	A-stage3	---	Measles	3/339	0.92038197955506	0.998631986351421	Aldh2, Abat, Aldh7a1, Aldh6a1, Hadha
mmu009704	KEGG	A-stage3	---	Aminoacyl-tRNA biosynthesis	1/339	0.923237923897487	0.998631986351421	Aldoc, Glud1, Acss1, Phgdh, Eno1, Gldc, Aldoa, Aldh6a1, Pfkm, Cs, Acss2
mmu046643	KEGG	A-stage3	---	Fc epsilon RI signaling pathway	1/339	0.923237923897487	0.998631986351421	Glul, Acss1, Gldc, Cs, Acss2
mmu040602	KEGG	A-stage3	---	Cytokine-cytokine receptor interaction	7/339	0.932374731368772	0.998631986351421	Fgfr3, Fzd9, Bmpr1b, Fgfr2, Sox2, Id4, Lifr, Id3, Apc, Pik3r1, Fgfr1, Fzd2
mmu049403	KEGG	A-stage3	---	Type I diabetes mellitus	1/339	0.934338966244131	0.998631986351421	Agt, Dmd, Itgav, Dag1, Itgb5, Atp2a2, Itgb8, Adcy2, Itga6
mmu051403	KEGG	A-stage3	---	Leishmaniasis	1/339	0.934338966244131	0.998631986351421	Aldoc, Glul, Phgdh, Eno1, Aldoa, Cbs, Pfkm, Cs
mmu050106	KEGG	A-stage3	---	Alzheimer disease	9/339	0.945810349955406	0.998631986351421	Fgfr3, Bcl2, Vegfa, Pdgfrb, Fgfr2, Shc3, Egfr, Pik3r1
mmu046503	KEGG	A-stage3	---	Natural killer cell mediated cytotoxicity	2/339	0.947921380524646	0.998631986351421	Fzd9, Hes5, Shc3, Egfr, Tcf7l2, Hes1, Notch1, Apc, Pik3r1, Fgfr1, Rb1, Fzd2
mmu050226	KEGG	A-stage3	---	Pathways of neurodegeneration - multiple diseases	12/339	0.951408597516156	0.998631986351421	Aldoc, Akr1b10, Pmm1, Aldoa, Pfkm
mmu051706	KEGG	A-stage3	---	Human immunodeficiency virus 1 infection	5/339	0.954179123169302	0.998631986351421	Gnao1, Gria2, Grin2c, Camk2d, Per3, Adcyap1r1, Adcy2, Camk2g, Gng12
mmu046136	KEGG	A-stage3	---	Neutrophil extracellular trap formation	4/339	0.955946582776406	0.998631986351421	Bcl2, Pdgfrb, Fgfr2, Hsp90b1, Egfr, Tcf7l2, Pik3r1, Fgfr1, Rb1
mmu043804	KEGG	A-stage3	---	Osteoclast differentiation	2/339	0.95852285742511	0.998631986351421	Chst1, Chst2, Fut8
mmu051666	KEGG	A-stage3	---	Human T-cell leukemia virus 1 infection	5/339	0.961509364645194	0.998631986351421	Agt, Atp1a2, Atp1b2, Itpr2, Camk2d, Adcy2, Camk2g, Ldlr, Atp1b1
mmu001905	KEGG	A-stage3	---	Oxidative phosphorylation	2/339	0.964796735267311	0.998631986351421	Acsl3, Acsl6, Pxmp2, Crot, Prdx1, Ddo, Abcd3, Abcd2
mmu046584	KEGG	A-stage3	---	Th1 and Th2 cell differentiation	1/339	0.967517850680765	0.998631986351421	Phgdh, Gldc, Gatm, Cbs, Aldh7a1
mmu046575	KEGG	A-stage3	---	IL-17 signaling pathway	1/339	0.971117208183888	0.998631986351421	Fgfr3, Vegfa, Hbegf, Egfr, Rb1
mmu030136	KEGG	A-stage3	---	RNA transport	3/339	0.973433687860144	0.998631986351421	Tlr3, Lfng, Fzd9, Itgav, Hes5, Vegfa, Pdgfrb, Lamb2, Itgb5, Itgb8, Egfr, Slc9a3r1, Tcf7l2, Hes1, Notch1, Ppp2r5a, Atp6v0b, Itga6, Apc, Pik3r1, Rb1, Fzd2
mmu041206	KEGG	A-stage3	---	Ubiquitin mediated proteolysis	2/339	0.976355965401865	0.998631986351421	Rgma, Bmpr1b, Ngef, Camk2d, Ptch1, Sema4a, Camk2g, Arhgef12, Sema6d, Sema4b, Plxnb1, Srgap3, Pik3r1
mmu052036	KEGG	A-stage3	---	Viral carcinogenesis	4/339	0.977091144272716	0.998631986351421	Vcam1, Cd81, Sdc2, Il18, Lrp1, Cr1l
mmu008301	KEGG	A-stage3	---	Retinol metabolism	1/339	0.977166370831091	0.998631986351421	Arhgap5, Bcl2, Itgav, Vcl, Vegfa, Pdgfrb, Lamb2, Itgb5, Itgb8, Shc3, Dock1, Egfr, Itga6, Pik3r1
mmu051696	KEGG	A-stage3	---	Epstein-Barr virus infection	4/339	0.978334610049511	0.998631986351421	Bcl2, Itpr2, Hbegf, Adcy2, Egfr, Slc9a3r1, Mmp14, Gna13, Fgfr1
mmu046605	KEGG	A-stage3	---	T cell receptor signaling pathway	1/339	0.981951550312379	0.998631986351421	Atp1a2, Atp1b2, Itpr2, Adcy2, Hsp90b1, Atp1b1, Canx
mmu046595	KEGG	A-stage3	---	Th17 cell differentiation	1/339	0.982645563974369	0.998631986351421	Camk2d, Pdgfrb, Shc3, Camk2g, Egfr, Pik3r1, Rb1
mmu049326	KEGG	A-stage3	---	Non-alcoholic fatty liver disease	2/339	0.983665329246984	0.998631986351421	Agt, Dmd, Itgav, Dag1, Itgb5, Atp2a2, Itgb8, Itga6
mmu050126	KEGG	A-stage3	---	Parkinson disease	4/339	0.98622840422089	0.998631986351421	Arxes2, Sec62, Sec11c, Spcs2
mmu051716	KEGG	A-stage3	---	Coronavirus disease - COVID-19	4/339	0.98622840422089	0.998631986351421	Agt, Slc27a1, Srebf1, Ppargc1a, Ogt, Ppp1r3c, Slc2a1, Pygb, Pik3r1
mmu050166	KEGG	A-stage3	---	Huntington disease	5/339	0.991004757388835	0.998631986351421	Bcl2, Hbegf, Shc3, Adcy2, Egfr, Notch1, Pik3r1, Rb1
mmu030085	KEGG	A-stage3	---	Ribosome biogenesis in eukaryotes	1/339	0.991095512828442	0.998631986351421	Acss1, Ldhb, Aldh2, Aldh7a1, Acss2
mmu041103	KEGG	A-stage3	---	Cell cycle	1/339	0.991768536273404	0.998631986351421	Glul, Glud1, Car2
mmu050146	KEGG	A-stage3	---	Amyotrophic lateral sclerosis	6/339	0.995778846545174	0.999212566705674	Gabrb1, Cyp2j9, Kcnd2, Gnao1, Itpr2, Cyp2d22, Rapgef3, Gng12, Cyp2j6, Kcnn2
mmu051685	KEGG	A-stage3	---	Herpes simplex virus 1 infection	4/339	0.999983660881308	0.999983660881308	Slc4a4, Atp1a2, Atp1b2, Car2, Itpr2, Cd38, Atp2a2, Adcy2, Atp1b1
GO:0006631	GO	A-stage4	BP	fatty acid metabolic process	48/682	2.32591854164756e-16	1.11178906290753e-12	Agt, Atp1a2, Atp1b2, Bcl2, Camk2d, Atp2a2, Rapgef3, Adcy2, Camk2g, Ppp2r5a, Atp1b1
GO:0044242	GO	A-stage4	BP	cellular lipid catabolic process	33/682	1.04341395491617e-14	2.49375935224965e-11	Fzd9, Ptch1, Tcf7l2, Gli3, Apc, Fzd2
GO:19016151	GO	A-stage4	BP	organic hydroxy compound metabolic process	50/682	3.21337165072489e-14	5.11997216348832e-11	Akr1b10, Ugp2, Pfkm, Gaa
GO:00315893	GO	A-stage4	BP	cell-substrate adhesion	41/682	4.79658397102735e-14	5.73191784537768e-11	Plpp3, Pdgfrb, Chpt1, Egfr, Dgkb, Wasf3, Pik3r1, Chka
GO:00100012	GO	A-stage4	BP	glial cell differentiation	34/682	7.95451322207806e-14	7.60451464030663e-11	Acsl3, Acsl6, Acsbg1
GO:0016042	GO	A-stage4	BP	lipid catabolic process	38/682	3.63200407470283e-13	2.56462142029678e-10	Ednrb, Fzd9, Gnao1, Camk2d, Adcy2, Camk2g, Tcf7l2, Fzd2
GO:00082021	GO	A-stage4	BP	steroid metabolic process	37/682	3.94303237340659e-13	2.56462142029678e-10	Pygb, Ugp2, Agl, Gaa
GO:19026521	GO	A-stage4	BP	secondary alcohol metabolic process	25/682	4.29225342309084e-13	2.56462142029678e-10	Phkg1, Srebf1, Ppargc1a, Shc3, Ppp1r3c, Pygb, Phka1, Phkb, Sorbs1, Pik3r1
GO:0008203	GO	A-stage4	BP	cholesterol metabolic process	24/682	5.04901363949167e-13	2.68158724408557e-10	Gria2, Itpr2, Grin2c, Camk2d, Rapgef3, Camk2g
GO:00519612	GO	A-stage4	BP	negative regulation of nervous system development	40/682	7.91241002020922e-13	3.78213198966001e-10	Atp1a2, Atp1b2, Cst3, Itpr2, Cd38, Adcy2, Atp1b1
GO:00420632	GO	A-stage4	BP	gliogenesis	38/682	1.35997548436958e-12	5.90971165026053e-10	Sdc4, Itgav, Dag1, Lamb2, Itgb5, Itgb8, Itga6
GO:0006066	GO	A-stage4	BP	alcohol metabolic process	37/682	1.53045636966387e-12	6.09631787249443e-10	Ahcyl1, Ldhb, Tst, Phgdh, Cbs
GO:0016125	GO	A-stage4	BP	sterol metabolic process	24/682	2.29798330045502e-12	8.44950782782691e-10	Gstm1, Nat8f1, Prdx6, Mgst1, Gstm5, Lap3
GO:0019216	GO	A-stage4	BP	regulation of lipid metabolic process	39/682	2.86387057853971e-12	9.77807240387131e-10	Atp1a2, Atp1b2, Mt1, Mt2, Atp1b1
GO:00507682	GO	A-stage4	BP	negative regulation of neurogenesis	36/682	2.35713412954289e-11	7.18134199195578e-09	Itpr2, Camk2d, Hbegf, Adcy2, Camk2g, Egfr, Mmp14
GO:00508392	GO	A-stage4	MF	cell adhesion molecule binding	31/664	3.52403884057077e-10	2.82627915013775e-07	Atp1a2, Atp1b2, Atp1b1, Pik3r1
GO:00332182	GO	A-stage4	MF	amide binding	34/664	1.85115462333499e-08	7.42313003957331e-06	Hmgcr, Idi1, Hmgcs1
GO:00422772	GO	A-stage4	MF	peptide binding	28/664	2.58836463520673e-07	6.91956145811933e-05	Gabrb1, Gabrg1, Gnao1, Grk3, Adcy2, Gng12, Gabbr1
GO:0008509	GO	A-stage4	MF	anion transmembrane transporter activity	28/664	7.89086619199034e-07	0.000109119059166073	Fzd9, Bcl2, Fgfr2, Shc3, Egfr, Tcf7l2, Apc, Pik3r1, Rb1, Fzd2
GO:19016812	GO	A-stage4	MF	sulfur compound binding	24/664	7.9410901621537e-07	0.000109119059166073	Folh1, Tcn2, Lmbrd1
GO:00015402	GO	A-stage4	MF	amyloid-beta binding	11/664	8.16352063586577e-07	0.000109119059166073	Bcl2, Gnao1, Itpr2, Camk2d, Adcy2, Camk2g, Gng12, Pik3r1
GO:00198381	GO	A-stage4	MF	growth factor binding	17/664	1.53004061139683e-06	0.000175298938620037	Bcl2, Rrbp1, Selenos, Hsp90b1, Fbxo2, Rpn2, Sec62, Hspa2, Rpn1, Dnajc3, Canx
GO:0008514	GO	A-stage4	MF	organic anion transmembrane transporter activity	21/664	2.25387540160425e-06	0.000219616005289323	Gabrb1, Gabrg1, Gria2, Grin2c
GO:00051782	GO	A-stage4	MF	integrin binding	16/664	2.46451876259839e-06	0.000219616005289323	Gstm1, Fzd9, Mgst1, Gstm5, Shc3, Egfr, Tcf7l2, Apc, Pik3r1, Rb1, Fzd2
GO:0004620	GO	A-stage4	MF	phospholipase activity	13/664	3.13758823369259e-06	0.000251634576342146	Bcl2, Grk3, Ptch1, Gas1, Gli3
GO:0046943	GO	A-stage4	MF	carboxylic acid transmembrane transporter activity	17/664	4.926085365312e-06	0.000330697705185763	Gpld1, Pigs, Pigk
GO:0016705	GO	A-stage4	MF	oxidoreductase activity, acting on paired donors, with incorporation or reduction of molecular oxygen	20/664	5.02125665706629e-06	0.000330697705185763	Lfng, Hes5, Hes1, Notch1, Tle4
GO:0005342	GO	A-stage4	MF	organic acid transmembrane transporter activity	17/664	5.36043661772433e-06	0.000330697705185763	Abat, Hmgcs1, Hadha
GO:00151711	GO	A-stage4	MF	amino acid transmembrane transporter activity	12/664	5.94290038584169e-06	0.000335839026959963	Agt, F3, Vcam1, Bcl2, Plcd4, Vegfa, Pik3r1
GO:0008374	GO	A-stage4	MF	O-acyltransferase activity	9/664	6.28127855910155e-06	0.000335839026959963	Fgfr3, Ntrk2, Bcl2, Itgav, Vegfa, Pdgfrb, Fgfr2, Lamb2, Itgb5, Itgb8, Hsp90b1, Egfr, Gng12, Lpar4, Ppp2r5a, Itga6, Phlpp1, Pik3r1, Fgfr1
GO:00003233	GO	A-stage4	CC	lytic vacuole	50/691	2.54687897857536e-15	6.11250954858086e-13	Aldh2, Aldh7a1, Ash1l, Kmt2a, Hadha
GO:00057642	GO	A-stage4	CC	lysosome	50/691	2.54687897857536e-15	6.11250954858086e-13	S1pr1, Bcl2, Asah1, Ctsd, Ppp2r5a, Gna13, Smpd1, Pik3r1
GO:00985892	GO	A-stage4	CC	membrane region	43/691	1.92001569343427e-13	2.51641892727916e-11	Camk2d, Hbegf, Shc3, Camk2g, Egfr, Pik3r1
GO:00451212	GO	A-stage4	CC	membrane raft	42/691	2.39747767309123e-13	2.51641892727916e-11	Fzd9, Lgr4, Camk2d, Ctnnd2, Daam2, Camk2g, Tcf7l2, Tle4, Apc, Fzd2
GO:00988572	GO	A-stage4	CC	membrane microdomain	42/691	2.62126971591579e-13	2.51641892727916e-11	Atp1a2, Atp1b2, Atp1b1, Pik3r1
GO:00313011	GO	A-stage4	CC	integral component of organelle membrane	40/691	1.67819764694634e-12	1.34255811755707e-10	Gja1, Itpr2, Pdgfrb, Adcy2, Egfr, Tjp1
GO:00313001	GO	A-stage4	CC	intrinsic component of organelle membrane	40/691	2.91522821570612e-11	1.99901363362705e-09	Fgfr3, Gnao1, Vegfa, Pdgfrb, Fgfr2, Rapgef3, Adcy2, Egfr, Lpar4, Pik3r1, Fgfr1, Mras
GO:00312531	GO	A-stage4	CC	cell projection membrane	32/691	6.55339244163792e-10	3.93203546498275e-08	Ednrb, Gnao1, Vegfa, Shc3, Adcy2, Egfr, Gng12, Pik3r1
GO:0030176	GO	A-stage4	CC	integral component of endoplasmic reticulum membrane	22/691	9.86060425978892e-10	4.98860070314203e-08	Vcam1, Cyp2j9, Bcl2, Camk2d, Il18, Hsp90b1, Camk2g, Cyp2j6, Ldlr, Hspa2, Pik3r1, Abca1
GO:00451772	GO	A-stage4	CC	apical part of cell	40/691	1.03929181315459e-09	4.98860070314203e-08	Plpp3, Psap, Asah1, Smpd1
GO:00432353	GO	A-stage4	CC	receptor complex	37/691	1.44496235297673e-09	6.30529026753481e-08	Aldoc, Aldoa, Pfkm
GO:0031227	GO	A-stage4	CC	intrinsic component of endoplasmic reticulum membrane	22/691	2.6307855664851e-09	1.05231422659404e-07	Acsl3, Acsl6, Acsbg1, Ppargc1a, Slc2a1
GO:00620231	GO	A-stage4	CC	collagen-containing extracellular matrix	35/691	5.20997578601447e-09	1.9236833671438e-07	Agt, Itpr2, Adcy2, Ldlr, Kcnk2
GO:00312521	GO	A-stage4	CC	cell leading edge	35/691	1.00758861260851e-08	3.45458952894346e-07	Pdgfrb, Egfr, Pik3r1, Fgfr1, Rb1
GO:00432091	GO	A-stage4	CC	myelin sheath	24/691	2.43890277643135e-08	7.80448888458033e-07	Bcl2, Itgav, Lamb2, Itga6, Pik3r1, Rb1
mmu012125	KEGG	A-stage4	---	Fatty acid metabolism	14/358	1.10159094265207e-07	3.11750236770536e-05	Bcl2, Itpr2, Ctso, Ctsd, Ctsl, Ctsb, Ctsf, Pik3r1
mmu041426	KEGG	A-stage4	---	Lysosome	20/358	2.31393383821044e-07	3.19667988933795e-05	Bcl2, Camk2d, Lamp1, Il18, Camk2g, Ctsd, Arhgef12, Lamp2, Atp6v0b, Cr1l
mmu012007	KEGG	A-stage4	---	Carbon metabolism	19/358	3.38870659647132e-07	3.19667988933795e-05	Bcl2, Lamp1, Ctsd, Lamp2, Ctsl, Ctsb, Pik3r1, Mras
mmu049227	KEGG	A-stage4	---	Glucagon signaling pathway	16/358	3.422434870324e-06	0.000242137267075423	Cldn10, Vcam1, Arhgap5, Vcl, Rapgef3, Jam2, Pik3r1
mmu001005	KEGG	A-stage4	---	Steroid biosynthesis	7/358	7.80472284300043e-06	0.000441747312913824	Vcl, Arhgef26, Shc3, Dock1, Pik3r1
mmu000105	KEGG	A-stage4	---	Glycolysis / Gluconeogenesis	12/358	1.18604980273553e-05	0.000476781099912433	Slc6a11, Slc1a3, Slc6a1, Slc1a2, Atp6v0b
mmu000624	KEGG	A-stage4	---	Fatty acid elongation	8/358	1.27491561641921e-05	0.000476781099912433	Fgfr3, Ntrk2, Vegfa, Pdgfrb, Rasa2, Fgfr2, Shc3, Egfr, Gng12, Pik3r1, Fgfr1, Mras
mmu012307	KEGG	A-stage4	---	Biosynthesis of amino acids	13/358	1.34779109515882e-05	0.000476781099912433	Glul, Glud1
mmu049644	KEGG	A-stage4	---	Proximal tubule bicarbonate reclamation	7/358	1.6014911288972e-05	0.000503579988308786	Csgalnact1, Xylt1
mmu005616	KEGG	A-stage4	---	Glycerolipid metabolism	11/358	3.01273517103294e-05	0.000852604053402321	Ntrk2, Bcl2, Camk2d, Shc3, Camk2g, Kidins220, Pik3r1
mmu010404	KEGG	A-stage4	---	Biosynthesis of unsaturated fatty acids	8/358	4.52229021038431e-05	0.00116346193594433	Egfr, Tcf7l2, Apc, Pik3r1
mmu047277	KEGG	A-stage4	---	GABAergic synapse	13/358	4.99389530439039e-05	0.00117772697595207	Gstm1, Bcl2, Mgst1, Gstm5, Pik3r1
mmu047246	KEGG	A-stage4	---	Glutamatergic synapse	14/358	0.000161807113090712	0.00352241638497473	Gnao1, Gria2, Itpr2, Gna13
mmu000715	KEGG	A-stage4	---	Fatty acid degradation	9/358	0.000194826507050272	0.00393827867823051	Fut8, Rpn2, Rpn1
mmu003307	KEGG	A-stage4	---	Arginine and proline metabolism	9/358	0.000262373034370191	0.00495010458178427	Gabrb1, Gabrg1, Gnao1, Gria2, Itpr2, Mgll, Adcy2, Gng12
mmu049196	KEGG	A-stage4	---	Thyroid hormone signaling pathway	14/358	0.000306336306619611	0.00541832342333437	Srebf1, Scd2, Ppargc1a, Hmgcr, Ppp2r5a, Pfkm, Pik3r1
mmu000516	KEGG	A-stage4	---	Fructose and mannose metabolism	7/358	0.00048239123339715	0.00803039523831727	Cyp2j9, Itpr2, Camk2d, Adcy2, Camk2g, Cyp2j6, Pik3r1
mmu005646	KEGG	A-stage4	---	Glycerophospholipid metabolism	12/358	0.000524785265400504	0.0082507905615746	Tlr3, Glul, Glud1, Bcl2, Il33, Camk2d, Camk2g, Pygb, Smpd1
mmu040207	KEGG	A-stage4	---	Calcium signaling pathway	21/358	0.000639900969639236	0.00953115654778441	Cyp2j9, Adcy2, Cyp2j6, Ldlr
mmu049717	KEGG	A-stage4	---	Gastric acid secretion	10/358	0.000774028875498506	0.0109525085883039	Itpr2, Gabbr1, Kcnn2, Pik3r1
mmu033204	KEGG	A-stage4	---	PPAR signaling pathway	11/358	0.000821777894245017	0.0110744354319686	Lfng, Ogt, Galnt16
mmu042167	KEGG	A-stage4	---	Ferroptosis	7/358	0.000938501045329974	0.0120725361740174	Plpp3, Slc27a1, Abca1
mmu047103	KEGG	A-stage4	---	Circadian rhythm	6/358	0.00105035950381541	0.0129239886773809	Atp1a2, Atp1b2, Atp2a2, Asph, Atp1b1
mmu002706	KEGG	A-stage4	---	Cysteine and methionine metabolism	8/358	0.00113479122071452	0.0133810798109254	Bcl2, Gnao1, Lamb2, Ldlr, Hspa2, Itga6
mmu052057	KEGG	A-stage4	---	Proteoglycans in cancer	18/358	0.00147678917484933	0.0167172534592945	Bcl2, Egfr, Tcf7l2, Apc, Pik3r1
mmu052307	KEGG	A-stage4	---	Central carbon metabolism in cancer	9/358	0.00164754255566514	0.0179328670482013	Gnao1, Gria2, Itpr2, Camk2d, Camk2g, Gng12, Ppp2r5a
mmu000305	KEGG	A-stage4	---	Pentose phosphate pathway	6/358	0.00177016285107639	0.0185539291427636	Vegfa, Epas1, Slc2a1, Pik3r1
mmu040667	KEGG	A-stage4	---	HIF-1 signaling pathway	12/358	0.00200930526502205	0.0203083353571871	Aldh2, Aldh7a1
mmu049764	KEGG	A-stage4	---	Bile secretion	11/358	0.00215254248871983	0.0210058456657832	Fut9, B3galt2
mmu049116	KEGG	A-stage4	---	Insulin secretion	10/358	0.00223866261631715	0.0211180506805918	Akr1b10, Ggh
mmu040726	KEGG	A-stage4	---	Phospholipase D signaling pathway	14/358	0.00260239834966406	0.0237573784824171	Gria2, Grin2c, Camk2d, Camk2g
mmu049796	KEGG	A-stage4	---	Cholesterol metabolism	7/358	0.00317406259542897	0.0280706160783249	Plpp3, Myo10, Dock1, Wasf3, Pik3r1
mmu050326	KEGG	A-stage4	---	Morphine addiction	10/358	0.00340507140765814	0.0292010669202198	Plpp3, Pla2g7, Chpt1
mmu045144	KEGG	A-stage4	---	Cell adhesion molecules	15/358	0.00425322651226713	0.0354018559697529	Grm3, Gria2, Grin2c
mmu002607	KEGG	A-stage4	---	Glycine, serine and threonine metabolism	6/358	0.00484585139033763	0.0380937762073764	Gria2, Itpr2, Grin2c, Atp2a2, Dab1, Rora, Pik3r1
mmu050333	KEGG	A-stage4	---	Nicotine addiction	6/358	0.00484585139033763	0.0380937762073764	Fut8, Rpn2, Rpn1
mmu047137	KEGG	A-stage4	---	Circadian entrainment	10/358	0.00579741062732246	0.0443423569603313	Abcd3, Abca1, Abcd2
mmu047236	KEGG	A-stage4	---	Retrograde endocannabinoid signaling	13/358	0.00645885988066227	0.0468681370827544	Itpr2, Camk2d, Adcy2, Camk2g, Cpeb4, Ppp2r5a
mmu054187	KEGG	A-stage4	---	Fluid shear stress and atherosclerosis	13/358	0.00645885988066227	0.0468681370827544	Plcd4, Itpr2, Itpkb, Dgkb, Pik3r1
mmu049257	KEGG	A-stage4	---	Aldosterone synthesis and secretion	10/358	0.00765978637174392	0.0537918440254167	Hsd11b1, Gstm1, Mgst1, Gstm5
mmu006206	KEGG	A-stage4	---	Pyruvate metabolism	6/358	0.0077931646821275	0.0537918440254167	Aldh2, Aldh7a1, Hadha
mmu000525	KEGG	A-stage4	---	Galactose metabolism	5/358	0.0083473178425435	0.0549369988241816	Agt, Itpr2, Adcyap1r1, Ctsb
mmu006306	KEGG	A-stage4	---	Glyoxylate and dicarboxylate metabolism	5/358	0.0083473178425435	0.0549369988241816	Vegfa, Egfr, Pik3r1, Rb1
mmu041417	KEGG	A-stage4	---	Protein processing in endoplasmic reticulum	14/358	0.00925598032849433	0.0595327825673613	Aldh2, Aldh7a1
mmu005003	KEGG	A-stage4	---	Starch and sucrose metabolism	5/358	0.0108052080113257	0.0660720962572879	Ednrb, Atp1a2, Atp1b2, Itpr2, Atp2a2, Adcy2, Atp1b1, Gna13
mmu006406	KEGG	A-stage4	---	Propanoate metabolism	5/358	0.0108052080113257	0.0660720962572879	Tst
mmu040716	KEGG	A-stage4	---	Sphingolipid signaling pathway	11/358	0.0109731043254153	0.0660720962572879	Mgll, Adcy2, Pik3r1
mmu054126	KEGG	A-stage4	---	Arrhythmogenic right ventricular cardiomyopathy	8/358	0.0117332786567679	0.0691774554138607	Gnao1, Itpr2, Cd38, Camk2d, Adcy2, Camk2g, Egfr
mmu049316	KEGG	A-stage4	---	Insulin resistance	10/358	0.0127369977049811	0.0716303442906199	Hmgcs1
mmu040247	KEGG	A-stage4	---	cAMP signaling pathway	16/358	0.0127560401815191	0.0716303442906199	Gnao1, Itgav, Itpr2, Vegfa, Adcy2, Egfr, Gng12, Arhgef12, Gna13, Pik3r1, Rb1
mmu054147	KEGG	A-stage4	---	Dilated cardiomyopathy	9/358	0.0129086486177442	0.0716303442906199	Akr1b10, Ugp2
mmu006005	KEGG	A-stage4	---	Sphingolipid metabolism	6/358	0.014358687871188	0.0781443974528115	Atp1a2, Atp1b2, Atp1b1
mmu048106	KEGG	A-stage4	---	Regulation of actin cytoskeleton	16/358	0.0155957458018219	0.0827589656150763	Il18, Hspa2, Cr1l
mmu049725	KEGG	A-stage4	---	Pancreatic secretion	10/358	0.0160699521681014	0.0827589656150763	Adcy2, Hspa2, Pik3r1
mmu047267	KEGG	A-stage4	---	Serotonergic synapse	11/358	0.0160838979110572	0.0827589656150763	Itpr2, Ppargc1a, Adcy2, Gng12, Gna13, Mras
mmu005333	KEGG	A-stage4	---	Glycosaminoglycan biosynthesis - keratan sulfate	3/358	0.0167858871674218	0.0848286797925065	Vegfa, Il18, Ctsl, Atp6v0b
mmu042617	KEGG	A-stage4	---	Adrenergic signaling in cardiomyocytes	12/358	0.0191260814241517	0.0949593165444722	Cldn10, Cd81, Tlr3, Egfr, Ldlr, Pik3r1, Rb1
mmu041464	KEGG	A-stage4	---	Peroxisome	8/358	0.0217300289294411	0.104230477746302	Vcam1, Il18
mmu049707	KEGG	A-stage4	---	Salivary secretion	8/358	0.0217300289294411	0.104230477746302	St6galnac5
mmu049204	KEGG	A-stage4	---	Adipocytokine signaling pathway	7/358	0.0232641432013613	0.109729208766421	Ctsl, Hspa2, Ctsb, Canx
mmu049276	KEGG	A-stage4	---	Cortisol synthesis and secretion	7/358	0.0249156861987597	0.115592445807361	Agt, Ramp1, Itpr2, Adcy2, Arhgef12, Gna13
mmu002806	KEGG	A-stage4	---	Valine, leucine and isoleucine degradation	6/358	0.0259928333039226	0.118644706855002	Fut9
mmu049187	KEGG	A-stage4	---	Thyroid hormone synthesis	7/358	0.0284562339846871	0.126894381159913	Hsd11b1, Cyp7b1, Cyp2d22, Hsd17b12
mmu009103	KEGG	A-stage4	---	Nitrogen metabolism	3/358	0.0286969625237966	0.126894381159913	Rgma, Bmpr1b, Id4, Id3
mmu054106	KEGG	A-stage4	---	Hypertrophic cardiomyopathy	8/358	0.0293439637953186	0.127759103908849	Cyp7b1
mmu041527	KEGG	A-stage4	---	AMPK signaling pathway	10/358	0.0299412839641263	0.128384596391632	Gstm1, Mgst1, Gstm5
mmu043306	KEGG	A-stage4	---	Notch signaling pathway	6/358	0.0324776954687298	0.137181907726127	Itpr2, Adcy2, Arhgef12, Gna13, Pik3r1
mmu004103	KEGG	A-stage4	---	beta-Alanine metabolism	4/358	0.0341467424581721	0.142110707583275	Plcd4, Itpkb, Aldh6a1
mmu047257	KEGG	A-stage4	---	Cholinergic synapse	9/358	0.0358027891839332	0.146843323754393	Egfr, Pik3r1, Rb1
mmu000613	KEGG	A-stage4	---	Fatty acid biosynthesis	3/358	0.0385582307054631	0.155885418423515	Aldh1l1
mmu049733	KEGG	A-stage4	---	Carbohydrate digestion and absorption	5/358	0.0422846442258892	0.168543018534178	Dhrs3, Ugp2, Aldh2, Pmm1, Ggh, Cox10
mmu049157	KEGG	A-stage4	---	Estrogen signaling pathway	10/358	0.0429414516925413	0.168783761513739	Hsd11b1, Gstm1, Mgst1, Gstm5
mmu047287	KEGG	A-stage4	---	Dopaminergic synapse	10/358	0.0448000031415238	0.173676724507551	Aldh2
mmu043717	KEGG	A-stage4	---	Apelin signaling pathway	10/358	0.0486792143525671	0.185184070551451	Cs
mmu005104	KEGG	A-stage4	---	N-Glycan biosynthesis	5/358	0.0490770504995012	0.185184070551451	Itgav, Lamp1, Itgb5, Lamp2, Ctsl, Atp6v0b, Canx
mmu047206	KEGG	A-stage4	---	Long-term potentiation	6/358	0.0514382120461543	0.191539658013969	Fzd9, Bmpr1b, Sox2, Tcf7l2, Apc, Fzd2
mmu045507	KEGG	A-stage4	---	Signaling pathways regulating pluripotency of stem cells	10/358	0.0549106658350154	0.20181452508194	Shc3, Pik3r1, Rb1
mmu045127	KEGG	A-stage4	---	ECM-receptor interaction	7/358	0.0628673190925723	0.228095529528179	Fgfr3, Ntrk2, Vegfa, Pdgfrb, Rasa2, Fgfr2, Egfr, Gng12, Hspa2, Fgfr1, Mras
mmu049785	KEGG	A-stage4	---	Mineral absorption	5/358	0.0644818480507507	0.229151922228148	Ugp2, Pmm1
mmu004806	KEGG	A-stage4	---	Glutathione metabolism	6/358	0.0647779285450596	0.229151922228148	Cyp2j9, Cyp2j6
mmu049287	KEGG	A-stage4	---	Parathyroid hormone synthesis, secretion and action	8/358	0.0683436884093367	0.238781034812868	Vcl, Lamb2, Prdx1, Pik3r1
mmu049127	KEGG	A-stage4	---	GnRH signaling pathway	7/358	0.0692366773513422	0.23895097183451	Fut9
mmu005134	KEGG	A-stage4	---	Various types of N-glycan biosynthesis	4/358	0.0751510193889894	0.256237813097398	Atp1a2, Atp1b2, Slc3a2, Atp1b1
mmu051444	KEGG	A-stage4	---	Malaria	5/358	0.0776196994949602	0.261504463774687	Fgfr3, Grk3, Fgfr2, Eps15, Egfr, Ldlr, Arap2, Hspa2, Acap2, Washc2
mmu007602	KEGG	A-stage4	---	Nicotinate and nicotinamide metabolism	4/358	0.080769065320752	0.265786575415963	Cxcl14, Grk3, Shc3, Adcy2, Prex1, Gng12, Pik3r1
mmu052195	KEGG	A-stage4	---	Bladder cancer	4/358	0.080769065320752	0.265786575415963	Xylt1
mmu054157	KEGG	A-stage4	---	Diabetic cardiomyopathy	13/358	0.0822673416409738	0.267605260740179	Agt, Ednrb, S1pr1, Gabrb1, Ntsr2, Gabrg1, Grm3, Gria2, Grin2c, Adcyap1r1, Nr3c1, Lpar4, Gabbr1
mmu007905	KEGG	A-stage4	---	Folate biosynthesis	3/358	0.0843971042721739	0.271413414875286	Bcl2, Pdgfrb, Cntfr, Egfr, Lifr, Pik3r1
mmu047214	KEGG	A-stage4	---	Synaptic vesicle cycle	6/358	0.0882457884711232	0.280601776823909	Itpr2, Arhgef12, Pik3r1, Mras
mmu040157	KEGG	A-stage4	---	Rap1 signaling pathway	13/358	0.0894813117517713	0.281369013619458	Fads2
mmu047307	KEGG	A-stage4	---	Long-term depression	5/358	0.0920862971203709	0.286378264671043	Tlr3, Itpr2, Vegfa, Prex1, Gng12, Tcf7l2, Pik3r1, Rb1
mmu054176	KEGG	A-stage4	---	Lipid and atherosclerosis	13/358	0.0945036599589748	0.290701475743368	Myo6, Bcl2, Arhgef26, Il18, Hsp90b1, Tcf7l2, Cyfip1, Wasf3, Abi1
mmu042106	KEGG	A-stage4	---	Apoptosis	9/358	0.0962091927071853	0.292765607915413	Itpr2, Shc3, Adcy2, Pik3r1
mmu052317	KEGG	A-stage4	---	Choline metabolism in cancer	7/358	0.0984285709067774	0.296332825176787	Hes1
mmu049295	KEGG	A-stage4	---	GnRH secretion	5/358	0.107836434671505	0.321239063284589	Car2
mmu045107	KEGG	A-stage4	---	Focal adhesion	12/358	0.109942809950047	0.323506720637127	Vegfa, Pik3r1
mmu049336	KEGG	A-stage4	---	AGE-RAGE signaling pathway in diabetic complications	7/358	0.11088392898163	0.323506720637127	Galnt16
mmu049347	KEGG	A-stage4	---	Cushing syndrome	10/358	0.116429074381475	0.336218653570994	Ppargc1a, Adcy2, Pik3r1
mmu005654	KEGG	A-stage4	---	Ether lipid metabolism	4/358	0.125495877462147	0.358740740624116	Adcy2, Cpeb4, Pik3r1
mmu045407	KEGG	A-stage4	---	Gap junction	6/358	0.13095963753631	0.370615774227756	Gstm1, Mgst1, Gstm5
mmu042607	KEGG	A-stage4	---	Cardiac muscle contraction	6/358	0.136229083741405	0.381711195037797	Ggh
mmu049267	KEGG	A-stage4	---	Relaxin signaling pathway	8/358	0.146877531845201	0.407513152080313	Il18, Rora
mmu051637	KEGG	A-stage4	---	Human cytomegalovirus infection	14/358	0.148834850531892	0.408934589325491	F3, Clu, Cr1l
mmu040227	KEGG	A-stage4	---	cGMP-PKG signaling pathway	10/358	0.157576890073767	0.428790960489194	Agt, Camk2d, Atp2a2, Slc2a1, Camk2g, Ctsd, Pik3r1
mmu046667	KEGG	A-stage4	---	Fc gamma R-mediated phagocytosis	6/358	0.164013000149921	0.442054086118358	Il33, Il18
mmu012407	KEGG	A-stage4	---	Biosynthesis of cofactors	9/358	0.166152562397974	0.443595992062517	Cd38, Itga6, Cr1l
mmu009803	KEGG	A-stage4	---	Metabolism of xenobiotics by cytochrome P450	5/358	0.168734086555025	0.446278004626841	Cs
mmu052146	KEGG	A-stage4	---	Glioma	5/358	0.175454263231317	0.459755152726507	Bcl2
mmu046141	KEGG	A-stage4	---	Renin-angiotensin system	3/358	0.184435230778754	0.468221222743712	Mfn1, Mras
mmu051527	KEGG	A-stage4	---	Tuberculosis	10/358	0.187062933682698	0.468221222743712	Msi2, Pnn, Ppp2r5a
mmu049247	KEGG	A-stage4	---	Renin secretion	5/358	0.189192271740114	0.468221222743712	Tcf7l2, Pik3r1
mmu041407	KEGG	A-stage4	---	Autophagy - animal	8/358	0.190119451870671	0.468221222743712	Il18, Dock1, Arhgef12, Pik3r1
mmu002203	KEGG	A-stage4	---	Arginine biosynthesis	2/358	0.190578738170766	0.468221222743712	Agt
mmu005323	KEGG	A-stage4	---	Glycosaminoglycan biosynthesis - chondroitin sulfate / dermatan sulfate	2/358	0.190578738170766	0.468221222743712	Tcf7l2
mmu040805	KEGG	A-stage4	---	Neuroactive ligand-receptor interaction	18/358	0.191747475453685	0.468221222743712	Bcl2, Adgrb1
mmu049603	KEGG	A-stage4	---	Aldosterone-regulated sodium reabsorption	3/358	0.194712397287543	0.468221222743712	Shc3, Pik3r1
mmu041517	KEGG	A-stage4	---	PI3K-Akt signaling pathway	18/358	0.194889409930783	0.468221222743712	Acsl3, Acsl6, Ppargc1a, Mgll, Adcy2, Cox10, Fgfr1
mmu049106	KEGG	A-stage4	---	Insulin signaling pathway	8/358	0.195230050472643	0.468221222743712	Tlr3, Il33, Il18, Dnajc3, Pik3r1
mmu051657	KEGG	A-stage4	---	Human papillomavirus infection	18/358	0.204465258507596	0.475181260702742	Cd38
mmu002507	KEGG	A-stage4	---	Alanine, aspartate and glutamate metabolism	3/358	0.20512688584254	0.475181260702742	Ntrk2, Gnao1, Grin2c, Shc3, Gng12, Hdac8
mmu051432	KEGG	A-stage4	---	African trypanosomiasis	3/358	0.20512688584254	0.475181260702742	Vcam1, Mmp14, Pik3r1
mmu050177	KEGG	A-stage4	---	Spinocerebellar ataxia	8/358	0.205619331761919	0.475181260702742	Cox10
mmu052156	KEGG	A-stage4	---	Prostate cancer	6/358	0.206527544404372	0.475181260702742	Aqp4
mmu015217	KEGG	A-stage4	---	EGFR tyrosine kinase inhibitor resistance	5/358	0.21048558444587	0.480382422565977	Cd81, Pik3r1
mmu049167	KEGG	A-stage4	---	Melanogenesis	6/358	0.212903174947716	0.482012788081629	Fgfr3, Timp3, Bcl2, Vegfa, Pdgfrb, Egfr, Notch1, Apc, Pik3r1
mmu042707	KEGG	A-stage4	---	Vascular smooth muscle contraction	8/358	0.21622339652034	0.485644612819493	Itpr2, Zfp36l2, Pik3r1, Mras, Rb1
mmu040147	KEGG	A-stage4	---	Ras signaling pathway	12/358	0.222282109142656	0.495321550294266	Eno1, Pfkm
mmu049615	KEGG	A-stage4	---	Endocrine and other factor-regulated calcium reabsorption	4/358	0.22858500415537	0.505387157624764	Cyp2j9, Cyp2j6
mmu005152	KEGG	A-stage4	---	Mannose type O-glycan biosynthesis	2/358	0.235320683879641	0.512275027214912	Pik3r1
mmu009003	KEGG	A-stage4	---	Terpenoid backbone biosynthesis	2/358	0.235320683879641	0.512275027214912	Fzd9, Slc3a2, Pik3r1, Fzd2
mmu042135	KEGG	A-stage4	---	Longevity regulating pathway - multiple species	4/358	0.237284161707813	0.512606242468024	Egfr, Pik3r1
mmu049135	KEGG	A-stage4	---	Ovarian steroidogenesis	4/358	0.24606027879502	0.520724378831852	Dmd, Dag1
mmu005143	KEGG	A-stage4	---	Other types of O-glycan biosynthesis	3/358	0.247897617882366	0.520724378831852	Tspan7, Fut8, Etv4, Bmp2k, Ccnt2, Kmt2a
mmu049755	KEGG	A-stage4	---	Fat digestion and absorption	3/358	0.247897617882366	0.520724378831852	Hes1
mmu047507	KEGG	A-stage4	---	Inflammatory mediator regulation of TRP channels	7/358	0.24840208884205	0.520724378831852	Entpd2, Gabbr1
mmu049772	KEGG	A-stage4	---	Vitamin digestion and absorption	2/358	0.250385120710273	0.521021979125054	Tlr3, Bcl2, Pik3r1, Rb1
mmu053236	KEGG	A-stage4	---	Rheumatoid arthritis	5/358	0.270533879992041	0.558840058669691	S1pr1, Egfr, Pik3r1
mmu003403	KEGG	A-stage4	---	Histidine metabolism	2/358	0.280565261354822	0.567142635452961	Cxcl14, Il18
mmu005632	KEGG	A-stage4	---	Glycosylphosphatidylinositol (GPI)-anchor biosynthesis	2/358	0.280565261354822	0.567142635452961	Cldn10, Jam2, Slc9a3r1, Tjp1
mmu006014	KEGG	A-stage4	---	Glycosphingolipid biosynthesis - lacto and neolacto series	2/358	0.280565261354822	0.567142635452961	Snrnp70, Hspa2, Tra2a
mmu052116	KEGG	A-stage4	---	Renal cell carcinoma	4/358	0.290870143664691	0.583803196149699	Prnp, Itpr2, Grin2c, Ncam2, Notch1, Hspa2, Pik3r1
mmu046125	KEGG	A-stage4	---	Antigen processing and presentation	5/358	0.293965557045119	0.585058925329386	Entpd2, Adcy2, Adk
mmu049663	KEGG	A-stage4	---	Collecting duct acid secretion	2/358	0.295630481703541	0.585058925329386	Tlr3, Pik3r1
mmu050317	KEGG	A-stage4	---	Amphetamine addiction	4/358	0.299974046215515	0.589532326937435	Gnao1, Pik3r1
mmu050307	KEGG	A-stage4	---	Cocaine addiction	3/358	0.302950668942135	0.591276133176718	Bcl2, Itpr2, Mfn1, Il18, Ctsb
mmu041457	KEGG	A-stage4	---	Phagosome	9/358	0.308477087751661	0.596372788285302	Vcam1, Bcl2
mmu047423	KEGG	A-stage4	---	Taste transduction	5/358	0.30977667801392	0.596372788285302	Bcl2, Hspa2, Pik3r1
mmu051327	KEGG	A-stage4	---	Salmonella infection	12/358	0.317456375594302	0.600479386156895	Lars2
mmu015227	KEGG	A-stage4	---	Endocrine resistance	5/358	0.317727499140085	0.600479386156895	Pik3r1
mmu009823	KEGG	A-stage4	---	Drug metabolism - cytochrome P450	4/358	0.318275293016022	0.600479386156895	Cxcl14, Bmpr1b, Il33, Tnfrsf19, Il18, Cntfr, Lifr
mmu005202	KEGG	A-stage4	---	Amino sugar and nucleotide sugar metabolism	3/358	0.325179871688052	0.601762762495221	Cpe
mmu020103	KEGG	A-stage4	---	ABC transporters	3/358	0.325179871688052	0.601762762495221	Cr1l
mmu030604	KEGG	A-stage4	---	Protein export	2/358	0.325599708700398	0.601762762495221	Apoe, Fzd9, Itpr2, Grin2c, Atp2a2, Lrp1, Apc, Pik3r1, Fzd2
mmu052186	KEGG	A-stage4	---	Melanoma	4/358	0.327461008566304	0.601762762495221	Shc3, Pik3r1
mmu043507	KEGG	A-stage4	---	TGF-beta signaling pathway	5/358	0.333700513330801	0.609272550145915	Prnp, Fzd9, Bcl2, Gria2, Itpr2, Grin2c, Mfn1, Camk2d, Atp2a2, Camk2g, Apc, Fzd2
mmu046705	KEGG	A-stage4	---	Leukocyte transendothelial migration	6/358	0.33655797187676	0.610550679750789	Bcl2, Gnao1, Itpr2, Gng12, Pik3r1
mmu041146	KEGG	A-stage4	---	Oocyte meiosis	6/358	0.343745298634876	0.61961732174312	Hdac8, Pik3r1, Cr1l, Clcn3
mmu003803	KEGG	A-stage4	---	Tryptophan metabolism	3/358	0.347408199691841	0.622256458941716	Sirpa, Pik3r1
mmu000532	KEGG	A-stage4	---	Ascorbate and aldarate metabolism	2/358	0.355226018906974	0.632257631136312	Adcy2, Slc2a1, Pik3r1, Canx, Rb1
mmu047227	KEGG	A-stage4	---	Neurotrophin signaling pathway	6/358	0.358162706427689	0.632510145637568	Atp6v0b, Cox10
mmu009201	KEGG	A-stage4	---	Sulfur metabolism	1/358	0.362941107947857	0.632510145637568	Notch1
mmu051006	KEGG	A-stage4	---	Bacterial invasion of epithelial cells	4/358	0.364307963741779	0.632510145637568	Hsp90b1
mmu052126	KEGG	A-stage4	---	Pancreatic cancer	4/358	0.364307963741779	0.632510145637568	Pnn, Cyfip1, Eif2s3y
mmu046117	KEGG	A-stage4	---	Platelet activation	6/358	0.379856586211614	0.655484231084675	Fbxo2, Ubr5
mmu049236	KEGG	A-stage4	---	Regulation of lipolysis in adipocytes	3/358	0.391582189523384	0.671622785667381	Rasa2, Hdac8, Pik3r1, Rb1
mmu015247	KEGG	A-stage4	---	Platinum drug resistance	4/358	0.401072101101047	0.683755449467447	Dhrs3
mmu000403	KEGG	A-stage4	---	Pentose and glucuronate interconversions	2/358	0.412947234849178	0.698228536295796	Bcl2, Hes1, Pik3r1, Rb1
mmu041447	KEGG	A-stage4	---	Endocytosis	12/358	0.415427593156916	0.698228536295796	Pik3r1
mmu049217	KEGG	A-stage4	---	Oxytocin signaling pathway	7/358	0.416963330862154	0.698228536295796	Rora
mmu040126	KEGG	A-stage4	---	ErbB signaling pathway	4/358	0.437450707350859	0.72485241589527	Srebf1, Pik3r1
mmu049744	KEGG	A-stage4	---	Protein digestion and absorption	5/358	0.437985028685835	0.72485241589527	Itpr2, Mfn1, Camk2d, Camk2g
mmu047147	KEGG	A-stage4	---	Thermogenesis	10/358	0.449520812041962	0.739618545394623	Tlr3, Hbegf, Egfr, Pik3r1
mmu051457	KEGG	A-stage4	---	Toxoplasmosis	5/358	0.453821143947728	0.742377940677498	Slc1a3, Slc1a2, Gria2, Ppargc1a, Kcnj10
mmu006043	KEGG	A-stage4	---	Glycosphingolipid biosynthesis - ganglio series	1/358	0.459356537361923	0.747114368238071	Utp14b
mmu006032	KEGG	A-stage4	---	Glycosphingolipid biosynthesis - globo and isoglobo series	1/358	0.481093999134658	0.777997724314905	Rb1
mmu049357	KEGG	A-stage4	---	Growth hormone synthesis, secretion and action	5/358	0.500519707705993	0.804812939095431	Slc1a2, Bcl2, Chchd10, Gria2, Grin2c, Hnrnpa2b1
mmu001403	KEGG	A-stage4	---	Steroid hormone biosynthesis	4/358	0.508030627394302	0.807696973950218	Tlr3, Bcl2, Pik3r1, Zfp950
mmu050207	KEGG	A-stage4	---	Prion disease	11/358	0.514087169606527	0.807696973950218	Abhd3, Acsl6, Acsl3, Naaa, Slc27a1, Mfsd2a, Cyp2d22, Appl2, Acsbg1, Hacd2, Gpam, Mgll, Pdpn, Crot, Cyp4f14, Acss1, Elovl5, Cyp4f15, Degs1, Ppargc1a, Acot11, Scd2, Qk, Dbi, Srebf1, Elovl2, Fads2, Acadl, Acss2, Mid1ip1, Agt, Cpt1a, Sox9, Hadhb, Hacd3, Cyp2j6, Ivd, Phyh, Por, Eci1, Insig1, Etfb, Gk, Tecr, Abcd2, Akt2, Them4, Abcd3
mmu043107	KEGG	A-stage4	---	Wnt signaling pathway	7/358	0.514790101518196	0.807696973950218	Abhd3, Smpdl3a, Pla2g7, Mfsd2a, Prdx6, Mt3, Mgll, Crot, Cyp4f14, Pld2, Sorl1, Psap, Pnpla7, Cyp4f15, Asah1, Gpld1, Dbi, Acadl, Smpd2, Cpt1a, Hadhb, Smpd1, Ldlr, Ivd, Gm2a, Phyh, Eci1, Etfb, Abcd2, Akt2, Abcd3, Lrp1, Plcb1
mmu046307	KEGG	A-stage4	---	JAK-STAT signaling pathway	7/358	0.514790101518196	0.807696973950218	Lcat, Slco1c1, Gpr37, Naaa, Msmo1, Slc7a11, Plpp3, Aldh1a1, Cyp2d22, Pmp22, Dio2, Mt3, Apoe, Cyp7b1, Cpq, Soat1, Retsat, Ldhb, Cyp4f14, Rbp1, Cyp4f15, Asah1, Epas1, Srebf1, Dhrs3, Acadl, Lpcat3, Ctsl, Dhcr24, Fgfr1, Smpd1, Ldlr, Ctsb, Sqle, Por, Insig1, Pgp, Gk, Sc5d, Pts, Haghl, Aplp2, Npc1, Adcyap1r1, Lrp1, Hmgcr, Dhcr7, Cyp51, Abca1, Plcb1
mmu052227	KEGG	A-stage4	---	Small cell lung cancer	4/358	0.516583576978761	0.807696973950218	Mertk, Bcan, Vegfa, Cspg5, Atp1b2, Sdc4, Vcam1, Ptn, Dmd, Fam107a, Sned1, Ttyh1, Adamts9, Pdpn, Macf1, Limch1, Prex1, Ptprz1, Fermt2, Vcl, Kank1, Sirpa, Cd63, Emp2, Itgb5, Itgb8, Gpm6b, Agt, Dlc1, Dock1, Dag1, Itgav, Itga6, Epdr1, Mink1, Notch1, Calr, Clasp2, Lrp1, Hsd17b12, S100a10
mmu001205	KEGG	A-stage4	---	Primary bile acid biosynthesis	1/358	0.52198883952343	0.811663964753465	Omg, Gpr37l1, Serpine2, Cspg5, Fgfr3, Daam2, Clu, Ptn, Plpp3, Dmd, Pmp22, Id4, Mt3, Lgi4, Metrn, Gfap, Ntrk2, Ptprz1, Dner, Wasf3, Hes1, Qk, Phgdh, Agt, Sox9, Dab1, Dag1, Ldlr, Hes5, Pou3f2, Akt2, Notch1, Id2, Lrp1
mmu006703	KEGG	A-stage4	---	One carbon pool by folate	1/358	0.541214543989289	0.829735548997617	Hsd11b1, Abhd3, Smpdl3a, Pla2g7, Naaa, Mfsd2a, Prdx6, Plcd4, Mt3, Apoe, Mgll, Crot, Cyp4f14, Pld2, Sorl1, Psap, Pnpla7, Cyp4f15, Asah1, Gpld1, Dbi, Ddhd1, Acadl, Smpd2, Cpt1a, Hadhb, Smpd1, Ldlr, Ivd, Gm2a, Phyh, Eci1, Etfb, Abcd2, Akt2, Abcd3, Lrp1, Plcb1
mmu040706	KEGG	A-stage4	---	Phosphatidylinositol signaling system	4/358	0.541816412381157	0.829735548997617	Lcat, Hsd11b1, Bmpr1b, Msmo1, Cyp2d22, Pmp22, Adora2b, Mt3, Apoe, Cyp7b1, Soat1, Pde8b, Ppargc1a, Asah1, Srebf1, Acadl, Lpcat3, Nr3c1, Agt, Dhcr24, Fgfr1, Smpd1, Rora, Ldlr, Sqle, Por, Insig1, Tecr, Sc5d, Aplp2, Npc1, Lrp1, Hmgcr, Dhcr7, Cyp51, Abca1, Hsd17b12
mmu052246	KEGG	A-stage4	---	Breast cancer	6/358	0.542406630970174	0.829735548997617	Lcat, Msmo1, Pmp22, Mt3, Apoe, Cyp7b1, Soat1, Srebf1, Acadl, Lpcat3, Dhcr24, Fgfr1, Smpd1, Ldlr, Sqle, Por, Insig1, Sc5d, Aplp2, Npc1, Lrp1, Hmgcr, Dhcr7, Cyp51, Abca1
mmu045205	KEGG	A-stage4	---	Adherens junction	3/358	0.547219549886146	0.83149012742845	Lcat, Msmo1, Pmp22, Mt3, Apoe, Cyp7b1, Soat1, Srebf1, Acadl, Lpcat3, Dhcr24, Smpd1, Ldlr, Sqle, Por, Insig1, Sc5d, Aplp2, Npc1, Lrp1, Hmgcr, Dhcr7, Cyp51, Abca1
mmu008302	KEGG	A-stage4	---	Retinol metabolism	4/358	0.550077602770083	0.83149012742845	Gpr37l1, Ednrb, Cd38, Fgfr3, Daam2, Atp1b2, Ptn, Appl2, Pmp22, Id4, Ntm, Mt3, Apoe, Gfap, Rfx4, Ptprz1, Jam2, Xylt1, Kank1, Ngef, Sorl1, Cpe, Fuom, Sox21, Hes1, Itm2c, Rgma, Lrp4, Sox9, Spag9, Dab1, Tulp3, Ldlr, Hes5, Ctsz, Notch1, Id2, Calr, Lrp1, Sox2
mmu042177	KEGG	A-stage4	---	Necroptosis	7/358	0.552367999846462	0.83149012742845	Omg, Gpr37l1, Serpine2, Cspg5, Fgfr3, Daam2, Clu, Atp1b2, Ptn, Plpp3, Dmd, Pmp22, Id4, Mt3, Lgi4, Metrn, Gfap, Ntrk2, Ptprz1, Dner, Wasf3, Hes1, Qk, Phgdh, Dbi, Zcchc24, Agt, Sox9, Dab1, Dag1, Ldlr, Hes5, Ufl1, Pou3f2, Akt2, Notch1, Id2, Lrp1
mmu005624	KEGG	A-stage4	---	Inositol phosphate metabolism	3/358	0.556774269073965	0.833612336863449	Lcat, Naaa, Msmo1, Plpp3, Aldh1a1, Pmp22, Mt3, Apoe, Cyp7b1, Soat1, Retsat, Rbp1, Asah1, Srebf1, Dhrs3, Acadl, Lpcat3, Dhcr24, Fgfr1, Smpd1, Ldlr, Sqle, Por, Insig1, Pgp, Gk, Sc5d, Pts, Aplp2, Npc1, Adcyap1r1, Lrp1, Hmgcr, Dhcr7, Cyp51, Abca1, Plcb1
mmu007702	KEGG	A-stage4	---	Pantothenate and CoA biosynthesis	1/358	0.559669060085001	0.833612336863449	Lcat, Msmo1, Pmp22, Mt3, Apoe, Cyp7b1, Soat1, Srebf1, Acadl, Lpcat3, Dhcr24, Smpd1, Ldlr, Sqle, Por, Insig1, Sc5d, Aplp2, Npc1, Lrp1, Hmgcr, Dhcr7, Cyp51, Abca1
mmu052043	KEGG	A-stage4	---	Chemical carcinogenesis	4/358	0.58231945132205	0.862808401697068	Fgfr3, Acsl3, Slc27a1, Mfsd2a, Appl2, Pdgfrb, Cd81, Adora2b, Apoe, Gpam, Elovl5, Pde8b, Sorl1, Psap, Thrsp, Ppargc1a, Asah1, Gpld1, Dbi, Srebf1, Acadl, Lpcat3, Nr3c1, Mid1ip1, Agt, Ppp2r5a, Cpt1a, Sox9, Rora, Ldlr, Por, Insig1, Pik3ip1, Gk, Abcd2, Akt2, Id2, Rb1, Dhcr7
mmu043606	KEGG	A-stage4	---	Axon guidance	7/358	0.594551720651162	0.876344463251452	Gpr37l1, Ednrb, Cd38, Fgfr3, Daam2, Atp1b2, Ptn, Appl2, Pmp22, Id4, Ntm, Mt3, Apoe, Gfap, Ptprz1, Xylt1, Kank1, Ngef, Sorl1, Fuom, Sox21, Hes1, Itm2c, Rgma, Lrp4, Sox9, Spag9, Dab1, Ldlr, Hes5, Ctsz, Notch1, Id2, Calr, Lrp1, Sox2
mmu051426	KEGG	A-stage4	---	Chagas disease	4/358	0.597934590278408	0.87676419196264	Vcam1, Ptn, Plpp3, Nrcam, Mfge8, Cadm1, Cd81, Gfap, Ptprz1, Fermt2, Cdh19, Nrxn1, Jam2, Cdh11, Sirpa, Emp2, Cpe, Ccdc141, Itgb5, Ctnnd2, Itgb8, Bsg, Fgfr1, Itgav, Itga6, Timp2, Nrxn2, Tenm3, Calr, Cdh10, Nptn
mmu005911	KEGG	A-stage4	---	Linoleic acid metabolism	2/358	0.602183779720838	0.878443348768027	Gpr37l1, Ednrb, Gpr37, Clu, Fbxo2, Apoe, Tpp1, Cst3, Soat1, Ramp1, Gstm5, Gstm1, Prnp, Ghr, Sorl1, Laptm4b, Psap, Anxa5, Ctsd, Mgst1, Itm2b, Acot11, Dbi, Acadl, Itm2c, Ctsl, Dhcr24, Ldlr, Ctsb, Cryab, Ogt, Gsap, Calr, Adcyap1r1
mmu001906	KEGG	A-stage4	---	Oxidative phosphorylation	5/358	0.622851336599793	0.903932965424315	Gpr37l1, Ednrb, Gpr37, Clu, Fbxo2, Apoe, Tpp1, Cst3, Ramp1, Gstm5, Gstm1, Prnp, Ghr, Sorl1, Anxa5, Ctsd, Mgst1, Itm2b, Itm2c, Ctsl, Dhcr24, Ldlr, Ctsb, Cryab, Ogt, Gsap, Calr, Adcyap1r1
mmu005343	KEGG	A-stage4	---	Glycosaminoglycan biosynthesis - heparan sulfate / heparin	1/358	0.626374089937205	0.904407487001168	Slco1c1, Gja1, Slc7a2, Slc7a10, Gabrb1, Slc27a1, Slc7a11, Mfsd2a, Slc4a4, Ttyh1, Slc1a3, Slc38a3, Slc6a11, Slc9a3r1, Sfxn5, Slc6a1, Slc1a2, Gabrg1, Slc3a2, Slc2a1, Slc12a4, Sfxn1, Slc33a1, Ttyh3, Mpc1, Gabra4, Gabra2, Slc1a4
mmu040107	KEGG	A-stage4	---	MAPK signaling pathway	11/358	0.638823061688942	0.91372087054729	Lgr4, Vegfa, Serpine2, Ptn, Apoe, Soat1, Gstm5, Gstm1, Fgfrl1, Prelp, Lxn, Mgst1, Acot11, Fgfr2, Dbi, Acadl, Cbs, Fgfr1, Nav2, Hbegf, Aplp1, Aplp2, Tkt, Hsd17b12
mmu005922	KEGG	A-stage4	---	alpha-Linolenic acid metabolism	1/358	0.641411535221351	0.91372087054729	Clu, Fbxo2, Apoe, Cst3, Prnp, Sorl1, Itm2b, Itm2c, Ldlr, Cryab, Gsap
[truncated: 2,644 more rows]
