# Supplementary material for: Traumatic brain injury promotes neurogenesis at the cost of astrogliogenesis in the adult hippocampus of male mice
Source: Nat Commun. 2024 Jun 18;15:5222. doi: 10.1038/s41467-024-49299-6 (PMC11189490; doi:10.1038/s41467-024-49299-6)
Supplement: Supplementary file 7 — Supplementary data 3 [file 41467_2024_49299_MOESM7_ESM.xlsx]

## Sheet: Supplementary data 3
Marker genes per astrocytic and neuronal subpopulations.
Gene symbol/Marker	Cluster	Ln fold change of the average expression	Percentage of the cells in the given cluster expressing this marker	Percentage of all other cells expressing this marker	P-value (Wilcoxon Rank Sum test)	Adjusted p-value (Bonferroni Correction)
Esco2	NSC-stage1	1.44006568798501	0.918	0.023	0	0
Aurkb	NSC-stage1	0.999133283003948	0.808	0.018	0	0
Hist1h1a	NSC-stage1	0.884296744936879	0.808	0.012	0	0
Hist1h2ab	NSC-stage1	0.840015114649121	0.685	0.005	0	0
Hist1h2af	NSC-stage1	0.469683004885704	0.521	0.002	0	0
Tk1	NSC-stage1	0.948369261514151	0.822	0.021	1.28787374398376e-300	2.00406033301312e-296
Hist1h3c	NSC-stage1	0.600288130493028	0.534	0.007	1.13220594211181e-266	1.76182566652019e-262
Hist1h2ak	NSC-stage1	0.537216996347328	0.534	0.008	9.6364550821803e-258	1.49952877533808e-253
Cdca5	NSC-stage1	0.650231101426113	0.63	0.013	9.34540526824541e-250	1.45423851379167e-245
Hist1h2ap	NSC-stage1	1.66958887071045	0.89	0.036	3.55933467829706e-249	5.53868069289806e-245
Kif11	NSC-stage1	1.17126097961683	0.904	0.038	1.41805975549615e-237	2.20664278552756e-233
Cdk1	NSC-stage1	1.40938248275463	0.918	0.041	5.14025386106129e-237	7.99874903319748e-233
Spc25	NSC-stage1	1.30721165154891	0.877	0.037	3.09100182936568e-233	4.80990794667594e-229
Ccna2	NSC-stage1	1.04698785902909	0.863	0.036	2.14679009971799e-226	3.34062007417116e-222
Ndc80	NSC-stage1	0.710056117795436	0.671	0.019	2.02869508737799e-223	3.1568524254689e-219
Haspin	NSC-stage1	0.487671069451408	0.507	0.009	1.07729629215005e-221	1.6763807602147e-217
Cdca2	NSC-stage1	0.775420707188171	0.712	0.023	3.07493683960933e-217	4.78490921611609e-213
Prc1	NSC-stage1	1.52777515397843	0.973	0.053	8.74232780834911e-217	1.3603936302572e-212
Hist1h1b	NSC-stage1	2.38661516319705	0.973	0.059	1.6542923660409e-208	2.57424435079624e-204
Hmmr	NSC-stage1	0.983625876515458	0.836	0.036	2.9088851004788e-206	4.52651610485506e-202
Ncapg	NSC-stage1	0.775420707188171	0.712	0.026	5.69627313139105e-204	8.86397061975761e-200
Mxd3	NSC-stage1	0.930412808073173	0.795	0.035	1.30101608571578e-200	2.02451113098233e-196
Bub1	NSC-stage1	0.681221967758346	0.685	0.025	4.15803948504476e-195	6.47032524267816e-191
Hist1h2bj	NSC-stage1	0.444607930349265	0.479	0.01	7.83295020375065e-195	1.21888538120564e-190
Top2a	NSC-stage1	2.29313123954299	1	0.07	2.59334313078048e-193	4.0355012458075e-189
Sgo1	NSC-stage1	0.778005377273747	0.74	0.031	4.86766363862541e-192	7.57457138806501e-188
Hist1h3e	NSC-stage1	0.661668490469983	0.658	0.023	6.87476271393816e-192	1.06978182591592e-187
Kif15	NSC-stage1	0.944586067732258	0.836	0.043	5.82966564752807e-190	9.07154271411844e-186
Birc5	NSC-stage1	1.39235654007604	0.945	0.057	8.14912620394955e-190	1.26808552859659e-185
Pbk	NSC-stage1	1.74145142125472	0.945	0.062	5.52760039325369e-188	8.60149897194207e-184
Ckap2l	NSC-stage1	0.932111079168296	0.849	0.043	9.72359106387175e-188	1.51308800544908e-183
Neil3	NSC-stage1	0.885456624056023	0.767	0.035	4.06843148184565e-187	6.33088622890002e-183
Rad51ap1	NSC-stage1	0.80303360800027	0.753	0.034	5.51382515539167e-186	8.58006332430497e-182
Melk	NSC-stage1	0.72565601704846	0.699	0.028	1.28426686492877e-184	1.99844766851566e-180
Sgo2a	NSC-stage1	0.907047110505079	0.808	0.04	6.18771018077766e-183	9.62869581230812e-179
Ska1	NSC-stage1	0.579260024650802	0.575	0.018	1.11994078678287e-181	1.74273985831282e-177
Knl1	NSC-stage1	1.19571903259617	0.904	0.055	1.99810139242423e-180	3.10924557675135e-176
Iqgap3	NSC-stage1	0.419181976312642	0.438	0.009	4.02821418556051e-180	6.26830409415071e-176
E2f8	NSC-stage1	0.501685279533553	0.479	0.011	1.04264634488392e-179	1.62246197727387e-175
Shcbp1	NSC-stage1	0.713832956790462	0.74	0.034	1.68220252595188e-179	2.61767535063371e-175
Kif4	NSC-stage1	0.698841466583045	0.699	0.029	1.44051182066766e-178	2.24158044414095e-174
Mis18bp1	NSC-stage1	0.839756715812573	0.767	0.037	1.49468994073893e-177	2.32588701678385e-173
Asf1b	NSC-stage1	0.481144941871336	0.521	0.015	3.85264213758907e-173	5.99509643030234e-169
Hist2h2ac	NSC-stage1	0.683636225364992	0.589	0.021	1.5454223841378e-172	2.40483177195683e-168
Incenp	NSC-stage1	0.909117843610075	0.863	0.052	2.1072198562785e-172	3.27904481835497e-168
Hist1h2bm	NSC-stage1	0.393543846839322	0.397	0.007	1.71152361765022e-171	2.66330190142551e-167
Spc24	NSC-stage1	1.45552589237772	0.945	0.071	3.46849680165662e-170	5.39732787305787e-166
Rrm2	NSC-stage1	1.59647388265729	0.986	0.08	9.28097039490747e-169	1.44421180315155e-164
Kif23	NSC-stage1	0.820605721378167	0.753	0.038	1.2805223418889e-167	1.99262081621331e-163
Hist1h2ae	NSC-stage1	2.24101306917711	0.973	0.08	4.48707399801592e-167	6.98233584831257e-163
Nusap1	NSC-stage1	1.07335769529344	0.767	0.042	6.16267302041525e-167	9.58973548706817e-163
Pclaf	NSC-stage1	2.31467224729915	0.973	0.082	2.08067153428567e-163	3.23773297450193e-159
Cdca3	NSC-stage1	1.19006753289	0.877	0.057	6.01681421823968e-163	9.36276460500277e-159
Cdca8	NSC-stage1	1.31322196858084	0.945	0.072	1.36905205532412e-156	2.13038190328987e-152
Tcf19	NSC-stage1	0.764891626723835	0.671	0.033	5.04256691154269e-156	7.84673837105157e-152
Tpx2	NSC-stage1	1.20439763786223	0.959	0.072	7.42285064721842e-156	1.15506978921366e-151
Pimreg	NSC-stage1	0.915451739697253	0.781	0.045	9.25335763410534e-155	1.43991498144313e-150
Clspn	NSC-stage1	0.995237777538682	0.767	0.046	4.4913225883725e-153	6.98894707976645e-149
E2f7	NSC-stage1	0.369488801038204	0.425	0.011	8.93346666781676e-149	1.39013674817897e-144
Mki67	NSC-stage1	1.68275586091223	0.932	0.078	4.34912337660477e-147	6.76767088633469e-143
Hist1h2bn	NSC-stage1	0.260118373738307	0.274	0.003	2.12101318661993e-146	3.30050861969927e-142
Hist2h2bb	NSC-stage1	0.367402959170078	0.329	0.006	7.78775630245032e-146	1.21185275822429e-141
Cenpm	NSC-stage1	1.10156156637069	0.945	0.082	8.61294273420959e-146	1.34026001887035e-141
Gmnn	NSC-stage1	0.83030879123432	0.767	0.048	2.18358454318172e-145	3.39787590764508e-141
Cenph	NSC-stage1	0.853837029957841	0.781	0.052	2.9276695105123e-142	4.55574652530818e-138
Fbxo5	NSC-stage1	1.16660940426493	0.822	0.063	1.81965592700043e-140	2.83156658800537e-136
Foxm1	NSC-stage1	0.578620196921484	0.616	0.031	5.24018246036154e-137	8.15424792656859e-133
Cdc45	NSC-stage1	0.692559735368518	0.74	0.048	1.0866343350972e-136	1.69091168884475e-132
Brca1	NSC-stage1	0.654019450143269	0.671	0.038	8.49229398386051e-136	1.32148586682853e-131
Ube2t	NSC-stage1	0.677957607218773	0.712	0.044	2.48845480919173e-135	3.87228452858325e-131
Ttk	NSC-stage1	0.555430837799074	0.548	0.024	2.50072091407507e-135	3.89137181439221e-131
Stil	NSC-stage1	0.48619658309674	0.493	0.019	1.26041969353603e-134	1.96133908511142e-130
Mybl2	NSC-stage1	0.392383783157918	0.452	0.016	1.58214588879522e-131	2.46197721755425e-127
Bub1b	NSC-stage1	0.618240631282946	0.699	0.043	1.43358843509272e-129	2.23080696384779e-125
Anln	NSC-stage1	0.604637363859788	0.589	0.031	3.56402381648371e-126	5.54597746083031e-122
Cenpn	NSC-stage1	0.507560328553401	0.548	0.026	5.14949886281587e-126	8.01313518042778e-122
Plk1	NSC-stage1	0.607084147561515	0.521	0.024	3.7446765439119e-123	5.82709116998131e-119
Kif18b	NSC-stage1	0.256830145152628	0.301	0.006	1.32811086707383e-121	2.06667332025358e-117
Kif20b	NSC-stage1	0.691584624981899	0.726	0.052	8.03341781829865e-121	1.25008014670545e-116
Ube2c	NSC-stage1	1.39349206304206	0.863	0.078	1.75149293150919e-119	2.72549815072145e-115
Kif2c	NSC-stage1	0.510695276259354	0.589	0.032	1.93786734929072e-118	3.01551538223129e-114
Cenpk	NSC-stage1	0.927215442075707	0.849	0.08	2.08382429228957e-118	3.2426389812318e-114
Ect2	NSC-stage1	0.548435604242201	0.589	0.033	2.14535930371506e-117	3.33839361251101e-113
Kif22	NSC-stage1	0.721240561746356	0.685	0.048	4.02355219929868e-117	6.26104957732868e-113
Hist1h2bb	NSC-stage1	0.27766423205547	0.301	0.007	1.53173282526275e-116	2.38352944939137e-112
Uhrf1	NSC-stage1	1.01891298732508	0.781	0.067	5.57421607896115e-116	8.67403764047144e-112
Ercc6l	NSC-stage1	0.367232878286759	0.411	0.015	6.55839737324163e-115	1.02055221525013e-110
Brip1	NSC-stage1	0.426355140425056	0.438	0.018	7.10857571687588e-115	1.10616546730306e-110
Ccnb1	NSC-stage1	0.768301477286657	0.671	0.046	4.41001653505053e-114	6.86242673019213e-110
Cenpu	NSC-stage1	0.560456025044625	0.644	0.043	4.92963776400147e-113	7.67100932456269e-109
Hist1h3i	NSC-stage1	0.305853291005639	0.329	0.009	4.47552672183253e-112	6.9643671318436e-108
Fanca	NSC-stage1	0.312784751641556	0.356	0.011	1.03734914033778e-111	1.61421899727962e-107
Mcm10	NSC-stage1	0.447108682847165	0.452	0.02	1.65277554679873e-111	2.57188402837351e-107
Nuf2	NSC-stage1	0.762211613480014	0.74	0.061	5.26831880559836e-111	8.19803089339161e-107
Aunip	NSC-stage1	0.311780483417557	0.37	0.012	1.81951339611575e-110	2.83134479569571e-106
Gen1	NSC-stage1	0.456645308771813	0.521	0.027	4.36853606765687e-110	6.79787897488086e-106
Ccnb2	NSC-stage1	0.608000785085778	0.671	0.046	7.67479681452109e-110	1.19427513230763e-105
Kif20a	NSC-stage1	0.448309884192799	0.507	0.026	1.65008915829608e-108	2.56770373922453e-104
Spdl1	NSC-stage1	0.44075957695719	0.425	0.018	1.68108781487094e-108	2.61594074872067e-104
Hist1h3f	NSC-stage1	0.287668238849269	0.288	0.007	2.04548311995285e-108	3.18297628295863e-104
Ckap2	NSC-stage1	0.937569306264312	0.836	0.084	9.92356314718503e-108	1.54420566133346e-103
Cenpf	NSC-stage1	1.49225274808315	0.932	0.107	2.52420062849296e-107	3.9279085979979e-103
Cks2	NSC-stage1	1.25386627853708	0.918	0.105	6.59074087561945e-107	1.02558518765514e-102
Nsl1	NSC-stage1	0.356592043065862	0.397	0.015	8.74827176179491e-107	1.36131856885291e-102
Rtkn2	NSC-stage1	0.345114797321992	0.397	0.015	2.22708343405397e-106	3.46556453173138e-102
Hells	NSC-stage1	1.09400015331096	0.877	0.096	5.06396489536479e-106	7.88003577367716e-102
Rad51	NSC-stage1	0.711351676430324	0.699	0.057	5.40292531811256e-106	8.40749208751495e-102
Lrr1	NSC-stage1	0.41954101752038	0.397	0.016	1.03727403615551e-103	1.61410212766158e-99
Tacc3	NSC-stage1	0.65263561872111	0.712	0.06	1.2571749786866e-103	1.95628998433422e-99
Rmi2	NSC-stage1	0.399473218128406	0.493	0.026	2.18867268662612e-103	3.40579356765891e-99
Mthfd2	NSC-stage1	0.88859788882092	0.74	0.069	6.53113861743238e-103	1.01631048025865e-98
Kifc1	NSC-stage1	0.488004184773324	0.534	0.032	1.04904300139618e-102	1.6324158144726e-98
Kif14	NSC-stage1	0.306774215139413	0.37	0.014	3.77599950099029e-101	5.875832823491e-97
Mybl1	NSC-stage1	0.432590203635959	0.507	0.029	1.44245809163734e-100	2.24460903639687e-96
Dscc1	NSC-stage1	0.472574081415443	0.507	0.029	1.73384833910938e-100	2.6980414004881e-96
Ncaph	NSC-stage1	0.506574378264017	0.507	0.029	2.82479888253458e-100	4.39566954111205e-96
Trip13	NSC-stage1	0.513861878037969	0.562	0.037	1.1016239578783e-99	1.71423704085442e-95
Ncapg2	NSC-stage1	0.870634163363122	0.753	0.074	1.25724949238482e-99	1.95640593510002e-95
Ccnf	NSC-stage1	0.331388954805933	0.315	0.01	5.06169926173921e-99	7.87651022119239e-95
Pole	NSC-stage1	0.443784914868071	0.521	0.032	3.31279109052911e-98	5.15503421597235e-94
Mms22l	NSC-stage1	0.489717987941516	0.603	0.044	1.13423092042314e-97	1.76497673527045e-93
Mastl	NSC-stage1	0.484549621853455	0.521	0.032	1.75402526266092e-97	2.72943871122666e-93
Mad2l1	NSC-stage1	0.622731833726451	0.671	0.057	2.72657414720559e-96	4.24282203046662e-92
Neurl1b	NSC-stage1	0.419398590631696	0.466	0.025	3.76399246600128e-96	5.85714867634459e-92
Chtf18	NSC-stage1	0.31987773365353	0.356	0.014	1.70639448554103e-95	2.6553204589504e-91
Espl1	NSC-stage1	0.333799927585702	0.384	0.016	2.41340901404057e-95	3.75550576674854e-91
Chaf1a	NSC-stage1	0.514986105250251	0.671	0.057	2.8690821915901e-95	4.46457879833335e-91
Hist1h1d	NSC-stage1	0.638452965138907	0.699	0.062	3.25947858399393e-95	5.07207462455296e-91
Hist1h4d	NSC-stage1	1.24743005712265	0.918	0.135	5.502258020583e-95	8.5620637058292e-91
Fancd2	NSC-stage1	0.301830152564389	0.329	0.011	1.07137159842795e-94	1.66716134431374e-90
Tyms	NSC-stage1	1.32400701301066	0.918	0.14	1.87873847706487e-94	2.92350494416064e-90
Bard1	NSC-stage1	0.385415113841825	0.438	0.023	1.02194623805953e-92	1.59025054104444e-88
Cep55	NSC-stage1	0.386805863125221	0.438	0.023	1.5785444806702e-92	2.45637306637089e-88
Mcm5	NSC-stage1	0.843381115996543	0.808	0.093	1.64360592247872e-91	2.55761517596913e-87
Cenpi	NSC-stage1	0.296075101024004	0.37	0.016	1.98493306271325e-90	3.08875433888809e-86
Aspm	NSC-stage1	0.55827898485444	0.575	0.042	2.87192413084711e-90	4.46900114001119e-86
Knstrn	NSC-stage1	0.647585975828794	0.712	0.068	4.37613144685386e-89	6.80969814444929e-85
Lig1	NSC-stage1	1.06430931323405	0.863	0.118	3.94305102948103e-88	6.13578170697542e-84
Arhgap11a	NSC-stage1	0.603020484611767	0.685	0.064	2.06534399155085e-87	3.21388178525228e-83
Plk4	NSC-stage1	0.590732079408211	0.658	0.062	4.84295901938281e-87	7.53612853006158e-83
Cdc6	NSC-stage1	0.418161426054747	0.411	0.022	9.43777410389213e-87	1.46861202830665e-82
Fignl1	NSC-stage1	0.51761737097124	0.616	0.053	1.92631210472747e-86	2.99753426616641e-82
Gas2l3	NSC-stage1	0.452428722545291	0.521	0.036	2.57778224772432e-86	4.01128695568382e-82
Zfp367	NSC-stage1	0.603033215113412	0.644	0.061	2.24005993678385e-84	3.48575726762935e-80
Aurka	NSC-stage1	0.538056119551361	0.479	0.032	3.01597187566885e-84	4.69315383572829e-80
Fam111a	NSC-stage1	0.472719273735025	0.479	0.032	2.9438566071069e-83	4.58093526631904e-79
Ska3	NSC-stage1	0.31263946418761	0.384	0.02	1.42350479595614e-82	2.21511581298735e-78
Cenpw	NSC-stage1	0.774841133020955	0.753	0.092	1.67880822266482e-81	2.61239347528873e-77
Pkmyt1	NSC-stage1	0.327591041378573	0.425	0.025	5.99616144018331e-81	9.33062681706925e-77
Mcm3	NSC-stage1	0.859134659859602	0.753	0.089	7.31433758673443e-81	1.13818407187174e-76
Smc2	NSC-stage1	1.58133107641283	0.986	0.207	1.04934369808866e-80	1.63288372859576e-76
Dsn1	NSC-stage1	0.479266265100162	0.548	0.044	1.32914036767424e-80	2.06827532613789e-76
H2afx	NSC-stage1	1.79396800893845	0.959	0.203	2.49854914285773e-79	3.88799232120091e-75
Kntc1	NSC-stage1	0.346886853039897	0.411	0.024	5.04965241610023e-79	7.85776412469356e-75
Cenpq	NSC-stage1	0.644991872680045	0.699	0.078	2.44851316107425e-78	3.81013132994764e-74
Troap	NSC-stage1	0.358259737321791	0.356	0.018	3.07479777358349e-78	4.78469281547327e-74
Rad18	NSC-stage1	0.525011725969439	0.63	0.063	7.6498683582685e-78	1.19039601523016e-73
Racgap1	NSC-stage1	1.16272674914385	0.959	0.18	2.45581709489301e-77	3.82149698136302e-73
Dbf4	NSC-stage1	0.751886663188899	0.726	0.087	2.48887181586022e-77	3.87293343266008e-73
Pmf1	NSC-stage1	0.633591847658098	0.74	0.089	3.45519963743309e-77	5.37663615580963e-73
Psrc1	NSC-stage1	0.552726433233098	0.548	0.046	6.1078633029405e-77	9.50444608570571e-73
Tedc1	NSC-stage1	0.350359940133105	0.384	0.022	6.55116236674325e-77	1.01942637588892e-72
Lockd	NSC-stage1	1.05223560737688	0.89	0.145	1.70277587961765e-76	2.64968954627303e-72
Rrm1	NSC-stage1	1.0373668868824	0.932	0.176	2.422609887086e-76	3.76982324529452e-72
Cit	NSC-stage1	0.656282967343493	0.671	0.07	2.89078919101096e-76	4.49835706013216e-72
Ankle1	NSC-stage1	0.31887623131644	0.315	0.014	3.20088413217281e-76	4.9808957980741e-72
Rpa2	NSC-stage1	0.781935768095965	0.836	0.119	6.19947291002434e-76	9.64699979528887e-72
Pask	NSC-stage1	0.366570066410676	0.397	0.024	9.19822434387087e-75	1.43133569014975e-70
Cenpp	NSC-stage1	0.56290391122169	0.603	0.06	2.08591147102596e-74	3.2458868400635e-70
Timeless	NSC-stage1	0.638188331586391	0.726	0.089	2.59524926657078e-74	4.03846738371079e-70
Rad54b	NSC-stage1	0.319415751156881	0.384	0.022	3.86905070173723e-74	6.0206297969733e-70
Rfc5	NSC-stage1	0.608380575656437	0.74	0.095	1.27725264452416e-72	1.98753284014405e-68
Prr11	NSC-stage1	0.331974655362358	0.397	0.025	7.59279442519409e-72	1.18151474050445e-67
Efcab11	NSC-stage1	0.423192769324966	0.411	0.027	1.0824966281348e-71	1.68447300304057e-67
C330027C09Rik	NSC-stage1	0.428514038603643	0.548	0.049	1.30535917856159e-71	2.03126941775968e-67
Atad2	NSC-stage1	1.17395859453692	0.849	0.149	1.2002452747837e-70	1.86770167209092e-66
Rfc4	NSC-stage1	0.984223542038524	0.863	0.159	2.42982696858945e-70	3.78105374582204e-66
Prim1	NSC-stage1	0.805177589307457	0.822	0.13	2.53067058220669e-70	3.93797649297183e-66
Mis18a	NSC-stage1	0.444786233013264	0.534	0.049	3.81846052680677e-70	5.94190642576401e-66
Cenps	NSC-stage1	0.461303861426634	0.603	0.062	6.58436657134301e-70	1.02459328216669e-65
Mns1	NSC-stage1	0.681065355942783	0.726	0.094	9.04234939673389e-70	1.40707998962576e-65
Rbl1	NSC-stage1	0.443438953958202	0.479	0.039	1.25734664383768e-69	1.95655711247581e-65
Rcc1	NSC-stage1	0.560653218786369	0.658	0.08	1.62408190705115e-68	2.52723385556229e-64
Spag5	NSC-stage1	0.488282833329638	0.507	0.045	3.39594743461432e-68	5.28443380300334e-64
Chek1	NSC-stage1	0.441414360839748	0.534	0.05	6.11273382247717e-68	9.51202510115673e-64
Depdc1a	NSC-stage1	0.309411652570727	0.329	0.018	1.54503171297847e-67	2.40422384856579e-63
Fen1	NSC-stage1	0.689506680990584	0.685	0.089	2.14462169455261e-67	3.33724581889332e-63
Prim2	NSC-stage1	0.53708088011121	0.671	0.084	2.64402661132743e-66	4.11436980988662e-62
Rbbp8	NSC-stage1	0.527719232488454	0.644	0.078	1.23896484426548e-65	1.92795319416151e-61
Cenpa	NSC-stage1	0.811776427280283	0.699	0.088	3.62618994624696e-65	5.6427141753549e-61
Exo1	NSC-stage1	0.37777183383002	0.342	0.021	4.09381748919499e-65	6.37038939493633e-61
Mcm2	NSC-stage1	0.67119651804052	0.685	0.091	4.08583160222998e-64	6.35796255623008e-60
Eme1	NSC-stage1	0.28877304922388	0.288	0.014	6.63393650353512e-64	1.0323068593151e-59
Ccne1	NSC-stage1	0.413386365659526	0.452	0.038	7.611182258685e-64	1.18437607127397e-59
Cks1b	NSC-stage1	0.931090100017516	0.89	0.189	2.17910323279555e-62	3.39090254055316e-58
Ccne2	NSC-stage1	0.381405751818844	0.411	0.032	2.77346393783813e-62	4.31578723366992e-58
Dut	NSC-stage1	1.78863619216285	0.986	0.328	9.37218071222083e-62	1.45840504062868e-57
Slc2a4	NSC-stage1	0.301296113790419	0.342	0.022	1.59289380050727e-61	2.47870204296936e-57
Cdc20	NSC-stage1	0.601615274864937	0.534	0.054	1.83098443387679e-61	2.84919487755567e-57
Gtse1	NSC-stage1	0.299559356127716	0.329	0.02	5.51213856898359e-61	8.57743882719537e-57
Hist1h1e	NSC-stage1	1.38701364478083	0.918	0.24	2.21863974743402e-60	3.45242531098208e-56
Gins3	NSC-stage1	0.33899337347604	0.397	0.031	1.13925249712315e-59	1.77279081077333e-55
Nek2	NSC-stage1	0.282938216102407	0.329	0.021	1.99140452059119e-57	3.09882457449196e-53
Dhfr	NSC-stage1	0.722939491070485	0.726	0.117	3.04015041558863e-57	4.73077806169747e-53
Dtl	NSC-stage1	0.722801510870425	0.644	0.095	2.50442937334804e-56	3.89714254786689e-52
Cenpe	NSC-stage1	0.706364783432453	0.603	0.077	4.23310265252422e-56	6.58713103759293e-52
Cyp39a1	NSC-stage1	0.414937443825988	0.562	0.067	4.85166053665256e-56	7.54966896108505e-52
Dnajc9	NSC-stage1	1.04920256678497	0.973	0.284	1.29841527940109e-55	2.02046401627603e-51
Smc4	NSC-stage1	1.42499821089733	0.918	0.267	1.62892241202522e-55	2.53476616535245e-51
Tipin	NSC-stage1	0.891218930866417	0.904	0.228	2.71205626868002e-55	4.22023075969298e-51
Hirip3	NSC-stage1	0.804234823632062	0.863	0.181	4.1987505085435e-55	6.53367566634454e-51
Pcna	NSC-stage1	0.971659758392129	0.836	0.185	6.26079534097643e-55	9.74242363009342e-51
Rad54l	NSC-stage1	0.379176641698943	0.438	0.042	1.04655871768739e-54	1.62855002059334e-50
Brca2	NSC-stage1	0.526515596094685	0.589	0.078	2.1600547944593e-54	3.36126126565812e-50
Dlgap5	NSC-stage1	0.325790145067544	0.411	0.036	2.36980062253268e-54	3.6876467487231e-50
Cdt1	NSC-stage1	0.491407460316034	0.452	0.046	4.2910168149997e-54	6.67725126582103e-50
Pola1	NSC-stage1	0.49341134192055	0.63	0.091	2.76214051485542e-52	4.29816685516652e-48
Mcm6	NSC-stage1	1.08798783618162	0.89	0.226	3.86710402465821e-52	6.01760057277064e-48
Cenpl	NSC-stage1	0.313975579480736	0.342	0.027	1.58254786207537e-51	2.46260272817549e-47
Cdca4	NSC-stage1	0.460358633720211	0.589	0.082	3.17390652252157e-51	4.93891593969582e-47
Mcm4	NSC-stage1	0.601447839864958	0.671	0.111	6.65877497003959e-51	1.03617197308786e-46
Psmc3ip	NSC-stage1	0.623920169703546	0.658	0.109	2.58758797305551e-50	4.02654564487168e-46
Tuba1b	NSC-stage1	1.71057181034803	1	0.624	4.187207144258e-50	6.51571303717987e-46
Dek	NSC-stage1	1.64487534440505	1	0.678	4.63176524163031e-50	7.20748989250092e-46
Rangap1	NSC-stage1	0.877389251420506	0.822	0.19	4.505377909834e-49	7.01081856549268e-45
Chek2	NSC-stage1	0.387000190074446	0.466	0.053	1.29936399637077e-48	2.02194031475256e-44
Atad5	NSC-stage1	0.63952567030647	0.616	0.099	1.50748615077717e-48	2.34579919922435e-44
Ncapd3	NSC-stage1	0.742378045111105	0.795	0.176	6.19256037328087e-48	9.63624319686236e-44
Kif18a	NSC-stage1	0.553651930754041	0.589	0.089	9.29164431897721e-48	1.44587277247604e-43
Dna2	NSC-stage1	0.394849875653112	0.493	0.062	2.71463446411391e-47	4.22424268960765e-43
Hmgb2	NSC-stage1	2.01039608743654	1	0.669	4.10257143349832e-47	6.38401140766673e-43
Myb	NSC-stage1	0.31446891940194	0.329	0.027	5.20952218968039e-47	8.10653747936165e-43
Dnph1	NSC-stage1	0.488365272880884	0.589	0.091	7.07160275236034e-47	1.10041210429479e-42
Usp1	NSC-stage1	0.884180328574161	0.863	0.239	1.71504141672733e-46	2.6687759485694e-42
Nedd1	NSC-stage1	0.393511496838187	0.521	0.069	4.45277454943277e-46	6.92896247637233e-42
Haus4	NSC-stage1	0.476573844104859	0.548	0.08	7.39703914598636e-46	1.15105326150694e-41
Lmnb1	NSC-stage1	1.2177787506609	0.959	0.394	9.03610845076664e-46	1.4061088360238e-41
Asns	NSC-stage1	0.544512217604409	0.411	0.046	2.28941203082443e-45	3.56255406116589e-41
Insm1	NSC-stage1	0.842529711127162	0.822	0.2	5.90318299768438e-45	9.18594306269667e-41
Anp32b	NSC-stage1	1.27036051098544	0.986	0.532	9.25612520836409e-45	1.44034564367354e-40
Lsm2	NSC-stage1	0.802523742083957	0.877	0.24	1.04470018561809e-44	1.62565795884031e-40
Sapcd2	NSC-stage1	0.309055520355286	0.329	0.029	2.22925433171157e-44	3.46894266557637e-40
Dnmt1	NSC-stage1	0.739849455976981	0.849	0.22	5.649972659746e-44	8.79192245583075e-40
Chaf1b	NSC-stage1	0.533326723817399	0.493	0.069	1.22064761498914e-43	1.89944975368459e-39
Slbp	NSC-stage1	0.951315706471879	0.849	0.241	4.6295144597458e-43	7.20398745081044e-39
H2afz	NSC-stage1	1.77316894339589	1	0.932	4.77772887505722e-43	7.43462390247654e-39
H1fx	NSC-stage1	1.20143867669771	0.973	0.422	2.1127853743018e-42	3.28770532095103e-38
Kpna2	NSC-stage1	0.303479850699124	0.301	0.026	1.07922957720492e-41	1.67938914508858e-37
Selenoh	NSC-stage1	1.23072176280082	0.973	0.549	1.34280319225672e-41	2.08953604747069e-37
Rfc2	NSC-stage1	0.767701216593039	0.877	0.258	1.48165227098715e-41	2.30559909888311e-37
Tmpo	NSC-stage1	1.24242376167864	0.973	0.552	2.07294552359277e-41	3.22571052926271e-37
Pold1	NSC-stage1	0.390474474701998	0.452	0.06	4.39553069060004e-41	6.83988530764271e-37
H2afv	NSC-stage1	1.21171061033761	1	0.907	7.62944553024076e-41	1.18721801896076e-36
Nfatc2ip	NSC-stage1	0.344355052423647	0.466	0.063	8.67560024293785e-41	1.35001015380356e-36
Alyref	NSC-stage1	0.843328215788213	0.904	0.313	8.73063590720246e-41	1.35857425351977e-36
Wee1	NSC-stage1	0.512360005760411	0.589	0.103	3.68703938810381e-40	5.73740199182834e-36
Diaph3	NSC-stage1	0.409004664393959	0.466	0.064	7.82284387318172e-40	1.21731273510581e-35
Syce2	NSC-stage1	0.55252051345048	0.616	0.12	1.10635128706694e-39	1.72159323780486e-35
Slfn9	NSC-stage1	0.324368190028738	0.315	0.03	1.32769779970514e-39	2.06603054612116e-35
Cmc2	NSC-stage1	0.584413794314257	0.603	0.114	1.61067582969189e-39	2.50637265858355e-35
Ran	NSC-stage1	1.01759017018172	1	0.868	2.05738171859788e-39	3.20149169231017e-35
Traip	NSC-stage1	0.302248475097158	0.315	0.03	2.55893221387426e-39	3.98195441800974e-35
Stc2	NSC-stage1	0.3118697644998	0.329	0.033	3.05235021586227e-39	4.74976217090329e-35
Mcm7	NSC-stage1	0.961629440479258	0.918	0.339	3.1593595993363e-39	4.91627947252722e-35
Ranbp1	NSC-stage1	1.03758843077453	0.986	0.791	6.7330527562147e-39	1.04773033939457e-34
Hmgb1	NSC-stage1	1.08383895931491	1	0.988	7.35044640290955e-39	1.14380296475676e-34
Dtymk	NSC-stage1	0.841978148545983	0.973	0.412	9.74710329776567e-39	1.51674674416532e-34
Rpa3	NSC-stage1	0.628063502705699	0.808	0.213	1.18990026199572e-38	1.85160379769153e-34
Ppil1	NSC-stage1	0.636125535527408	0.781	0.199	1.19410247763145e-38	1.85814286544231e-34
Cntrob	NSC-stage1	0.432976866151479	0.562	0.096	1.63443887664497e-38	2.54335033594724e-34
Sae1	NSC-stage1	0.848914027039486	0.918	0.336	2.65630260485798e-38	4.1334724834195e-34
Nemp1	NSC-stage1	0.315440020490227	0.411	0.052	2.87449717788287e-38	4.47300505850354e-34
Ube2s	NSC-stage1	1.15984022006542	0.986	0.828	6.30379726759195e-38	9.80933892809983e-34
Cdkn3	NSC-stage1	0.274830467184081	0.329	0.034	1.26627815042003e-37	1.9704554298686e-33
Cntln	NSC-stage1	0.588467183641931	0.699	0.156	1.55490939885892e-37	2.41959451556437e-33
Hmgn2	NSC-stage1	1.32335411926924	1	0.862	2.77436193107943e-37	4.31718460095269e-33
Ncapd2	NSC-stage1	0.59828054952751	0.671	0.15	3.00916392154332e-37	4.68255997831356e-33
Bora	NSC-stage1	0.347708219321673	0.425	0.057	3.84751376742417e-37	5.98711617348875e-33
Cdca7	NSC-stage1	0.455845530206311	0.616	0.115	4.88909191043021e-37	7.60791592182045e-33
Slc7a1	NSC-stage1	0.469593825072387	0.507	0.085	1.45917969588518e-36	2.27062952476693e-32
Eif4ebp1	NSC-stage1	0.437728214161729	0.288	0.027	3.39319453691729e-36	5.28015001889699e-32
Cdk2	NSC-stage1	0.361421856688659	0.425	0.059	3.60559207032506e-36	5.61066182063283e-32
Ezh2	NSC-stage1	1.01798555613256	0.945	0.521	4.69291672957462e-36	7.30264772289107e-32
Skp2	NSC-stage1	0.468421175065282	0.575	0.11	5.34940455210267e-36	8.32420842352697e-32
Cdkn2d	NSC-stage1	0.75931522726384	0.767	0.218	1.03381671057609e-35	1.60872218332746e-31
Anp32e	NSC-stage1	0.930041458160945	0.959	0.563	1.96427902919466e-35	3.05661459732982e-31
Ptma	NSC-stage1	0.868652588161523	1	0.997	6.65367843851342e-35	1.03537890181707e-30
Itgb3bp	NSC-stage1	0.508279863970167	0.671	0.151	1.37024911298537e-34	2.13224464471653e-30
Cep192	NSC-stage1	0.461463872821193	0.616	0.128	6.19759880350643e-34	9.64408349813636e-30
Trim59	NSC-stage1	0.648678840243629	0.712	0.191	8.71299730695926e-34	1.35582951093593e-29
Clic1	NSC-stage1	0.803123927958784	0.89	0.331	1.53672874203596e-33	2.39130359548215e-29
Cdc7	NSC-stage1	0.379969380009536	0.493	0.085	2.59335765313441e-33	4.03552384404246e-29
Zgrf1	NSC-stage1	0.328917779037776	0.356	0.046	4.64943467894459e-33	7.23498530390568e-29
Tubb5	NSC-stage1	0.998373963243857	1	0.953	7.11300777018563e-33	1.10685513911859e-28
Shmt1	NSC-stage1	0.301202996695604	0.37	0.049	1.20146431246629e-32	1.8695986166288e-28
Nasp	NSC-stage1	1.04867463487663	0.959	0.669	2.83602195716555e-32	4.41313376754531e-28
Pold2	NSC-stage1	0.401628564702773	0.562	0.113	5.0777712672817e-32	7.90151986901706e-28
Ccdc34	NSC-stage1	0.914374990549711	0.959	0.587	5.50800859938132e-32	8.57101218149727e-28
Hmgn5	NSC-stage1	0.728044923944252	0.863	0.294	5.71688451793726e-32	8.89604399836217e-28
Dctpp1	NSC-stage1	0.745476901015172	0.877	0.319	6.23750483990306e-32	9.70618128137315e-28
Suz12	NSC-stage1	0.643832232748413	0.89	0.327	7.13327390005327e-32	1.11000875158729e-27
Cdkn2c	NSC-stage1	0.708079073606131	0.89	0.344	2.68299872156732e-31	4.1750143106309e-27
Bub3	NSC-stage1	0.735753731476349	0.918	0.365	2.92187162602327e-31	4.54672443725482e-27
Sumo2	NSC-stage1	0.700855288442036	0.986	0.984	3.52220631450503e-31	5.48090524600128e-27
Aim2	NSC-stage1	0.340790833371831	0.411	0.064	4.80673600330245e-31	7.47976189473895e-27
E2f3	NSC-stage1	0.420466751900744	0.534	0.105	5.01996082394075e-31	7.81156103813421e-27
Haus6	NSC-stage1	0.354225831447974	0.479	0.085	5.67332474540674e-31	8.82826063632743e-27
Tpm4	NSC-stage1	0.611304011038411	0.822	0.271	5.70097434925251e-31	8.87128618487184e-27
Rfc3	NSC-stage1	0.576615434390675	0.753	0.217	8.66392727985584e-31	1.34819372401837e-26
Wdr76	NSC-stage1	0.342172957146974	0.466	0.08	1.0270215179329e-30	1.59814818405539e-26
Clic4	NSC-stage1	0.682879297875768	0.836	0.297	2.44506286551554e-30	3.80476232502872e-26
Hpf1	NSC-stage1	0.651762475661492	0.918	0.366	2.51956531887775e-30	3.92069559270566e-26
Hjurp	NSC-stage1	0.869754003173942	0.849	0.344	6.21160001070507e-30	9.66587077665817e-26
Fkbp3	NSC-stage1	0.747062414761595	0.986	0.875	7.14530872437796e-30	1.11188149060045e-25
Suv39h2	NSC-stage1	0.383786621960707	0.507	0.1	9.57355092787493e-30	1.48974025988662e-25
A030001D20Rik	NSC-stage1	0.288503652670526	0.384	0.057	1.03657833430893e-29	1.61301954601812e-25
Hat1	NSC-stage1	0.628683765075843	0.616	0.155	1.19451111519371e-29	1.85877874635294e-25
Ttf2	NSC-stage1	0.269971673575802	0.315	0.04	1.3234372960252e-29	2.05940077634481e-25
Pola2	NSC-stage1	0.343928389638357	0.425	0.071	1.48918610244514e-29	2.31732249401488e-25
Blm	NSC-stage1	0.39552843983739	0.466	0.086	2.68805368553491e-29	4.18288034006088e-25
Hmgn1	NSC-stage1	0.714230767181045	1	0.927	4.28239648533818e-29	6.66383717083475e-25
Mis12	NSC-stage1	0.438150056302273	0.521	0.108	5.62521899119212e-29	8.75340327219405e-25
Tbc1d31	NSC-stage1	0.423314989898332	0.534	0.113	7.75464550567381e-29	1.2067003871379e-24
Haus5	NSC-stage1	0.314088519008653	0.397	0.064	1.05663316002798e-28	1.64422686031953e-24
Tex30	NSC-stage1	0.445884271627533	0.603	0.147	1.28120215120346e-28	1.9936786674877e-24
Wdhd1	NSC-stage1	0.296407824367616	0.384	0.059	1.31353246488682e-28	2.04398786861038e-24
Nrm	NSC-stage1	0.323865858248406	0.397	0.065	1.3410248738963e-28	2.08676880627002e-24
Ssrp1	NSC-stage1	0.721570543870811	0.932	0.485	1.60266760742499e-28	2.49391106391402e-24
Lsm8	NSC-stage1	0.759301786313295	0.849	0.342	3.09394537048998e-28	4.81448839101945e-24
Psip1	NSC-stage1	0.657530601184406	1	0.881	4.60101868347058e-28	7.15964517334857e-24
Rad21	NSC-stage1	0.705855709935204	0.877	0.365	1.08518133334833e-27	1.68865067282334e-23
Nucks1	NSC-stage1	0.759349185936139	0.973	0.756	1.96971608148264e-27	3.06507519439514e-23
Topbp1	NSC-stage1	0.525864536460997	0.685	0.196	2.29577106088565e-27	3.57244934784415e-23
Nxt1	NSC-stage1	0.47315474498149	0.63	0.167	2.82324468245388e-27	4.39325105036648e-23
Smc6	NSC-stage1	0.771744467805417	0.932	0.501	2.87082620930856e-27	4.46729266430504e-23
Lbr	NSC-stage1	0.432894264331782	0.603	0.152	1.0996215825358e-26	1.71112114458396e-22
Gemin6	NSC-stage1	0.307227022787929	0.411	0.072	1.43743697053866e-26	2.23679566985521e-22
Exosc8	NSC-stage1	0.506312048776678	0.712	0.219	2.2080805206754e-26	3.43599409822299e-22
Snrpd1	NSC-stage1	0.594843973456338	0.973	0.838	2.74330772127681e-26	4.26886114507885e-22
Pim1	NSC-stage1	0.513803722611761	0.603	0.164	3.44060371864075e-26	5.35392344657686e-22
Ccdc18	NSC-stage1	0.443766061350475	0.493	0.104	4.84224322804427e-26	7.53501468715969e-22
Prdx4	NSC-stage1	0.746922754079234	0.795	0.32	6.37400334633788e-26	9.91858660723638e-22
Hnrnpd	NSC-stage1	0.700092661987629	0.986	0.828	7.63576308662675e-26	1.18820109390999e-21
Eri2	NSC-stage1	0.321295207096748	0.425	0.079	7.75472176397497e-26	1.20671225369214e-21
Nsmce4a	NSC-stage1	0.684467661713209	0.808	0.328	1.18144514936983e-25	1.83844679693439e-21
Jade1	NSC-stage1	0.383312216145082	0.521	0.117	1.97846561684563e-25	3.07869034637348e-21
Rbm3	NSC-stage1	0.761266958730415	0.986	0.894	2.26335617831241e-25	3.52200854907194e-21
Rbbp4	NSC-stage1	0.684920652778771	0.945	0.657	3.04886584625312e-25	4.74434014335448e-21
Rfwd3	NSC-stage1	0.407311803742155	0.466	0.098	3.72800484914026e-25	5.80114834574716e-21
Cep128	NSC-stage1	0.291959752881384	0.397	0.071	7.33044738022272e-25	1.14069091683646e-20
Lin54	NSC-stage1	0.304054257933453	0.438	0.085	8.29968830636225e-25	1.29151449735303e-20
Nsd2	NSC-stage1	0.753966229672578	0.904	0.563	8.51158837546039e-25	1.32448826710539e-20
Nt5dc2	NSC-stage1	0.583629776826145	0.767	0.278	9.73275192348003e-25	1.51451352681273e-20
Dck	NSC-stage1	0.468760473199291	0.63	0.177	1.14862906503348e-24	1.7873816880986e-20
Ubr7	NSC-stage1	0.423111876265546	0.603	0.161	1.68385789528683e-24	2.62025127085583e-20
Nsmce1	NSC-stage1	0.533941785810379	0.781	0.293	3.27634165666989e-24	5.09831525194401e-20
Rnaseh2b	NSC-stage1	0.42904912865151	0.603	0.168	5.06754736530458e-24	7.88561045515045e-20
Rpa1	NSC-stage1	0.402152389188455	0.575	0.146	6.65750296908339e-24	1.03597403701907e-19
Lsm3	NSC-stage1	0.601272581881932	0.808	0.336	6.92038259726846e-24	1.07688073596094e-19
Casp8ap2	NSC-stage1	0.564086876659329	0.74	0.256	9.57479790265226e-24	1.48993430163172e-19
Rnaseh2c	NSC-stage1	0.522789119726052	0.808	0.307	1.45741406366029e-23	2.26788202446177e-19
Gins1	NSC-stage1	0.392474605554784	0.466	0.105	1.99106632293861e-23	3.09829830512478e-19
Nup62	NSC-stage1	0.369950315217715	0.575	0.151	2.16007893480218e-23	3.36129883044568e-19
Csrp2	NSC-stage1	0.474992611191637	0.603	0.171	2.37636749152379e-23	3.69786545356018e-19
Paics	NSC-stage1	0.637750471256838	0.863	0.373	2.46387357797043e-23	3.83403367467979e-19
Hnrnpab	NSC-stage1	0.63947378314688	0.973	0.894	2.73995368122298e-23	4.26364192335107e-19
Cep295	NSC-stage1	0.493296322094839	0.63	0.19	3.40435566397518e-23	5.29751784871177e-19
Lin9	NSC-stage1	0.342524866257511	0.466	0.104	4.13506689587822e-23	6.43457759667609e-19
Zcwpw1	NSC-stage1	0.327127487713937	0.397	0.078	4.37621657368966e-23	6.80983061031848e-19
H3f3b	NSC-stage1	0.785912904726298	1	0.994	5.18455971261183e-23	8.06769336879527e-19
Ybx1	NSC-stage1	0.584509845965062	0.986	0.973	5.45206245036986e-23	8.48395437902054e-19
Banf1	NSC-stage1	0.642955162241399	0.945	0.616	7.10617422507516e-23	1.10579177116395e-18
Ndc1	NSC-stage1	0.29271365942392	0.411	0.082	1.13987993687735e-22	1.77376716977484e-18
Lsm5	NSC-stage1	0.531568344796872	0.781	0.296	1.73450619141968e-22	2.69906508446817e-18
Cbx5	NSC-stage1	0.56501927765928	0.986	0.8	1.89134924579074e-22	2.94312856137497e-18
Vrk1	NSC-stage1	0.407619477277181	0.616	0.178	2.67726204963309e-22	4.16608747543404e-18
E2f1	NSC-stage1	0.425082734064812	0.534	0.141	5.00036389839191e-22	7.78106626228765e-18
Pycard	NSC-stage1	0.34184328040811	0.438	0.095	6.86953657666218e-22	1.0689685866944e-17
Tox3	NSC-stage1	0.571650569956916	0.658	0.216	7.07093136664634e-22	1.10030762996384e-17
Maz	NSC-stage1	0.552787147844087	0.781	0.313	1.16421804290666e-21	1.81163969656705e-17
Nap1l1	NSC-stage1	0.576121365375654	0.986	0.826	1.27264741981085e-21	1.98036664996767e-17
Hist1h4h	NSC-stage1	0.29007762991048	0.438	0.095	1.36503138894998e-21	2.12412534434506e-17
Ctps	NSC-stage1	0.478521416098951	0.603	0.191	1.67804570588702e-21	2.6112069229308e-17
Pold3	NSC-stage1	0.385657300396967	0.548	0.148	2.23550651452794e-21	3.47867168725693e-17
Gpsm2	NSC-stage1	0.256780631623046	0.356	0.067	3.8452418452236e-21	5.98358083535245e-17
Ppia	NSC-stage1	0.552789933953105	1	0.999	4.10656954613617e-21	6.39023287074249e-17
Tubb4b	NSC-stage1	0.750284733916629	0.932	0.695	6.60804477103452e-21	1.02827784682068e-16
Tmem107	NSC-stage1	0.300102187913458	0.466	0.11	6.97968997445388e-21	1.08610955692477e-16
Hmgb3	NSC-stage1	0.605430387729649	0.986	0.771	7.24841683548057e-21	1.12792614376913e-16
Hnrnpa3	NSC-stage1	0.566376019721751	0.986	0.943	7.96711460186136e-21	1.23976270319565e-16
Mars	NSC-stage1	0.380478626652673	0.575	0.163	8.88581618328439e-21	1.38272185628088e-16
Cdkn1a	NSC-stage1	0.268133639088043	0.26	0.038	9.44918554135319e-21	1.47038776208997e-16
Smco4	NSC-stage1	0.374188348763003	0.384	0.079	9.6321011363177e-21	1.4988512578224e-16
Nudc	NSC-stage1	0.563700526189198	0.945	0.729	1.51461751854667e-20	2.35689632061047e-16
Pole4	NSC-stage1	0.447726573612505	0.767	0.287	1.69477263613609e-20	2.63723569909137e-16
Gltp	NSC-stage1	0.34303440043672	0.452	0.109	1.78911413460979e-20	2.7840405048663e-16
Nup85	NSC-stage1	0.313594728990768	0.452	0.107	2.43934712202145e-20	3.79586805657758e-16
Raly	NSC-stage1	0.541763606856924	0.808	0.347	2.78769011459345e-20	4.33792458731887e-16
Nelfe	NSC-stage1	0.364870584610193	0.63	0.197	4.36188560598453e-20	6.78753019147253e-16
Srsf2	NSC-stage1	0.537418629577167	0.986	0.881	4.49440942706007e-20	6.99375050944818e-16
Dynlt1f	NSC-stage1	0.463127383152987	0.671	0.24	5.80539485417429e-20	9.03377493258061e-16
Meaf6	NSC-stage1	0.449198062597398	0.712	0.266	8.29344016824546e-20	1.29054222458068e-15
Nmral1	NSC-stage1	0.433988287666476	0.658	0.221	1.26199465007928e-19	1.96378987498837e-15
Snrpe	NSC-stage1	0.505361994347741	1	0.904	1.43734417354833e-19	2.23665126845856e-15
Nup35	NSC-stage1	0.28848617794335	0.438	0.104	1.49737427389722e-19	2.33006410761146e-15
Ung	NSC-stage1	0.275684108793198	0.356	0.071	1.63790592674371e-19	2.54874541260589e-15
Siva1	NSC-stage1	0.468260782423752	0.671	0.246	2.25332647729608e-19	3.50640133132043e-15
Jpt2	NSC-stage1	0.257957240771613	0.356	0.072	2.35650443585465e-19	3.66695655263343e-15
Supt16	NSC-stage1	0.559772906418087	0.945	0.577	2.86588953425587e-19	4.45961070425557e-15
Orc6	NSC-stage1	0.498980954639242	0.712	0.281	4.37424584468243e-19	6.80676395891033e-15
Hdgf	NSC-stage1	0.536790598434093	0.973	0.802	5.49765993070493e-19	8.55490861816995e-15
Sfmbt1	NSC-stage1	0.358403965236081	0.425	0.104	6.07382759405502e-19	9.45148311910902e-15
Atf5	NSC-stage1	0.473957092822207	0.548	0.164	6.85989356702653e-19	1.067468037965e-14
Ubald2	NSC-stage1	0.530162802714753	0.822	0.378	6.9415405604707e-19	1.08017312661485e-14
Srsf3	NSC-stage1	0.492852895402674	1	0.971	7.27798635639289e-19	1.1325274569183e-14
Nup205	NSC-stage1	0.255818174044354	0.452	0.11	7.83765382127872e-19	1.21961731112918e-14
Cep57	NSC-stage1	0.48654852605501	0.699	0.277	7.90056164288691e-19	1.22940639724963e-14
Hsp90aa1	NSC-stage1	0.487545164509472	1	0.983	8.54487249958367e-19	1.32966760966021e-14
Nbn	NSC-stage1	0.255135701161671	0.342	0.069	8.69186512890892e-19	1.35254113270952e-14
Tsen34	NSC-stage1	0.524662953644474	0.89	0.493	8.83317698592513e-19	1.37453067077981e-14
Ddx39	NSC-stage1	0.484841619655813	0.63	0.214	9.157802996681e-19	1.42504572431353e-14
Tfdp1	NSC-stage1	0.434486342686088	0.575	0.189	9.95965618778459e-19	1.54982209938116e-14
Odc1	NSC-stage1	0.555105223794498	0.973	0.729	1.01358701565047e-18	1.5772427550537e-14
Ccnd2	NSC-stage1	0.79852316568044	0.973	0.791	1.17279612915086e-18	1.82498805657166e-14
Brip1os	NSC-stage1	0.331974655362358	0.425	0.104	1.33013185506996e-18	2.06981817967436e-14
Cdk6	NSC-stage1	0.606558303768221	0.89	0.509	1.43055750972504e-18	2.22609054088313e-14
Pa2g4	NSC-stage1	0.532152459018363	0.836	0.406	1.49514467880687e-18	2.32659463469136e-14
Ptges3	NSC-stage1	0.494564345418227	0.973	0.672	1.84002099037714e-18	2.86325666312586e-14
Ipo5	NSC-stage1	0.457693760457183	0.658	0.246	1.90816570118898e-18	2.96929664762017e-14
Rbbp7	NSC-stage1	0.493350567385548	0.808	0.371	2.00137121380478e-18	3.11433374580162e-14
Aars	NSC-stage1	0.369670601615329	0.548	0.164	2.07225997409737e-18	3.22464374569291e-14
Hap1	NSC-stage1	0.272670347854247	0.329	0.066	2.0892236584961e-18	3.25104093498578e-14
Orc2	NSC-stage1	0.379726957043516	0.589	0.191	2.53177821533496e-18	3.93970008088273e-14
Paxip1	NSC-stage1	0.265587648542189	0.411	0.096	2.55668953517005e-18	3.97846458567812e-14
Sap30	NSC-stage1	0.413125495945528	0.671	0.239	2.70405461177712e-18	4.20777938138637e-14
Ppih	NSC-stage1	0.372661960677749	0.575	0.181	2.85726230339278e-18	4.44618587030951e-14
H1f0	NSC-stage1	0.78255095408632	0.918	0.633	3.23106232563136e-18	5.02785608491496e-14
Snrnp40	NSC-stage1	0.482632456597339	0.753	0.329	3.53721227366957e-18	5.50425601905721e-14
X1500009L16Rik	NSC-stage1	0.259122017102234	0.411	0.096	4.08039178174268e-18	6.34949765156979e-14
Atp5g2	NSC-stage1	0.52878114507768	0.986	0.936	4.1777679003738e-18	6.50102462977167e-14
Rnaseh2a	NSC-stage1	0.339902257883074	0.493	0.138	6.23893243082343e-18	9.70840275560434e-14
Mdc1	NSC-stage1	0.30028794401623	0.452	0.116	7.4592417036389e-18	1.16073260150325e-13
Snrpb	NSC-stage1	0.535804245733064	0.918	0.747	9.0740247594819e-18	1.41200899282298e-13
Ska2	NSC-stage1	0.406963889857564	0.548	0.174	1.25057495109354e-17	1.94601968139666e-13
Ppp1cc	NSC-stage1	0.513266737768679	0.904	0.564	1.29659434274021e-17	2.01763045673805e-13
Ddx39b	NSC-stage1	0.592505738748188	0.918	0.779	1.42036587350295e-17	2.21023133575794e-13
Cdk4	NSC-stage1	0.534945286738489	0.973	0.85	1.485355422513e-17	2.31136157297249e-13
Srsf7	NSC-stage1	0.540208574220386	0.945	0.749	1.52494386384925e-17	2.37296514653581e-13
Ccdc25	NSC-stage1	0.440914105829201	0.644	0.237	1.58394717082273e-17	2.46478019251725e-13
Cklf	NSC-stage1	0.407037226847802	0.603	0.207	1.58692233759736e-17	2.46940984953526e-13
Oxct1	NSC-stage1	0.573476555525699	0.932	0.634	2.82216538086889e-17	4.39157154917008e-13
Rbmx2	NSC-stage1	0.405524358136612	0.548	0.181	2.8575586147939e-17	4.44664696048079e-13
Cenpc1	NSC-stage1	0.427203838678415	0.658	0.245	3.18169089646739e-17	4.95102920399291e-13
G2e3	NSC-stage1	0.509077983996571	0.699	0.293	4.22732941229864e-17	6.57814729847791e-13
Gas2	NSC-stage1	0.267068371950461	0.356	0.08	4.43929238630589e-17	6.90798288233059e-13
Tubg1	NSC-stage1	0.372270525279163	0.562	0.184	4.8558953111199e-17	7.55625869363367e-13
Rif1	NSC-stage1	0.562734525148078	0.808	0.397	6.28984247174235e-17	9.78762387027826e-13
Lyar	NSC-stage1	0.37465465479446	0.63	0.219	7.08357930233246e-17	1.10227577523595e-12
Anapc15	NSC-stage1	0.341203087435067	0.521	0.157	7.3029057689072e-17	1.13640516669965e-12
Gins2	NSC-stage1	0.292583611401906	0.384	0.093	9.14241508917823e-17	1.42265121202703e-12
Set	NSC-stage1	0.44918115332971	1	0.948	9.64992652133483e-17	1.50162506598491e-12
Snrpf	NSC-stage1	0.484049539891804	0.973	0.795	1.09365786704597e-16	1.70184100691023e-12
Lsm6	NSC-stage1	0.499833477311882	0.932	0.539	1.20320178807154e-16	1.87230230241812e-12
Hint1	NSC-stage1	0.461940981822385	0.973	0.959	1.31300572684803e-16	2.04316821154822e-12
Xpo1	NSC-stage1	0.468689243417071	0.808	0.363	1.41751173726139e-16	2.20579001435245e-12
Cenpj	NSC-stage1	0.316402457808582	0.479	0.14	1.48613424663782e-16	2.31257350119311e-12
Trim37	NSC-stage1	0.415409810391219	0.699	0.279	1.56111823689168e-16	2.42925608842714e-12
Hspa14	NSC-stage1	0.401610464782988	0.589	0.21	1.583674069414e-16	2.46435521941513e-12
Lsm4	NSC-stage1	0.490819177816516	0.89	0.619	1.64124621968856e-16	2.55394324245736e-12
Sephs1	NSC-stage1	0.339861626973369	0.548	0.174	1.77510566611731e-16	2.76224192704515e-12
Asnsd1	NSC-stage1	0.257550219315964	0.438	0.116	1.77897707883752e-16	2.76826623237906e-12
Slc7a5	NSC-stage1	0.30583038648314	0.37	0.09	2.11383132930166e-16	3.28933293152631e-12
Ccp110	NSC-stage1	0.343513116653875	0.589	0.196	2.11448021986981e-16	3.29034267013942e-12
Magoh	NSC-stage1	0.497450278922542	0.795	0.394	2.22050143190632e-16	3.45532227818943e-12
Oard1	NSC-stage1	0.412275409925964	0.616	0.231	4.25818438681139e-16	6.6261607243172e-12
Taf10	NSC-stage1	0.423497908778211	0.795	0.362	5.59973465990309e-16	8.71374710427519e-12
Xrcc1	NSC-stage1	0.262522119422358	0.384	0.096	5.84694217137471e-16	9.09842671287619e-12
Pole3	NSC-stage1	0.393506530522225	0.63	0.244	6.13592319553283e-16	9.54811008456864e-12
Hnrnpf	NSC-stage1	0.565700389728542	0.918	0.765	6.38826353063093e-16	9.94077688001479e-12
Arl6ip6	NSC-stage1	0.469514467711367	0.589	0.221	6.7323670332998e-16	1.04762363405178e-11
Lmnb2	NSC-stage1	0.319350502133962	0.425	0.12	1.48780354946806e-15	2.31517110332724e-11
Stmn1	NSC-stage1	0.643871826895936	0.986	0.965	1.68353539617805e-15	2.61974942999266e-11
Nup43	NSC-stage1	0.253559817167627	0.425	0.116	1.99309684519786e-15	3.10145800081239e-11
Smc3	NSC-stage1	0.46669581612247	0.89	0.774	3.36798388127187e-15	5.24091971764716e-11
Smc1a	NSC-stage1	0.568423719786818	0.918	0.677	3.39886760728223e-15	5.28897788369187e-11
D030056L22Rik	NSC-stage1	0.399346541242968	0.712	0.317	3.74800638933071e-15	5.83227274243752e-11
Lrrc40	NSC-stage1	0.253145263982357	0.397	0.106	3.79523989146477e-15	5.90577279510833e-11
Ncaph2	NSC-stage1	0.313398269789423	0.521	0.168	3.93403517000617e-15	6.12175212804661e-11
Id1	NSC-stage1	0.459792033141785	0.452	0.135	4.16849638807745e-15	6.48659722948731e-11
Cbx1	NSC-stage1	0.428398125052943	0.945	0.733	4.98925858159093e-15	7.76378527881365e-11
Cad	NSC-stage1	0.252524433441416	0.356	0.088	5.24027257425428e-15	8.15438815279709e-11
Fzr1	NSC-stage1	0.309030351567099	0.479	0.151	5.51371974864157e-15	8.57989930086115e-11
Sept10	NSC-stage1	0.26474062415825	0.342	0.083	5.66032948432018e-15	8.80803871055064e-11
Nde1	NSC-stage1	0.27418710537678	0.507	0.154	6.80249181110359e-15	1.05853575072583e-10
Gins4	NSC-stage1	0.32148554431142	0.521	0.175	8.03979264774979e-15	1.25107213391634e-10
Npat	NSC-stage1	0.266023418563079	0.425	0.119	8.58529583235281e-15	1.33595788447242e-10
Naa50	NSC-stage1	0.406231744781389	0.781	0.358	8.68739751825974e-15	1.3518459278164e-10
Txn1	NSC-stage1	0.436677966658981	0.945	0.75	9.98125162473429e-15	1.5531825653249e-10
H2afy	NSC-stage1	0.45050680262572	0.986	0.888	1.24525526373508e-14	1.93774171589815e-10
Commd1	NSC-stage1	0.452200375548204	0.753	0.373	1.249216206839e-14	1.94390533946216e-10
Mrpl51	NSC-stage1	0.421965867473431	0.781	0.374	1.36719905521808e-14	2.12749844982486e-10
Poc1b	NSC-stage1	0.271591981788791	0.425	0.123	1.37445507494537e-14	2.13878954212248e-10
Haus1	NSC-stage1	0.278047684811097	0.425	0.122	1.76388438175162e-14	2.7447804864437e-10
Tdrkh	NSC-stage1	0.352140324956953	0.603	0.227	1.82696709347459e-14	2.8429434941558e-10
Neurog2	NSC-stage1	0.455005426475812	0.479	0.154	2.31220301297167e-14	3.59801910848521e-10
Chchd6	NSC-stage1	0.32869596390066	0.562	0.201	2.7509233995898e-14	4.28071190210169e-10
Ckap5	NSC-stage1	0.498898132045191	0.822	0.426	3.15551557249406e-14	4.91029778235801e-10
Srsf4	NSC-stage1	0.443134557526737	0.671	0.312	3.4636800893512e-14	5.3898325870394e-10
Ascl1	NSC-stage1	0.436490362319099	0.521	0.177	3.66074889061003e-14	5.69649134867826e-10
Pbdc1	NSC-stage1	0.362086828170902	0.507	0.176	3.98174758002469e-14	6.19599740927642e-10
Hist1h1c	NSC-stage1	0.570302470979116	0.712	0.32	4.21247986477915e-14	6.55503991758283e-10
Rhno1	NSC-stage1	0.299981703566237	0.507	0.171	4.71975535017902e-14	7.34441130041357e-10
Shmt2	NSC-stage1	0.33694387807567	0.466	0.151	4.8246779156381e-14	7.50768130452445e-10
Nfic	NSC-stage1	0.468206085973842	0.74	0.369	5.95647758819093e-14	9.2688747749839e-10
Ssna1	NSC-stage1	0.447216261783313	0.699	0.323	6.14862759611302e-14	9.56787940231147e-10
Sass6	NSC-stage1	0.289199546922688	0.466	0.148	6.33176904396942e-14	9.85286580932082e-10
X4930503L19Rik	NSC-stage1	0.257177717364253	0.425	0.126	9.19202629242962e-14	1.43037121136497e-09
Rcc2	NSC-stage1	0.406066932255264	0.74	0.336	1.16993342000801e-13	1.82053339487447e-09
Ywhah	NSC-stage1	0.398067009901978	0.836	0.456	1.36995748267055e-13	2.13179083878364e-09
Pkig	NSC-stage1	0.345045301106349	0.781	0.367	1.74565446955518e-13	2.71641292007481e-09
Stub1	NSC-stage1	0.451117310534781	0.836	0.512	2.10037315284379e-13	3.26839066314023e-09
Snrpa1	NSC-stage1	0.377492253317935	0.767	0.366	2.19624581075917e-13	3.41757810612234e-09
Camk2n2	NSC-stage1	0.330011573327379	0.63	0.252	2.35986082351927e-13	3.67217942747834e-09
Ak2	NSC-stage1	0.377458132941243	0.685	0.308	3.87339674699103e-13	6.02739267799274e-09
Nop56	NSC-stage1	0.473392207951414	0.863	0.523	4.75190684668683e-13	7.39444224412937e-09
mt.Co1	NSC-stage1	0.332832600187853	1	1	4.88026477493866e-13	7.59418001628205e-09
Larp7	NSC-stage1	0.377926435353587	0.603	0.259	6.58293466995956e-13	1.02437046399241e-08
Dpy30	NSC-stage1	0.435098966960973	0.699	0.36	6.77281488830027e-13	1.05391772476841e-08
Eif4a3	NSC-stage1	0.401299146815871	0.74	0.374	7.20552519490152e-13	1.12125177557862e-08
Hdac1	NSC-stage1	0.379442448530051	0.603	0.257	7.40120538158274e-13	1.15170156942809e-08
Emd	NSC-stage1	0.407759780516645	0.616	0.272	8.03798399821736e-13	1.2507906899626e-08
Tubgcp2	NSC-stage1	0.356422167694806	0.534	0.203	9.00323461998022e-13	1.40099333921512e-08
Tsen15	NSC-stage1	0.278186685699594	0.507	0.18	9.08783455782027e-13	1.41415793554241e-08
Nop58	NSC-stage1	0.447018499323633	0.781	0.448	1.35173419058512e-12	2.10343357396951e-08
Gmps	NSC-stage1	0.383331631848892	0.753	0.381	1.6910572373253e-12	2.6314541670019e-08
Hprt	NSC-stage1	0.317523334065551	0.493	0.181	1.84499295348947e-12	2.87099353492496e-08
Mettl9	NSC-stage1	0.462266140718302	0.822	0.524	2.08519839492085e-12	3.24477722233633e-08
Umps	NSC-stage1	0.270922114620726	0.397	0.123	2.13978390906266e-12	3.3297177408924e-08
Mrpl13	NSC-stage1	0.373687226238084	0.74	0.361	2.29188512467306e-12	3.56640244250375e-08
Eif1ax	NSC-stage1	0.399568236324462	0.863	0.55	2.33704047775294e-12	3.63666868743135e-08
Nars	NSC-stage1	0.481250641701311	0.712	0.384	3.08273459984839e-12	4.79704331082408e-08
Rnps1	NSC-stage1	0.406353778185908	0.767	0.433	3.47420780484805e-12	5.40621476512405e-08
Syne2	NSC-stage1	0.391693095896663	0.699	0.334	3.59053879997526e-12	5.5872374266415e-08
Uap1	NSC-stage1	0.252816512098556	0.411	0.131	3.87312669529632e-12	6.02697245055061e-08
Impdh2	NSC-stage1	0.341558215626416	0.63	0.277	4.43028675072939e-12	6.89396921281001e-08
Cdk5rap2	NSC-stage1	0.389640297212167	0.603	0.263	4.50665035516302e-12	7.01279861766918e-08
Cux1	NSC-stage1	0.383402394493322	0.699	0.34	4.57268810422936e-12	7.11555995899131e-08
Chd3os	NSC-stage1	0.388445828379011	0.603	0.259	4.79544838266566e-12	7.46219722826604e-08
Cbfb	NSC-stage1	0.288948195909676	0.507	0.188	4.98192371112761e-12	7.75237148688568e-08
Cnih4	NSC-stage1	0.383096141358794	0.74	0.359	4.99710614608735e-12	7.77599687392652e-08
Zmynd19	NSC-stage1	0.330149903934534	0.425	0.145	5.35554081374124e-12	8.33375706026274e-08
Coro1c	NSC-stage1	0.372640784780156	0.712	0.33	5.39255425570579e-12	8.39135367730377e-08
Nsmce2	NSC-stage1	0.295170344028715	0.603	0.249	5.66181276325355e-12	8.81034684089885e-08
Rpsa	NSC-stage1	0.448605588304084	1	0.991	5.91604105681278e-12	9.20595148850636e-08
Cebpg	NSC-stage1	0.432601671065592	0.685	0.347	5.95687200457881e-12	9.26948852632509e-08
Cycs	NSC-stage1	0.418733686530625	0.863	0.622	6.61367748968374e-12	1.02915435416969e-07
Mum1	NSC-stage1	0.285033490178873	0.507	0.189	7.80813818437334e-12	1.21502438287034e-07
Gm8186	NSC-stage1	0.259448211294096	0.479	0.171	1.01906850992839e-11	1.58577250829957e-07
Gsr	NSC-stage1	0.29286927581165	0.438	0.155	1.29128634206966e-11	2.00937067689459e-07
Snrpg	NSC-stage1	0.423401425447116	0.89	0.601	1.29408526841796e-11	2.01372608618519e-07
Srsf1	NSC-stage1	0.359653042784503	0.932	0.686	1.40928623903525e-11	2.19299031656276e-07
Ptbp1	NSC-stage1	0.343514564480362	0.603	0.267	1.62790556799375e-11	2.53318385435507e-07
Ube2e3	NSC-stage1	0.384165597565044	0.918	0.773	1.74736686630842e-11	2.71907758066253e-07
Srsf10	NSC-stage1	0.415757718989652	0.904	0.724	2.05459050998658e-11	3.19714829259012e-07
Gars	NSC-stage1	0.431037013084015	0.575	0.267	2.43147500299017e-11	3.78361825215301e-07
Sept11	NSC-stage1	0.335667553716066	0.644	0.288	2.44137491096747e-11	3.79902349895648e-07
U2af1	NSC-stage1	0.415409810391219	0.89	0.758	2.5059964217264e-11	3.89958103184846e-07
Cbx3	NSC-stage1	0.362012035294489	0.973	0.85	2.61936984355251e-11	4.07600141355206e-07
Pcbp2	NSC-stage1	0.372181075840399	0.932	0.881	2.79841672629205e-11	4.35461626778305e-07
Bex3	NSC-stage1	0.417601613409893	0.918	0.849	2.88628782602583e-11	4.4913524860788e-07
Rfc1	NSC-stage1	0.394843977113885	0.63	0.294	2.96124796773398e-11	4.60799796259085e-07
Ctcf	NSC-stage1	0.38648406103073	0.918	0.634	2.99383832764831e-11	4.65871182165354e-07
Hnrnpul1	NSC-stage1	0.384597586241629	0.699	0.374	3.08453339524912e-11	4.79984241634716e-07
Haus3	NSC-stage1	0.251449787602335	0.411	0.137	3.59588538571642e-11	5.59555724871331e-07
Rps27l	NSC-stage1	0.384034687823465	0.932	0.732	3.78785305863003e-11	5.89427814453419e-07
Elof1	NSC-stage1	0.368417922477271	0.658	0.319	4.09462519265706e-11	6.37164626229366e-07
Txnip	NSC-stage1	0.402258531077677	0.685	0.327	4.32200444397025e-11	6.72547111526211e-07
Cse1l	NSC-stage1	0.276117623029396	0.466	0.173	4.45842496040365e-11	6.93775508088411e-07
Prag1	NSC-stage1	0.311142635277681	0.548	0.228	4.59202421887932e-11	7.14564888699812e-07
Ints7	NSC-stage1	0.260065877723998	0.425	0.149	5.24103527774845e-11	8.15557499570436e-07
G3bp1	NSC-stage1	0.396484321051298	0.918	0.696	5.3185547688265e-11	8.27620307577091e-07
Actl6a	NSC-stage1	0.353475992899147	0.671	0.338	5.74187898409492e-11	8.93493788715011e-07
Mpp6	NSC-stage1	0.324016498178701	0.74	0.354	7.02384021361261e-11	1.09297977564026e-06
Etfa	NSC-stage1	0.370470381104447	0.644	0.305	7.30219927320339e-11	1.13629522890318e-06
Psmc4	NSC-stage1	0.358561865167328	0.781	0.491	9.34771906335724e-11	1.45459856344902e-06
X0610010K14Rik	NSC-stage1	0.283267286357736	0.493	0.195	1.00180363768733e-10	1.55890664060526e-06
Snrnp25	NSC-stage1	0.286977859394737	0.507	0.207	1.05930136765166e-10	1.64837885820275e-06
Fkbp2	NSC-stage1	0.305197185234026	0.753	0.376	1.0612271677975e-10	1.65137559580969e-06
Ccng2	NSC-stage1	0.371150392015853	0.534	0.235	1.64855123354392e-10	2.5653105745177e-06
Ppp1ca	NSC-stage1	0.405983162966821	0.863	0.684	1.66836939575567e-10	2.5961496167354e-06
Gm47283	NSC-stage1	0.421846679991381	0.644	0.322	1.83632497417186e-10	2.85750529230883e-06
Npm1	NSC-stage1	0.333128086948825	1	0.965	1.87488228303688e-10	2.91750432063369e-06
Baz1b	NSC-stage1	0.404212738978773	0.808	0.538	1.87915783625233e-10	2.92415750899225e-06
Med30	NSC-stage1	0.305581536511339	0.534	0.228	1.91744850070198e-10	2.98374161194236e-06
Arpp19	NSC-stage1	0.334747837798931	0.89	0.566	2.18024184701184e-10	3.39267433813512e-06
Eef1b2	NSC-stage1	0.383481488080851	0.986	0.965	2.63648911315148e-10	4.10264070897502e-06
Anapc11	NSC-stage1	0.376921170037146	0.753	0.463	3.19379145893336e-10	4.9698588892462e-06
Asf1a	NSC-stage1	0.323044471341848	0.671	0.337	3.1948774083078e-10	4.97154873506777e-06
Rpl22l1	NSC-stage1	0.348398187574193	0.959	0.894	3.45535559432065e-10	5.37687884032236e-06
Calm2	NSC-stage1	0.389379178912225	0.986	0.942	3.66562452191302e-10	5.70407831854884e-06
Tcp1	NSC-stage1	0.352717233332826	0.89	0.724	4.80441072047553e-10	7.47614352213197e-06
Rnf168	NSC-stage1	0.305826662220125	0.479	0.196	4.98331051887042e-10	7.75452949841427e-06
Cenpx	NSC-stage1	0.269291302261225	0.562	0.241	5.16344628945146e-10	8.03483877101541e-06
Ppp1r7	NSC-stage1	0.291206965873478	0.548	0.236	5.53830995670471e-10	8.61816412362819e-06
Fam216a	NSC-stage1	0.284776075543187	0.548	0.241	6.11202169272623e-10	9.51091695605129e-06
Cars	NSC-stage1	0.287636681659749	0.356	0.123	6.15123796128718e-10	9.57194139155898e-06
Ube2i	NSC-stage1	0.363063704397951	0.945	0.725	6.54663612374759e-10	1.01872204721636e-05
Pdap1	NSC-stage1	0.373746838164461	0.959	0.846	7.30478357300937e-10	1.13669737179599e-05
Mrpl18	NSC-stage1	0.362611624824248	0.822	0.522	7.75712334877847e-10	1.20708596430342e-05
Uba2	NSC-stage1	0.314720337119834	0.753	0.396	8.2555087188036e-10	1.28463971173303e-05
Pcnt	NSC-stage1	0.262120086277926	0.397	0.144	9.33648865468398e-10	1.45285099955537e-05
Mrpl42	NSC-stage1	0.338354488442873	0.822	0.484	9.85805811198642e-10	1.53401242280621e-05
Pax6	NSC-stage1	0.346556711075856	0.658	0.321	1.0312491632724e-09	1.60472682296818e-05
Eif4e	NSC-stage1	0.289829033911595	0.726	0.371	1.24561284362738e-09	1.93829814596856e-05
Ruvbl2	NSC-stage1	0.269650242341679	0.548	0.242	1.42431390743651e-09	2.21637487136195e-05
H3f3a	NSC-stage1	0.389856511304272	1	0.997	1.60235094609182e-09	2.49341830721349e-05
Rbmxl1	NSC-stage1	0.305145030785917	0.685	0.345	1.73363459972981e-09	2.69770880063955e-05
Gm10076	NSC-stage1	0.357212087186174	0.699	0.376	1.82511734687426e-09	2.84006510347104e-05
Mrps18c	NSC-stage1	0.292901315284283	0.603	0.292	1.98580849883232e-09	3.09011660503297e-05
Rbm8a	NSC-stage1	0.34182292571145	0.877	0.654	2.06088656529477e-09	3.20694558425518e-05
Kdelr2	NSC-stage1	0.320830090809293	0.521	0.235	2.08960727488207e-09	3.25163788044399e-05
Med22	NSC-stage1	0.433499578280716	0.616	0.341	2.14960304607342e-09	3.34499729999485e-05
Trim28	NSC-stage1	0.331467684502324	0.658	0.348	2.1892755342562e-09	3.40673165885607e-05
Nhp2	NSC-stage1	0.288610968958559	0.644	0.32	2.58611962756496e-09	4.02426075245383e-05
Dnajc21	NSC-stage1	0.274981131694151	0.493	0.211	2.65690123792114e-09	4.13440401632908e-05
Ndufaf2	NSC-stage1	0.262577770672147	0.575	0.265	2.81454358156789e-09	4.3797112672778e-05
Ppp1r2	NSC-stage1	0.349366398074228	0.644	0.357	3.30244122074102e-09	5.1389287835951e-05
Nono	NSC-stage1	0.284708987365113	0.904	0.803	3.32958190407051e-09	5.18116240092412e-05
Apoo	NSC-stage1	0.2650912870069	0.562	0.254	3.65367102379204e-09	5.6854774801228e-05
Bcl7c	NSC-stage1	0.294031984245335	0.644	0.322	3.71750143253126e-09	5.78480397916189e-05
Mrpl28	NSC-stage1	0.304383293705289	0.699	0.378	3.84869635082112e-09	5.98895639151275e-05
Bok	NSC-stage1	0.276183295733943	0.479	0.205	3.98181092576347e-09	6.19609598158054e-05
Pfdn6	NSC-stage1	0.328720913315722	0.726	0.419	4.07623396653048e-09	6.34302767531809e-05
Ak6	NSC-stage1	0.25951172695459	0.534	0.24	4.12613515910805e-09	6.42067892108803e-05
Acat1	NSC-stage1	0.331733882963343	0.795	0.475	4.13618103584467e-09	6.43631130987789e-05
Fam76b	NSC-stage1	0.285840535251042	0.548	0.258	4.43504724816691e-09	6.90137702287253e-05
Sarnp	NSC-stage1	0.338572985142462	0.836	0.56	4.87841325836116e-09	7.5912988713358e-05
X2810006K23Rik	NSC-stage1	0.2952544990423	0.479	0.21	4.96938807202473e-09	7.73286477887768e-05
Lars	NSC-stage1	0.348114049757762	0.589	0.297	5.25238082480434e-09	8.17322980147804e-05
Stag1	NSC-stage1	0.349070758752045	0.74	0.432	5.25999603039976e-09	8.18507982290507e-05
Gtf2e2	NSC-stage1	0.254878925021366	0.603	0.284	5.44105510504062e-09	8.4668258489537e-05
Sox1	NSC-stage1	0.28819299508697	0.534	0.23	5.61399616149039e-09	8.7359394268952e-05
Gart	NSC-stage1	0.253769995791306	0.479	0.203	6.31815087110365e-09	9.83167457052439e-05
Aldh18a1	NSC-stage1	0.257179683145892	0.411	0.166	6.58786768351929e-09	0.000102513809023244
Nfyb	NSC-stage1	0.284674064457428	0.63	0.304	6.6768878309853e-09	0.000103899051537962
Hes6	NSC-stage1	0.41719393218472	0.658	0.359	6.89886349846897e-09	0.000107353214899676
Fam162a	NSC-stage1	0.287997451697935	0.74	0.395	6.94319766029417e-09	0.000108043098791838
Cdc25a	NSC-stage1	0.25322444446441	0.438	0.179	6.97552855510734e-09	0.000108546199846025
Tmem167	NSC-stage1	0.309748135267181	0.726	0.43	9.39439950789852e-09	0.000146186250742409
Sumo3	NSC-stage1	0.333069250362079	0.849	0.576	9.7840246535375e-09	0.000152249207633697
Manf	NSC-stage1	0.335923327817775	0.877	0.608	1.02129435859303e-08	0.000158923615140661
Vps36	NSC-stage1	0.273565282744249	0.575	0.275	1.14785241683628e-08	0.000178617314583893
Tdp2	NSC-stage1	0.27168029233027	0.562	0.268	1.23827187573432e-08	0.000192687486583018
Pspc1	NSC-stage1	0.294586541754908	0.589	0.282	1.31647747926766e-08	0.000204857060548841
Zfp91	NSC-stage1	0.351761608800182	0.877	0.635	1.78777984060248e-08	0.000278196420996152
Erh	NSC-stage1	0.336092466211824	0.836	0.558	2.19315025027982e-08	0.000341276110446043
Zc3h14	NSC-stage1	0.285236384949646	0.685	0.36	2.2688513988762e-08	0.000353055966179125
Atf4	NSC-stage1	0.409270727984726	0.781	0.527	2.29565705191269e-08	0.000357227193848134
Rdx	NSC-stage1	0.278714373817128	0.932	0.799	2.53719553650752e-08	0.000394812997435936
Smarcc1	NSC-stage1	0.31291035611324	0.849	0.594	2.59162187365914e-08	0.000403282279760099
Cenpv	NSC-stage1	0.317149250747491	0.726	0.443	2.70278825374956e-08	0.00042058088016597
Vbp1	NSC-stage1	0.334377618537118	0.74	0.447	2.80522748218839e-08	0.000436521448503335
Pnrc2	NSC-stage1	0.298966359663892	0.575	0.297	4.00633972576208e-08	0.000623426524725838
Rpl4	NSC-stage1	0.308784630216048	1	0.976	4.37617116887405e-08	0.000680975995588491
Ctdspl2	NSC-stage1	0.317505296005244	0.562	0.279	4.44693332355869e-08	0.000691987294478968
Ppa1	NSC-stage1	0.334440747857552	0.699	0.416	4.51840975416824e-08	0.000703109741846119
Snrpd2	NSC-stage1	0.326716857087239	0.918	0.859	4.53178670078937e-08	0.000705191328509834
Cdc123	NSC-stage1	0.298420386204493	0.63	0.339	4.95897374679112e-08	0.000771665904738166
Eri1	NSC-stage1	0.256699537172295	0.438	0.19	5.65002838121801e-08	0.000879200916401334
Nol7	NSC-stage1	0.328623547885102	0.904	0.704	5.81661344727836e-08	0.000905123218530986
Fam92a	NSC-stage1	0.296533194065924	0.644	0.338	5.95098798392466e-08	0.000926033240178517
Eif2s2	NSC-stage1	0.488202842928443	0.877	0.826	6.12332537722722e-08	0.000952850661950328
Brd3	NSC-stage1	0.350283288570056	0.849	0.559	6.46104764179974e-08	0.00100540362354046
Mfap4	NSC-stage1	0.291543664805078	0.644	0.34	7.15700529053217e-08	0.00111370159325971
Rplp1	NSC-stage1	0.316853621935374	0.986	0.998	7.33248514946787e-08	0.0011410080141087
Zfp131	NSC-stage1	0.325124915920255	0.589	0.322	7.4110346404605e-08	0.00115323110040206
Smarca5	NSC-stage1	0.298498726165969	0.904	0.742	7.51477492340514e-08	0.00116937412583107
Bex4	NSC-stage1	0.285476716000991	0.603	0.319	7.59310164864505e-08	0.00118156254754566
Rps4x	NSC-stage1	0.33030965056792	1	0.993	8.26949427788085e-08	0.00128681600458104
Psmb2	NSC-stage1	0.317288065854001	0.918	0.711	8.46545945235651e-08	0.0013173101453812
Cdv3	NSC-stage1	0.279457642639458	0.712	0.396	9.02851787181599e-08	0.00140492766603329
Kif5b	NSC-stage1	0.267663698238882	0.932	0.801	1.06977698688995e-07	0.00166467996929945
Elavl4	NSC-stage1	0.30556968643723	0.89	0.757	1.11739345021155e-07	0.00173877594787419
Ift74	NSC-stage1	0.274119862664184	0.521	0.252	1.12290937880702e-07	0.0017473592843616
Ifrd1	NSC-stage1	0.276870896036074	0.589	0.312	1.22436782349966e-07	0.00190523877014782
Mdk	NSC-stage1	0.34464737034105	0.918	0.856	1.23263485783455e-07	0.00191810310227634
Tcerg1	NSC-stage1	0.339220672033673	0.616	0.346	1.31839821942323e-07	0.00205155946924449
Mzt1	NSC-stage1	0.314930368682105	0.726	0.429	1.40988724241369e-07	0.00219392553791995
Snu13	NSC-stage1	0.303619429607233	0.863	0.737	1.46335654953187e-07	0.00227712912672655
Dazap1	NSC-stage1	0.361539402924787	0.671	0.416	1.47883100171535e-07	0.00230120892176926
Timm50	NSC-stage1	0.288229623758762	0.589	0.312	1.52554191849541e-07	0.0023738957793707
Cnot6	NSC-stage1	0.315381801990501	0.712	0.426	1.61969558365276e-07	0.00252040829772206
Brms1l	NSC-stage1	0.256199031215618	0.397	0.176	1.6605730128446e-07	0.00258401766528748
Yeats4	NSC-stage1	0.281704534678029	0.671	0.381	1.68719081718644e-07	0.00262543763062383
Bex2	NSC-stage1	0.257251109166422	0.932	0.832	1.99613878033814e-07	0.00310619155608417
Stip1	NSC-stage1	0.268032423488608	0.616	0.339	2.01346265789588e-07	0.00313314924195179
Cops3	NSC-stage1	0.255687115451146	0.603	0.329	2.11928352332794e-07	0.0032978170906506
Nudt21	NSC-stage1	0.293183118392485	0.849	0.644	2.17216327950576e-07	0.00338010327923892
Cnbp	NSC-stage1	0.291336885380883	0.918	0.9	2.26418437590526e-07	0.00352329730734617
Nme1	NSC-stage1	0.309109389829563	0.918	0.863	2.36928959311726e-07	0.00368685153584977
Parp1	NSC-stage1	0.262145419729483	0.562	0.307	2.38509514611764e-07	0.00371144655687367
Med28	NSC-stage1	0.267071321903041	0.712	0.437	2.45509382483196e-07	0.00382037150082102
Snrpc	NSC-stage1	0.291842553936041	0.849	0.645	2.47065526140084e-07	0.00384458665226585
Abcf1	NSC-stage1	0.287904850257424	0.699	0.401	3.14184638166544e-07	0.00488902715450959
Vdac3	NSC-stage1	0.28838126582084	0.877	0.825	3.1887318239835e-07	0.00496198559130072
Fam159b	NSC-stage1	0.518890170818543	0.384	0.174	3.24295684135116e-07	0.00504636514082653
Cmpk1	NSC-stage1	0.317673888000485	0.671	0.398	3.32779570249638e-07	0.00517838289265462
X1110004F10Rik	NSC-stage1	0.259612870288874	0.932	0.796	3.3752303808265e-07	0.00525219599560412
Itpa	NSC-stage1	0.314287769826241	0.575	0.322	3.79197489894868e-07	0.00590069214025405
Kpnb1	NSC-stage1	0.317709078203536	0.562	0.312	3.89018469498883e-07	0.00605351640387212
Calu	NSC-stage1	0.260742912708567	0.589	0.31	4.02853535692454e-07	0.00626880386891028
Mrfap1	NSC-stage1	0.291492689504938	0.945	0.874	4.17188453299311e-07	0.00649186952179058
Eomes	NSC-stage1	0.322681377273129	0.822	0.637	4.55260409280408e-07	0.00708430722881243
Uchl3	NSC-stage1	0.298236515730508	0.63	0.368	4.59096934110509e-07	0.00714400739169362
Pin1	NSC-stage1	0.262804964849219	0.726	0.431	5.10288643599363e-07	0.00794060158304969
Atpif1	NSC-stage1	0.268163581050541	1	0.954	5.53182295511415e-07	0.00860806970045313
Krtcap2	NSC-stage1	0.266750632557636	0.89	0.649	5.63386709861608e-07	0.00876686059215649
Yaf2	NSC-stage1	0.264798314801805	0.534	0.29	5.90269811755259e-07	0.00918518854072359
Dnajc8	NSC-stage1	0.258346445670592	0.849	0.615	6.10671013329637e-07	0.00950265163842248
H2afy2	NSC-stage1	0.297406659143516	0.603	0.342	6.23758353227426e-07	0.00970630373457197
Trir	NSC-stage1	0.335997853310609	0.822	0.679	6.76390303118447e-07	0.0105253095068262
Rps20	NSC-stage1	0.288360153508445	0.986	0.992	6.870447453005e-07	0.0106911032816211
Hnrnpu	NSC-stage1	0.259234382965603	0.986	0.956	7.28446967697739e-07	0.0113353632643445
Smchd1	NSC-stage1	0.297933448634428	0.74	0.495	7.83099894724244e-07	0.012185817461804
Rps19	NSC-stage1	0.303758167321285	1	0.989	8.70855521022858e-07	0.0135513827626367
Rpl39	NSC-stage1	0.273169342446872	1	0.983	9.06312306771414e-07	0.01410312580567
Hnrnpa1	NSC-stage1	0.2878722556005	0.973	0.949	9.12912418783396e-07	0.0142058301486884
Mapre1	NSC-stage1	0.254173881478714	0.932	0.804	9.43125203328727e-07	0.0146759712889983
Anapc5	NSC-stage1	0.253478016461369	0.822	0.573	9.80946769952477e-07	0.0152645126872305
Ppig	NSC-stage1	0.265536459156808	0.89	0.708	1.12774202559118e-06	0.0175487936602244
Bola2	NSC-stage1	0.254831503563147	0.63	0.352	1.14844795965169e-06	0.0178709987001399
Bag1	NSC-stage1	0.290510152003552	0.822	0.591	1.20255138296732e-06	0.0187129020703545
Gm11808	NSC-stage1	0.25814661490713	0.616	0.347	1.27821143280943e-06	0.0198902481059476
Cisd2	NSC-stage1	0.271254744240715	0.616	0.359	1.3436007307926e-06	0.0209077709718637
Chic2	NSC-stage1	0.322125489167403	0.63	0.386	1.3817354259418e-06	0.0215011849630803
Gspt1	NSC-stage1	0.260024181348658	0.685	0.413	1.39895892018416e-06	0.0217691997569857
Ppm1g	NSC-stage1	0.274062968515732	0.616	0.348	1.41849527839029e-06	0.0220732050270313
Arpc5l	NSC-stage1	0.258820968201542	0.671	0.4	1.6105648599731e-06	0.0250619997860414
Rpl41	NSC-stage1	0.27937483873355	0.986	0.995	1.76675528292962e-06	0.0274924789576678
Sem1	NSC-stage1	0.304299343101775	0.904	0.881	1.79593327777777e-06	0.0279465177354998
Bex1	NSC-stage1	0.282791907451558	0.507	0.273	2.26360066555712e-06	0.0352238899567344
Msh2	NSC-stage1	0.252064582479122	0.438	0.221	2.34015432816131e-06	0.0364151415005182
Fnbp1l	NSC-stage1	0.252208629140723	0.685	0.402	2.39186539996655e-06	0.0372198174888794
Tbcb	NSC-stage1	0.29291402087665	0.836	0.657	3.46224775590363e-06	0.0538760373296163
Pds5a	NSC-stage1	0.301992338489567	0.562	0.326	3.51467023761385e-06	0.0546917835675092
Pbrm1	NSC-stage1	0.294439865155142	0.877	0.807	3.78319253292287e-06	0.0588702590048128
Rpl14	NSC-stage1	0.286341489666031	0.986	0.985	4.33746320313333e-06	0.0674952649039578
Rpl36a	NSC-stage1	0.250940130101939	0.973	0.957	4.75355526582386e-06	0.0739700734914851
Rps11	NSC-stage1	0.256815185237719	1	0.99	4.81638984105408e-06	0.0749478423166425
Hras	NSC-stage1	0.270825341081658	0.589	0.351	5.32118102859169e-06	0.0828028979859152
Srsf6	NSC-stage1	0.278443247641791	0.904	0.749	7.56611874500937e-06	0.117736373791091
Sf3b5	NSC-stage1	0.25506716031604	0.699	0.461	9.60219669198482e-06	0.149419782723976
Lsm12	NSC-stage1	0.258790755352015	0.671	0.43	9.72073637721971e-06	0.151264378765916
Arl6ip1	NSC-stage1	0.424373256427758	0.877	0.874	1.33130895467497e-05	0.207164986436972
Rplp0	NSC-stage1	0.290671556754907	0.986	0.983	1.35829218532846e-05	0.211363846958961
Taf15	NSC-stage1	0.28352884837419	0.726	0.551	1.44797354382038e-05	0.22531916315389
Prmt1	NSC-stage1	0.276829761546856	0.904	0.817	1.88289368767941e-05	0.292997086739793
Tpt1	NSC-stage1	0.289533191768945	1	0.999	2.20318128225406e-05	0.342837039331555
Eif3d	NSC-stage1	0.251948423103385	0.671	0.456	2.60284505720469e-05	0.405028719351622
Arl4c	NSC-stage1	0.296151873508783	0.74	0.561	3.13044831276475e-05	0.487129061949323
Gm42047	NSC-stage1	0.355424400158143	0.26	0.113	3.26910358840231e-05	0.508705209391283
Brd8	NSC-stage1	0.306572664499133	0.712	0.539	3.302425916284e-05	0.513890496832953
Mphosph8	NSC-stage1	0.283184491192926	0.699	0.485	4.24776355353376e-05	0.660994486565389
Rps24	NSC-stage1	0.27202267211459	1	0.997	6.43550273187346e-05	1
AC160336.1	NSC-stage1	0.295815016787092	0.671	0.471	0.000264610932675083	1
Cenpa	NSC-stage2	2.12052828578412	1	0.062	0	0
Tpx2	NSC-stage2	1.822742709573	0.95	0.053	0	0
Ube2c	NSC-stage2	1.80579530938444	0.944	0.057	0	0
Cenpe	NSC-stage2	1.70423786350202	0.95	0.05	0	0
Cdc20	NSC-stage2	1.68719523731418	0.862	0.029	0	0
Cdca8	NSC-stage2	1.5446338734604	0.925	0.054	0	0
Hmmr	NSC-stage2	1.42256387607548	0.75	0.021	0	0
Birc5	NSC-stage2	1.36624763165383	0.925	0.038	0	0
Cdca3	NSC-stage2	1.35329964783037	0.919	0.037	0	0
Ccnb1	NSC-stage2	1.33229554819272	0.844	0.024	0	0
Ccnb2	NSC-stage2	1.24022826847134	0.894	0.023	0	0
Knstrn	NSC-stage2	1.19930244825995	0.894	0.045	0	0
Pimreg	NSC-stage2	1.15974232027893	0.831	0.027	0	0
Aspm	NSC-stage2	1.08622010858858	0.769	0.022	0	0
Ckap2l	NSC-stage2	1.00278871529551	0.762	0.029	0	0
Kif2c	NSC-stage2	0.931894128559274	0.7	0.015	0	0
Bub1b	NSC-stage2	0.905307198353579	0.744	0.026	0	0
Ect2	NSC-stage2	0.903623804628115	0.662	0.017	0	0
Dlgap5	NSC-stage2	0.782490670414477	0.688	0.016	0	0
Cdkn3	NSC-stage2	0.70869863054237	0.638	0.014	0	0
Cdc25c	NSC-stage2	0.640301362121112	0.662	0.01	0	0
Pbk	NSC-stage2	1.12049960068595	0.838	0.046	5.02466222577904e-298	7.81887688953476e-294
C330027C09Rik	NSC-stage2	0.754217940116248	0.719	0.031	1.99086554020201e-296	3.09798586710834e-292
Knl1	NSC-stage2	1.06712978236447	0.788	0.041	7.26936266033575e-293	1.13118552357485e-288
Kif23	NSC-stage2	0.943109585686747	0.669	0.025	2.4760305231517e-292	3.85295109707636e-288
Cenpf	NSC-stage2	2.24162789536273	0.988	0.086	1.02764429584328e-290	1.59911728876172e-286
Mki67	NSC-stage2	1.60860312554651	0.888	0.061	5.83882416301727e-288	9.08579428007118e-284
Cks2	NSC-stage2	2.01907021400477	0.956	0.085	5.98483053582295e-279	9.31299479679409e-275
Kif11	NSC-stage2	0.907013095976629	0.662	0.028	2.5799632699728e-268	4.01468084440467e-264
Gas2l3	NSC-stage2	0.770775215707235	0.6	0.022	1.01102033850056e-265	1.57324874874073e-261
Nek2	NSC-stage2	0.531510555247654	0.462	0.009	2.95297843063853e-265	4.59512973591662e-261
Psrc1	NSC-stage2	0.68717063693026	0.662	0.03	6.06344053512629e-261	9.43531981671003e-257
Kif4	NSC-stage2	0.690911637034854	0.569	0.019	6.1722587839241e-260	9.60465189366429e-256
Kif20a	NSC-stage2	0.614670204311322	0.519	0.015	1.45881856743405e-257	2.27006757278413e-253
Kifc1	NSC-stage2	0.560675140307183	0.556	0.019	1.05394685953047e-249	1.64004670811537e-245
Ccna2	NSC-stage2	0.894673220835834	0.619	0.027	2.43473289970798e-247	3.7886878652356e-243
Kif22	NSC-stage2	0.739636057145881	0.656	0.034	4.98852014360761e-238	7.7626361954678e-234
Spc24	NSC-stage2	0.820402620122371	0.794	0.057	1.31422281644687e-230	2.04506212467298e-226
Pif1	NSC-stage2	0.316116978140394	0.306	0.002	1.5999704520173e-226	2.48971402038412e-222
Cep55	NSC-stage2	0.516432632631409	0.456	0.013	5.99937061782486e-226	9.33562061839727e-222
Plk1	NSC-stage2	0.565677795222605	0.475	0.015	8.47786619365309e-225	1.31924075839436e-220
Lockd	NSC-stage2	1.41512690678104	0.981	0.124	2.13042645688344e-222	3.31515660955632e-218
Nuf2	NSC-stage2	0.701530619499807	0.712	0.047	2.1393304786457e-222	3.32901215782057e-218
Ckap2	NSC-stage2	1.11104309955997	0.8	0.068	6.24438914986893e-220	9.71689395611105e-216
Kif15	NSC-stage2	0.641970867280079	0.625	0.034	2.15968652466541e-218	3.36068820103184e-214
Tacc3	NSC-stage2	0.745621290684201	0.688	0.046	3.13820816144795e-215	4.88336572002915e-211
Spc25	NSC-stage2	0.795710007532	0.588	0.03	1.9391393226716e-211	3.01749470000927e-207
Arhgap11a	NSC-stage2	0.929317952836286	0.694	0.05	6.6802000472166e-210	1.03950592934738e-205
Top2a	NSC-stage2	1.17665161979999	0.756	0.06	6.99920212793899e-202	1.08914584312859e-197
Mis18bp1	NSC-stage2	0.799483034894341	0.556	0.029	7.87512493090934e-200	1.2254481904988e-195
Cenpm	NSC-stage2	0.739978890745467	0.788	0.069	3.6197543431241e-199	5.63269973333541e-195
Sgo2a	NSC-stage2	0.951786185991637	0.575	0.032	9.34378265183615e-199	1.45398601845222e-194
Mad2l1	NSC-stage2	0.625481860975527	0.65	0.044	4.29319083812978e-197	6.68063426321376e-193
Bub1	NSC-stage2	0.482913709717607	0.462	0.019	1.70597710083531e-188	2.65467096660983e-184
Troap	NSC-stage2	0.4144548547573	0.369	0.01	1.23044309769376e-186	1.91469250432127e-182
Pclaf	NSC-stage2	0.631612648841946	0.781	0.069	9.12496104585331e-185	1.41993518834523e-180
Depdc1a	NSC-stage2	0.423356089990698	0.362	0.009	2.62756360560112e-184	4.0887517266759e-180
Racgap1	NSC-stage2	1.35536790870994	0.969	0.162	6.03503693175837e-183	9.3911209695092e-179
Mns1	NSC-stage2	0.813142174700671	0.781	0.077	8.33916548882072e-183	1.29765754171539e-178
Prc1	NSC-stage2	0.973726073307977	0.638	0.047	3.24978833289881e-182	5.05699562482385e-178
Neil3	NSC-stage2	0.569954351989865	0.525	0.029	7.60385364366968e-181	1.18323566549144e-176
Tuba1c	NSC-stage2	0.495922437995319	0.362	0.01	1.88797317509155e-180	2.93787505775995e-176
Aurka	NSC-stage2	0.590618533578565	0.469	0.022	8.45623172586664e-178	1.31587421886211e-173
Cdk1	NSC-stage2	0.753083789442484	0.556	0.036	2.28253868148433e-169	3.55185844225776e-165
Kif14	NSC-stage2	0.346145880670312	0.319	0.008	1.10157279345789e-165	1.71415742389982e-161
Rangap1	NSC-stage2	1.1466113106003	0.938	0.171	1.84303570026028e-159	2.86794785317501e-155
Cdca2	NSC-stage2	0.481358325404388	0.419	0.02	3.87847182696507e-155	6.03529000994035e-151
Ncapg	NSC-stage2	0.461194566114502	0.431	0.022	1.5463607555048e-154	2.40629197164102e-150
Cenpw	NSC-stage2	0.705056499823517	0.706	0.079	1.04678876621057e-148	1.62890799910027e-144
Cep89	NSC-stage2	0.710171630804422	0.725	0.086	6.88656167676993e-148	1.07161786252217e-143
Sgo1	NSC-stage2	0.529484051393361	0.45	0.027	8.85430224457346e-148	1.37781797227808e-143
Ska1	NSC-stage2	0.335118714180577	0.356	0.014	3.58086372577305e-145	5.57218204367545e-141
Foxm1	NSC-stage2	0.416327109930836	0.438	0.025	9.03177010156088e-145	1.40543374550389e-140
Melk	NSC-stage2	0.40502078847576	0.425	0.025	1.116382548798e-138	1.73720288418456e-134
Ankle1	NSC-stage2	0.276288990426146	0.288	0.008	2.48341884972421e-138	3.86444807205584e-134
Smtn	NSC-stage2	0.327073488286268	0.35	0.015	2.7661622149809e-137	4.30442502273178e-133
Cyp39a1	NSC-stage2	0.490775890886553	0.575	0.055	3.28509530102856e-133	5.11193679793054e-129
Kif20b	NSC-stage2	0.713442468233577	0.519	0.045	4.9671577204246e-132	7.72939412875272e-128
Sapcd2	NSC-stage2	0.364263404831413	0.375	0.02	2.23304103749916e-129	3.47483515845244e-125
Spag5	NSC-stage2	0.417633833804112	0.475	0.036	1.65034011497995e-128	2.5680942529203e-124
Dbf4	NSC-stage2	0.756303539150501	0.638	0.077	1.1202859742994e-127	1.7432770046073e-123
H2afx	NSC-stage2	1.33475381918041	0.888	0.189	1.72463008168776e-127	2.68369687011433e-123
Ska3	NSC-stage2	0.294357088033771	0.319	0.014	9.30461294451643e-124	1.4478908202962e-119
Cenpn	NSC-stage2	0.354738516293609	0.375	0.022	2.27469891050015e-123	3.53965897462929e-119
Smc2	NSC-stage2	1.26016244223295	0.888	0.194	2.9744460401287e-121	4.62853548304427e-117
Cks1b	NSC-stage2	0.888255243525001	0.862	0.175	2.52454071310555e-118	3.92843780366355e-114
Prr11	NSC-stage2	0.376514706611933	0.344	0.019	5.38442206278003e-118	8.37869917189201e-114
Incenp	NSC-stage2	0.556277002975424	0.512	0.049	9.90044367782403e-118	1.5406080407062e-113
Hmgb2	NSC-stage2	2.49641488808776	1	0.661	3.68848394159445e-109	5.73964986151513e-105
Lmnb1	NSC-stage2	1.38026997942725	0.988	0.38	1.05945455322707e-108	1.64861723027665e-104
Selenoh	NSC-stage2	1.53126854390813	1	0.539	1.6986664555181e-108	2.64329487143172e-104
Pmf1	NSC-stage2	0.512123806196229	0.612	0.08	3.52212665915705e-108	5.48078129431428e-104
Nusap1	NSC-stage2	0.576941767038161	0.444	0.039	4.17774851727183e-108	6.50099446772669e-104
Nde1	NSC-stage2	0.802006048537238	0.762	0.135	3.52789577737723e-107	5.48975861917671e-103
Hmgn5	NSC-stage2	1.0593783423621	0.944	0.278	1.03624815632174e-105	1.61250575605226e-101
Spdl1	NSC-stage2	0.314220855328186	0.288	0.014	9.14063299734196e-105	1.42237390071638e-100
Clic1	NSC-stage2	1.01615814866788	0.969	0.316	6.87210793412889e-104	1.0693687156298e-99
Rtkn2	NSC-stage2	0.277632222472814	0.269	0.012	9.96687169753718e-104	1.55094490485376e-99
Cenpp	NSC-stage2	0.409730756620463	0.494	0.052	8.97000505561033e-103	1.39582248670352e-98
Efcab11	NSC-stage2	0.328763029890348	0.338	0.022	2.55159658742946e-102	3.97053944969898e-98
Ndc80	NSC-stage2	0.322848046132112	0.319	0.019	9.82980219780021e-101	1.52961551999969e-96
H2afz	NSC-stage2	1.93052875259583	1	0.93	7.51332745168571e-99	1.16914888475681e-94
Rnf26	NSC-stage2	0.496932789906322	0.562	0.075	3.67084564937735e-98	5.7122029149961e-94
Nucks1	NSC-stage2	1.19463058248914	1	0.75	4.3257637220316e-98	6.73132092785338e-94
H2afv	NSC-stage2	1.34361784803629	1	0.905	4.66886546941231e-98	7.2652215569525e-94
Smc4	NSC-stage2	1.2452326633095	0.888	0.253	7.04490568962676e-98	1.09625777436282e-93
Rad21	NSC-stage2	1.16040237128614	0.95	0.351	1.40306166238263e-97	2.18330425283361e-93
Ube2s	NSC-stage2	1.47121344807958	1	0.824	1.66358403220119e-96	2.58870311250827e-92
H1fx	NSC-stage2	1.16012040603194	0.975	0.409	1.38874727351207e-95	2.16102963231212e-91
Hdgf	NSC-stage2	1.23859323715032	0.994	0.797	3.55795008713189e-95	5.53652613058594e-91
Ncapd2	NSC-stage2	0.622246894205205	0.725	0.136	6.20709292006493e-95	9.65885729291304e-91
Mxd3	NSC-stage2	0.37466113796261	0.394	0.035	1.54898835354381e-93	2.41038077694952e-89
Gm11837	NSC-stage2	0.431002891896003	0.506	0.061	1.66253690135998e-93	2.58707367220627e-89
Hmgb1	NSC-stage2	1.12582179868224	1	0.988	1.68757736268551e-93	2.62603913407493e-89
Shcbp1	NSC-stage2	0.369373161506664	0.381	0.033	2.60118816554107e-93	4.04770890439845e-89
Gtse1	NSC-stage2	0.296120813684568	0.275	0.015	2.32660106048867e-92	3.62042391022641e-88
Rrm2	NSC-stage2	0.463195559718204	0.569	0.076	7.75083573361788e-92	1.20610754850828e-87
Ran	NSC-stage2	1.085005041933	1	0.865	1.01433704005847e-91	1.57840986803499e-87
Hmgn2	NSC-stage2	1.55302034418053	1	0.859	1.6407360018741e-91	2.55314929251628e-87
Rdm1	NSC-stage2	0.513444871919315	0.581	0.086	3.82995485845651e-91	5.95979275524418e-87
Anp32e	NSC-stage2	1.08378979568171	0.994	0.553	1.17424349999148e-89	1.82724031033674e-85
Bora	NSC-stage2	0.49133770063984	0.438	0.048	1.42636781602844e-88	2.21957095852185e-84
Ttk	NSC-stage2	0.322089224798117	0.306	0.022	9.70623846417156e-86	1.51038776740974e-81
Insm1	NSC-stage2	0.822907258963239	0.762	0.188	2.21265045190384e-80	3.44310536820756e-76
Ddx39	NSC-stage2	0.641736987507588	0.781	0.199	4.11067919408439e-78	6.39662789391471e-74
Kpna2	NSC-stage2	0.299355626065315	0.281	0.021	8.02404145493058e-78	1.24862109080175e-73
Sae1	NSC-stage2	0.738145581170696	0.912	0.323	9.9178843360312e-77	1.54332198152981e-72
Gpsm2	NSC-stage2	0.415068505720742	0.438	0.057	2.04519346228347e-76	3.1825255466593e-72
Hmgb3	NSC-stage2	0.914002228636681	0.994	0.766	9.53930543418938e-75	1.48441131861421e-70
Uhrf1	NSC-stage2	0.342778243435855	0.475	0.064	3.40994297766794e-74	5.30621226754908e-70
Vbp1	NSC-stage2	0.799858254391606	0.95	0.432	1.63942279374417e-71	2.55110580934531e-67
Dynll1	NSC-stage2	0.868167146010968	1	0.937	4.42701100280649e-71	6.88887182146717e-67
Hsp90b1	NSC-stage2	0.971740671195948	0.994	0.796	5.50589346693336e-71	8.56772082389499e-67
Tmpo	NSC-stage2	1.09752771893593	0.956	0.543	5.70662787040953e-71	8.88008362914427e-67
Lsm5	NSC-stage2	0.664431713870386	0.862	0.282	6.65466662871638e-71	1.03553267409456e-66
Trim59	NSC-stage2	0.805128996587063	0.7	0.179	5.08968591155304e-70	7.92006024696768e-66
Pkp4	NSC-stage2	0.388894507085525	0.525	0.086	1.43715052867802e-69	2.23634993767587e-65
Cenpk	NSC-stage2	0.406589582066197	0.494	0.077	5.02364444185385e-69	7.81729311596878e-65
Anp32b	NSC-stage2	0.935680194189413	0.962	0.523	1.85696937679615e-68	2.88963004723249e-64
Aurkb	NSC-stage2	0.300426973497125	0.269	0.022	1.17588689960812e-66	1.8297976044802e-62
Ascl1	NSC-stage2	0.79569207658408	0.681	0.163	7.91611937427809e-66	1.23182733583141e-61
Ccdc34	NSC-stage2	0.838214795886471	0.975	0.578	2.24286885094876e-65	3.49012821896137e-61
Tubb4b	NSC-stage2	1.19156029849668	0.956	0.688	7.87981289560081e-65	1.22617768468444e-60
Dut	NSC-stage2	0.67054888753655	0.9	0.317	1.58968201844564e-64	2.47370418890326e-60
Odc1	NSC-stage2	0.849799017668166	0.981	0.723	1.14982177058553e-63	1.78923765720815e-59
Rnaseh2c	NSC-stage2	0.671595086545159	0.862	0.294	2.84834109268339e-63	4.43230357432463e-59
Cenph	NSC-stage2	0.340361746855795	0.388	0.052	5.59811915180809e-63	8.71123321212857e-59
Cby1	NSC-stage2	0.644037527836827	0.85	0.312	1.73292492448472e-61	2.69660447499067e-57
Hirip3	NSC-stage2	0.571014157134226	0.681	0.174	2.31075379190482e-61	3.59576397558309e-57
Hmgn1	NSC-stage2	0.689052851778353	1	0.926	3.33421235584656e-61	5.18836784693284e-57
Ccdc77	NSC-stage2	0.377568262460044	0.481	0.085	2.87948939894112e-60	4.48077345369227e-56
Tox3	NSC-stage2	0.532848039366096	0.75	0.202	3.68923008370043e-60	5.74081093324624e-56
Ckap5	NSC-stage2	0.831278340008705	0.894	0.414	3.87120370636134e-58	6.02398008746888e-54
Marcks	NSC-stage2	0.714994703627602	1	0.962	5.61093729756296e-58	8.73117952873772e-54
Dnph1	NSC-stage2	0.376395878259349	0.469	0.084	7.77442716577275e-58	1.2097786112659e-53
Cenpq	NSC-stage2	0.360056374463102	0.444	0.075	1.31225450953117e-57	2.04199924228145e-53
Anln	NSC-stage2	0.262228911702644	0.288	0.031	5.95535005836272e-57	9.26712022581822e-53
Ptma	NSC-stage2	0.650129501536985	1	0.997	1.21685936350218e-56	1.89355485554574e-52
Ccdc18	NSC-stage2	0.475279121284346	0.488	0.096	2.3212870877166e-55	3.61215483719579e-51
Cit	NSC-stage2	0.341715690213685	0.419	0.067	3.98061734967581e-55	6.19423865783052e-51
Hsp90aa1	NSC-stage2	0.635019040946069	1	0.983	1.63207770841534e-54	2.5396761220651e-50
Dek	NSC-stage2	0.720379264644177	0.969	0.672	2.76138513239775e-54	4.29699140452414e-50
D030056L22Rik	NSC-stage2	0.58880379002795	0.825	0.304	3.01318234509021e-54	4.68881304719487e-50
Dll1	NSC-stage2	0.397002883528879	0.388	0.063	1.54914375616217e-52	2.41062259896395e-48
Rbm3	NSC-stage2	0.649861402531983	0.988	0.892	5.53609096677141e-52	8.614711153393e-48
Mzt1	NSC-stage2	0.702573037115687	0.869	0.416	1.10095528489417e-50	1.71319651882382e-46
Hnrnpu	NSC-stage2	0.634728357353111	1	0.955	1.35907615723069e-50	2.11485840826668e-46
Sephs1	NSC-stage2	0.443279967926592	0.612	0.162	2.15576369945461e-50	3.35458389272131e-46
Gm10282	NSC-stage2	0.305920888136329	0.381	0.064	2.61372320660072e-50	4.06721468179138e-46
Nasp	NSC-stage2	0.689033702210654	0.981	0.661	2.61983728996163e-50	4.0767288069093e-46
Afap1l2	NSC-stage2	0.355067116320209	0.444	0.085	4.22555147116836e-50	6.57538064428508e-46
Sept10	NSC-stage2	0.31719412976749	0.412	0.075	5.28608142790633e-50	8.22567130996504e-46
Rcc2	NSC-stage2	0.564284231752712	0.844	0.322	1.64788639531356e-49	2.56427601974743e-45
Hnrnpa3	NSC-stage2	0.551820021482093	1	0.942	8.60852358899468e-49	1.33957235568346e-44
X1500009L16Rik	NSC-stage2	0.303315703909915	0.45	0.087	1.31214447419102e-48	2.04182801628865e-44
Zic5	NSC-stage2	0.617433343765717	0.75	0.256	2.24347245421753e-48	3.4910674860079e-44
Vim	NSC-stage2	1.12413377930966	0.819	0.372	3.45784256415192e-48	5.3807488140768e-44
Pak4	NSC-stage2	0.322546757675533	0.425	0.081	3.57022154674604e-48	5.55562174889151e-44
Hnrnpab	NSC-stage2	0.594538923599945	1	0.891	1.44760002287848e-47	2.25261039560119e-43
Ska2	NSC-stage2	0.577945982324799	0.581	0.164	1.47184312304411e-47	2.29033508376895e-43
Ppia	NSC-stage2	0.489272548933666	1	0.999	3.41511988631259e-47	5.31426805509103e-43
Nudcd2	NSC-stage2	0.513775746935449	0.719	0.239	4.28620429396837e-47	6.66976250184417e-43
X1700086O06Rik	NSC-stage2	0.270993302851435	0.388	0.068	4.62500136436225e-47	7.19696462308409e-43
Hmgn3	NSC-stage2	0.562608835921207	0.906	0.37	6.07868920632487e-47	9.45904827396213e-43
Snrpf	NSC-stage2	0.555716933833035	0.981	0.791	2.38233701059172e-46	3.70715462218178e-42
Cacybp	NSC-stage2	0.602959570760706	0.956	0.697	2.63696599115355e-46	4.10338277883403e-42
Lsm6	NSC-stage2	0.59447047139553	0.931	0.53	3.51910561401042e-46	5.47608024596162e-42
Banf1	NSC-stage2	0.624100699116134	0.931	0.609	7.69013709754764e-46	1.19666223374939e-41
Nup37	NSC-stage2	0.357693424403332	0.431	0.089	1.05248375000343e-45	1.63776996338034e-41
Psip1	NSC-stage2	0.621129276614041	0.981	0.879	3.94195250978194e-45	6.13407230047168e-41
Ncaph2	NSC-stage2	0.365078470248483	0.588	0.158	5.59525722349893e-45	8.70677976548668e-41
Id1	NSC-stage2	0.624299822240149	0.512	0.125	4.25208852614627e-44	6.61667495553621e-40
Akr1b3	NSC-stage2	0.414580343641241	0.644	0.195	5.44827812426228e-44	8.47806558916453e-40
Tagln2	NSC-stage2	0.269909635721902	0.262	0.034	8.15135285568261e-44	1.26843201787277e-39
Odf2	NSC-stage2	0.449315897522335	0.675	0.211	1.35366602173575e-43	2.106439696423e-39
Dazap1	NSC-stage2	0.566727580113131	0.869	0.402	2.84869601981332e-43	4.4328558764315e-39
Rfc4	NSC-stage2	0.342818869390622	0.581	0.155	1.30612527450926e-42	2.03246153966386e-38
Igsf9	NSC-stage2	0.388171969255372	0.594	0.169	1.8914768861221e-42	2.9433271824946e-38
Stmn1	NSC-stage2	0.702052804307384	1	0.964	1.96129724576664e-42	3.05197464413748e-38
Npm3	NSC-stage2	0.45893966687027	0.688	0.234	2.40352616735904e-42	3.7401270690274e-38
Lyar	NSC-stage2	0.422269435609644	0.656	0.208	7.21598386692561e-42	1.12287924953229e-37
Larp7	NSC-stage2	0.478100647355083	0.7	0.247	1.36982163785144e-41	2.13157945066062e-37
Hist1h1d	NSC-stage2	0.370136443217049	0.344	0.063	1.72280480870868e-41	2.68085656283158e-37
Ccdc61	NSC-stage2	0.264520399131795	0.356	0.066	3.25867586973006e-41	5.07082552088695e-37
Ybx1	NSC-stage2	0.543717711603	0.994	0.972	3.49992015844119e-41	5.44622575855033e-37
Gm42047	NSC-stage2	0.483938089709665	0.438	0.102	3.55828456175459e-41	5.53704660654631e-37
Hnrnpa1	NSC-stage2	0.52316328171711	1	0.947	3.63393755662294e-41	5.65477023186096e-37
Lmnb2	NSC-stage2	0.324236136541195	0.462	0.111	3.2484746068239e-40	5.05495133567868e-36
X2810006K23Rik	NSC-stage2	0.41123935076528	0.625	0.198	4.92775921609951e-40	7.66808611617245e-36
Tex30	NSC-stage2	0.349349315068756	0.519	0.14	1.11325188282087e-39	1.73233125485756e-35
Sfpq	NSC-stage2	0.553459816600044	0.988	0.935	2.45731393443639e-39	3.82382621337646e-35
Csrp2	NSC-stage2	0.383959173620713	0.562	0.163	4.43324662121237e-39	6.89857506726857e-35
Clic4	NSC-stage2	0.473658067497919	0.75	0.288	4.99253873611699e-39	7.76888952727165e-35
Arl2bp	NSC-stage2	0.507189370240462	0.794	0.339	5.42515684493941e-39	8.44208656641021e-35
Exosc8	NSC-stage2	0.427101128570838	0.631	0.211	6.9092862862983e-39	1.07515403901088e-34
Arl4c	NSC-stage2	0.560709674899882	0.931	0.549	9.52715143180554e-39	1.48252003430326e-34
Cenpv	NSC-stage2	0.551295511694329	0.85	0.431	1.04089778241146e-38	1.61974103921047e-34
Atf5	NSC-stage2	0.482282777053981	0.531	0.156	2.80179892226411e-38	4.35987930293519e-34
Lsm2	NSC-stage2	0.439822155330084	0.669	0.235	4.03863528105442e-38	6.28452036084878e-34
Neurog2	NSC-stage2	0.695518039283187	0.512	0.145	1.28186824363143e-37	1.99471517391487e-33
Hp1bp3	NSC-stage2	0.527287343827599	0.95	0.702	1.448004123843e-37	2.25323921711209e-33
Prdx4	NSC-stage2	0.499894502687207	0.762	0.31	1.92322870820895e-37	2.99273619284394e-33
Ccnd2	NSC-stage2	0.915606007553252	0.938	0.789	3.01208725331845e-37	4.68710897488884e-33
Set	NSC-stage2	0.492838076015074	1	0.947	9.68026434123875e-37	1.50634593414016e-32
Sem1	NSC-stage2	0.475249547297622	0.975	0.877	1.247663884975e-36	1.94148977140959e-32
Pbx4	NSC-stage2	0.280567151329796	0.356	0.074	1.81747891435003e-36	2.82817893862008e-32
Lsm4	NSC-stage2	0.523960122500512	0.912	0.612	2.94544809261211e-36	4.58341177691371e-32
Zbed3	NSC-stage2	0.456115592711078	0.625	0.216	3.33915936439573e-36	5.1960658869362e-32
E130114P18Rik	NSC-stage2	0.567968746969161	0.712	0.275	3.60245255276553e-36	5.60577641735844e-32
Anapc15	NSC-stage2	0.368525316578454	0.512	0.149	7.80192127575847e-36	1.21405696972077e-31
Alyref	NSC-stage2	0.450385111708026	0.744	0.306	1.32092627915735e-35	2.05549338299675e-31
Morf4l2	NSC-stage2	0.503700094946707	0.9	0.581	3.96670655648169e-35	6.17259207254115e-31
Rcn3	NSC-stage2	0.313983546469594	0.494	0.137	4.18793231758442e-35	6.51684147939311e-31
Kmt5a	NSC-stage2	0.478252425264942	0.756	0.318	4.46843138834287e-35	6.95332608340034e-31
Hes6	NSC-stage2	0.620119729299624	0.769	0.348	5.27123234342468e-35	8.20256464960314e-31
X1190002N15Rik	NSC-stage2	0.301135345824803	0.431	0.107	5.52713740618944e-35	8.60077851777138e-31
Pih1d1	NSC-stage2	0.358283638668238	0.575	0.184	1.04659516273499e-34	1.62860673273192e-30
Sox1	NSC-stage2	0.515391873052668	0.638	0.219	1.27005481444579e-34	1.97633229675909e-30
Tmem138	NSC-stage2	0.296528854270021	0.462	0.122	1.33046347230419e-34	2.07033420925256e-30
Cdk4	NSC-stage2	0.457532548443676	0.981	0.847	1.70924406817749e-34	2.65975469449099e-30
Lsm3	NSC-stage2	0.428457657301128	0.769	0.326	2.71629517434003e-34	4.22682692079053e-30
Hnrnph1	NSC-stage2	0.485623806665388	0.981	0.894	4.1236486261006e-34	6.41680962707515e-30
Ezh2	NSC-stage2	0.653402219367466	0.844	0.516	5.55974541366967e-34	8.65151983821137e-30
Fkbp3	NSC-stage2	0.479088323604788	0.975	0.873	6.28268040840397e-34	9.77647898351742e-30
Ak6	NSC-stage2	0.374201869339807	0.644	0.229	9.65441741717608e-34	1.50232389428677e-29
Actl6a	NSC-stage2	0.413662582417963	0.769	0.326	1.32771708511541e-33	2.06606055614809e-29
Snrpa1	NSC-stage2	0.463547112990134	0.781	0.356	1.35646581001487e-33	2.11079644696413e-29
Pdia6	NSC-stage2	0.548038634030224	0.981	0.867	1.50487869602859e-33	2.3417417388901e-29
Ptbp1	NSC-stage2	0.364388604574587	0.688	0.256	1.96603528849796e-33	3.05934751243168e-29
Usp1	NSC-stage2	0.392219061349608	0.65	0.234	2.53379765374535e-33	3.94284252899313e-29
Tbc1d31	NSC-stage2	0.286981260189594	0.425	0.108	2.7203371336941e-33	4.23311661374139e-29
Etfa	NSC-stage2	0.433358605588462	0.731	0.293	2.8073035444113e-33	4.36844504545842e-29
Srsf3	NSC-stage2	0.452077650041521	0.994	0.97	3.36593414705529e-33	5.23773012623274e-29
Maz	NSC-stage2	0.411131467516793	0.738	0.305	8.16612840508402e-33	1.27073124111512e-28
Cep70	NSC-stage2	0.45942643235838	0.65	0.258	2.19285166512325e-32	3.41229647609829e-28
Srsf7	NSC-stage2	0.462204643039268	0.956	0.744	3.59107839864905e-32	5.58807709613779e-28
Rgs16	NSC-stage2	0.306452887936077	0.331	0.071	4.8588770725086e-32	7.56089861253064e-28
Arx	NSC-stage2	0.352329859823527	0.512	0.152	4.88316226510025e-32	7.5986888007225e-28
Vrk1	NSC-stage2	0.325948040926396	0.538	0.171	9.25878105428477e-32	1.44075891985725e-27
Prag1	NSC-stage2	0.385718311401366	0.606	0.219	1.55743023360004e-31	2.42351718650502e-27
Nudt21	NSC-stage2	0.454946848628906	0.925	0.636	1.6239545853399e-31	2.52703573024742e-27
Gpx7	NSC-stage2	0.25024411717163	0.331	0.073	1.6981273619376e-31	2.64245598791109e-27
Cbx3	NSC-stage2	0.413947347181542	0.981	0.847	2.8612981101791e-31	4.4524659892497e-27
Ddx21	NSC-stage2	0.368917708858632	0.631	0.231	6.64398313320352e-31	1.0338702153578e-26
Naa50	NSC-stage2	0.442018486511112	0.769	0.349	7.31567980712889e-31	1.13839293478733e-26
Rrm1	NSC-stage2	0.298324804409249	0.55	0.175	8.76674148905852e-31	1.3641926431124e-26
Dnajc9	NSC-stage2	0.374377953662198	0.706	0.279	9.56364405483308e-31	1.48819865137258e-26
Mcm7	NSC-stage2	0.393402924640455	0.781	0.332	1.00807996381152e-30	1.56867323168711e-26
Ubald2	NSC-stage2	0.532930763355317	0.762	0.371	1.0838099323792e-30	1.68651663577527e-26
Hint1	NSC-stage2	0.43078884146649	0.994	0.958	1.27948222810811e-30	1.99100229515903e-26
Suv39h2	NSC-stage2	0.261399550988239	0.381	0.096	1.53428827810639e-30	2.38750598956135e-26
Oaz1	NSC-stage2	0.359749608062151	1	0.985	2.4934499373123e-30	3.88005744745166e-26
Paip2b	NSC-stage2	0.340651985451029	0.581	0.206	4.94597281173848e-30	7.69642829234625e-26
Hnrnpk	NSC-stage2	0.386592666393283	1	0.975	5.20442441621544e-30	8.09860483407285e-26
Qser1	NSC-stage2	0.463287505525756	0.731	0.334	6.17024246308389e-30	9.60151429680485e-26
Cntln	NSC-stage2	0.347303660676977	0.494	0.153	7.94488428314454e-30	1.23630344330012e-25
Psmc3ip	NSC-stage2	0.253364649390609	0.406	0.107	1.31121765505303e-29	2.04038579302801e-25
Kif18a	NSC-stage2	0.323170332217515	0.356	0.088	1.50388138142029e-29	2.34018981762811e-25
X2610001J05Rik	NSC-stage2	0.350068901783866	0.6	0.218	1.51991601037355e-29	2.36514130374228e-25
Ptms	NSC-stage2	0.477491843226967	0.994	0.909	2.1516230936679e-29	3.34814069605662e-25
Srsf2	NSC-stage2	0.43340364939357	0.981	0.879	3.20490864236825e-29	4.98715833838924e-25
Med30	NSC-stage2	0.323691256000783	0.6	0.218	4.97190936229476e-29	7.73678815866688e-25
Fam96a	NSC-stage2	0.321443375213639	0.6	0.215	5.71292571698055e-29	8.88988370819344e-25
Ctnnb1	NSC-stage2	0.423511707707813	0.969	0.853	5.80163715908211e-29	9.02792758324767e-25
Nap1l1	NSC-stage2	0.421707025605125	0.956	0.824	8.53149400972553e-29	1.32758578285339e-24
Gatsl2	NSC-stage2	0.375378988148006	0.662	0.269	9.00555215035451e-29	1.40135397011667e-24
Prrc2a	NSC-stage2	0.444246602059496	0.825	0.44	1.42456394580861e-28	2.21676395607278e-24
Rbm24	NSC-stage2	0.276570123945414	0.388	0.103	1.48032166697787e-28	2.30352854598426e-24
Nes	NSC-stage2	0.297371919167503	0.362	0.093	1.7565221431772e-28	2.73332410699804e-24
Cmc2	NSC-stage2	0.265744860023729	0.406	0.111	2.03726829692102e-28	3.1701931968388e-24
Mettl27	NSC-stage2	0.255017153551134	0.35	0.087	2.59990507921411e-28	4.04571229376507e-24
Dynlt1f	NSC-stage2	0.325168620882151	0.612	0.233	5.9296304473011e-28	9.22709793904524e-24
Raly	NSC-stage2	0.375386577017736	0.744	0.339	6.31268761400588e-28	9.82317319615455e-24
Myef2	NSC-stage2	0.476700846169941	0.838	0.483	6.41474291883558e-28	9.98198145600005e-24
Rps27l	NSC-stage2	0.441675292074144	0.894	0.729	8.83147472985761e-28	1.37426578271314e-23
Cdk6	NSC-stage2	0.476976217833388	0.844	0.502	9.16007373573088e-28	1.42539907401708e-23
B3gnt5	NSC-stage2	0.257181124296728	0.369	0.097	9.7982825244431e-28	1.52471074362859e-23
Psmc1	NSC-stage2	0.398422630593872	0.738	0.333	1.12510222411575e-27	1.75077157094652e-23
Cntrl	NSC-stage2	0.409169407994324	0.506	0.176	3.11262717902209e-27	4.84355915327628e-23
G3bp1	NSC-stage2	0.435922034259328	0.925	0.691	5.19165362988626e-27	8.078732213466e-23
Tuba1b	NSC-stage2	0.553535651190492	0.925	0.618	6.69682509440394e-27	1.0420929529402e-22
G2e3	NSC-stage2	0.486056106344207	0.65	0.285	1.09610171058999e-26	1.70564387184908e-22
Hnrnpa2b1	NSC-stage2	0.307298422266932	1	0.995	1.31037698118996e-26	2.0390776204297e-22
Tead2	NSC-stage2	0.333001764325983	0.531	0.19	1.39126221914152e-26	2.16494313920612e-22
D16Ertd472e	NSC-stage2	0.274006008177009	0.456	0.142	1.43041470868112e-26	2.22586832817868e-22
Haus1	NSC-stage2	0.258316254709666	0.4	0.116	3.01062474616794e-26	4.68483316751194e-22
Cdk2ap1	NSC-stage2	0.44212367984931	0.938	0.775	3.06154989135068e-26	4.76407778593079e-22
Ruvbl1	NSC-stage2	0.328005562403912	0.669	0.283	4.18921142101168e-26	6.51883189223628e-22
Aldh18a1	NSC-stage2	0.278850765506096	0.475	0.158	4.4673133978714e-26	6.95158637842769e-22
Nsmce4a	NSC-stage2	0.348796595722988	0.719	0.321	5.29140310718747e-26	8.23395237509442e-22
Fkbp2	NSC-stage2	0.410021464723262	0.769	0.367	5.96472063256238e-26	9.28170177633032e-22
Dtymk	NSC-stage2	0.396226201127589	0.8	0.407	6.24050967289007e-26	9.71085710198424e-22
Gabpb1	NSC-stage2	0.281114208888472	0.425	0.13	6.98340563061642e-26	1.08668775018022e-21
Txn1	NSC-stage2	0.418286857410228	0.931	0.746	8.35667172251038e-26	1.30038168673984e-21
Dcps	NSC-stage2	0.284407777195703	0.538	0.193	8.73405811825046e-26	1.35910678378095e-21
Rpl22l1	NSC-stage2	0.431734229754437	0.969	0.892	9.66674734005398e-26	1.5042425535858e-21
Kcne1l	NSC-stage2	0.293527479922029	0.4	0.117	1.29036802426146e-25	2.00794168255325e-21
Mrfap1	NSC-stage2	0.408283238803626	0.956	0.872	1.4486169183935e-25	2.25419278671213e-21
Pnrc2	NSC-stage2	0.473497593803762	0.625	0.289	2.29583155952633e-25	3.57254348977892e-21
Ssna1	NSC-stage2	0.359539760821801	0.7	0.315	2.66059626531761e-25	4.14015384846073e-21
Slc7a5	NSC-stage2	0.255017153551134	0.331	0.085	2.72937627859038e-25	4.24718242711449e-21
Hist1h1c	NSC-stage2	0.700273489960161	0.669	0.313	3.14536486489627e-25	4.89450226626508e-21
Txnrd1	NSC-stage2	0.429220573124186	0.825	0.48	3.37984149203965e-25	5.2593713457629e-21
Trp53	NSC-stage2	0.350824600194057	0.775	0.367	3.67342116701134e-25	5.71621067798634e-21
Smim11	NSC-stage2	0.390866846871033	0.662	0.295	3.83368524130758e-25	5.96559760399873e-21
Mfap4	NSC-stage2	0.451179711815075	0.719	0.33	3.88939459731026e-25	6.05228693287449e-21
Ppp2r5c	NSC-stage2	0.358344559589516	0.631	0.272	8.41735334787726e-25	1.30982435446318e-20
Tmem97	NSC-stage2	0.264911926484981	0.4	0.119	1.00777493201054e-24	1.56819857170161e-20
Ift74	NSC-stage2	0.38462195689276	0.588	0.243	1.05367505050612e-24	1.63962374609257e-20
Ywhae	NSC-stage2	0.297687916130542	1	0.993	1.07847597185831e-24	1.67821645980871e-20
Eif1ax	NSC-stage2	0.413322048896611	0.856	0.543	1.08562873840158e-24	1.6893468798267e-20
Msn	NSC-stage2	0.263516401505989	0.462	0.152	1.17268224052853e-24	1.82481083448644e-20
Pkig	NSC-stage2	0.338073576626314	0.762	0.358	1.20313103092048e-24	1.87219219721535e-20
Rprm	NSC-stage2	0.431574483794961	0.531	0.209	1.22061485837713e-24	1.89939878112066e-20
Snrnp25	NSC-stage2	0.301644990189159	0.531	0.199	1.63649919881291e-24	2.54655640327278e-20
Pabpc1	NSC-stage2	0.403076244995242	0.956	0.808	1.74282618358492e-24	2.7120118242765e-20
Tpm4	NSC-stage2	0.354018185201544	0.625	0.267	1.88199176247606e-24	2.928567381589e-20
Mapre1	NSC-stage2	0.380620864004706	0.956	0.8	1.95765996653776e-24	3.04631467392941e-20
Eif1a	NSC-stage2	0.268477587916553	0.475	0.16	1.98369949144928e-24	3.08683477864422e-20
Eif5a	NSC-stage2	0.38007614512575	0.981	0.887	2.19909537205955e-24	3.42201230846186e-20
Gadd45g	NSC-stage2	0.889457125953097	0.894	0.767	2.5107613549227e-24	3.90699574439522e-20
Vps36	NSC-stage2	0.336491839058223	0.625	0.266	2.5304588152692e-24	3.9376469624404e-20
Kpnb1	NSC-stage2	0.363715857805083	0.669	0.302	2.55367689451508e-24	3.97377661555491e-20
Cep295	NSC-stage2	0.289921127831849	0.512	0.185	3.14193091231188e-24	4.88915869264851e-20
Hnrnph2	NSC-stage2	0.391440356828609	0.725	0.358	3.16183800101909e-24	4.92013611338581e-20
Ubqln2	NSC-stage2	0.404827683531976	0.869	0.56	3.39749857599362e-24	5.28684753410367e-20
Ptpa	NSC-stage2	0.360907988573074	0.712	0.336	3.8351025381795e-24	5.96780305966112e-20
Ddx39b	NSC-stage2	0.386631952766406	0.938	0.775	5.40294049341972e-24	8.40751570181042e-20
Notch1	NSC-stage2	0.365949039646795	0.725	0.327	8.32766712280381e-24	1.2958682809795e-19
Trim28	NSC-stage2	0.382698587311793	0.7	0.339	8.7002462280742e-24	1.35384531555063e-19
Ppp1r14b	NSC-stage2	0.394248767796269	1	0.937	1.41555019080767e-23	2.20273765191581e-19
Lbr	NSC-stage2	0.261112018399231	0.444	0.148	2.29351775768845e-23	3.56894298273899e-19
Ppih	NSC-stage2	0.273600587338989	0.488	0.176	2.51715767017866e-23	3.91694905056501e-19
Glod4	NSC-stage2	0.306607845710393	0.6	0.247	3.52122835630416e-23	5.4793834452449e-19
Dkc1	NSC-stage2	0.400005244780548	0.581	0.256	4.30332232595773e-23	6.69639987142282e-19
Cwc15	NSC-stage2	0.369901421898884	0.881	0.566	4.94792035451427e-23	7.69945886365966e-19
Nop58	NSC-stage2	0.394198368380892	0.775	0.44	5.54352629409774e-23	8.62628126624549e-19
Eif4g2	NSC-stage2	0.359131467000153	1	0.973	6.08850518290868e-23	9.4743229151242e-19
Serbp1	NSC-stage2	0.377029475961216	0.994	0.962	6.20540812583581e-23	9.65623558461311e-19
Top1	NSC-stage2	0.385519653719627	0.981	0.954	7.61816875868483e-23	1.18546324053895e-18
Tcp1	NSC-stage2	0.3821079170994	0.894	0.72	8.03476616633433e-23	1.25028996314329e-18
Swi5	NSC-stage2	0.345556271262842	0.95	0.828	1.6957974717487e-22	2.63883044578815e-18
Rpl8	NSC-stage2	0.308501361742878	1	0.991	1.82529481145642e-22	2.84034125610733e-18
Nudt4	NSC-stage2	0.295646394136017	0.438	0.152	2.49486693174069e-22	3.88226243248168e-18
Zic2	NSC-stage2	0.357414535238514	0.538	0.217	2.56550294776331e-22	3.99217913701449e-18
Eif4e	NSC-stage2	0.335236945309186	0.731	0.363	2.60160305232074e-22	4.0483545097163e-18
Trim37	NSC-stage2	0.323104423096971	0.619	0.273	2.97766130788019e-22	4.63353876119236e-18
Ss18	NSC-stage2	0.335813128733403	0.6	0.266	3.4641745326455e-22	5.39060199024967e-18
Akirin1	NSC-stage2	0.327243657605151	0.719	0.344	3.81508141515536e-22	5.93664819012326e-18
Tcerg1	NSC-stage2	0.358361693072197	0.681	0.337	4.25802895508318e-22	6.62591885700494e-18
Jade1	NSC-stage2	0.279680292326435	0.369	0.114	5.43123816560664e-22	8.45154970950049e-18
Cetn2	NSC-stage2	0.351326366156649	0.625	0.287	5.91724133185799e-22	9.20781923650422e-18
Cenpc1	NSC-stage2	0.363245871477787	0.562	0.24	6.47397929691516e-22	1.00741591839297e-17
Srsf9	NSC-stage2	0.340243124843269	0.712	0.349	6.96221997245472e-22	1.08339104991368e-17
Hnrnpm	NSC-stage2	0.380621251033513	0.912	0.705	7.18726786465935e-22	1.11841075241964e-17
Calm3	NSC-stage2	0.338608008655156	0.975	0.909	7.80917344979256e-22	1.21518548052222e-17
Snrpg	NSC-stage2	0.35712756374238	0.888	0.594	1.06616750714872e-21	1.65906325787412e-17
Asf1a	NSC-stage2	0.307362525889489	0.694	0.328	1.42837393770708e-21	2.22269268446599e-17
Txnip	NSC-stage2	0.470452830404077	0.662	0.32	1.46967694631157e-21	2.28696429615544e-17
Gt.ROSA.26Sor	NSC-stage2	0.265580787694957	0.481	0.179	1.91640471943361e-21	2.98211738391064e-17
Fmr1	NSC-stage2	0.342715019049613	0.725	0.371	1.976048183019e-21	3.07492857759587e-17
Mir9.3hg	NSC-stage2	0.278646301688509	0.581	0.238	2.03416567381898e-21	3.16536520502972e-17
Hnrnpul1	NSC-stage2	0.326240816137184	0.731	0.365	2.20597332190335e-21	3.4327150862138e-17
Adss	NSC-stage2	0.336706288770167	0.712	0.349	2.28333270859026e-21	3.5530940278373e-17
Dmrta2	NSC-stage2	0.401605020910338	0.656	0.324	2.74032920706175e-21	4.26422627910879e-17
Fundc2	NSC-stage2	0.310644300660742	0.706	0.334	3.02762805077515e-21	4.71129200981121e-17
Fbln1	NSC-stage2	0.274672770595812	0.506	0.197	5.23157288281609e-21	8.14085056295011e-17
Rbbp7	NSC-stage2	0.349316465446113	0.719	0.365	5.89446050100435e-21	9.17236998561286e-17
Cenpb	NSC-stage2	0.321353155509403	0.662	0.313	7.67373699136328e-21	1.19411021322604e-16
Pax6	NSC-stage2	0.357507469162561	0.662	0.313	7.72070704217444e-21	1.20141922283276e-16
Hdac1	NSC-stage2	0.325745432395738	0.575	0.25	7.89374477115042e-21	1.22834562383872e-16
Hnrnpf	NSC-stage2	0.354176539964739	0.925	0.762	7.99352167563464e-21	1.24387190794551e-16
Myo10	NSC-stage2	0.355964136124566	0.744	0.35	8.64047020659865e-21	1.34454356884882e-16
Tmed2	NSC-stage2	0.351817366325061	0.881	0.659	8.77746302186387e-21	1.36586102083224e-16
Sptssa	NSC-stage2	0.304428979838979	0.719	0.356	1.04213412076426e-20	1.62166490532126e-16
Cdc42se1	NSC-stage2	0.278453493435719	0.469	0.176	1.05145632190192e-20	1.63617118251158e-16
Gnai3	NSC-stage2	0.339211994580512	0.725	0.38	1.16886837513635e-20	1.81887607854967e-16
Mak16	NSC-stage2	0.257202384833982	0.538	0.214	1.2000747755712e-20	1.86743635826634e-16
Phf6	NSC-stage2	0.35638871876969	0.606	0.284	1.42522521203832e-20	2.21779295245283e-16
Pole3	NSC-stage2	0.288707151236296	0.562	0.238	1.52371791903338e-20	2.37105745380784e-16
Mycn	NSC-stage2	0.307507089233556	0.494	0.196	1.86545675892753e-20	2.90283726256713e-16
Emg1	NSC-stage2	0.315165581880482	0.8	0.434	1.88654543198626e-20	2.93565334671381e-16
Arhgap33	NSC-stage2	0.253883125504165	0.4	0.137	1.90735694277724e-20	2.96803813865566e-16
Ranbp1	NSC-stage2	0.357288626899618	0.919	0.79	2.22437307553527e-20	3.46134694284043e-16
H2afy	NSC-stage2	0.337314292669013	0.981	0.886	3.35715196469819e-20	5.22406417226685e-16
Tmem237	NSC-stage2	0.2893005926728	0.544	0.23	4.21222022224225e-20	6.55463588783116e-16
Gnl3	NSC-stage2	0.401481329342394	0.65	0.337	5.00554105320207e-20	7.78912243288774e-16
Sarnp	NSC-stage2	0.364521814299094	0.85	0.553	5.07548004371798e-20	7.89795449602955e-16
Rbmxl1	NSC-stage2	0.295056971109249	0.7	0.336	5.84823111368857e-20	9.10043243601078e-16
Cd164	NSC-stage2	0.294631092604125	0.662	0.307	8.51956362311136e-20	1.32572929539236e-15
Ywhaq	NSC-stage2	0.308885447860535	0.994	0.948	9.43626489877946e-20	1.46837718089907e-15
Slc35b1	NSC-stage2	0.301453099542685	0.638	0.3	1.02107445672989e-19	1.58889396211739e-15
Prpf38a	NSC-stage2	0.306310447938685	0.625	0.296	1.11877610935246e-19	1.74092750376336e-15
Cenpj	NSC-stage2	0.250524036017131	0.394	0.136	1.13511001715059e-19	1.76634469768803e-15
Rbm8a	NSC-stage2	0.345007904270965	0.9	0.648	1.53870540729086e-19	2.3943794842853e-15
Myh10	NSC-stage2	0.353624898673541	0.725	0.382	1.60708316058071e-19	2.50078210617964e-15
Pim1	NSC-stage2	0.255505099591715	0.438	0.161	1.72542911869527e-19	2.68494025160171e-15
Fam60a	NSC-stage2	0.32461360624049	0.612	0.284	2.26763351654898e-19	3.52866451510187e-15
Btg2	NSC-stage2	0.602847351738016	0.794	0.585	3.06984258885548e-19	4.77698205251801e-15
Med21	NSC-stage2	0.294719436828857	0.625	0.299	3.14912105361648e-19	4.90034727153261e-15
Dpy30	NSC-stage2	0.303104355336154	0.694	0.353	4.10593213839647e-19	6.38924100055875e-15
Rbmx	NSC-stage2	0.322791686936155	0.85	0.563	5.98370373066508e-19	9.31124137528793e-15
Sumo2	NSC-stage2	0.298325116146224	1	0.983	6.1964737376593e-19	9.64233278317164e-15
Gcsh	NSC-stage2	0.30848051722434	0.669	0.332	6.4391158895119e-19	1.00199082356695e-14
Arrdc3	NSC-stage2	0.347289391372391	0.712	0.365	8.7674237758418e-19	1.36429881375874e-14
Eny2	NSC-stage2	0.323404881297985	0.875	0.626	1.24305628110904e-18	1.93431987903378e-14
Xpo1	NSC-stage2	0.305083002099048	0.706	0.357	1.32433521729799e-18	2.06079803163741e-14
Ppp1cc	NSC-stage2	0.327197761834438	0.838	0.559	1.65067273486371e-18	2.56861184272142e-14
Eif2s1	NSC-stage2	0.307903432144398	0.675	0.344	2.02660504490553e-18	3.15360011037749e-14
Hnrnpc	NSC-stage2	0.325541115542429	0.962	0.918	2.13208483986031e-18	3.31773721930662e-14
Snrpd1	NSC-stage2	0.326095721304343	0.938	0.836	2.15545602597378e-18	3.35410512201779e-14
Sap30	NSC-stage2	0.320274988289057	0.531	0.236	2.33903436381199e-18	3.63977137352784e-14
Elavl4	NSC-stage2	0.417908247970242	0.869	0.755	2.49287738291747e-18	3.87916649555788e-14
Ruvbl2	NSC-stage2	0.250040749252944	0.544	0.235	2.77926279144225e-18	4.32481082976328e-14
Sept11	NSC-stage2	0.290791870987887	0.6	0.282	3.21677079878584e-18	5.00561703999065e-14
Zfp36l1	NSC-stage2	0.486942450097997	0.538	0.237	3.39358656904882e-18	5.28076006009686e-14
Fam98b	NSC-stage2	0.256902168246906	0.606	0.279	4.42810725084896e-18	6.89057769304607e-14
Ap3s1	NSC-stage2	0.299746273959808	0.706	0.372	4.45510111188663e-18	6.93258284020678e-14
Thap12	NSC-stage2	0.319543366011704	0.581	0.277	4.54492837295253e-18	7.07236304115143e-14
Impad1	NSC-stage2	0.32095828179019	0.75	0.415	5.35179386058903e-18	8.32792642646258e-14
Oxct1	NSC-stage2	0.341457094855206	0.831	0.632	5.39608950297646e-18	8.39685487558167e-14
Hsph1	NSC-stage2	0.306310447938685	0.669	0.336	6.27158761121719e-18	9.75921748181507e-14
Dnajc2	NSC-stage2	0.311060182845506	0.606	0.298	6.63997130083446e-18	1.03324593412285e-13
Arl6ip1	NSC-stage2	0.73780859640696	0.938	0.871	7.10282865235742e-18	1.10527116659334e-13
Pcyox1	NSC-stage2	0.270380795710607	0.575	0.266	7.67777981269012e-18	1.19473931665271e-13
Erh	NSC-stage2	0.330014510029096	0.831	0.552	8.10065071978019e-18	1.26054225850499e-13
Cox7a2	NSC-stage2	0.280943711727202	0.988	0.958	8.59440803304871e-18	1.33737583402271e-13
Thoc7	NSC-stage2	0.329117433811343	0.856	0.63	9.22112050357074e-18	1.43489856156064e-13
Mrpl24	NSC-stage2	0.325587205346325	0.706	0.382	9.68574751752704e-18	1.50719917120238e-13
Ptp4a1	NSC-stage2	0.304998450344997	0.8	0.474	1.13993306366454e-17	1.7738498403684e-13
Psmb2	NSC-stage2	0.333187503953641	0.869	0.709	1.27678852974831e-17	1.98681063114134e-13
Fam3c	NSC-stage2	0.287158662663049	0.556	0.257	1.28135156651047e-17	1.99391117264694e-13
Mphosph10	NSC-stage2	0.275660909662537	0.544	0.244	1.29843454343396e-17	2.02049399303758e-13
Smarca5	NSC-stage2	0.354440473455032	0.9	0.738	1.3238825223366e-17	2.06009359300798e-13
Psmb6	NSC-stage2	0.286533267558756	0.95	0.862	1.3849694851424e-17	2.15515101583008e-13
Sec61g	NSC-stage2	0.281693022275026	0.956	0.849	1.75202051003004e-17	2.72631911565774e-13
Ilf2	NSC-stage2	0.318064336312079	0.931	0.806	1.81870883826343e-17	2.83009282322173e-13
Hspa4	NSC-stage2	0.324068811790746	0.756	0.438	2.76058779020794e-17	4.29575066034257e-13
Nol7	NSC-stage2	0.315144272606394	0.894	0.7	4.04764683170989e-17	6.29854323482376e-13
Rpsa	NSC-stage2	0.292067959669776	1	0.99	4.05751359718543e-17	6.31389690858025e-13
Rpl41	NSC-stage2	0.26914531775823	1	0.995	4.48236758434849e-17	6.97501219800468e-13
March5	NSC-stage2	0.322823880022805	0.712	0.395	4.52197810951805e-17	7.03665013622104e-13
Terf1	NSC-stage2	0.293571422161255	0.431	0.176	4.5548342632518e-17	7.08777759704613e-13
Lima1	NSC-stage2	0.415944428021801	0.769	0.498	5.09561550045696e-17	7.92928728026107e-13
Stip1	NSC-stage2	0.33468126936592	0.619	0.332	5.97866965179328e-17	9.30340784515552e-13
Cbx1	NSC-stage2	0.333056091406474	0.881	0.731	6.95906312436725e-17	1.08289981278279e-12
Gar1	NSC-stage2	0.25873167095555	0.55	0.253	6.98116362760612e-17	1.08633887209179e-12
Spop	NSC-stage2	0.33869955913109	0.75	0.433	1.0013736960903e-16	1.55823760848611e-12
Cetn3	NSC-stage2	0.304616967432352	0.925	0.741	1.04158081043103e-16	1.62080389911172e-12
Fopnl	NSC-stage2	0.320872593289949	0.675	0.366	1.06349704949663e-16	1.65490775872171e-12
Pfdn4	NSC-stage2	0.324167221719887	0.706	0.415	1.30376816836668e-16	2.02879364679539e-12
Hnrnpd	NSC-stage2	0.287136016362954	0.944	0.827	1.37197969952166e-16	2.13493761042565e-12
Snrpb	NSC-stage2	0.313988872864411	0.906	0.743	1.49207420004184e-16	2.3218166626851e-12
Cdk5rap2	NSC-stage2	0.303489571597043	0.544	0.258	1.57321948648707e-16	2.44808684292253e-12
Lsm8	NSC-stage2	0.28403135974431	0.662	0.338	1.71339266554466e-16	2.66621032685404e-12
Tcf3	NSC-stage2	0.263673707244857	0.606	0.297	1.75054629092562e-16	2.72402508330935e-12
Pa2g4	NSC-stage2	0.337884857948686	0.694	0.402	1.7574221268496e-16	2.73472457159067e-12
Rpl39	NSC-stage2	0.266386630315577	1	0.983	1.8963588668918e-16	2.95092403277033e-12
Gm11266	NSC-stage2	0.353178783182623	0.581	0.291	2.12978237261875e-16	3.31415435003203e-12
Anp32a	NSC-stage2	0.297365777987926	0.975	0.909	3.67814967311153e-16	5.72356870632885e-12
Nhp2	NSC-stage2	0.281752051515997	0.619	0.313	3.8391951666113e-16	5.97417159876385e-12
Ttc9b	NSC-stage2	0.301321802486819	0.631	0.327	4.46975746598894e-16	6.95538959282539e-12
Dph3	NSC-stage2	0.293003508204513	0.644	0.342	5.37549357024329e-16	8.36480554465559e-12
Hspd1	NSC-stage2	0.316737068736499	0.912	0.822	5.6405163411754e-16	8.77720747850304e-12
Psmd1	NSC-stage2	0.292612733976823	0.694	0.377	5.70354818778155e-16	8.87529133500687e-12
Cct8	NSC-stage2	0.296952153635294	0.931	0.807	6.07954074917725e-16	9.46037335979472e-12
Zfp131	NSC-stage2	0.272224282013951	0.625	0.314	6.12105008231272e-16	9.52496603308683e-12
Ehd1	NSC-stage2	0.284842868457233	0.669	0.344	6.53276361909453e-16	1.0165633467673e-11
Hspa4l	NSC-stage2	0.26265235069861	0.569	0.267	6.58661477685634e-16	1.02494312542662e-11
Gm10076	NSC-stage2	0.266962931302893	0.7	0.368	7.76805395346523e-16	1.20878687569872e-11
Magoh	NSC-stage2	0.272352513446216	0.712	0.388	8.23057399437475e-16	1.28075961926465e-11
Lin7c	NSC-stage2	0.331739336897344	0.794	0.505	9.99875155705443e-16	1.55590572979324e-11
Mrpl33	NSC-stage2	0.285041334918852	0.65	0.346	1.18133359518171e-15	1.83827320746226e-11
Rps17	NSC-stage2	0.257460115984104	0.994	0.978	1.23944935988455e-15	1.92870714891635e-11
Nfyb	NSC-stage2	0.268838387615533	0.594	0.298	1.29038660398291e-15	2.00797059445781e-11
Tma7	NSC-stage2	0.291912177825304	0.881	0.756	1.29363631096629e-15	2.01302746349464e-11
Nono	NSC-stage2	0.302288891919275	0.944	0.799	1.42613969312789e-15	2.21921597647631e-11
Ptges3	NSC-stage2	0.305814557169629	0.862	0.67	1.47699906952115e-15	2.29835825208187e-11
Dhx15	NSC-stage2	0.272430922694722	0.712	0.396	1.60018965946064e-15	2.49005512908671e-11
Glrx5	NSC-stage2	0.266517845355462	0.662	0.352	1.94152046431529e-15	3.02119999452103e-11
X4833439L19Rik	NSC-stage2	0.25096035285552	0.581	0.283	1.95450320175467e-15	3.04140243225044e-11
Cct7	NSC-stage2	0.298635813185576	0.9	0.81	2.1100325385655e-15	3.28342163326177e-11
Serp1	NSC-stage2	0.284182704282699	0.594	0.306	2.16219241967916e-15	3.36458762426275e-11
Snrpa	NSC-stage2	0.284743035016004	0.662	0.351	2.20112552941011e-15	3.42517143631507e-11
Eomes	NSC-stage2	0.456975425620372	0.8	0.633	2.28754792460774e-15	3.55965332548211e-11
Abcf1	NSC-stage2	0.281781283528393	0.719	0.394	2.34553390717238e-15	3.64988531295094e-11
Tcea1	NSC-stage2	0.271959019971394	0.712	0.401	2.37225828355147e-15	3.69147111503444e-11
Sec61b	NSC-stage2	0.308627316156456	0.844	0.632	2.62508050286097e-15	4.08488777050195e-11
Ppa1	NSC-stage2	0.256142730528109	0.75	0.408	2.72016483284891e-15	4.23284849639619e-11
U2af2	NSC-stage2	0.258369136316574	0.694	0.372	2.75118347520099e-15	4.28111660576026e-11
Bzw1	NSC-stage2	0.29751747733995	0.906	0.778	2.96623624986317e-15	4.61576022841207e-11
Snrpc	NSC-stage2	0.313051702210133	0.831	0.641	3.37242963475833e-15	5.24783775464744e-11
Mex3a	NSC-stage2	0.35158555176865	0.831	0.651	3.75536142273507e-15	5.84371790991804e-11
Impdh2	NSC-stage2	0.254085984867238	0.556	0.272	4.26389317339347e-15	6.63504416711758e-11
Srrt	NSC-stage2	0.292260609773198	0.675	0.37	4.90253263879871e-15	7.62883103923467e-11
Ncl	NSC-stage2	0.308016211009508	0.975	0.94	5.41713554783319e-15	8.42960462598323e-11
Trp53i11	NSC-stage2	0.251574404884476	0.338	0.128	5.91922834769313e-15	9.21091123184528e-11
Snrpe	NSC-stage2	0.257716108874179	0.956	0.903	6.51958432705832e-15	1.01451251713355e-10
Hnrnpa0	NSC-stage2	0.296424643353191	0.844	0.618	6.90190272839063e-15	1.07400508356487e-10
Ccdc124	NSC-stage2	0.295972623147745	0.675	0.378	7.09358759079411e-15	1.10383316500347e-10
Fezf2	NSC-stage2	0.286612109682742	0.569	0.273	8.90933347240556e-15	1.38638138164103e-10
Rpl18	NSC-stage2	0.258769129049312	1	0.987	8.95857640850634e-15	1.39404407492767e-10
Calu	NSC-stage2	0.268020226292231	0.6	0.304	9.57609318514486e-15	1.49013586054039e-10
Cd9	NSC-stage2	0.288574738228621	0.881	0.775	9.63300447992818e-15	1.49899182712162e-10
Ubtf	NSC-stage2	0.292224419736664	0.731	0.437	1.12419080745586e-14	1.74935331548206e-10
Fam204a	NSC-stage2	0.282886554654171	0.625	0.338	1.13557103815995e-14	1.7670620924807e-10
Abce1	NSC-stage2	0.262792552875695	0.512	0.247	1.21424071768635e-14	1.88947998079174e-10
Eif4a1	NSC-stage2	0.267093088876568	0.988	0.947	1.30597553378246e-14	2.03222852811888e-10
Elavl1	NSC-stage2	0.271580834872903	0.706	0.4	1.32673832601381e-14	2.06453750911009e-10
Tpr	NSC-stage2	0.295224866592508	0.938	0.818	1.425329424482e-14	2.21795511743644e-10
Gtpbp4	NSC-stage2	0.277015490704098	0.675	0.365	1.45353694357479e-14	2.26184883789674e-10
Cnbp	NSC-stage2	0.281812270142179	0.944	0.899	1.54380621084167e-14	2.40231684469072e-10
Syncrip	NSC-stage2	0.335199993004826	0.875	0.776	1.57801081292552e-14	2.4555426259934e-10
Nars	NSC-stage2	0.271756782114251	0.694	0.377	1.73949510090629e-14	2.70682832652028e-10
Sox8	NSC-stage2	0.25306339193974	0.338	0.125	1.84866907628692e-14	2.87671394961007e-10
Nras	NSC-stage2	0.256644360069925	0.65	0.341	2.09833674452609e-14	3.26522180815705e-10
Gspt1	NSC-stage2	0.297426045759053	0.694	0.407	2.14455579090584e-14	3.33714326622858e-10
Rasa1	NSC-stage2	0.263606985318724	0.669	0.357	2.18767145320192e-14	3.40423554832751e-10
Eif4a3	NSC-stage2	0.261010401523602	0.669	0.368	2.44901897787062e-14	3.81091843146448e-10
Tdg	NSC-stage2	0.262194750914477	0.606	0.319	3.4860852998209e-14	5.4246973350513e-10
Azin1	NSC-stage2	0.260628084053229	0.638	0.342	4.66354982594214e-14	7.25694988414857e-10
Dnaja2	NSC-stage2	0.278018379755407	0.812	0.584	5.37973735387956e-14	8.37140929637198e-10
Polr2a	NSC-stage2	0.270842906904901	0.562	0.295	5.54324404392036e-14	8.62584205674447e-10
Rpl24	NSC-stage2	0.251149969140615	1	0.988	5.69896397219566e-14	8.86815783713367e-10
Cnih4	NSC-stage2	0.281030814450019	0.644	0.355	5.73506616369579e-14	8.92433645732703e-10
Rpl29	NSC-stage2	0.255659244470071	1	0.963	6.77195395707328e-14	1.05378375526017e-09
Srsf1	NSC-stage2	0.263619948845841	0.875	0.683	8.2940129313571e-14	1.29063135224848e-09
Pfn1	NSC-stage2	0.29757676796993	0.738	0.466	8.32996413457864e-14	1.29622571898178e-09
Tfdp2	NSC-stage2	0.333164823959536	0.569	0.317	8.84878729427247e-14	1.37695979086174e-09
Rpl7l1	NSC-stage2	0.297800667365404	0.594	0.336	9.48377406288289e-14	1.47577008192521e-09
Anapc13	NSC-stage2	0.264591825152324	0.725	0.436	1.18672274124411e-13	1.84665925764997e-09
Rplp0	NSC-stage2	0.267565851356596	1	0.982	1.24519185114006e-13	1.93764303955905e-09
Pcnp	NSC-stage2	0.289793479051294	0.75	0.487	1.25412183804027e-13	1.95153899217446e-09
Sh3bgrl	NSC-stage2	0.300534155433137	0.912	0.785	1.26532713926213e-13	1.96897556140579e-09
Anapc11	NSC-stage2	0.301892066407736	0.731	0.457	1.32735508614817e-13	2.06549724955517e-09
Dnaja1	NSC-stage2	0.260455644182073	0.975	0.972	1.58626562095167e-13	2.4683879327629e-09
Ewsr1	NSC-stage2	0.250397091885552	0.906	0.844	1.85322707341747e-13	2.88380664894493e-09
Ddx3x	NSC-stage2	0.301581081474022	0.819	0.607	2.22032222087701e-13	3.45504340790671e-09
Dnajc8	NSC-stage2	0.271501398110062	0.844	0.61	2.34436536856744e-13	3.6480669500278e-09
Cnot6	NSC-stage2	0.281885725744032	0.712	0.419	2.42052234455783e-13	3.76657482036643e-09
Gpd1	NSC-stage2	0.443581674102863	0.431	0.204	2.52516840150324e-13	3.9294145495792e-09
Atf4	NSC-stage2	0.348578764451909	0.762	0.522	2.611198620069e-13	4.06328617268938e-09
Cdkn1b	NSC-stage2	0.320274988289057	0.869	0.808	3.90069972717734e-13	6.06987884546066e-09
Ppp4r2	NSC-stage2	0.251230428098436	0.638	0.343	3.98084814705037e-13	6.19459780162508e-09
Sf3b5	NSC-stage2	0.25903780902621	0.731	0.454	4.2892196552942e-13	6.6744547056033e-09
Brd8	NSC-stage2	0.335074128289864	0.756	0.533	4.45024990818733e-13	6.92503388213031e-09
Ssr3	NSC-stage2	0.268412677810322	0.806	0.556	5.34996466782677e-13	8.32508001960523e-09
Sumo1	NSC-stage2	0.25221373749462	0.894	0.777	5.38490459545939e-13	8.37945004099436e-09
Gm47283	NSC-stage2	0.275495318466193	0.588	0.317	7.55840060679824e-13	1.17616271842387e-08
Ccar1	NSC-stage2	0.345448485716779	0.862	0.725	8.35226316059598e-13	1.29969567042034e-08
Mcl1	NSC-stage2	0.256680217297154	0.65	0.364	1.23201284705229e-12	1.91713519129807e-08
Txnl4a	NSC-stage2	0.255453183591791	0.65	0.371	1.30880703415478e-12	2.03663462584825e-08
Suz12	NSC-stage2	0.282099805588739	0.588	0.326	1.39627300914011e-12	2.17274042952292e-08
Bub3	NSC-stage2	0.364163648663905	0.612	0.365	1.75002426628331e-12	2.72321276076347e-08
Sowaha	NSC-stage2	0.250982832090328	0.256	0.091	2.18477488912151e-12	3.39972820496199e-08
Hnrnph3	NSC-stage2	0.266731947209826	0.912	0.794	2.40559005215931e-12	3.74333868016511e-08
Shf	NSC-stage2	0.251789987094298	0.581	0.315	2.44625975410717e-12	3.80662480336617e-08
Eif3d	NSC-stage2	0.255828024077069	0.725	0.448	2.66726622118196e-12	4.15053296678125e-08
Psmb3	NSC-stage2	0.271948472171401	0.869	0.709	2.71933593326283e-12	4.23155864575029e-08
Slc24a5	NSC-stage2	0.285815232712645	0.775	0.56	3.21237727880034e-12	4.9987802835412e-08
Cdv3	NSC-stage2	0.25217090004133	0.662	0.391	3.34173006932939e-12	5.20006616088346e-08
Hnrnpul2	NSC-stage2	0.300047084632134	0.619	0.367	3.60612528524884e-12	5.61149155637571e-08
Ssb	NSC-stage2	0.268271873597685	0.95	0.88	3.66561251716052e-12	5.70405963795348e-08
Gse1	NSC-stage2	0.261295490227911	0.631	0.362	4.10889364173059e-12	6.39384939589697e-08
Khdrbs1	NSC-stage2	0.251341787483442	0.919	0.817	5.50818265467889e-12	8.57128302894583e-08
Ube2d2a	NSC-stage2	0.254950948115644	0.775	0.543	6.71758290485736e-12	1.04532307582485e-07
Cdkn2c	NSC-stage2	0.311540506730269	0.606	0.343	6.94268650411269e-12	1.08035144690498e-07
Chchd1	NSC-stage2	0.258176106307851	0.788	0.605	7.45969487770265e-12	1.16080311991931e-07
Gpbp1	NSC-stage2	0.253229182716702	0.788	0.542	9.80382679817846e-12	1.52557348806455e-07
Vps37b	NSC-stage2	0.262044163421651	0.8	0.629	1.05679601489656e-11	1.64448027878054e-07
Eif3a	NSC-stage2	0.261926561852069	0.906	0.848	1.4826878887961e-11	2.30721062375561e-07
Mettl9	NSC-stage2	0.253421440561246	0.769	0.519	1.89783293032674e-11	2.95321782288144e-07
Nop10	NSC-stage2	0.255220451892149	0.781	0.58	2.28691868597396e-11	3.55867416724407e-07
Hist1h2bc	NSC-stage2	0.494845250524373	0.844	0.746	3.0510264486793e-11	4.74770225678986e-07
Rdx	NSC-stage2	0.280840748708235	0.888	0.798	3.19226550939237e-11	4.96748435916547e-07
Sox2	NSC-stage2	0.266598374418246	0.919	0.762	3.88811485313142e-11	6.0502955229578e-07
Mdk	NSC-stage2	0.291411467041933	0.9	0.855	7.75261047710314e-11	1.20638371634202e-06
Actr3	NSC-stage2	0.260771442823221	0.75	0.534	8.18231126503537e-11	1.27324945595215e-06
Ier5	NSC-stage2	0.324224904826427	0.888	0.786	1.15652376492333e-10	1.79966663059719e-06
Akirin2	NSC-stage2	0.304573582543302	0.756	0.564	2.22142854576351e-10	3.45676496006259e-06
Caprin1	NSC-stage2	0.265158757724566	0.894	0.781	3.7235355459139e-10	5.79419366299662e-06
H3f3b	NSC-stage2	0.299824276853588	1	0.994	4.30539790815427e-10	6.69962968487887e-06
Hjurp	NSC-stage2	0.346496057106144	0.544	0.345	2.38773697591348e-09	3.71555750821896e-05
Taf15	NSC-stage2	0.257666730811029	0.738	0.547	1.53697869884948e-08	0.000239169255327968
Jun	NSC-stage2	0.302352561809968	0.825	0.806	5.88564932277274e-07	0.00915865891116666
H1f0	NSC-stage2	0.267546470946214	0.756	0.633	6.39068315374662e-07	0.00994454205554511
Hes5	NSC-stage2	0.810228064119035	0.381	0.232	1.06716253243942e-06	0.0166061161672898
Ung	RG-like	0.63815914579333	0.585	0.033	9.16609814323617e-281	1.42633653206898e-276
Cdca7	RG-like	0.802045833166812	0.748	0.071	4.53233855434796e-280	7.05277202442086e-276
Mcm3	RG-like	0.791778641376089	0.671	0.053	3.14296313414475e-273	4.89076493304265e-269
Mcm2	RG-like	0.657705909996953	0.642	0.056	5.01459752087259e-242	7.80321520222984e-238
Hells	RG-like	0.855890787532164	0.658	0.064	4.72161929498514e-236	7.34731178492638e-232
Mcm5	RG-like	0.646694787733835	0.61	0.063	8.69450782973917e-206	1.35295236338571e-201
Aif1l	RG-like	0.494180944197022	0.53	0.043	1.06567632674446e-204	1.65829893204705e-200
Smco4	RG-like	0.504268145730423	0.543	0.046	2.97628730165221e-203	4.63140067010101e-199
Mcm6	RG-like	1.0448076641854	0.837	0.187	1.64605873048742e-185	2.56143199051148e-181
Gpd1	RG-like	1.37955805817615	0.783	0.164	3.88006148599716e-185	6.03776367836018e-181
Uhrf1	RG-like	0.663628411781766	0.502	0.044	2.6527561496879e-182	4.12795384452935e-178
Ccnd2	RG-like	1.84253969556126	0.997	0.777	1.07406091038927e-177	1.67134618265675e-173
Nbl1	RG-like	0.594962413451937	0.569	0.065	1.71637376356586e-177	2.67084921348483e-173
Dll1	RG-like	0.522607870326557	0.479	0.042	2.00678029402058e-175	3.12275081552542e-171
Ccnd1	RG-like	0.69181673596402	0.466	0.04	4.61416237946983e-175	7.180098078693e-171
Slfn9	RG-like	0.341576148096689	0.313	0.011	1.96721461638484e-171	3.06118266455645e-167
Ascl1	RG-like	1.18527107233244	0.735	0.137	8.38867379758891e-171	1.30536152964281e-166
Ncald	RG-like	0.696513173701249	0.505	0.053	2.49963649571819e-167	3.88968435098707e-163
Cdt1	RG-like	0.37561019680239	0.387	0.025	1.31315781846766e-164	2.04340488131753e-160
Chaf1b	RG-like	0.44457790151845	0.463	0.044	1.42448577625361e-159	2.21664231642824e-155
Timeless	RG-like	0.497439500783823	0.537	0.064	1.44004710978592e-158	2.24085730753787e-154
Chek1	RG-like	0.346863706886317	0.403	0.03	2.51029598234825e-158	3.90627157813211e-154
Neurog2	RG-like	1.18412646061937	0.658	0.117	1.9908120232428e-155	3.09790258936812e-151
Fignl1	RG-like	0.373837890424032	0.409	0.034	2.01823368342132e-152	3.14057343477192e-148
Dtl	RG-like	0.550598159732501	0.527	0.069	5.07394074089722e-145	7.89555918691016e-141
Mcm4	RG-like	0.516181247468814	0.569	0.084	5.98038811321873e-145	9.30608194297966e-141
Rrm2	RG-like	0.515010165925995	0.508	0.061	1.19471771960845e-143	1.85910024348271e-139
Rcn1	RG-like	0.418149514084637	0.473	0.054	2.43720298819339e-142	3.79253156992773e-138
Tox3	RG-like	0.736989411937425	0.76	0.179	8.81044621072595e-138	1.37099353485107e-133
Gins2	RG-like	0.452097119856345	0.489	0.065	2.15041358517288e-133	3.34625857988751e-129
Lima1	RG-like	1.09499857309078	0.933	0.472	1.40460687337408e-127	2.1857087556574e-123
Rpa2	RG-like	0.553596966412332	0.559	0.096	1.80785384965003e-125	2.81320137544041e-121
Hmgn2	RG-like	1.12528049820586	0.99	0.854	1.90789494192032e-125	2.96887531912221e-121
Clspn	RG-like	0.44733984973452	0.361	0.033	6.05532741673477e-124	9.42269499318098e-120
Sox1	RG-like	0.730230379734136	0.754	0.192	7.60176276325128e-124	1.18291030358953e-119
Dctpp1	RG-like	0.706961708475686	0.869	0.283	8.70452178572359e-124	1.35451063507645e-119
Anp32b	RG-like	0.877310380073619	0.962	0.505	1.52018873199332e-123	2.3655656858548e-119
Zfp36l1	RG-like	0.983658167827372	0.77	0.205	2.76008119570735e-123	4.29496234864021e-119
Npm1	RG-like	0.712890632724877	1	0.963	1.0859731384418e-117	1.68988280072929e-113
S100a11	RG-like	0.35391061340217	0.415	0.051	1.10201214027367e-115	1.71484109147986e-111
Fam210b	RG-like	0.451095561969186	0.569	0.106	1.64828090076007e-112	2.56488990967275e-108
Cdk6	RG-like	0.929187731405662	0.917	0.482	2.2386724734446e-111	3.48359823592715e-107
Psmc3ip	RG-like	0.407993446388699	0.511	0.086	2.41021172560608e-111	3.75053046621563e-107
Pcna	RG-like	0.627400275655025	0.655	0.158	1.17353080199748e-110	1.82613128098828e-106
Gmnn	RG-like	0.402349671277168	0.351	0.037	1.93518821531445e-110	3.01134638185082e-106
Prim1	RG-like	0.477737475471907	0.556	0.108	9.56499119188373e-109	1.48840827936903e-104
Tcf19	RG-like	0.281189764346831	0.291	0.023	7.12902341276398e-108	1.1093473332602e-103
Tipin	RG-like	0.540984585502328	0.735	0.198	1.62482675693135e-107	2.52839291646088e-103
Zfp367	RG-like	0.354276025045134	0.38	0.045	3.33090722318194e-107	5.18322472999342e-103
Mfap2	RG-like	0.726926882649582	0.783	0.257	4.63746479475182e-107	7.2163589671133e-103
Mcm7	RG-like	0.788042902961712	0.831	0.309	7.76106532440812e-107	1.20769937513115e-102
Tmem132b	RG-like	0.495842155308516	0.412	0.057	3.59080019002008e-105	5.58764417569025e-101
Hat1	RG-like	0.50853912350461	0.591	0.128	1.1067217078634e-104	1.72216964960624e-100
Dna2	RG-like	0.309464770016698	0.367	0.044	8.16728627232987e-104	1.27091141683725e-99
Nrm	RG-like	0.30455157287052	0.371	0.045	9.05888154311648e-104	1.40965255692436e-99
Fen1	RG-like	0.385077442260362	0.45	0.07	1.15830679368882e-103	1.80244120165917e-99
Mxra7	RG-like	0.575828066741102	0.537	0.113	3.45163483202107e-101	5.37108896210799e-97
Hes6	RG-like	0.72206808666881	0.834	0.325	2.20360656778567e-96	3.42903218013129e-92
Dnajc9	RG-like	0.649233472875425	0.767	0.257	2.74235282845214e-96	4.26737523635438e-92
Pclaf	RG-like	0.820257527335494	0.431	0.07	6.40405594741889e-96	9.96535145977853e-92
Cenpk	RG-like	0.420630807655647	0.422	0.066	8.9347733557586e-96	1.3903400818896e-91
Dhfr	RG-like	0.510757488382799	0.495	0.097	1.75716742505018e-95	2.73432823012059e-91
Dek	RG-like	0.784794247608921	0.968	0.659	2.03735198620773e-95	3.17032342573785e-91
Rad54l	RG-like	0.264999836808144	0.291	0.028	8.98776967475938e-95	1.39858683908931e-90
Wdr76	RG-like	0.360887798939369	0.399	0.061	9.54115280414844e-94	1.48469878785354e-89
Rbm24	RG-like	0.395897944354621	0.466	0.084	1.29353977723365e-93	2.01287724735329e-89
Hmgb2	RG-like	0.552438601259179	0.949	0.652	1.52669232054521e-93	2.3756859200004e-89
Vim	RG-like	0.89959020042436	0.85	0.351	3.1405448083462e-93	4.88700177626752e-89
Ran	RG-like	0.63833583933369	0.994	0.86	2.94427490401428e-92	4.58158617813662e-88
Rrm1	RG-like	0.515869178588663	0.613	0.154	1.0415759599198e-91	1.62079635123119e-87
Rfc4	RG-like	0.467878261001221	0.575	0.138	1.97013304245195e-90	3.06572402735947e-86
Paics	RG-like	0.623075205278477	0.837	0.343	4.81683858300514e-90	7.49548251901429e-86
Slbp	RG-like	0.572946664104341	0.696	0.214	9.32826355596294e-90	1.45157109194339e-85
Nme4	RG-like	0.430455401190774	0.591	0.146	1.17595731510054e-89	1.82990717802795e-85
Lig1	RG-like	0.583268087370497	0.486	0.102	2.30456119028964e-89	3.5861276682097e-85
Rps2	RG-like	0.556954007240435	1	0.989	2.81577512953231e-89	4.38162767906523e-85
Aim2	RG-like	0.307487897392634	0.345	0.047	4.32720267511619e-89	6.73356008274831e-85
Cenps	RG-like	0.297151185040801	0.351	0.048	1.36028616041956e-88	2.11674129422888e-84
Rcn3	RG-like	0.36507545875843	0.537	0.118	9.33127401956933e-88	1.45203955018518e-83
Rgs16	RG-like	0.376372662071987	0.374	0.057	7.84105029257368e-87	1.22014583602739e-82
Cenpm	RG-like	0.351524643795499	0.419	0.07	9.38906963731726e-86	1.46103312626294e-81
Nap1l1	RG-like	0.625844278043622	0.962	0.818	4.62884370077674e-85	7.20294368277868e-81
Siva1	RG-like	0.515927816202364	0.687	0.217	5.08772517439265e-85	7.91700914387241e-81
Nhp2	RG-like	0.516894781700661	0.786	0.286	9.79633521841709e-85	1.52440772333788e-80
Rpsa	RG-like	0.544216792907727	1	0.99	1.07840184983516e-84	1.67810111852849e-80
Ranbp1	RG-like	0.6448832323639	0.958	0.781	1.97739707801313e-84	3.07702759309624e-80
Wdhd1	RG-like	0.283345240557409	0.326	0.043	2.014741315489e-84	3.13513896103243e-80
Dnph1	RG-like	0.294956669097274	0.415	0.073	6.22194289122079e-83	9.68196533302867e-79
Nes	RG-like	0.368612680911799	0.422	0.077	6.82185853946759e-83	1.06154940732655e-78
Alyref	RG-like	0.521194190318638	0.776	0.286	3.43875676376353e-82	5.35104940009242e-78
Tspo	RG-like	0.322906061279332	0.466	0.093	1.50945492984512e-81	2.348862816332e-77
Cdk2	RG-like	0.274378868810307	0.323	0.044	1.53168122869973e-81	2.38344915997965e-77
Mettl1	RG-like	0.409797852782013	0.585	0.151	2.61103704349037e-81	4.06303474337537e-77
Pola2	RG-like	0.280701761083791	0.355	0.054	3.09388708940498e-81	4.81439769982309e-77
Hspd1	RG-like	0.565875704152436	0.971	0.813	3.21975070915994e-81	5.01025407852378e-77
Prdx4	RG-like	0.531970837246421	0.783	0.29	1.15356096470352e-79	1.79505621717515e-75
Tead2	RG-like	0.423850279868411	0.613	0.169	2.32575986103596e-79	3.61911491975806e-75
E2f1	RG-like	0.373079583618503	0.508	0.117	3.27386899078181e-79	5.09446753655558e-75
Sowaha	RG-like	0.415124916425931	0.399	0.073	5.3883165861065e-79	8.38475943964032e-75
Nasp	RG-like	0.783349435373251	0.907	0.654	1.99142478990408e-78	3.09885611556974e-74
Umps	RG-like	0.321113105237559	0.463	0.099	7.33029277041947e-77	1.14066685800497e-72
Hnrnpf	RG-like	0.558369018511312	0.955	0.752	1.45492274765304e-76	2.2640052876229e-72
Rpl12	RG-like	0.520359443512269	1	0.978	4.78949166313144e-76	7.45292797699884e-72
Haus1	RG-like	0.316354125286375	0.463	0.099	5.35007373793207e-76	8.32524974359609e-72
Calu	RG-like	0.567466577384868	0.735	0.28	5.55156120698882e-76	8.6387843941953e-72
Prag1	RG-like	0.430369431452068	0.645	0.199	7.15933734072222e-76	1.11406448358978e-71
Ybx1	RG-like	0.538428787926848	0.994	0.972	2.4197435475878e-75	3.76536293440137e-71
Efhd2	RG-like	0.633594658799274	0.796	0.319	2.48932065120876e-75	3.87363186534596e-71
Mob3b	RG-like	0.254768338167944	0.281	0.036	3.71948742149079e-75	5.78789437658181e-71
Tmem107	RG-like	0.318562534745658	0.435	0.089	4.24540013383219e-75	6.60626714825627e-71
Pold1	RG-like	0.250498519327925	0.316	0.046	5.4567909337986e-75	8.491312372084e-71
Topbp1	RG-like	0.401133688772553	0.601	0.172	3.66968421169003e-74	5.71039560181086e-70
Wee1	RG-like	0.328195806722761	0.425	0.086	6.86000346994692e-74	1.06748513995844e-69
Tfdp1	RG-like	0.387918308496058	0.581	0.163	8.91872026089367e-73	1.38784205979766e-68
Chaf1a	RG-like	0.264325958294826	0.313	0.047	1.32850405818683e-72	2.06728516494452e-68
Rbbp8	RG-like	0.294164122962831	0.364	0.064	1.88942614190911e-72	2.94013601942477e-68
Sox8	RG-like	0.393443645280653	0.466	0.105	3.20354729963848e-72	4.98503995296744e-68
Dut	RG-like	0.736903655862587	0.738	0.306	3.99941597061032e-72	6.22349119186672e-68
Rplp1	RG-like	0.472817305893647	1	0.998	6.70445397827459e-72	1.04328008355931e-67
Mapkapk2	RG-like	0.348235148424118	0.492	0.12	3.0211657289342e-71	4.70123599079451e-67
Rbmxl1	RG-like	0.489743345248478	0.78	0.315	3.513154024057e-71	5.4668189768351e-67
Cdc45	RG-like	0.253889661722034	0.291	0.041	7.64095851901654e-71	1.18900955514416e-66
Itgb3bp	RG-like	0.346756487107773	0.518	0.131	1.83193616377757e-70	2.85067586445428e-66
Rpl10a	RG-like	0.465600185538913	1	0.98	2.9366663329869e-70	4.56974648076092e-66
Ifit2	RG-like	0.268777504915375	0.377	0.071	5.72586846409435e-70	8.91002391697721e-66
Pola1	RG-like	0.314864767710116	0.39	0.077	1.02492201550365e-69	1.59488114832523e-65
Trp53i11	RG-like	0.371086918051034	0.46	0.109	1.60890020925964e-69	2.50360961562892e-65
X2810459M11Rik	RG-like	0.382843653691584	0.524	0.132	3.46963984852747e-69	5.3991065682936e-65
Rps18	RG-like	0.480687682233641	1	0.988	3.88139681685403e-69	6.03984158670656e-65
Rfc2	RG-like	0.491464557787871	0.665	0.236	5.4374555549788e-69	8.46122458910251e-65
Lyrm9	RG-like	0.254319678307399	0.351	0.062	8.99973054768218e-69	1.40044807052482e-64
Mdc1	RG-like	0.326744427658114	0.431	0.096	8.18759175861538e-68	1.27407115355814e-63
Eef1b2	RG-like	0.479861572243322	1	0.962	1.32864532665044e-67	2.06750499280075e-63
X1700019D03Rik	RG-like	0.318355939263643	0.335	0.059	5.09635134573359e-67	7.93043232909604e-63
Spc24	RG-like	0.291914977904368	0.358	0.064	7.2217969984786e-67	1.12378383093326e-62
Nfic	RG-like	0.549600529568948	0.792	0.341	1.07657794579246e-66	1.67526294144765e-62
Insm1	RG-like	0.41154398426304	0.591	0.179	1.29489992442148e-66	2.01499377239227e-62
H2afz	RG-like	0.603152591529084	0.981	0.929	1.52463999861311e-66	2.37249230184187e-62
Pold2	RG-like	0.280990139197835	0.428	0.095	3.54516694767122e-66	5.51663428727119e-62
Ptma	RG-like	0.538663685810536	1	0.996	3.64153036264067e-66	5.66658539730515e-62
Cks1b	RG-like	0.409483191923513	0.575	0.171	9.71091510945186e-66	1.5111155001818e-61
Rpl8	RG-like	0.445647157416509	1	0.991	1.99137455857878e-65	3.09877795060445e-61
Cmtm4	RG-like	0.330324221857588	0.47	0.117	3.39003110055529e-65	5.27522739557409e-61
Gamt	RG-like	0.51652995337111	0.671	0.241	1.23242957014026e-64	1.91778365409526e-60
Efnb1	RG-like	0.358887545309552	0.444	0.108	1.3943070087657e-64	2.1696811363403e-60
Acot1	RG-like	0.404068765759296	0.591	0.178	1.9373174016828e-64	3.01465960875861e-60
Dtymk	RG-like	0.550401837041496	0.799	0.391	3.9862913737759e-64	6.20306800673268e-60
Rpl3	RG-like	0.432731975813079	1	0.991	4.68496667360331e-64	7.29027664079411e-60
Rpl14	RG-like	0.443648389646786	1	0.984	5.06397779417124e-64	7.88005584550987e-60
Rad51	RG-like	0.269509508704759	0.3	0.049	5.41890406154372e-64	8.43235661016818e-60
Jpt2	RG-like	0.250688976691365	0.323	0.057	5.53256680782551e-64	8.60922720965728e-60
Atad2	RG-like	0.448894656548082	0.492	0.134	7.20891037683216e-64	1.12177854373885e-59
Tesc	RG-like	0.397363432561144	0.39	0.084	8.2683038234392e-64	1.28663075796537e-59
Dnajc15	RG-like	0.601996612043427	0.847	0.473	1.32391625026927e-63	2.060146077044e-59
Mr1	RG-like	0.253355699592306	0.342	0.063	2.48717828850921e-63	3.87029813474919e-59
Inppl1	RG-like	0.364836313520861	0.534	0.149	2.87470683742374e-63	4.47333130971508e-59
H2afv	RG-like	0.529388347584663	0.978	0.903	3.27777124677152e-63	5.10053983710116e-59
Adgrv1	RG-like	0.293895530958863	0.39	0.083	8.7314695053305e-63	1.35870396972448e-58
Txnip	RG-like	0.519573814638207	0.748	0.299	8.77466140743708e-63	1.36542506161128e-58
Afap1l2	RG-like	0.286192901737439	0.371	0.076	1.85198073622484e-62	2.88186722363947e-58
Pa2g4	RG-like	0.495138078337228	0.805	0.381	2.20139220758588e-62	3.42558641422439e-58
Rfc3	RG-like	0.468996906529299	0.581	0.197	4.17747914133826e-62	6.50057529183647e-58
Chd7	RG-like	0.59977442432882	0.914	0.683	4.29910092526485e-62	6.68983094980463e-58
Ncapg2	RG-like	0.264318442634068	0.342	0.065	6.00820491539267e-62	9.34936766884253e-58
Coro1c	RG-like	0.501450433249159	0.722	0.304	1.21718076242104e-61	1.89405498440339e-57
Arl6ip6	RG-like	0.409328432760323	0.588	0.197	2.08370328244729e-61	3.24245067781623e-57
Tsen15	RG-like	0.315449466614143	0.537	0.156	2.09475353477658e-61	3.25964597546584e-57
Cdk4	RG-like	0.491562396563143	0.971	0.842	3.68430961716918e-61	5.73315419527697e-57
Pabpc1	RG-like	0.502867935010492	0.965	0.801	9.34630569458e-61	1.45437862913359e-56
Ak2	RG-like	0.399503253257382	0.722	0.281	3.94262409314357e-60	6.1351173513407e-56
Rplp0	RG-like	0.437777273265727	1	0.982	5.28983309607255e-60	8.2315092807985e-56
Dnmt1	RG-like	0.429015213305969	0.591	0.201	7.70499191646499e-60	1.19897379212112e-55
Ptx3	RG-like	0.427850848380713	0.511	0.154	1.16733455096464e-59	1.81648929475608e-55
Magi1	RG-like	0.50377205171933	0.722	0.303	1.7554075989796e-59	2.73158976477215e-55
Arx	RG-like	0.434297787144428	0.492	0.139	3.77974814785829e-59	5.88166609288229e-55
Pycard	RG-like	0.278882493182256	0.367	0.079	3.92807921842686e-59	6.11248407179403e-55
Ppat	RG-like	0.258383707114253	0.387	0.086	4.37491717528596e-59	6.80780861646249e-55
Rpl41	RG-like	0.399393449098925	1	0.995	1.11761852735119e-58	1.73912619041119e-54
Bag2	RG-like	0.286205614355984	0.415	0.101	1.16918403138055e-58	1.81936727123128e-54
Eomes	RG-like	0.765708708251996	0.847	0.622	1.45714265652889e-58	2.26745968782461e-54
Baz1a	RG-like	0.326767914999906	0.428	0.107	2.43729499845483e-58	3.79267474709556e-54
Hspb8	RG-like	0.299024744323652	0.358	0.075	4.00025164020742e-58	6.22479157732676e-54
Fkbp3	RG-like	0.483299283996034	0.974	0.869	4.84612007941916e-58	7.54104745558415e-54
Cbx5	RG-like	0.511779583387804	0.939	0.792	6.94647503000906e-58	1.08094097941971e-53
Atad5	RG-like	0.294770977214907	0.38	0.086	7.62049506401591e-58	1.18582523691152e-53
Rps20	RG-like	0.403352115030207	1	0.991	2.2502489676995e-57	3.5016124186372e-53
Hdgf	RG-like	0.507588538262859	0.952	0.792	4.54027873470731e-57	7.06512773907805e-53
Rps19	RG-like	0.421957618288956	1	0.988	5.65872467604098e-57	8.80554146838738e-53
Dkc1	RG-like	0.438607606589694	0.639	0.237	6.61459568405174e-57	1.02929723439529e-52
Nop10	RG-like	0.50050098821561	0.872	0.564	9.56559250591682e-57	1.48850184984572e-52
Nedd4	RG-like	0.417556956372986	0.994	0.966	1.52411540422529e-56	2.37167598051497e-52
Cntln	RG-like	0.317988164501105	0.492	0.139	2.4176179703699e-56	3.7620553236926e-52
Gm10561	RG-like	0.54184040127835	0.562	0.178	4.604488371687e-56	7.16504435518214e-52
Hmgn1	RG-like	0.442157310833344	0.987	0.924	6.73674187354532e-56	1.04830440294239e-51
Rfc5	RG-like	0.298036479034247	0.367	0.085	9.08676074681794e-56	1.41399083981234e-51
Ybx3	RG-like	0.351182796320239	0.546	0.177	1.09794275525707e-55	1.70850872145553e-51
Lyar	RG-like	0.399993729137321	0.569	0.197	3.88903355698584e-55	6.05172511802566e-51
Pold3	RG-like	0.311962065912079	0.463	0.13	4.50629599736222e-55	7.01224720149535e-51
Tyms	RG-like	0.397143499868202	0.454	0.129	1.19077698705791e-54	1.85296806956081e-50
Hmgn5	RG-like	0.4617382710309	0.684	0.272	1.43544499193963e-54	2.23369595195726e-50
Homer2	RG-like	0.295804310931526	0.431	0.113	2.11792811519084e-54	3.29570794004847e-50
Hirip3	RG-like	0.39078570922415	0.521	0.166	3.86160150424405e-54	6.00903810075417e-50
Mif	RG-like	0.508469550843644	0.955	0.864	3.99173677100944e-54	6.21154158936779e-50
mt.Co1	RG-like	0.363819352652394	1	1	7.66310110642654e-54	1.19245516317103e-49
Gsr	RG-like	0.282938128366531	0.47	0.134	8.21906403546009e-54	1.27896855455794e-49
Ppia	RG-like	0.37016653906867	1	0.999	8.35501182756964e-54	1.30012339048811e-49
Msh2	RG-like	0.379385361289689	0.562	0.196	8.69060640440956e-54	1.35234526259017e-49
Pdlim4	RG-like	0.606909209191782	0.725	0.358	1.14350396245246e-53	1.77940651597228e-49
Cklf	RG-like	0.353885292838072	0.553	0.186	1.25023662968524e-53	1.94549321945321e-49
H2afy	RG-like	0.418243465645457	0.968	0.883	1.60859218209213e-53	2.50313029455356e-49
Rbm3	RG-like	0.44761108929376	0.955	0.89	2.86305441423268e-53	4.45519897398747e-49
Myo10	RG-like	0.483231442359986	0.78	0.331	4.5270905404961e-53	7.04460559006599e-49
Syce2	RG-like	0.305971320434972	0.406	0.106	6.43774485359884e-53	1.00177747666851e-48
Phldb2	RG-like	0.251328634698577	0.335	0.072	6.69327961588531e-53	1.04154124102791e-48
Notch1	RG-like	0.528669381660237	0.722	0.311	1.10770908930601e-52	1.72370611386908e-48
Etaa1	RG-like	0.258528208837379	0.419	0.109	1.1143471845344e-52	1.73403565385399e-48
Skp2	RG-like	0.27224848664838	0.387	0.096	1.20997718871084e-52	1.88284550335293e-48
Rpl39	RG-like	0.401050879828166	1	0.982	2.95860013823423e-52	4.60387767510629e-48
Hmgb1	RG-like	0.403488341197884	1	0.988	3.31803242243873e-52	5.16319025255691e-48
Tmpo	RG-like	0.473341808688732	0.863	0.534	3.49900590393319e-52	5.44480308711044e-48
Xrcc5	RG-like	0.305477882863104	0.521	0.165	3.62285848787419e-52	5.63753009298102e-48
Rpl36a	RG-like	0.416732108385032	0.99	0.954	4.47678696375357e-52	6.96632819429692e-48
Rpl18	RG-like	0.386970815719084	1	0.986	4.98404055514535e-52	7.75566550786168e-48
Gse1	RG-like	0.498646483294997	0.741	0.342	5.56827731639247e-52	8.66479633203833e-48
Rps6	RG-like	0.396208515122593	0.997	0.973	9.02681089464552e-52	1.40466204331579e-47
Msh6	RG-like	0.261474980922865	0.377	0.093	1.26534732475796e-51	1.96900697205586e-47
Serbp1	RG-like	0.395485410914888	0.994	0.96	1.71414402343754e-51	2.66737951487116e-47
Gar1	RG-like	0.335943725284809	0.623	0.235	3.23908231066828e-51	5.04033598363091e-47
Ptbp1	RG-like	0.370532304545048	0.626	0.243	5.12520382832374e-51	7.97532967725458e-47
Hspe1	RG-like	0.392905792124742	0.971	0.901	1.12105224982866e-50	1.74446940595839e-46
Cnbp	RG-like	0.402510198528367	0.981	0.894	1.12506154418725e-50	1.75070826890978e-46
Orc2	RG-like	0.306544081339722	0.521	0.171	2.76620564177795e-50	4.30449259917067e-46
E130114P18Rik	RG-like	0.51691406986359	0.639	0.263	3.35083374954181e-50	5.21423239766201e-46
Rps4x	RG-like	0.40138564360567	1	0.993	7.13744651366402e-50	1.11065805199126e-45
Rps12	RG-like	0.386217563920219	1	0.986	1.12790089263766e-49	1.75512657903346e-45
Rps3a1	RG-like	0.375714595982239	1	0.991	1.23334437091953e-49	1.91920717558788e-45
Lmnb1	RG-like	0.432289409495348	0.754	0.374	1.43091139679388e-49	2.22664122455095e-45
Usp1	RG-like	0.361991326373251	0.597	0.221	1.75487192359478e-49	2.73075620030584e-45
Btg2	RG-like	0.800834983952216	0.805	0.576	3.55136258736946e-49	5.52627532220562e-45
Msn	RG-like	0.284937582508988	0.463	0.139	4.83268612479264e-49	7.52014287878983e-45
Rad50	RG-like	0.31149721098386	0.511	0.164	5.22652465772076e-49	8.13299501987928e-45
Impdh2	RG-like	0.356125010862705	0.636	0.253	5.54840856768869e-49	8.63387857218036e-45
Rnaseh2c	RG-like	0.376169310985637	0.684	0.285	6.37707499777587e-49	9.92336640403904e-45
Eef1d	RG-like	0.45396093625058	0.879	0.607	8.63220141840773e-49	1.34325686271843e-44
Snx5	RG-like	0.3126453815359	0.585	0.208	2.33396707442912e-48	3.63188616451915e-44
Draxin	RG-like	0.435488156843673	0.77	0.377	3.47057120576489e-48	5.40055585329074e-44
Ncl	RG-like	0.43831289405902	0.984	0.938	7.02962835453236e-48	1.09388046824878e-43
Nop58	RG-like	0.438017117046242	0.796	0.425	8.8628104390108e-48	1.37914193241447e-43
Tgif2	RG-like	0.275090324881984	0.409	0.115	9.54508866531129e-48	1.48531124720909e-43
Cep83	RG-like	0.332096136694344	0.534	0.185	1.23698746231255e-47	1.92487619010456e-43
St3gal4	RG-like	0.257959516145734	0.495	0.151	1.28942204896863e-47	2.00646965040008e-43
Naa50	RG-like	0.406735633592426	0.725	0.336	1.42203956106185e-47	2.21283576096835e-43
Ssbp1	RG-like	0.386969043679819	0.796	0.383	1.48131138399866e-47	2.30506864464032e-43
Lsm8	RG-like	0.400943982441204	0.706	0.321	1.6814745078005e-47	2.61654248158836e-43
Dhx32	RG-like	0.320745118933393	0.511	0.173	1.80272766580893e-47	2.80522452076528e-43
Wasf2	RG-like	0.283307485474627	0.466	0.144	1.82930490757522e-47	2.8465813666778e-43
Ppp1r7	RG-like	0.299952040802354	0.585	0.213	1.95922293396367e-47	3.04874680754086e-43
Ipo5	RG-like	0.334986117483086	0.591	0.225	3.7166946406638e-47	5.78354853033694e-43
Atm	RG-like	0.269906554811382	0.486	0.153	4.23340546154547e-47	6.5876022387109e-43
Cnih4	RG-like	0.405120850797555	0.728	0.335	4.89603421220607e-47	7.61871883761386e-43
Rpa3	RG-like	0.332530447233201	0.546	0.197	5.67008620113167e-47	8.82322113758099e-43
Smim11	RG-like	0.352431321686558	0.671	0.279	7.71846737883264e-47	1.20107070882015e-42
Brca2	RG-like	0.257275133886303	0.307	0.068	8.58856258961455e-47	1.33646622456992e-42
Rexo2	RG-like	0.342477156926397	0.706	0.305	1.09635933795789e-46	1.70604476579627e-42
Celsr1	RG-like	0.288401680792149	0.463	0.143	1.12669982944377e-46	1.75325760459745e-42
Gart	RG-like	0.288877311011144	0.524	0.182	3.3204058394515e-46	5.16688352677048e-42
Ssrp1	RG-like	0.427104840499907	0.818	0.466	4.12140536814525e-46	6.41331889337083e-42
Pinx1	RG-like	0.254124692096272	0.393	0.108	4.41879882216991e-46	6.8760928471786e-42
Tcof1	RG-like	0.259781962241985	0.476	0.151	5.96589238325109e-46	9.28352513757702e-42
Fam60a	RG-like	0.360038627113744	0.645	0.267	6.07554124468418e-46	9.45414973085305e-42
Set	RG-like	0.398409265599334	0.984	0.946	9.40802671314622e-46	1.46398303683268e-41
Rpl15	RG-like	0.364002241650988	1	0.991	1.13232933222734e-45	1.76201767387896e-41
Zic5	RG-like	0.401680544268801	0.617	0.246	1.91536078192574e-45	2.98049291275465e-41
Ctps	RG-like	0.285978020894907	0.505	0.173	2.67203931397163e-45	4.15796037647126e-41
Jam3	RG-like	0.336694887314694	0.572	0.215	2.8894237090464e-45	4.49623223364711e-41
Rrp15	RG-like	0.271732078565491	0.46	0.148	3.32733428878763e-45	5.17766488678243e-41
Pole3	RG-like	0.339312858814973	0.575	0.223	3.65853538427244e-45	5.69304691146635e-41
Tuba1b	RG-like	0.568633173312992	0.815	0.615	5.43088000487037e-45	8.45099237557879e-41
Rpl13	RG-like	0.345313355036584	1	0.998	5.52789939375991e-45	8.6019642466298e-41
Snrpf	RG-like	0.363508098221092	0.946	0.786	8.58637254970508e-45	1.33612543245961e-40
X1810041L15Rik	RG-like	0.278924757715979	0.457	0.144	1.94569277997857e-44	3.02769253492465e-40
Nsmce4a	RG-like	0.373977149358638	0.684	0.308	2.25283551749641e-44	3.50563734877616e-40
Hnrnpu	RG-like	0.396513010859527	0.994	0.954	2.44032532337869e-44	3.79739023570957e-40
Nolc1	RG-like	0.347929232261189	0.585	0.232	2.62764659011396e-44	4.08888085887633e-40
Fxn	RG-like	0.275716858604772	0.425	0.13	2.95245041062933e-44	4.5943080839803e-40
Ptrh2	RG-like	0.276902512335211	0.498	0.171	2.98890171883621e-44	4.65102996468102e-40
Rcc2	RG-like	0.388820428539196	0.687	0.314	3.44787597798207e-44	5.3652398093379e-40
Rif1	RG-like	0.453767029666107	0.748	0.375	4.01418327706954e-44	6.24647059744791e-40
Exosc5	RG-like	0.306631336697568	0.546	0.202	4.5956714165638e-44	7.15132429131493e-40
Col9a3	RG-like	0.336099250716853	0.486	0.166	6.48287953401663e-44	1.00880088428833e-39
Cmc1	RG-like	0.354484066805539	0.604	0.251	1.25590113900613e-43	1.95430776240743e-39
Gadd45g	RG-like	0.792220549578923	0.85	0.765	1.55956381192656e-43	2.42683724773893e-39
Nmral1	RG-like	0.321153142584762	0.54	0.203	1.89659880276598e-43	2.95129739698414e-39
Carnmt1	RG-like	0.271928459994567	0.502	0.174	5.38281373583065e-43	8.37619645432608e-39
Eif5a	RG-like	0.393227108632143	0.946	0.886	8.03970210165054e-43	1.25105804403784e-38
Ppp1ca	RG-like	0.42575271003667	0.885	0.67	1.22256832908661e-42	1.90243857689167e-38
Fam162a	RG-like	0.360830769997522	0.748	0.371	4.16526205514124e-42	6.48156428400528e-38
Dph6	RG-like	0.255221103439528	0.393	0.116	4.57483308012734e-42	7.11889775598616e-38
Elavl4	RG-like	0.577111446601111	0.895	0.748	5.2200094134315e-42	8.12285664824076e-38
Rps3	RG-like	0.351552021282427	1	0.986	6.45868199537073e-42	1.00503550529964e-37
Tex30	RG-like	0.275265728992334	0.419	0.133	9.60691283917263e-42	1.49493170690365e-37
Nip7	RG-like	0.290876853269845	0.594	0.24	1.13938566448418e-41	1.77299803250383e-37
Rps16	RG-like	0.323126729843815	1	0.989	1.22851347809862e-41	1.91168982326926e-37
Gmps	RG-like	0.371617968173039	0.728	0.359	1.29595339859441e-41	2.01663308355276e-37
Vars	RG-like	0.262422513032998	0.476	0.163	1.79277895455491e-41	2.78974333118289e-37
Ier5	RG-like	0.460482799765754	0.907	0.78	2.75386222943678e-41	4.28528501522657e-37
Rps17	RG-like	0.336991195318295	1	0.977	2.98535986999601e-41	4.64551849370078e-37
Rpl22l1	RG-like	0.385634021169788	0.971	0.888	3.56147004069862e-41	5.54200353033112e-37
Oard1	RG-like	0.296585071792918	0.546	0.212	5.73961770059997e-41	8.93141910390362e-37
Rrs1	RG-like	0.307598189072355	0.569	0.225	6.51674524177962e-41	1.01407072707333e-36
Sept8	RG-like	0.371004865705911	0.556	0.221	6.71328611334515e-41	1.04465445209764e-36
Srsf7	RG-like	0.393688874459695	0.914	0.739	6.89847202678471e-41	1.07347123208797e-36
Hnrnpd	RG-like	0.425592931015196	0.911	0.825	7.82615237037511e-41	1.21782757035407e-36
Snrpb	RG-like	0.357478310637301	0.933	0.734	8.1053197479906e-41	1.26126880598482e-36
Clic4	RG-like	0.320869766630688	0.645	0.278	8.4103124247654e-41	1.30872871641774e-36
Bola2	RG-like	0.351988005061771	0.693	0.329	1.11288058342119e-40	1.73175347586171e-36
Eif4a3	RG-like	0.352399797217693	0.716	0.352	1.26789411088074e-40	1.97297002594152e-36
Hnrnpab	RG-like	0.393051802861843	0.958	0.89	1.89700934494869e-40	2.95193624167465e-36
Lsm2	RG-like	0.354883142796438	0.553	0.227	2.14429961819362e-40	3.3367446358711e-36
Apex1	RG-like	0.405033962940461	0.77	0.433	2.21466003719834e-40	3.44623248388433e-36
Rnaseh2a	RG-like	0.255762632892505	0.396	0.123	2.3169647530315e-40	3.60542885219232e-36
Ncor2	RG-like	0.345119147562587	0.684	0.317	2.94672967495784e-40	4.58540604720189e-36
Adsl	RG-like	0.251523431718323	0.431	0.141	3.11677081198768e-40	4.85000706053403e-36
Eef1g	RG-like	0.331890978638428	0.981	0.937	4.10283974904132e-40	6.38442893348319e-36
Rps25	RG-like	0.325973046687042	1	0.981	6.15060500572112e-40	9.57095644940263e-36
C1qbp	RG-like	0.370553617145484	0.802	0.464	6.22191291999604e-40	9.68191869480584e-36
Samd5	RG-like	0.271490086417026	0.415	0.132	6.24144855002472e-40	9.71231808869347e-36
Snrpd1	RG-like	0.354473189599199	0.955	0.831	7.60124349070946e-40	1.1828294995893e-35
Mybbp1a	RG-like	0.296365713848006	0.559	0.224	7.84046805976496e-40	1.22005523478003e-35
Snrpa1	RG-like	0.354638291536286	0.706	0.345	1.26083809941687e-39	1.9619901665026e-35
Ppie	RG-like	0.262492254311237	0.482	0.172	1.26639676163115e-39	1.97064000077422e-35
Lbh	RG-like	0.294042022211907	0.466	0.165	1.36982676704548e-39	2.13158743219948e-35
Rpl4	RG-like	0.323147980689547	1	0.975	1.97762968766215e-39	3.07738955697107e-35
Mycn	RG-like	0.351349497109702	0.486	0.184	2.06975568476476e-39	3.22074682106244e-35
Parp1	RG-like	0.309871707267762	0.649	0.283	3.00689064256978e-39	4.67902252890284e-35
Clic1	RG-like	0.294536065203695	0.703	0.311	4.42501484532072e-39	6.88576560080357e-35
Anapc15	RG-like	0.26033463832174	0.428	0.141	4.48874878994885e-39	6.9849419920394e-35
Pgpep1	RG-like	0.273118559086637	0.422	0.139	4.91451141953091e-39	7.64747121993205e-35
Fam136a	RG-like	0.292077241563447	0.518	0.2	7.36667316039207e-39	1.14632801048861e-34
Aatf	RG-like	0.262321280042448	0.486	0.175	8.23732601750087e-39	1.28181030158331e-34
Kcne1l	RG-like	0.316641869605287	0.361	0.109	1.27185655055142e-38	1.97913597831307e-34
Mak16	RG-like	0.259815868138848	0.53	0.201	1.89969031920527e-38	2.95610810571532e-34
D16Ertd472e	RG-like	0.273118559086637	0.409	0.133	1.92569396339751e-38	2.99657237644287e-34
Prpf31	RG-like	0.271037392882813	0.591	0.244	2.57972730259551e-38	4.01431365556888e-34
Nudt5	RG-like	0.250958149976834	0.518	0.191	2.60323182734672e-38	4.05088904653424e-34
Mrfap1	RG-like	0.328577231348345	0.955	0.869	2.85318537971431e-38	4.43984176937343e-34
Trp53	RG-like	0.352871194416267	0.706	0.356	4.1712286115911e-38	6.49084884249691e-34
Pole4	RG-like	0.303156942304925	0.617	0.268	4.18018757681256e-38	6.50478988827803e-34
Rps8	RG-like	0.340299948820467	1	0.996	4.18240377100831e-38	6.50823850806603e-34
Nop56	RG-like	0.412784976726474	0.818	0.504	4.43969936655916e-38	6.9086161843027e-34
Rps24	RG-like	0.332228695700437	1	0.997	4.85403850620028e-38	7.55336931949826e-34
Anp32e	RG-like	0.380592114032282	0.847	0.547	5.03094995769251e-38	7.82866122916531e-34
Txn1	RG-like	0.360702362430425	0.917	0.74	6.08379637169151e-38	9.46699553398916e-34
Selenoh	RG-like	0.422171000155462	0.796	0.537	7.57602453600149e-38	1.17890517804719e-33
Pycr2	RG-like	0.26607124272145	0.463	0.165	8.135899518385e-38	1.26602732405589e-33
Nfe2l2	RG-like	0.25462904249065	0.46	0.156	8.19683235825234e-38	1.27550908326765e-33
Sfrp1	RG-like	0.309300635754503	0.441	0.153	1.48214516368057e-37	2.30636608920333e-33
Cd164	RG-like	0.308528001798311	0.655	0.293	1.72149911974519e-37	2.67882478023549e-33
Rsl1d1	RG-like	0.373881869425885	0.792	0.466	2.48960736959337e-37	3.87407802782425e-33
Rplp2	RG-like	0.312913772616204	0.997	0.985	3.09173563374219e-37	4.81104981966623e-33
Smc2	RG-like	0.296140291162645	0.514	0.197	3.5740436309986e-37	5.56156929419693e-33
Rpl35a	RG-like	0.306678785571168	1	0.989	3.63760698242179e-37	5.66048022534655e-33
X2610001J05Rik	RG-like	0.274192965081623	0.53	0.208	4.55522036123662e-37	7.08837840412031e-33
Dscaml1	RG-like	0.359722060369535	0.524	0.219	5.92349112713551e-37	9.21754454293557e-33
Wdr18	RG-like	0.284353168858585	0.575	0.24	6.06711235343193e-37	9.44103353317543e-33
Tbrg1	RG-like	0.316068470515001	0.629	0.284	7.05891807851847e-37	1.09843824219826e-32
Cdh4	RG-like	0.298150628291374	0.46	0.163	7.24247834954563e-37	1.1270020559728e-32
Atic	RG-like	0.250956396825763	0.492	0.184	1.04180572100662e-36	1.6211538824584e-32
Rpl32	RG-like	0.315101817058095	1	0.991	1.07877503740333e-36	1.67868183570331e-32
G3bp1	RG-like	0.346949666224857	0.907	0.683	1.29021147155339e-36	2.00769807088422e-32
Miat	RG-like	0.511379331207118	0.562	0.269	2.6375308101277e-36	4.10426169363971e-32
Sae1	RG-like	0.349876141345527	0.658	0.32	2.95493463974338e-36	4.59817379290468e-32
Rps15a	RG-like	0.325308951682244	1	0.991	3.8597072828169e-36	6.00609050279138e-32
Pfn1	RG-like	0.344084534697805	0.786	0.45	4.20437566813436e-36	6.54242897718388e-32
Ftsj3	RG-like	0.256225683109421	0.441	0.156	5.37287727479822e-36	8.36073432731351e-32
Psmg4	RG-like	0.314668474242217	0.642	0.294	5.79494254358845e-36	9.01751009207799e-32
Usp37	RG-like	0.263536505344691	0.441	0.158	8.64241011360094e-36	1.34484543777744e-31
Ppil1	RG-like	0.28438989508295	0.479	0.186	1.00573356132377e-35	1.56502199477591e-31
Rnf168	RG-like	0.254275351083827	0.476	0.178	1.18272121284505e-35	1.84043247930818e-31
Zfp422	RG-like	0.304159976651529	0.633	0.292	1.41244079437478e-35	2.19789912012659e-31
Supt16	RG-like	0.398752663787716	0.831	0.563	1.41758748542176e-35	2.20590788606481e-31
Fam3c	RG-like	0.289798138883431	0.562	0.244	2.61084895628313e-35	4.06274206087217e-31
Olfm2	RG-like	0.47429452620994	0.476	0.205	2.85908323521865e-35	4.44901942232374e-31
Ddx39b	RG-like	0.338584936417899	0.92	0.77	8.71352879108808e-35	1.35591221518122e-30
Eif1ax	RG-like	0.323847973786658	0.847	0.531	8.95769531685011e-35	1.39390696825505e-30
Bola1	RG-like	0.310056106237407	0.575	0.254	1.43128099432241e-34	2.2272163552651e-30
Hpf1	RG-like	0.334614085129395	0.684	0.35	1.47413550802691e-34	2.29390226404067e-30
Rack1	RG-like	0.308806106167752	1	0.971	2.063944730504e-34	3.21170439513728e-30
Gadd45gip1	RG-like	0.302605439042625	0.645	0.301	2.41703798005098e-34	3.76115280075733e-30
Rps26	RG-like	0.320411278868101	1	0.979	2.52026852021341e-34	3.92178984430409e-30
Gtpbp4	RG-like	0.376571806462997	0.671	0.353	2.53453004996861e-34	3.94398221075615e-30
Stx6	RG-like	0.312472631377075	0.712	0.352	2.75108605307621e-34	4.28096500719189e-30
Akr1b3	RG-like	0.28148817382653	0.479	0.19	3.54980327224132e-34	5.52384887193473e-30
Tor1b	RG-like	0.263388311718862	0.447	0.168	4.57767790989332e-34	7.12332459558499e-30
Rpl13a	RG-like	0.355168227985187	0.92	0.781	5.30932390314766e-34	8.26183892568808e-30
Taf10	RG-like	0.319750872875987	0.69	0.342	5.52642619899887e-34	8.59967180826215e-30
Zfp462	RG-like	0.261459609609579	0.466	0.175	5.67906799551002e-34	8.83719770781315e-30
Odc1	RG-like	0.414351047760722	0.872	0.721	6.78009135063908e-34	1.05505001507295e-29
Cnpy2	RG-like	0.347774995296081	0.856	0.626	7.09554720976835e-34	1.10413810131205e-29
Fam96a	RG-like	0.2559313654518	0.511	0.207	7.91305248134529e-34	1.23135009662214e-29
Nme1	RG-like	0.332413200110743	0.952	0.856	8.18072817891259e-34	1.27300311192059e-29
Ruvbl1	RG-like	0.292667366026276	0.591	0.273	9.31359532341128e-34	1.44928856827603e-29
Hspa4	RG-like	0.378016485668225	0.728	0.427	9.34825692006914e-34	1.45468225933196e-29
Fbl	RG-like	0.348516703012143	0.792	0.469	1.05804381775181e-33	1.6464219848036e-29
Cpd	RG-like	0.263037350215736	0.444	0.165	1.14227916212918e-33	1.77750060418922e-29
Eif2s1	RG-like	0.312532611245822	0.661	0.332	1.37378596824629e-33	2.13774834518806e-29
Casp8ap2	RG-like	0.310521400470487	0.55	0.241	1.38066848382311e-33	2.14845822767715e-29
Rps11	RG-like	0.304031833582634	1	0.989	1.49711644979907e-33	2.32966290753233e-29
Ldha	RG-like	0.272113240216276	0.629	0.285	1.65338308187125e-33	2.57282941369985e-29
Cdc25a	RG-like	0.265159012853447	0.435	0.162	1.69945561921798e-33	2.6445228890651e-29
Timm50	RG-like	0.308325334520012	0.613	0.292	1.8022181085876e-33	2.80443159877316e-29
Ost4	RG-like	0.286097098708393	0.668	0.321	1.88898769428246e-33	2.93945375107293e-29
Psmb2	RG-like	0.361839916925712	0.869	0.702	2.77265736200276e-33	4.3145321210125e-29
Asf1a	RG-like	0.307647138495374	0.645	0.317	3.44545967363546e-33	5.36147979814414e-29
Eif3a	RG-like	0.35897033092019	0.93	0.844	4.98061451371972e-33	7.75033424479925e-29
Ola1	RG-like	0.312986734355053	0.674	0.336	5.20794088871632e-33	8.10407681693147e-29
Cers5	RG-like	0.289980174898157	0.505	0.211	5.74855177022009e-33	8.94532140963947e-29
Timm10	RG-like	0.275915451336246	0.572	0.254	9.56610158906207e-33	1.48858106827395e-28
Tcf3	RG-like	0.275896961198245	0.613	0.283	1.43109001974163e-32	2.22691917971996e-28
Srsf9	RG-like	0.296018474481409	0.677	0.337	1.53686767182071e-32	2.39151978412021e-28
Thrsp	RG-like	0.811686165865218	0.776	0.596	1.74573419449557e-32	2.71653698005455e-28
Dars	RG-like	0.29517649599617	0.607	0.285	1.98728556348711e-32	3.09241506534229e-28
Lsm5	RG-like	0.280662106257022	0.604	0.279	2.18007724287676e-32	3.39241819764052e-28
Gnl3	RG-like	0.347220293734862	0.649	0.324	2.9238566651457e-32	4.54981335663322e-28
Ift74	RG-like	0.2670197096962	0.55	0.232	3.02303582516955e-32	4.70414604754634e-28
Mapre1	RG-like	0.324980714466621	0.914	0.797	3.32535195417661e-32	5.17458017589423e-28
Cox14	RG-like	0.365380778278735	0.827	0.603	3.52610158730065e-32	5.48696667999854e-28
Sncaip	RG-like	0.273395126265229	0.492	0.204	3.72709930473954e-32	5.79973922810519e-28
Rpl9	RG-like	0.283018992056538	1	0.993	3.94109791431351e-32	6.13274246446325e-28
X2810004N23Rik	RG-like	0.294449509918513	0.585	0.266	5.92188034327336e-32	9.21503800216768e-28
Smarcc1	RG-like	0.366297580186002	0.815	0.58	6.00113738115307e-32	9.33836987881229e-28
Pkm	RG-like	0.312436005553685	0.939	0.849	6.70847755306299e-32	1.04390619203213e-27
Rpl22	RG-like	0.278842310552197	1	0.966	8.21014552280897e-32	1.2775807448043e-27
Cct3	RG-like	0.31152875423755	0.923	0.817	9.00095919487058e-32	1.40063926031381e-27
Sf3a3	RG-like	0.27183996114419	0.585	0.273	9.57535764026668e-32	1.4900214024019e-27
X2310033P09Rik	RG-like	0.254256252785552	0.463	0.184	9.65265204122983e-32	1.50204918413577e-27
Tmem14c	RG-like	0.29411601781285	0.687	0.354	1.21682082254329e-31	1.89349488195962e-27
Rbbp7	RG-like	0.306442362494591	0.687	0.353	1.27492277453914e-31	1.98390732946035e-27
Ppa1	RG-like	0.296187626505588	0.735	0.395	1.32556889054998e-31	2.06271775058482e-27
Polr2e	RG-like	0.289864886020786	0.78	0.445	1.71486275343123e-31	2.66849793061434e-27
Rpl23	RG-like	0.286980421166748	1	0.995	2.90372780675175e-31	4.51849084008639e-27
Rps27l	RG-like	0.339131302846283	0.882	0.724	6.56017841705804e-31	1.0208293634784e-26
Ipo7	RG-like	0.286015993775946	0.581	0.275	9.10502947187696e-31	1.41683363611877e-26
Etf1	RG-like	0.272254678486564	0.559	0.255	1.34480458452146e-30	2.09265041397384e-26
Actl6a	RG-like	0.287276908282667	0.639	0.319	2.07924963408224e-30	3.23552035559537e-26
Ptges3	RG-like	0.31637199592509	0.872	0.661	2.52546653452184e-30	3.92987847436943e-26
Wdr43	RG-like	0.254912949236727	0.556	0.249	2.58951033626166e-30	4.02953703425677e-26
Tfrc	RG-like	0.252512430038339	0.476	0.191	2.86739072327954e-30	4.46194670449529e-26
Glod4	RG-like	0.277692991494549	0.527	0.238	3.09225937490392e-30	4.81186481328798e-26
Srsf3	RG-like	0.296598438007138	0.994	0.969	3.53980985327767e-30	5.50829811268538e-26
Gng5	RG-like	0.264017005007922	0.904	0.693	3.61070920658164e-30	5.61862459636168e-26
Mrpl21	RG-like	0.269737606236167	0.649	0.321	3.65752966981784e-30	5.69148191920355e-26
Rpl19	RG-like	0.268816567053991	1	0.994	4.08338074179713e-30	6.35414877231052e-26
Rps13	RG-like	0.271262469651018	1	0.992	4.3745582853338e-30	6.80725014780792e-26
Glrx3	RG-like	0.294247621264288	0.879	0.715	4.59919607128265e-30	7.15680900652293e-26
Sem1	RG-like	0.297273896384175	0.965	0.874	4.63290004443509e-30	7.20925575914545e-26
Rps9	RG-like	0.301219444355644	1	0.993	6.17633252835909e-30	9.61099104737958e-26
Gm10076	RG-like	0.297549532728168	0.687	0.356	6.61820111506112e-30	1.02985827551466e-25
Rftn2	RG-like	0.277960357315331	0.617	0.289	1.53410492156722e-29	2.38722066845075e-25
Ift43	RG-like	0.257081649592057	0.476	0.204	1.55918820427008e-29	2.42625276466468e-25
Raly	RG-like	0.273941733279785	0.652	0.331	1.71401069470717e-29	2.66717204203383e-25
Nsmce1	RG-like	0.277130777829722	0.585	0.278	1.81015394222218e-29	2.81678054949194e-25
Bex4	RG-like	0.309282261744173	0.601	0.301	2.14140876429144e-29	3.33224617811392e-25
Rpl29	RG-like	0.286810590559907	0.994	0.962	3.15581945447848e-29	4.91077065311396e-25
Rpl5	RG-like	0.271260085234251	1	0.986	3.23795519269202e-29	5.03858207534806e-25
Rps27a	RG-like	0.272321148962103	1	0.992	3.37853831778605e-29	5.25734347630687e-25
Mrpl17	RG-like	0.268028740744919	0.62	0.305	3.66490353336175e-29	5.70295638826423e-25
Rcbtb2	RG-like	0.272867219559889	0.546	0.253	4.21415439560929e-29	6.55764565500762e-25
Rps15	RG-like	0.277704705038166	1	0.987	4.83954801470736e-29	7.53082066568613e-25
Itgb1	RG-like	0.310613724816513	0.652	0.341	5.38269425192613e-29	8.37601052542225e-25
Mrto4	RG-like	0.290484527818334	0.62	0.316	8.04936345657483e-29	1.25256144747761e-24
Erh	RG-like	0.314712456385474	0.818	0.542	1.08510545424879e-28	1.68853259735654e-24
Ddx21	RG-like	0.255705789411016	0.508	0.225	1.43434858199451e-28	2.23198982844166e-24
Atp5g2	RG-like	0.277250220232473	0.971	0.934	1.70154345732175e-28	2.64777177393837e-24
Ctsz	RG-like	0.254612271903515	0.601	0.284	2.05588481707311e-28	3.19916236384747e-24
Gpx1	RG-like	0.284396179919603	0.55	0.257	2.17638128397271e-28	3.38666691598993e-24
Wdr83os	RG-like	0.284596922668445	0.69	0.381	2.27570194669529e-28	3.54121979925254e-24
Npm3	RG-like	0.277692991494549	0.508	0.231	2.4717134061779e-28	3.84623323135342e-24
Anks1	RG-like	0.259828308348093	0.361	0.13	3.68860291633402e-28	5.73983499810737e-24
Glo1	RG-like	0.286945175917451	0.728	0.398	3.91355160360037e-28	6.08987765036254e-24
Tfdp2	RG-like	0.286136188282156	0.607	0.303	4.26295115828629e-28	6.6335782974093e-24
Ddx18	RG-like	0.266008368744065	0.594	0.292	4.46294452410359e-28	6.9447879739576e-24
Phb2	RG-like	0.293671448058183	0.738	0.449	4.7409768038051e-28	7.37743400440111e-24
Hmgb3	RG-like	0.326464204558483	0.891	0.765	5.71107584682473e-28	8.88700512524396e-24
Hmg20b	RG-like	0.257144085748144	0.55	0.253	7.96084111499488e-28	1.23878648590435e-23
Rfc1	RG-like	0.299022758300883	0.565	0.277	1.09538428166675e-27	1.70452748070163e-23
Golim4	RG-like	0.308653659082733	0.591	0.3	1.3949108407245e-27	2.17062075925139e-23
Tpm4	RG-like	0.260066902883685	0.553	0.258	1.62755796080081e-27	2.53264294280215e-23
Id1	RG-like	0.28839559149257	0.348	0.123	2.04802308586119e-27	3.18692872390859e-23
X2410002F23Rik	RG-like	0.255963723897087	0.578	0.279	2.11911261429806e-27	3.29755113910922e-23
Rpl23a	RG-like	0.255147059211521	1	0.978	3.10719674113582e-27	4.83510884888146e-23
Ppp1r14b	RG-like	0.291700906323256	0.987	0.936	5.42138354090225e-27	8.436214927998e-23
Ddx1	RG-like	0.259020991004352	0.687	0.367	5.56232497173892e-27	8.65553388852293e-23
Bag1	RG-like	0.323583088754392	0.805	0.577	6.77919642701349e-27	1.05491075600757e-22
Cetn2	RG-like	0.264545779646305	0.565	0.279	7.18186929264121e-27	1.1175706806279e-22
Eef1a1	RG-like	0.305712269932111	1	0.998	8.13085474220957e-27	1.26524230643523e-22
Ssb	RG-like	0.26774992455785	0.952	0.877	8.2898705141181e-27	1.28998675070192e-22
Dnajc2	RG-like	0.263118471732336	0.581	0.287	8.33986807556239e-27	1.29776687123826e-22
Setbp1	RG-like	0.34901344171864	0.754	0.508	4.23921570334206e-26	6.59664355597058e-22
Gnai2	RG-like	0.284073598080133	0.898	0.783	5.23008068358064e-26	8.13852855171983e-22
Syn2	RG-like	0.336378201877701	0.786	0.549	5.50568595187146e-26	8.56739790970717e-22
Slc25a5	RG-like	0.263008329193486	0.933	0.795	6.74842110974369e-26	1.05012180888721e-21
Srsf2	RG-like	0.271303881891718	0.942	0.878	7.3196599315927e-26	1.13901228195514e-21
Pdia6	RG-like	0.360375466330274	0.907	0.869	9.28020254364123e-26	1.44409231781601e-21
Fundc2	RG-like	0.262908768779172	0.62	0.326	1.62368882571573e-25	2.52662218169625e-21
Snrpe	RG-like	0.273804342201894	0.962	0.901	1.70691250086814e-25	2.65612654260092e-21
Sumo3	RG-like	0.329984268050067	0.78	0.564	1.72621218156856e-25	2.68615877573884e-21
Vps37b	RG-like	0.359712344381125	0.818	0.62	2.36487805278545e-25	3.67998673793943e-21
Cdc26	RG-like	0.263279402071873	0.681	0.381	2.71187333719123e-25	4.21994610000327e-21
Syne2	RG-like	0.297424148056007	0.601	0.319	2.94065954235325e-25	4.57596031385589e-21
Psmd1	RG-like	0.267409506032553	0.668	0.366	6.91603393464012e-25	1.07620404056935e-20
Nabp2	RG-like	0.251531045772344	0.607	0.319	7.94421440837639e-25	1.23619920408745e-20
Lsm4	RG-like	0.295154210242957	0.824	0.607	8.24564061554801e-25	1.28310413618543e-20
U2af1	RG-like	0.283642601801795	0.872	0.751	8.35829740128327e-25	1.30063465861369e-20
Ezh2	RG-like	0.357873217320335	0.738	0.511	1.30865689051591e-24	2.0364009873318e-20
Rpl36al	RG-like	0.26845274424828	0.671	0.373	2.64823867322756e-24	4.1209241994094e-20
Pgls	RG-like	0.299007929269855	0.709	0.433	2.7731613954809e-24	4.31531644750782e-20
Snrpd2	RG-like	0.279628854320777	0.904	0.857	2.91711065538609e-24	4.53931589084629e-20
Gkap1	RG-like	0.253881215883088	0.623	0.324	3.21680980535554e-24	5.00567773811375e-20
Srsf10	RG-like	0.284604184331584	0.859	0.717	4.56959673542427e-24	7.11074947999371e-20
Eif4a1	RG-like	0.263249339462065	0.978	0.946	5.84028713073811e-24	9.08807080414157e-20
Rps28	RG-like	0.251111453421732	0.987	0.957	8.70558544230812e-24	1.35467615067757e-19
Hsph1	RG-like	0.258187700198825	0.623	0.326	8.76939036605838e-24	1.36460483486234e-19
Eif3g	RG-like	0.268707940914304	0.681	0.414	1.51143406733199e-23	2.35194255217531e-19
Snrpa	RG-like	0.258113141901877	0.626	0.342	3.09821841621286e-23	4.82113767746882e-19
Tead1	RG-like	0.31862082112609	0.812	0.626	4.9343418836442e-23	7.67832940513873e-19
Lsm6	RG-like	0.28433238639898	0.757	0.528	5.91563384069975e-23	9.20531781951288e-19
Mdk	RG-like	0.386492138779605	0.885	0.855	7.93524614492268e-23	1.23480365261142e-18
Magoh	RG-like	0.253690904158959	0.665	0.379	1.17952528499228e-22	1.83545929597649e-18
Snrpg	RG-like	0.293454952763169	0.815	0.588	1.30990223130728e-22	2.03833886213726e-18
Pcbp1	RG-like	0.268266348504869	0.875	0.756	1.4301240636883e-22	2.22541605550537e-18
Trim28	RG-like	0.257792166132792	0.601	0.332	2.34666854672266e-22	3.65165092555514e-18
Cd9	RG-like	0.445812875538939	0.831	0.775	2.80640778586607e-22	4.36705115558619e-18
U2af2	RG-like	0.251670590391963	0.639	0.363	3.17106804928832e-22	4.93449899149755e-18
Ivns1abp	RG-like	0.25657318140232	0.712	0.44	5.8509989657445e-22	9.10473949059501e-18
Polr2f	RG-like	0.28198251015478	0.847	0.632	6.21510460750287e-22	9.67132427973522e-18
Ctnnb1	RG-like	0.268851807368915	0.891	0.855	7.42654313620446e-22	1.15564437742478e-17
Pdap1	RG-like	0.255613434193976	0.895	0.845	2.10647129659118e-21	3.27787998462553e-17
Hnrnpa3	RG-like	0.261459049460332	0.968	0.942	2.13977201637142e-21	3.32969923467556e-17
Hnrnpc	RG-like	0.251654281756472	0.965	0.916	3.19261694343358e-21	4.968031225677e-17
Atp2b2	RG-like	0.253258379657653	0.62	0.351	4.76048960057403e-21	7.40779786745325e-17
Taf1d	RG-like	0.288623514611507	0.633	0.371	5.32623915589957e-21	8.28816075049533e-17
Hnrnpa1	RG-like	0.258897209900075	0.981	0.947	5.44819349166567e-21	8.47793389238094e-17
Gm47283	RG-like	0.279690773002441	0.562	0.308	7.73317769766244e-21	1.20335978153325e-16
Fezf2	RG-like	0.250157408194331	0.514	0.266	2.2911499435243e-20	3.56525842711817e-16
Fbrsl1	RG-like	0.264260638521854	0.728	0.468	2.82078463304779e-20	4.38942296748567e-16
Rprm	RG-like	0.276399336024198	0.431	0.204	3.23122156663961e-20	5.0281038798479e-16
Frrs1l	RG-like	0.26080850154272	0.565	0.307	4.30875352362089e-20	6.70485135810647e-16
Spop	RG-like	0.25315858423818	0.69	0.425	6.53345435998865e-20	1.01667083295783e-15
Hes5	RG-like	0.79639665920478	0.444	0.221	7.10145630918477e-20	1.10505761627224e-15
Chchd1	RG-like	0.251036726176143	0.789	0.597	7.64374566421255e-20	1.18944326280811e-15
Mrpl34	RG-like	0.261189506670654	0.741	0.519	1.30164618327387e-19	2.02549162579247e-15
Ssr3	RG-like	0.277970565331501	0.767	0.549	8.0439669965033e-19	1.25172170432588e-14
Smc6	RG-like	0.276404780831932	0.722	0.491	2.29020863766071e-18	3.56379366106383e-14
Emx1	RG-like	0.288500926076951	0.617	0.376	6.0253188833307e-18	9.3759987143509e-14
Fosb	RG-like	0.304757233750744	0.259	0.099	7.90335638960292e-18	1.22984128778611e-13
Pdia3	RG-like	0.261489915681971	0.831	0.695	3.08394224427671e-17	4.79892252631899e-13
Ncoa1	RG-like	0.254508090931602	0.636	0.404	5.95423653905915e-17	9.26538747842993e-13
Jun	RG-like	0.599672984123365	0.815	0.806	1.27322099786899e-16	1.98125919478393e-12
Zeb1	RG-like	0.265782039761394	0.799	0.691	1.49391564201432e-13	2.32468213053848e-09
Ddit4	RG-like	0.264936325340136	0.463	0.284	3.94306660292322e-12	6.13580594080882e-08
Elavl2	RG-like	0.279726201276647	0.808	0.822	3.63350517066013e-08	0.000565409739606423
Frzb	A-stage1	0.530493402219826	0.439	0.013	6.2073502509128e-179	9.65925772544541e-175
Wipf3	A-stage1	0.410971035491688	0.336	0.007	2.47850070524361e-158	3.85679494742958e-154
Lpar1	A-stage1	0.588122385585666	0.495	0.022	6.27642410277891e-158	9.76674354633426e-154
Abca8a	A-stage1	0.649982536736948	0.458	0.026	3.73711109637987e-119	5.81531857707671e-115
Tnc	A-stage1	0.753126898511337	0.626	0.055	1.21396235812667e-116	1.88904682548091e-112
Pawr	A-stage1	0.421369412331139	0.346	0.014	2.98793824600486e-116	4.64953070460816e-112
Tmem132b	A-stage1	0.954774082537385	0.673	0.069	6.7955519762932e-115	1.05745584303098e-110
Calcrl	A-stage1	0.403721788048675	0.364	0.019	3.00833428246515e-101	4.68126897694403e-97
Lpcat2	A-stage1	0.392550769449859	0.299	0.012	5.8523418570469e-99	9.10682916375068e-95
Sparc	A-stage1	1.41126651693913	0.794	0.125	3.18947528737673e-95	4.96314249468693e-91
Csmd1	A-stage1	0.449842274764585	0.411	0.031	1.66694331862176e-84	2.59393049810732e-80
Ass1	A-stage1	0.664767984115754	0.523	0.055	1.82237897502995e-83	2.83580392304411e-79
Thbs4	A-stage1	0.276679198953349	0.271	0.012	4.91333418110523e-82	7.64563931921784e-78
Entpd2	A-stage1	0.775823656588704	0.673	0.098	4.34275821035359e-80	6.75776605113122e-76
Ttll3	A-stage1	0.76517188436753	0.636	0.088	2.94096049766744e-79	4.57642863042031e-75
Pld1	A-stage1	0.35195939605855	0.299	0.019	3.84088041056602e-71	5.97679400688179e-67
Notch2	A-stage1	0.705307250510215	0.607	0.092	3.1808817842977e-69	4.94977014454564e-65
Plxnc1	A-stage1	0.496828372600252	0.439	0.047	1.56590349212599e-67	2.43670242409726e-63
Sned1	A-stage1	0.623706397508867	0.542	0.071	2.24315966377278e-67	3.49058075279683e-63
Itih3	A-stage1	0.762269573778273	0.645	0.105	4.48030524483135e-66	6.97180299148207e-62
Trim12a	A-stage1	0.464018459572239	0.411	0.042	1.44437222249194e-64	2.2475876154197e-60
Ecm2	A-stage1	0.393751615728825	0.308	0.023	1.11450931603679e-63	1.73428794668485e-59
Gabrg3	A-stage1	0.29607012233812	0.299	0.022	3.74308754358209e-63	5.8246185265681e-59
Tspan18	A-stage1	0.397353573592846	0.346	0.031	1.98459242610064e-62	3.0882242742552e-58
Naaa	A-stage1	0.805054944593666	0.776	0.167	5.41693686750801e-62	8.42929545952921e-58
E330013P04Rik	A-stage1	0.647406303273527	0.579	0.099	6.01490061304816e-59	9.35978684396425e-55
Gas1	A-stage1	0.950319391539298	0.71	0.156	2.123800707934e-58	3.3048462816161e-54
Adgrv1	A-stage1	0.686421644781059	0.561	0.095	4.17918692527442e-58	6.50323277441952e-54
Ptprz1	A-stage1	1.43528108413864	1	0.701	6.43592266971788e-58	1.0014939266348e-53
Pla2g16	A-stage1	0.61440194402979	0.551	0.088	2.00323252002009e-56	3.11723012440326e-52
Bcl2	A-stage1	0.850414297381254	0.813	0.209	2.72685919395323e-56	4.24326559171062e-52
Gabrb1	A-stage1	1.01012589748287	0.897	0.255	2.48815315276075e-54	3.871815121011e-50
Cyba	A-stage1	0.605817266490051	0.542	0.094	4.42393237011329e-54	6.88408116113329e-50
Mlc1	A-stage1	0.971902734438198	0.888	0.261	5.35993694653921e-53	8.34059788250966e-49
Kcnb1	A-stage1	0.485738577172088	0.411	0.053	6.07311513787279e-53	9.45037446604384e-49
Emp2	A-stage1	0.684486872848087	0.598	0.113	6.77190610237048e-53	1.05377630858987e-48
X1500015O10Rik	A-stage1	0.658064702520743	0.411	0.055	4.42625926920479e-52	6.88770204880957e-48
Hopx	A-stage1	1.39821986247597	0.85	0.323	5.19379457579739e-51	8.08206373939831e-47
Gm10561	A-stage1	0.957206483487388	0.748	0.194	8.11895860819137e-50	1.26339114902066e-45
Riiad1	A-stage1	0.478333789964087	0.439	0.066	4.69636809847437e-49	7.30801839803597e-45
Lrrc1	A-stage1	0.541294864025156	0.495	0.083	5.59718507528308e-49	8.70977969564801e-45
Shroom3	A-stage1	0.500441418603741	0.505	0.09	6.04304175660456e-48	9.40357727745235e-44
Gpld1	A-stage1	0.656823750965422	0.598	0.122	6.52342934335186e-48	1.01511084011898e-43
Slc1a3	A-stage1	1.20741175563682	1	0.819	3.60537244147553e-46	5.61032005618008e-42
Dtna	A-stage1	0.995819802472349	0.981	0.448	3.7364841070205e-46	5.8143429189346e-42
Samd5	A-stage1	0.708323637664785	0.607	0.142	2.60229676880775e-45	4.04943400194174e-41
Fabp7	A-stage1	1.67805860505559	0.972	0.584	4.1537902149299e-45	6.46371295345242e-41
Cmya5	A-stage1	0.410367534726373	0.299	0.033	1.87981004067777e-43	2.92517240429868e-39
Tspan15	A-stage1	0.648578608408355	0.626	0.148	2.44744685719749e-43	3.80847205448501e-39
Id4	A-stage1	1.07072796568211	0.907	0.376	3.63390147601047e-43	5.65471408681989e-39
Prex2	A-stage1	0.885529915137482	0.972	0.387	6.90907778995497e-43	1.07512159489489e-38
Kcnj10	A-stage1	0.705899225044408	0.72	0.201	3.2147010387288e-42	5.00239628636588e-38
Cav2	A-stage1	0.448985205824417	0.495	0.092	1.49641516271668e-41	2.32857163470342e-37
Klhl23	A-stage1	0.47006624929	0.467	0.087	5.77406933607605e-41	8.98502929386794e-37
Adgrb1	A-stage1	0.550737266246667	0.57	0.129	1.24659649653658e-40	1.93982880826058e-36
Tmem47	A-stage1	1.11172124822578	0.963	0.609	2.31383320910915e-40	3.60055585669475e-36
Msi2	A-stage1	0.881280311507325	1	0.801	2.66386887340712e-40	4.14524635390883e-36
Pitpnm2	A-stage1	0.433654418424477	0.467	0.085	3.38892397242209e-40	5.27350459348601e-36
Cmtm5	A-stage1	0.726922429740984	0.841	0.265	7.33760283414017e-40	1.14180437702055e-35
Cd9	A-stage1	1.21439528671252	0.963	0.774	7.59969251715496e-40	1.18258815259448e-35
Ephb1	A-stage1	0.633747019635445	0.692	0.199	2.33005213049484e-39	3.62579412026302e-35
Gpm6b	A-stage1	0.900216612028092	1	0.95	5.30170106335588e-39	8.24997702468808e-35
Cdh4	A-stage1	0.641431831620908	0.645	0.174	1.80415591622269e-38	2.80744702123412e-34
X2810459M11Rik	A-stage1	0.521359543677551	0.617	0.15	3.35009447947181e-38	5.21308201950609e-34
[truncated: 6,056 more rows]
