# Supplementary material for: Traumatic brain injury promotes neurogenesis at the cost of astrogliogenesis in the adult hippocampus of male mice
Source: Nat Commun. 2024 Jun 18;15:5222. doi: 10.1038/s41467-024-49299-6 (PMC11189490; doi:10.1038/s41467-024-49299-6)
Supplement: Supplementary file 8 — Supplementary data 5 [file 41467_2024_49299_MOESM8_ESM.xlsx]

## Sheet: Supplementary data 5
GO and KEGG analysis on cell subtype specific markers. Only terms containing the keywords Synapse, Axon, Neuron, Nervous, Glia, Astrocyte, Microglia, Injury, Growth, TNF, Neuro, Age, Myelin, Sheath, Reactive, Ion, Proliferation, Genesis, Development, Morphology, Formation, Circuit are listed.
Term	Resource	Cluster	Ontology	Description	Gene Ratio	P-value	Adjusted p-value (Benjamini–Hochberg)	Gene/marker names
GO:0001824	GO	NSC-stage1	BP	blastocyst development	15/696	4.45873065290287e-05	0.000462642052293915	Asf1b, Ncapg2, Chek1, Rbbp8, Nek2, Brca2, Nasp, Gins1, Nbn, G2e3, Gins4, Actl6a, Psmc4, Eomes, Pbrm1
GO:0001833	GO	NSC-stage1	BP	inner cell mass cell proliferation	5/696	0.000144520493446324	0.00131211335759047	Ncapg2, Chek1, Brca2, Gins1, Gins4
GO:0001832	GO	NSC-stage1	BP	blastocyst growth	6/696	0.00026867402076282	0.00227669247594019	Ncapg2, Chek1, Brca2, Gins1, Nbn, Gins4
GO:0061351	GO	NSC-stage1	BP	neural precursor cell proliferation	15/696	0.000640050271383487	0.00503968786693325	Melk, Shcbp1, Tacc3, Kif14, Aspm, Racgap1, Insm1, Nap1l1, Atf5, Nde1, Ascl1, Pcnt, Pax6, Mdk, Bex1
GO:0051402	GO	NSC-stage1	BP	neuron apoptotic process	20/696	0.000679523455712059	0.00532692506361061	Birc5, Mybl2, Kif14, Cit, Tox3, Aars, Set, Ascl1, Hdac1, Npm1, Nono, Bok, Fam162a, Atf4, Mdk, Parp1, Pin1, Bag1, Msh2, Hras
GO:0048146	GO	NSC-stage1	BP	positive regulation of fibroblast proliferation	8/696	0.00101431500281425	0.00763202345669324	Ccna2, Ccnb1, Cdc6, Rnaseh2b, E2f1, Cdkn1a, Cdk6, Cdk4
GO:0043524	GO	NSC-stage1	BP	negative regulation of neuron apoptotic process	14/696	0.00116979774654889	0.00865553051968294	Birc5, Kif14, Tox3, Aars, Set, Hdac1, Npm1, Nono, Bok, Mdk, Pin1, Bag1, Msh2, Hras
GO:0043523	GO	NSC-stage1	BP	regulation of neuron apoptotic process	18/696	0.00133056097573359	0.00966421737272621	Birc5, Mybl2, Kif14, Tox3, Aars, Set, Ascl1, Hdac1, Npm1, Nono, Bok, Atf4, Mdk, Parp1, Pin1, Bag1, Msh2, Hras
GO:0048145	GO	NSC-stage1	BP	regulation of fibroblast proliferation	10/696	0.00136790721693678	0.00981832894421317	Ccna2, Ccnb1, Cdc6, Rnaseh2b, E2f1, Cdkn1a, Nbn, Cdk6, Cdk4, Emd
GO:0048144	GO	NSC-stage1	BP	fibroblast proliferation	10/696	0.00157420222052549	0.0110504648971404	Ccna2, Ccnb1, Cdc6, Rnaseh2b, E2f1, Cdkn1a, Nbn, Cdk6, Cdk4, Emd
GO:0036093	GO	NSC-stage1	BP	germ cell proliferation	3/696	0.00364739033408393	0.0230979754430689	Prdx4, Larp7, Eif2s2
GO:1903867	GO	NSC-stage1	BP	extraembryonic membrane development	3/696	0.00364739033408393	0.0230979754430689	E2f8, E2f7, Paxip1
GO:0070341	GO	NSC-stage1	BP	fat cell proliferation	3/696	0.00475613245198916	0.0290913922818999	E2f3, E2f1, Tfdp1
GO:0070344	GO	NSC-stage1	BP	regulation of fat cell proliferation	3/696	0.00475613245198916	0.0290913922818999	E2f3, E2f1, Tfdp1
GO:2000179	GO	NSC-stage1	BP	positive regulation of neural precursor cell proliferation	7/696	0.00480957081286905	0.0293606561286465	Aspm, Insm1, Nap1l1, Ascl1, Pax6, Mdk, Bex1
GO:0021987	GO	NSC-stage1	BP	cerebral cortex development	9/696	0.00505378214883801	0.0307460011413923	Tacc3, Kif14, Aspm, Nde1, Ascl1, Syne2, Pax6, Mdk, Eomes
GO:0021543	GO	NSC-stage1	BP	pallium development	11/696	0.00759691356492359	0.0430532091999412	Tacc3, Kif14, Aspm, Xrcc1, Nde1, Ascl1, Hdac1, Syne2, Pax6, Mdk, Eomes
GO:0055023	GO	NSC-stage1	BP	positive regulation of cardiac muscle tissue growth	5/696	0.00796158914129102	0.0448343287244537	Cdk1, Ccnb1, Pim1, Ddx39b, Pin1
GO:1901215	GO	NSC-stage1	BP	negative regulation of neuron death	15/696	0.00870524889474189	0.0483338234264998	Birc5, Kif14, Tox3, Aars, Set, Hdac1, Npm1, Nono, Bok, Atf4, Mdk, Pin1, Bag1, Msh2, Hras
GO:0000287	GO	NSC-stage1	MF	magnesium ion binding	17/696	0.000130042680847552	0.00138081682936309	Top2a, Plk1, Gen1, Mthfd2, Fen1, Dut, Wee1, Ran, Cdk2, Dctpp1, Dck, Hprt, Uba2, Tdp2, Ppa1, Nme1, Msh2
mmu04728	KEGG	NSC-stage1	---	Dopaminergic synapse	5/331	0.565951818102192	0.999351895502015	Ppp1cc, Ppp1ca, Calm2, Atf4, Kif5b
mmu04613	KEGG	NSC-stage1	---	Neutrophil extracellular trap formation	6/331	0.778521360062423	0.999351895502015	Hmgb1, Hat1, H3f3b, Hdac1, H3f3a, Vdac3
mmu04725	KEGG	NSC-stage1	---	Cholinergic synapse	2/331	0.924322210638699	0.999351895502015	Atf4, Hras
mmu04935	KEGG	NSC-stage1	---	Growth hormone synthesis, secretion and action	2/331	0.933162452748305	0.999351895502015	Atf4, Hras
mmu04727	KEGG	NSC-stage1	---	GABAergic synapse	1/331	0.966048939249322	0.999351895502015	Hap1
mmu04726	KEGG	NSC-stage1	---	Serotonergic synapse	1/331	0.99320330022295	0.999351895502015	Hras
mmu04360	KEGG	NSC-stage1	---	Axon guidance	1/331	0.999008634792022	0.999351895502015	Hras
GO:00613511	GO	NSC-stage2	BP	neural precursor cell proliferation	20/560	3.91855241928055e-08	9.32038511015381e-07	Aspm, Tacc3, Racgap1, Kif14, Melk, Nde1, Shcbp1, Insm1, Ascl1, Atf5, Arx, Ctnnb1, Nap1l1, Trp53, Notch1, Dmrta2, Pax6, Btg2, Sox2, Mdk
GO:00215431	GO	NSC-stage2	BP	pallium development	17/560	2.51997720006799e-07	5.51974666930146e-06	Aspm, Tacc3, Kif14, Nde1, Ascl1, Arx, Hnrnpk, Ctnnb1, Ywhae, Dmrta2, Pax6, Hdac1, Btg2, Eomes, Fezf2, Sox2, Mdk
GO:00219871	GO	NSC-stage2	BP	cerebral cortex development	14/560	3.16870640125416e-07	6.82504150981244e-06	Aspm, Tacc3, Kif14, Nde1, Ascl1, Arx, Hnrnpk, Ctnnb1, Ywhae, Dmrta2, Pax6, Eomes, Sox2, Mdk
GO:0072091	GO	NSC-stage2	BP	regulation of stem cell proliferation	12/560	1.83201261416479e-06	3.51542215353772e-05	Aspm, Hmgb2, Hnrnpu, Ctnnb1, Trp53, Notch1, Dmrta2, Fbln1, Pax6, Pim1, Zfp36l1, Sox2
GO:0072089	GO	NSC-stage2	BP	stem cell proliferation	15/560	2.08301740853193e-06	3.86404712577908e-05	Aspm, Racgap1, Hmgb2, Nde1, Ascl1, Hnrnpu, Ctnnb1, Trp53, Notch1, Dmrta2, Fbln1, Pax6, Pim1, Zfp36l1, Sox2
GO:0021537	GO	NSC-stage2	BP	telencephalon development	20/560	3.33779536360164e-06	5.92971256436515e-05	Aspm, Tacc3, Kif14, Nde1, Ascl1, Atf5, Arx, Hnrnpk, Ctnnb1, Ywhae, Dmrta2, Pax6, Hdac1, Myh10, Btg2, Eomes, Fezf2, Sox2, Mdk, Hes5
GO:2000177	GO	NSC-stage2	BP	regulation of neural precursor cell proliferation	13/560	5.3342232968195e-06	9.27389404563641e-05	Aspm, Shcbp1, Insm1, Ascl1, Ctnnb1, Nap1l1, Trp53, Notch1, Dmrta2, Pax6, Btg2, Sox2, Mdk
GO:0007405	GO	NSC-stage2	BP	neuroblast proliferation	10/560	6.38420750943736e-06	0.000108067369876192	Aspm, Racgap1, Nde1, Ascl1, Ctnnb1, Trp53, Notch1, Dmrta2, Pax6, Sox2
GO:20001791	GO	NSC-stage2	BP	positive regulation of neural precursor cell proliferation	10/560	6.38420750943736e-06	0.000108067369876192	Aspm, Insm1, Ascl1, Ctnnb1, Nap1l1, Notch1, Dmrta2, Pax6, Sox2, Mdk
GO:0030900	GO	NSC-stage2	BP	forebrain development	25/560	1.09837273915428e-05	0.000173307938587638	Aspm, Tacc3, Kif14, Nde1, Ascl1, Zic5, Atf5, Neurog2, Sox1, Arx, Hnrnpk, Ctnnb1, D16Ertd472e, Ywhae, Notch1, Dmrta2, Pax6, Hdac1, Myh10, Btg2, Eomes, Fezf2, Sox2, Mdk, Hes5
GO:0010721	GO	NSC-stage2	BP	negative regulation of cell development	24/560	2.48159605645849e-05	0.000361697289883066	Aspm, Ascl1, Cit, Dll1, Rcc2, Vim, Id1, Atf5, Ptbp1, Prag1, Ctnnb1, Trp53, Notch1, Eif4e, Fmr1, Fbln1, Pax6, Mycn, Cdk5rap2, Fezf2, Sox8, Sox2, Actr3, Hes5
GO:0051961	GO	NSC-stage2	BP	negative regulation of nervous system development	23/560	2.84425995533605e-05	0.000409932931109214	Aspm, Ascl1, Cit, Dll1, Vim, Id1, Atf5, Ptbp1, Prag1, Hnrnpk, Ctnnb1, Trp53, Notch1, Eif4e, Fmr1, Pax6, Mycn, Cdk5rap2, Fezf2, Sox8, Sox2, Actr3, Hes5
GO:0002052	GO	NSC-stage2	BP	positive regulation of neuroblast proliferation	6/560	3.58869880429169e-05	0.000513409050340918	Aspm, Ctnnb1, Notch1, Dmrta2, Pax6, Sox2
GO:1902692	GO	NSC-stage2	BP	regulation of neuroblast proliferation	7/560	4.1473467957781e-05	0.000580478827697895	Aspm, Ctnnb1, Trp53, Notch1, Dmrta2, Pax6, Sox2
GO:0045665	GO	NSC-stage2	BP	negative regulation of neuron differentiation	18/560	5.99298742124448e-05	0.000821018100076497	Aspm, Ascl1, Cit, Dll1, Vim, Id1, Ptbp1, Prag1, Notch1, Eif4e, Fmr1, Pax6, Cdk5rap2, Fezf2, Sox8, Sox2, Actr3, Hes5
GO:00435231	GO	NSC-stage2	BP	regulation of neuron apoptotic process	18/560	0.000101972060530764	0.0013090916512509	Birc5, Kif14, Ascl1, Tox3, Set, Ctnnb1, Nes, Trp53, Fmr1, Hdac1, Btg2, Hsph1, Hspd1, Nono, Atf4, Mcl1, Mdk, Jun
GO:00514021	GO	NSC-stage2	BP	neuron apoptotic process	19/560	0.000118858036121184	0.00149416479977254	Birc5, Kif14, Ascl1, Tox3, Cit, Set, Ctnnb1, Nes, Trp53, Fmr1, Hdac1, Btg2, Hsph1, Hspd1, Nono, Atf4, Mcl1, Mdk, Jun
GO:0001764	GO	NSC-stage2	BP	neuron migration	14/560	0.000200640327967176	0.0023715931449047	Aspm, Kif20b, Nde1, Ascl1, Hsp90aa1, Neurog2, Sox1, Arx, Ctnnb1, Ywhae, Pax6, Myh10, Fezf2, Mdk
GO:00481461	GO	NSC-stage2	BP	positive regulation of fibroblast proliferation	8/560	0.000242324366823098	0.00279610586361057	Ccnb1, Ccna2, Cdk4, Cdk6, Fbln1, Nras, Rasa1, Jun
GO:0021879	GO	NSC-stage2	BP	forebrain neuron differentiation	8/560	0.000358306311961067	0.00400332441346702	Ascl1, Atf5, Sox1, Arx, Pax6, Fezf2, Sox2, Hes5
GO:19012151	GO	NSC-stage2	BP	negative regulation of neuron death	16/560	0.000401495422486924	0.00438478240276565	Birc5, Kif14, Tox3, Set, Ctnnb1, Nes, Psmc1, Fmr1, Hdac1, Btg2, Hsph1, Hspd1, Nono, Atf4, Mdk, Jun
GO:0046622	GO	NSC-stage2	BP	positive regulation of organ growth	7/560	0.000413781806479548	0.00448109515005924	Ccnb1, Cdk1, Arx, Ddx39b, Notch1, Pim1, Serp1
GO:2000648	GO	NSC-stage2	BP	positive regulation of stem cell proliferation	7/560	0.000413781806479548	0.00448109515005924	Aspm, Hnrnpu, Ctnnb1, Notch1, Dmrta2, Pax6, Sox2
GO:00435241	GO	NSC-stage2	BP	negative regulation of neuron apoptotic process	13/560	0.000475346710264724	0.00506296482334158	Birc5, Kif14, Tox3, Set, Nes, Fmr1, Hdac1, Btg2, Hsph1, Hspd1, Nono, Mdk, Jun
GO:0048663	GO	NSC-stage2	BP	neuron fate commitment	8/560	0.000613523877169175	0.00632614912708747	Ascl1, Dll1, Sox1, Notch1, Dmrta2, Pax6, Fezf2, Sox2
GO:0050678	GO	NSC-stage2	BP	regulation of epithelial cell proliferation	20/560	0.000732205148700803	0.00741190433815408	Birc5, Hmgb2, Uhrf1, Hmgn1, Id1, Ccnd2, Ctnnb1, Cdk6, Ift74, Notch1, Pax6, Zfp36l1, Nras, Azin1, Cdkn1b, Suz12, Sox2, Mdk, Jun, Hes5
GO:0045844	GO	NSC-stage2	BP	positive regulation of striated muscle tissue development	8/560	0.000853365013023123	0.00844004121298635	Ccnb1, Cdk1, Dll1, Ctnnb1, Rbm24, Ddx39b, Notch1, Pim1
GO:0048636	GO	NSC-stage2	BP	positive regulation of muscle organ development	8/560	0.000853365013023123	0.00844004121298635	Ccnb1, Cdk1, Dll1, Ctnnb1, Rbm24, Ddx39b, Notch1, Pim1
GO:1901214	GO	NSC-stage2	BP	regulation of neuron death	20/560	0.000862657323155262	0.00851023522105077	Birc5, Kif14, Ascl1, Tox3, Set, Ctnnb1, Nes, Psmc1, Trp53, Fmr1, Hdac1, Btg2, Eif2s1, Hsph1, Hspd1, Nono, Atf4, Mcl1, Mdk, Jun
GO:1901863	GO	NSC-stage2	BP	positive regulation of muscle tissue development	8/560	0.000923749016297819	0.00906677199034594	Ccnb1, Cdk1, Dll1, Ctnnb1, Rbm24, Ddx39b, Notch1, Pim1
GO:0050673	GO	NSC-stage2	BP	epithelial cell proliferation	22/560	0.000996936072112156	0.00968702043002213	Birc5, Mki67, Hmgb2, Hmgb1, Uhrf1, Hmgn1, Id1, Ccnd2, Ctnnb1, Cdk6, Ift74, Notch1, Pax6, Zfp36l1, Nras, Azin1, Cdkn1b, Suz12, Sox2, Mdk, Jun, Hes5
GO:00481451	GO	NSC-stage2	BP	regulation of fibroblast proliferation	9/560	0.00110756110230375	0.0106025046756337	Ccnb1, Ccna2, Cdk4, Cdk6, Trp53, Fbln1, Nras, Rasa1, Jun
GO:0070997	GO	NSC-stage2	BP	neuron death	21/560	0.00120941170404654	0.0114923754328148	Birc5, Kif14, Ascl1, Tox3, Cit, Set, Ctnnb1, Nes, Psmc1, Trp53, Fmr1, Hdac1, Btg2, Eif2s1, Hsph1, Hspd1, Nono, Atf4, Mcl1, Mdk, Jun
GO:00481441	GO	NSC-stage2	BP	fibroblast proliferation	9/560	0.00126277183442637	0.011854155937218	Ccnb1, Ccna2, Cdk4, Cdk6, Trp53, Fbln1, Nras, Rasa1, Jun
GO:0002064	GO	NSC-stage2	BP	epithelial cell development	15/560	0.00146805616185954	0.0134123096706561	Insm1, Dll1, Vim, Id1, Akr1b3, Clic4, Ctnnb1, Cdk6, Ift74, Msn, Notch1, Pax6, Sox8, Atf4, Rdx
GO:0045683	GO	NSC-stage2	BP	negative regulation of epidermis development	4/560	0.00170376783755697	0.015185075646456	Dll1, Ezh2, Notch1, Hes5
GO:0021953	GO	NSC-stage2	BP	central nervous system neuron differentiation	14/560	0.00172310198532191	0.0152871084601672	Ascl1, Hsp90aa1, Atf5, Neurog2, Sox1, Arx, Ctnnb1, D16Ertd472e, Pax6, Btg2, Eomes, Fezf2, Sox2, Hes5
GO:0048665	GO	NSC-stage2	BP	neuron fate specification	5/560	0.00180907554924594	0.0159767332674863	Ascl1, Dll1, Sox1, Dmrta2, Pax6
GO:0060768	GO	NSC-stage2	BP	regulation of epithelial cell proliferation involved in prostate gland development	3/560	0.00196614719326272	0.0171683618654945	Ctnnb1, Notch1, Cdkn1b
GO:0021954	GO	NSC-stage2	BP	central nervous system neuron development	8/560	0.0020490780032035	0.0175370318287417	Ascl1, Hsp90aa1, Atf5, Neurog2, Sox1, Arx, Btg2, Fezf2
GO:0003263	GO	NSC-stage2	BP	cardioblast proliferation	3/560	0.00257502862020194	0.0213320212831687	Ctnnb1, Notch1, Pim1
GO:0003264	GO	NSC-stage2	BP	regulation of cardioblast proliferation	3/560	0.00257502862020194	0.0213320212831687	Ctnnb1, Notch1, Pim1
GO:0060767	GO	NSC-stage2	BP	epithelial cell proliferation involved in prostate gland development	3/560	0.00257502862020194	0.0213320212831687	Ctnnb1, Notch1, Cdkn1b
GO:0050773	GO	NSC-stage2	BP	regulation of dendrite development	12/560	0.00298982468637552	0.0243009440441885	Cdc20, Cit, Id1, Ezh2, Hnrnpk, D16Ertd472e, Eif4g2, Fmr1, Arhgap33, Elavl4, Actr3, Caprin1
GO:00550231	GO	NSC-stage2	BP	positive regulation of cardiac muscle tissue growth	5/560	0.00320044543540432	0.0259042316347861	Ccnb1, Cdk1, Ddx39b, Notch1, Pim1
GO:0021895	GO	NSC-stage2	BP	cerebral cortex neuron differentiation	4/560	0.00322790070158016	0.0259100849275906	Arx, D16Ertd472e, Eomes, Fezf2
GO:0021877	GO	NSC-stage2	BP	forebrain neuron fate commitment	3/560	0.00328823152270887	0.0260172930888618	Ascl1, Pax6, Fezf2
GO:0045682	GO	NSC-stage2	BP	regulation of epidermis development	7/560	0.00332550126604801	0.0262585914632752	Dll1, Ezh2, Ctnnb1, Notch1, Mycn, Zfp36l1, Hes5
GO:0002068	GO	NSC-stage2	BP	glandular epithelial cell development	4/560	0.00371830209032407	0.0288894933951631	Insm1, Dll1, Cdk6, Pax6
GO:0060045	GO	NSC-stage2	BP	positive regulation of cardiac muscle cell proliferation	4/560	0.00371830209032407	0.0288894933951631	Ccnb1, Cdk1, Notch1, Pim1
GO:0016202	GO	NSC-stage2	BP	regulation of striated muscle tissue development	11/560	0.00377018449910892	0.0291175404443133	Ccnb1, Cenpf, Cdk1, Dll1, Ctnnb1, Rbm24, Ddx39b, Notch1, Akirin1, Pim1, Nras
GO:0070849	GO	NSC-stage2	BP	response to epidermal growth factor	5/560	0.00392892008691673	0.030163214211834	Knstrn, Zfp36l1, Ncl, Tpr, Rasa1
GO:0060999	GO	NSC-stage2	BP	positive regulation of dendritic spine development	6/560	0.00397725340679321	0.0304739356880183	Hnrnpk, D16Ertd472e, Eif4g2, Fmr1, Actr3, Caprin1
GO:1901861	GO	NSC-stage2	BP	regulation of muscle tissue development	11/560	0.00427908224406853	0.0322762682106103	Ccnb1, Cenpf, Cdk1, Dll1, Ctnnb1, Rbm24, Ddx39b, Notch1, Akirin1, Pim1, Nras
GO:0060421	GO	NSC-stage2	BP	positive regulation of heart growth	5/560	0.00433440067757178	0.0324410645307834	Ccnb1, Cdk1, Ddx39b, Notch1, Pim1
GO:0048634	GO	NSC-stage2	BP	regulation of muscle organ development	11/560	0.00446035623626643	0.0333194626743833	Ccnb1, Cenpf, Cdk1, Dll1, Ctnnb1, Rbm24, Ddx39b, Notch1, Akirin1, Pim1, Nras
GO:1900006	GO	NSC-stage2	BP	positive regulation of dendrite development	8/560	0.00479310581978671	0.0355313026067172	Ezh2, Hnrnpk, D16Ertd472e, Eif4g2, Fmr1, Elavl4, Actr3, Caprin1
GO:0033002	GO	NSC-stage2	BP	muscle cell proliferation	13/560	0.0048235327055872	0.0355803423085221	Ccnb1, Cdk1, Akr1b3, Ctnnb1, Trp53, Ddx39b, Notch1, Akirin1, Gnai3, Pim1, Cdkn1b, Jun, Hes5
GO:0060537	GO	NSC-stage2	BP	muscle tissue development	21/560	0.00508223937629695	0.0369678087465352	Ccnb1, Cenpf, Cdk1, Cby1, Dll1, Hnrnpu, Cacybp, Csrp2, Ctnnb1, Rbm24, Ddx39b, Notch1, Akirin1, Dmrta2, Myh10, Pim1, Btg2, Sap30, Eomes, Sox8, Nras
GO:0021772	GO	NSC-stage2	BP	olfactory bulb development	5/560	0.00523329515290923	0.0378535173653528	Kif14, Atf5, Arx, Pax6, Eomes
GO:0014706	GO	NSC-stage2	BP	striated muscle tissue development	20/560	0.0060717404338423	0.042943554661439	Ccnb1, Cenpf, Cdk1, Cby1, Dll1, Hnrnpu, Cacybp, Ctnnb1, Rbm24, Ddx39b, Notch1, Akirin1, Dmrta2, Myh10, Pim1, Btg2, Sap30, Eomes, Sox8, Nras
GO:0061548	GO	NSC-stage2	BP	ganglion development	3/560	0.00610314640661668	0.042943554661439	Insm1, Ascl1, Ctnnb1
GO:0002088	GO	NSC-stage2	BP	lens development in camera-type eye	7/560	0.00631368514306544	0.0441843994578785	Vim, Sox1, Ctnnb1, Pax6, Atf4, Cdkn1b, Sox2
GO:0021988	GO	NSC-stage2	BP	olfactory lobe development	5/560	0.00681753073233172	0.0471992261593751	Kif14, Atf5, Arx, Pax6, Eomes
GO:0007492	GO	NSC-stage2	BP	endoderm development	6/560	0.00714371479538909	0.0492255538599472	Ctnnb1, Notch1, Hdac1, Zfp36l1, Eomes, Sox2
GO:0060788	GO	NSC-stage2	BP	ectodermal placode formation	3/560	0.00728032503784721	0.0494467214245145	Ctnnb1, Hdac1, Sox2
GO:0120111	GO	NSC-stage2	CC	neuron projection cytoplasm	5/566	0.00243161223494127	0.0110798934856286	Rangap1, Dynll1, Hnrnpa2b1, Fmr1, Ranbp1
GO:0043209	GO	NSC-stage2	CC	myelin sheath	12/566	0.00615685740550069	0.0241769278606246	Tubb4b, Hsp90aa1, Ppia, Akr1b3, Tuba1b, Msn, Tcp1, Calm3, Stip1, Hspd1, Ehd1, Rdx
mmu047281	KEGG	NSC-stage2	---	Dopaminergic synapse	5/260	0.358200008056535	0.907440020409889	Ppp2r5c, Calm3, Gnai3, Ppp1cc, Atf4
mmu047251	KEGG	NSC-stage2	---	Cholinergic synapse	3/260	0.638906416723802	0.990989692525018	Gnai3, Nras, Atf4
mmu049351	KEGG	NSC-stage2	---	Growth hormone synthesis, secretion and action	3/260	0.662401306658427	0.990989692525018	Gnai3, Nras, Atf4
mmu043601	KEGG	NSC-stage2	---	Axon guidance	4/260	0.778750700515931	0.990989692525018	Pak4, Gnai3, Nras, Rasa1
mmu047261	KEGG	NSC-stage2	---	Serotonergic synapse	2/260	0.899380672902101	0.990989692525018	Gnai3, Nras
mmu047271	KEGG	NSC-stage2	---	GABAergic synapse	1/260	0.929086983010122	0.990989692525018	Gnai3
mmu046131	KEGG	NSC-stage2	---	Neutrophil extracellular trap formation	3/260	0.941607156330157	0.990989692525018	Hmgb1, Hdac1, H3f3b
mmu04724	KEGG	NSC-stage2	---	Glutamatergic synapse	1/260	0.965422290370549	0.990989692525018	Gnai3
GO:0034614	GO	RG-like	BP	cellular response to reactive oxygen species	14/535	9.7211078076398e-06	0.00022029198949881	Dhfr, Fxn, Rps3, Hnrnpd, Apex1, Parp1, Trp53, Txn1, Nfe2l2, Rack1, Akr1b3, Ezh2, Hsph1, Jun
GO:20001771	GO	RG-like	BP	regulation of neural precursor cell proliferation	12/535	1.76159692925255e-05	0.000354628275029627	Ascl1, Nap1l1, Insm1, Notch1, Btg2, Trp53, Gng5, Ctsz, Gnai2, Mdk, Ctnnb1, Emx1
GO:0000302	GO	RG-like	BP	response to reactive oxygen species	16/535	1.855174260763e-05	0.000369875368239623	Dhfr, Lig1, Fxn, Rps3, Hnrnpd, Apex1, Parp1, Trp53, Txn1, Nfe2l2, Rack1, Akr1b3, Gpx1, Ezh2, Hsph1, Jun
GO:00514022	GO	RG-like	BP	neuron apoptotic process	20/535	2.0459779988722e-05	0.000402117097693034	Ascl1, Tox3, Npm1, Nes, Hspd1, Msh2, Btg2, Draxin, Atm, Set, Fam162a, Parp1, Trp53, Ctsz, Gpx1, Bag1, Hsph1, Mdk, Ctnnb1, Jun
GO:20001792	GO	RG-like	BP	positive regulation of neural precursor cell proliferation	9/535	3.07897312579339e-05	0.000585711080397486	Ascl1, Nap1l1, Insm1, Notch1, Gng5, Ctsz, Gnai2, Mdk, Ctnnb1
GO:00435232	GO	RG-like	BP	regulation of neuron apoptotic process	18/535	5.72334007447968e-05	0.00102747581337088	Ascl1, Tox3, Npm1, Nes, Hspd1, Msh2, Btg2, Draxin, Atm, Set, Parp1, Trp53, Ctsz, Bag1, Hsph1, Mdk, Ctnnb1, Jun
GO:0060485	GO	RG-like	BP	mesenchyme development	18/535	9.53841258901096e-05	0.00160144927152342	Zfp36l1, Rbm24, Tead2, Sox8, Efnb1, Coro1c, Eomes, Nedd4, Phldb2, Notch1, Tcof1, Hnrnpab, Sfrp1, Ezh2, Tead1, Mdk, Trim28, Ctnnb1
GO:00709971	GO	RG-like	BP	neuron death	23/535	0.000104312861001828	0.00173034173829833	Ascl1, Tox3, Npm1, Nes, Hspd1, Msh2, Btg2, Draxin, Atm, Set, Fam162a, Parp1, Trp53, Rack1, Eif2s1, Ctsz, Gpx1, Bag1, Hsph1, Mdk, Ctnnb1, Jun, Ddit4
GO:00613512	GO	RG-like	BP	neural precursor cell proliferation	14/535	0.000139938800424538	0.00223202386677137	Ascl1, Nap1l1, Insm1, Arx, Notch1, Btg2, Ncor2, Trp53, Gng5, Ctsz, Gnai2, Mdk, Ctnnb1, Emx1
GO:00506781	GO	RG-like	BP	regulation of epithelial cell proliferation	21/535	0.000155015119823189	0.00244428783994967	Uhrf1, Ccnd2, Ccnd1, Zfp36l1, Npm1, Cdk6, Hmgb2, Hmgn1, Notch1, Brca2, Sfrp1, Nme1, Cdc25a, Ift74, Gpx1, Phb2, Id1, Mdk, Ctnnb1, Hes5, Jun
GO:19012141	GO	RG-like	BP	regulation of neuron death	21/535	0.000186085036641964	0.00286875333440232	Ascl1, Tox3, Npm1, Nes, Hspd1, Msh2, Btg2, Draxin, Atm, Set, Parp1, Trp53, Rack1, Eif2s1, Ctsz, Bag1, Hsph1, Mdk, Ctnnb1, Jun, Ddit4
GO:00506731	GO	RG-like	BP	epithelial cell proliferation	23/535	0.000221202083012432	0.00332364144294404	Uhrf1, Ccnd2, Ccnd1, Zfp36l1, Npm1, Cdk6, Tcf19, Hmgb2, Hmgn1, Notch1, Hmgb1, Brca2, Sfrp1, Nme1, Cdc25a, Ift74, Gpx1, Phb2, Id1, Mdk, Ctnnb1, Hes5, Jun
GO:00218951	GO	RG-like	BP	cerebral cortex neuron differentiation	5/535	0.000274844883251371	0.00390336209192958	Arx, Eomes, D16Ertd472e, Fezf2, Emx1
GO:1901031	GO	RG-like	BP	regulation of response to reactive oxygen species	6/535	0.000539256765919005	0.00673583677188588	Dhfr, Trp53, Txn1, Nfe2l2, Rack1, Hsph1
GO:0045666	GO	RG-like	BP	positive regulation of neuron differentiation	23/535	0.000628586125320888	0.00757775192356315	Nbl1, Ascl1, Neurog2, Ranbp1, Mif, Ptbp1, Tgif2, Fxn, Elavl4, Rpl4, D16Ertd472e, Nfe2l2, Cdh4, Nme1, Tcf3, Itgb1, Hmg20b, Eef1a1, Ezh2, Mdk, Fezf2, Ncoa1, Zeb1
GO:0030324	GO	RG-like	BP	lung development	14/535	0.000647820167689082	0.00765730229901165	Ascl1, Timeless, Rcn3, Notch1, Hmgb1, Celsr1, Ppp1ca, Ncor2, Mycn, Rpl13a, Ptges3, Ctsz, Id1, Ctnnb1
GO:1901216	GO	RG-like	BP	positive regulation of neuron death	10/535	0.000662732369956875	0.00780781573355443	Ascl1, Atm, Parp1, Trp53, Eif2s1, Ctsz, Bag1, Ctnnb1, Jun, Ddit4
GO:00107211	GO	RG-like	BP	negative regulation of cell development	20/535	0.000680374512516441	0.0079929549671549	Dll1, Ascl1, Vim, Tspo, Prag1, Sox8, Inppl1, Coro1c, Notch1, Ptbp1, Draxin, Rcc2, Mycn, Trp53, Itgb1, Ctsz, Id1, Ctnnb1, Fezf2, Hes5
GO:0030323	GO	RG-like	BP	respiratory tube development	14/535	0.0007388922231965	0.0086072641842581	Ascl1, Timeless, Rcn3, Notch1, Hmgb1, Celsr1, Ppp1ca, Ncor2, Mycn, Rpl13a, Ptges3, Ctsz, Id1, Ctnnb1
GO:0060541	GO	RG-like	BP	respiratory system development	15/535	0.000830014401596967	0.00937893657608344	Ascl1, Timeless, Rcn3, Chd7, Notch1, Hmgb1, Celsr1, Ppp1ca, Ncor2, Mycn, Rpl13a, Ptges3, Ctsz, Id1, Ctnnb1
GO:0033599	GO	RG-like	BP	regulation of mammary gland epithelial cell proliferation	4/535	0.000989539514264377	0.0105491526109367	Ccnd1, Brca2, Gpx1, Phb2
GO:00435242	GO	RG-like	BP	negative regulation of neuron apoptotic process	12/535	0.00105244393834326	0.0111623657603824	Tox3, Npm1, Nes, Hspd1, Msh2, Btg2, Draxin, Set, Bag1, Hsph1, Mdk, Jun
GO:00219531	GO	RG-like	BP	central nervous system neuron differentiation	14/535	0.00112451206844267	0.0118359176340907	Ascl1, Neurog2, Sox1, Arx, Eomes, Btg2, Draxin, D16Ertd472e, Sfrp1, Ctnnb1, Atp2b2, Fezf2, Hes5, Emx1
GO:00456831	GO	RG-like	BP	negative regulation of epidermis development	4/535	0.00144075763528376	0.0143281101043687	Dll1, Notch1, Ezh2, Hes5
GO:0003266	GO	RG-like	BP	regulation of secondary heart field cardioblast proliferation	3/535	0.00172513424515083	0.016484174457697	Notch1, Gng5, Ctnnb1
GO:00309001	GO	RG-like	BP	forebrain development	19/535	0.00197658466754447	0.0185450149690202	Ascl1, Neurog2, Sox1, E2f1, Chd7, Arx, Eomes, Notch1, Btg2, Draxin, Zic5, Ncor2, D16Ertd472e, Syne2, Mdk, Ctnnb1, Fezf2, Hes5, Emx1
GO:00519611	GO	RG-like	BP	negative regulation of nervous system development	18/535	0.0020731006592711	0.0190967448485278	Dll1, Ascl1, Vim, Tspo, Prag1, Sox8, Inppl1, Notch1, Ptbp1, Draxin, Mycn, Trp53, Itgb1, Ctsz, Id1, Ctnnb1, Fezf2, Hes5
GO:19012152	GO	RG-like	BP	negative regulation of neuron death	14/535	0.00208529868036188	0.0190967448485278	Tox3, Npm1, Nes, Hspd1, Msh2, Btg2, Draxin, Set, Rack1, Bag1, Hsph1, Mdk, Ctnnb1, Jun
GO:00032631	GO	RG-like	BP	cardioblast proliferation	3/535	0.00226119148295904	0.0204741508293257	Notch1, Gng5, Ctnnb1
GO:00032641	GO	RG-like	BP	regulation of cardioblast proliferation	3/535	0.00226119148295904	0.0204741508293257	Notch1, Gng5, Ctnnb1
GO:1901032	GO	RG-like	BP	negative regulation of response to reactive oxygen species	4/535	0.00235977685971523	0.0209550206364862	Txn1, Nfe2l2, Rack1, Hsph1
GO:0043525	GO	RG-like	BP	positive regulation of neuron apoptotic process	7/535	0.00258345510879067	0.0227839425453959	Ascl1, Atm, Trp53, Ctsz, Bag1, Ctnnb1, Jun
GO:00456821	GO	RG-like	BP	regulation of epidermis development	7/535	0.00258345510879067	0.0227839425453959	Dll1, Zfp36l1, Notch1, Mycn, Ezh2, Ctnnb1, Hes5
GO:00020641	GO	RG-like	BP	epithelial cell development	14/535	0.00258771086059355	0.0227839425453959	Dll1, Cdk6, Vim, Sox8, Insm1, Notch1, Msn, Clic4, Akr1b3, Ift74, Gpx1, Id1, Ctnnb1, Atp2b2
GO:00456651	GO	RG-like	BP	negative regulation of neuron differentiation	14/535	0.00277581937584155	0.0239819228158644	Dll1, Ascl1, Vim, Prag1, Sox8, Inppl1, Notch1, Ptbp1, Draxin, Itgb1, Ctsz, Id1, Fezf2, Hes5
GO:0046651	GO	RG-like	BP	lymphocyte proliferation	16/535	0.00285595059222679	0.0245070123086308	Hells, Hspd1, Efnb1, Pycard, Atad5, Mif, Rps6, Msn, Impdh2, Atm, Ctps, Rps3, Trp53, Tcf3, Tfrc, Ctnnb1
GO:0032943	GO	RG-like	BP	mononuclear cell proliferation	16/535	0.00313177391252424	0.0261844080952379	Hells, Hspd1, Efnb1, Pycard, Atad5, Mif, Rps6, Msn, Impdh2, Atm, Ctps, Rps3, Trp53, Tcf3, Tfrc, Ctnnb1
GO:00481452	GO	RG-like	BP	regulation of fibroblast proliferation	8/535	0.00325789500955561	0.0270209812092542	Cdk6, E2f1, Cdk4, Mif, Rps3a1, Trp53, Sfrp1, Jun
GO:00481442	GO	RG-like	BP	fibroblast proliferation	8/535	0.00365017296246296	0.0293357892932828	Cdk6, E2f1, Cdk4, Mif, Rps3a1, Trp53, Sfrp1, Jun
GO:0045995	GO	RG-like	BP	regulation of embryonic development	9/535	0.00381233116148096	0.0303449852719032	Dll1, Phldb2, Notch1, Tgif2, Celsr1, Nfe2l2, Sfrp1, Ctnnb1, Hes5
GO:0048839	GO	RG-like	BP	inner ear development	12/535	0.0041978997642943	0.0329086773582768	Mcm2, Dll1, Anp32b, Mapkapk2, Adgrv1, Chd7, Notch1, Celsr1, Mycn, Atp2b2, Hes5, Zeb1
GO:2000378	GO	RG-like	BP	negative regulation of reactive oxygen species metabolic process	6/535	0.00465748747787106	0.0355701667969268	Tspo, Hspd1, Mycn, Aatf, Trp53, Eef1a1
GO:0008584	GO	RG-like	BP	male gonad development	9/535	0.00484713727877796	0.0368827124680591	Ccnd1, Hmgb2, Prdx4, Sox8, Tesc, Ybx3, Msh2, Col9a3, Sfrp1
GO:0048660	GO	RG-like	BP	regulation of smooth muscle cell proliferation	10/535	0.00488726047589453	0.0371199069478656	Dnmt1, Skp2, Xrcc5, Trp53, Ddx39b, Akr1b3, Gnai2, Ctnnb1, Hes5, Jun
GO:00481462	GO	RG-like	BP	positive regulation of fibroblast proliferation	6/535	0.00500451324091874	0.0378717452738869	Cdk6, E2f1, Cdk4, Mif, Rps3a1, Jun
GO:0046546	GO	RG-like	BP	development of primary male sexual characteristics	9/535	0.00507802245708557	0.0383580312013367	Ccnd1, Hmgb2, Prdx4, Sox8, Tesc, Ybx3, Msh2, Col9a3, Sfrp1
GO:00615481	GO	RG-like	BP	ganglion development	3/535	0.00537642735971975	0.0398855890174558	Ascl1, Insm1, Ctnnb1
GO:0048659	GO	RG-like	BP	smooth muscle cell proliferation	10/535	0.00600831956666967	0.0435603168583551	Dnmt1, Skp2, Xrcc5, Trp53, Ddx39b, Akr1b3, Gnai2, Ctnnb1, Hes5, Jun
GO:0070661	GO	RG-like	BP	leukocyte proliferation	16/535	0.00622848674694781	0.0449991890933668	Hells, Hspd1, Efnb1, Pycard, Atad5, Mif, Rps6, Msn, Impdh2, Atm, Ctps, Rps3, Trp53, Tcf3, Tfrc, Ctnnb1
GO:0033598	GO	RG-like	BP	mammary gland epithelial cell proliferation	4/535	0.00660814112443345	0.0468828372558096	Ccnd1, Brca2, Gpx1, Phb2
GO:0048483	GO	RG-like	BP	autonomic nervous system development	5/535	0.00666745263219666	0.0470236837852373	Ascl1, Sox8, Insm1, Arx, Ctnnb1
GO:00002871	GO	RG-like	MF	magnesium ion binding	13/532	0.000809191211615227	0.00742984657937617	Dctpp1, Fen1, Ran, Cdk2, Wee1, Dut, Tesc, Msh2, Msh6, Nudt5, Nme1, Pkm, Ppa1
GO:00432091	GO	RG-like	CC	myelin sheath	16/543	4.36555731540969e-05	0.000367954116584531	Hspd1, Mif, Ppia, Msn, Jam3, Tuba1b, Akr1b3, Nme1, Pkm, Cct3, Rps27a, Itgb1, Eef1a1, Syn2, Slc25a5, Pdia3
GO:0032279	GO	RG-like	CC	asymmetric synapse	20/543	0.00145327795495105	0.010238017831894	Rpl12, Rpl10a, Rps18, Rpl8, Rpl14, Rplp0, Rps19, Homer2, Rps3, Rps25, Rpl4, Eif3a, Rpl23, Rps13, Rpl5, Phb2, Syn2, Ctnnb1, Hnrnpa3, Atp2b2
GO:0098984	GO	RG-like	CC	neuron to neuron synapse	20/543	0.00314269235845226	0.0200452809890469	Rpl12, Rpl10a, Rps18, Rpl8, Rpl14, Rplp0, Rps19, Homer2, Rps3, Rps25, Rpl4, Eif3a, Rpl23, Rps13, Rpl5, Phb2, Syn2, Ctnnb1, Hnrnpa3, Atp2b2
mmu047241	KEGG	RG-like	---	Glutamatergic synapse	3/307	0.752218692648937	0.999997245663673	Homer2, Gng5, Gnai2
mmu047272	KEGG	RG-like	---	GABAergic synapse	2/307	0.816732643950346	0.999997245663673	Gng5, Gnai2
mmu047282	KEGG	RG-like	---	Dopaminergic synapse	3/307	0.849100085056217	0.999997245663673	Ppp1ca, Gng5, Gnai2
mmu047252	KEGG	RG-like	---	Cholinergic synapse	2/307	0.902681995675	0.999997245663673	Gng5, Gnai2
mmu047262	KEGG	RG-like	---	Serotonergic synapse	2/307	0.943596995961208	0.999997245663673	Gng5, Gnai2
mmu043602	KEGG	RG-like	---	Axon guidance	3/307	0.951916843013149	0.999997245663673	Efnb1, Itgb1, Gnai2
mmu046132	KEGG	RG-like	---	Neutrophil extracellular trap formation	3/307	0.974639165319488	0.999997245663673	Hat1, Hmgb1, Slc25a5
mmu049352	KEGG	RG-like	---	Growth hormone synthesis, secretion and action	1/307	0.983261720156288	0.999997245663673	Gnai2
GO:00613513	GO	A-stage1	BP	neural precursor cell proliferation	20/438	6.19630682421932e-10	5.16489889479393e-07	Ptprz1, Fabp7, Id4, Ephb1, Ptn, Appl2, Ascl1, Gpr37l1, Sox2, Arx, Foxo1, Gnai2, Kif1a, Pou3f3, Gng5, Smo, Notch1, Cdh2, Sox5, Fgfr1
GO:00107212	GO	A-stage1	BP	negative regulation of cell development	28/438	1.38635531913516e-09	7.48516666837935e-07	Frzb, Lpar1, Ptprz1, Bcl2, Id4, Ptn, Dab1, Itm2c, Gfap, Sox9, Apoe, Appl2, Mt3, Rgma, Ascl1, Gpr37l1, Ntm, Vim, Hes1, Hes5, Sox2, Xylt1, Rest, Atp1b2, Fezf2, Sema6a, Notch1, Ptk2
GO:00519612	GO	A-stage1	BP	negative regulation of nervous system development	27/438	1.69898183875327e-09	8.01541876371822e-07	Lpar1, Ptprz1, Id4, Ptn, Dab1, Itm2c, Gfap, Sox9, Apoe, Rfx4, Appl2, Mt3, Rgma, Ascl1, Gpr37l1, Ntm, Vim, Hes1, Hes5, Sox2, Xylt1, Rest, Atp1b2, Fezf2, Sema6a, Notch1, Ptk2
GO:0007409	GO	A-stage1	BP	axonogenesis	31/438	3.08824452195031e-09	1.3112686240201e-06	Plxnc1, Gas1, Ptprz1, Bcl2, Ephb1, Cdh4, Epha5, Ntrk2, Alcam, Dab1, Ptch1, Dclk1, Apoe, Lamb2, Efnb1, Rgma, Robo2, Lama2, Vim, Arx, Mgll, Metrn, Fezf2, Dag1, Sema6a, Igf1r, Smo, Notch1, Cdh2, Dst, Ptk2
GO:00456652	GO	A-stage1	BP	negative regulation of neuron differentiation	22/438	4.57624564212901e-09	1.61922824970665e-06	Lpar1, Ptprz1, Id4, Dab1, Itm2c, Gfap, Sox9, Apoe, Rgma, Ascl1, Gpr37l1, Ntm, Vim, Hes1, Hes5, Sox2, Xylt1, Rest, Fezf2, Sema6a, Notch1, Ptk2
GO:00309002	GO	A-stage1	BP	forebrain development	27/438	8.2889418473834e-09	2.51391764885642e-06	Fabp7, Id4, Epha5, Ntrk2, Dbi, Jakmip1, Dab1, Sox1, Dclk1, Rfx4, Robo2, Ascl1, Slc1a2, Hes1, Hes5, Sox2, Arx, Phactr1, Atp1b2, Fezf2, Kif1a, Pou3f3, Aplp2, Smo, Notch1, Cdh2, Fgfr1
GO:00215371	GO	A-stage1	BP	telencephalon development	21/438	1.44085275715813e-08	3.59874165111379e-06	Id4, Epha5, Ntrk2, Dbi, Jakmip1, Dab1, Rfx4, Robo2, Ascl1, Slc1a2, Hes1, Hes5, Sox2, Arx, Phactr1, Atp1b2, Fezf2, Pou3f3, Smo, Cdh2, Fgfr1
GO:0070838	GO	A-stage1	BP	divalent metal ion transport	29/438	2.18556695672831e-08	5.0056795245478e-06	Pawr, Calcrl, Bcl2, Cyba, Dbi, Hspa2, Gnao1, Adcyap1r1, Tpcn1, Camk2d, Gas6, Ramp1, Pdgfrb, Ank2, Gem, Mt3, Prnp, Hes1, Pacsin3, Tmbim6, Magt1, Gnai2, Grin2b, Homer2, Trpm7, Atp1b1, Ramp2, Saraf, Tusc3
GO:00219532	GO	A-stage1	BP	central nervous system neuron differentiation	20/438	2.23994137933133e-08	5.0056795245478e-06	Id4, Ephb1, Ntrk2, Sox1, Ptch1, Dclk1, Robo2, Ascl1, Grid2, Nrxn1, Hes1, Hes5, Sox2, Arx, Psap, Fezf2, Smo, Sox5, Fgfr1, Ptk2
GO:0050808	GO	A-stage1	BP	synapse organization	29/438	3.79427478542389e-08	7.67166225662374e-06	Tnc, Sparc, Adgrb1, Ephb1, Epha5, Ntrk2, Ptn, Gpm6a, Apoe, Lamb2, Sybu, Efnb1, Sparcl1, Prnp, Grid2, Nrxn1, Adgrl3, Dgkb, Ctnnd2, Sorbs1, Rest, Slc6a1, Dag1, Grin2b, Kif1a, Fzd1, Igf1r, Cdh2, Ptk2
GO:0021782	GO	A-stage1	BP	glial cell development	14/438	4.86195050321694e-08	8.97558340724309e-06	Id4, Kcnj10, Ntrk2, Gfap, Cspg5, Phgdh, Lamb2, Clu, Mt3, Ascl1, Vim, Hes5, Dag1, Smo
GO:0006816	GO	A-stage1	BP	calcium ion transport	26/438	1.26109571218723e-07	1.98318977553592e-05	Pawr, Calcrl, Bcl2, Cyba, Dbi, Hspa2, Gnao1, Adcyap1r1, Tpcn1, Camk2d, Gas6, Ramp1, Pdgfrb, Ank2, Gem, Prnp, Hes1, Pacsin3, Tmbim6, Gnai2, Grin2b, Homer2, Trpm7, Atp1b1, Ramp2, Saraf
GO:0050803	GO	A-stage1	BP	regulation of synapse structure or activity	21/438	1.51465269414587e-07	2.29686262119406e-05	Sparc, Adgrb1, Ephb1, Ntrk2, Ptn, Gpm6a, Apoe, Sybu, Sparcl1, Prnp, Grid2, Nrxn1, Adgrl3, Dgkb, Sorbs1, Dag1, Grin2b, Kif1a, Fzd1, Cdh2, Ptk2
GO:0010959	GO	A-stage1	BP	regulation of metal ion transport	26/438	1.74068836655722e-07	2.46365426813399e-05	Pawr, Bcl2, Cyba, Nkain4, Dbi, Hspa2, Gnao1, Adcyap1r1, Camk2d, Pdgfrb, Ank2, Gem, Atp1a1, Prnp, Fxyd1, Hes1, Pacsin3, Kcnip3, Tmbim6, Cd63, Gnai2, Atp1b2, Ahcyl1, Homer2, Atp1b1, Saraf
GO:0050807	GO	A-stage1	BP	regulation of synapse organization	20/438	3.31837089467504e-07	4.40306338087195e-05	Sparc, Adgrb1, Ephb1, Ntrk2, Ptn, Gpm6a, Apoe, Sparcl1, Prnp, Grid2, Nrxn1, Adgrl3, Dgkb, Sorbs1, Dag1, Grin2b, Kif1a, Fzd1, Cdh2, Ptk2
GO:00456661	GO	A-stage1	BP	positive regulation of neuron differentiation	27/438	3.48774871236063e-07	4.48757000990401e-05	Lpar1, Plxnc1, Ptprz1, Bcl2, Cdh4, Ntrk2, Ptn, Dab1, Qk, Apoe, Mmd2, Nr3c1, Rgma, Robo2, Ascl1, Sox2, Rest, Scarb2, Metrn, Atp1b2, Gprc5b, Fezf2, Timp2, Impact, Fzd1, Igf1r, Fgfr1
GO:0051924	GO	A-stage1	BP	regulation of calcium ion transport	19/438	1.26716171247986e-06	0.000122281105254306	Pawr, Bcl2, Cyba, Dbi, Hspa2, Gnao1, Adcyap1r1, Camk2d, Pdgfrb, Ank2, Gem, Prnp, Hes1, Pacsin3, Tmbim6, Gnai2, Homer2, Atp1b1, Saraf
GO:20001772	GO	A-stage1	BP	regulation of neural precursor cell proliferation	12/438	2.34062415157924e-06	0.000193945137946837	Ptprz1, Ptn, Appl2, Ascl1, Gpr37l1, Sox2, Foxo1, Gnai2, Gng5, Smo, Notch1, Cdh2
GO:0072073	GO	A-stage1	BP	kidney epithelium development	13/438	3.69867578845991e-06	0.000249279006314298	Notch2, Bcl2, Sox9, Ptch1, Lamb2, Ctnnbip1, Robo2, Hes1, Hes5, Pou3f3, Smo, Notch1, Fgfr1
GO:0030902	GO	A-stage1	BP	hindbrain development	14/438	4.59087977071016e-06	0.000282505442122252	Gas1, Bcl2, Dab1, Rfx4, Ascl1, Grid2, Gpr37l1, Nrxn1, Hes1, Psap, Nav2, Atp1b2, Igf1r, Smo
GO:0007411	GO	A-stage1	BP	axon guidance	17/438	5.96986346355956e-06	0.000333526845608867	Plxnc1, Gas1, Ephb1, Cdh4, Epha5, Alcam, Ptch1, Lamb2, Efnb1, Robo2, Lama2, Arx, Fezf2, Dag1, Sema6a, Smo, Notch1
GO:0097485	GO	A-stage1	BP	neuron projection guidance	17/438	6.29321938506168e-06	0.000338980110797757	Plxnc1, Gas1, Ephb1, Cdh4, Epha5, Alcam, Ptch1, Lamb2, Efnb1, Robo2, Lama2, Arx, Fezf2, Dag1, Sema6a, Smo, Notch1
GO:0001656	GO	A-stage1	BP	metanephros development	10/438	6.65837315881524e-06	0.000344711821545625	Bcl2, Sox9, Ptch1, Lamb2, Pdgfrb, Robo2, Hes1, Hes5, Pou3f3, Smo
GO:0014009	GO	A-stage1	BP	glial cell proliferation	8/438	7.07597770231824e-06	0.00034935582934934	Dbi, Ptn, Gfap, Clu, Vim, Hes1, Notch1, Ptk2
GO:0072009	GO	A-stage1	BP	nephron epithelium development	11/438	7.92074933168772e-06	0.000377880407031774	Notch2, Bcl2, Sox9, Ptch1, Lamb2, Ctnnbip1, Hes1, Hes5, Pou3f3, Smo, Notch1
GO:00215432	GO	A-stage1	BP	pallium development	13/438	8.86498728992167e-06	0.000396665045258689	Id4, Epha5, Ntrk2, Dab1, Ascl1, Sox2, Arx, Phactr1, Fezf2, Pou3f3, Smo, Cdh2, Fgfr1
GO:00218791	GO	A-stage1	BP	forebrain neuron differentiation	9/438	8.95918478040979e-06	0.000396665045258689	Sox1, Robo2, Ascl1, Hes1, Hes5, Sox2, Arx, Fezf2, Fgfr1
GO:0001655	GO	A-stage1	BP	urogenital system development	21/438	1.01617000031274e-05	0.00044481008467298	Tnc, Notch2, Bcl2, Id4, Sox9, Ptch1, Zfp950, Lamb2, Pdgfrb, Ctnnbip1, Robo2, Hes1, Hes5, Tiparp, Psap, Cc2d2a, Pou3f3, Igf1r, Smo, Notch1, Fgfr1
GO:19012142	GO	A-stage1	BP	regulation of neuron death	21/438	1.05778482672296e-05	0.000458301466761803	Pawr, Ptprz1, Bcl2, Kcnb1, Ephb1, Ntrk2, Apoe, Clu, Mt3, Prnp, Nr3c1, Nrbp2, Ascl1, Grid2, Kcnip3, Rest, Grin2b, Fzd1, Smo, Xiap, Fos
GO:00219541	GO	A-stage1	BP	central nervous system neuron development	10/438	1.19725424701014e-05	0.000504063073075458	Ephb1, Ntrk2, Sox1, Dclk1, Robo2, Ascl1, Arx, Fezf2, Fgfr1, Ptk2
GO:00017641	GO	A-stage1	BP	neuron migration	14/438	1.448543489e-05	0.000585763395647048	Ptprz1, Ntrk2, Dab1, Sox1, Gpm6a, Dclk1, Gas6, Ascl1, Adgrl3, Arx, Phactr1, Fezf2, Sema6a, Ptk2
GO:0072080	GO	A-stage1	BP	nephron tubule development	10/438	1.57854591719755e-05	0.000626402426581381	Notch2, Bcl2, Sox9, Ptch1, Ctnnbip1, Hes1, Hes5, Pou3f3, Smo, Notch1
GO:0022037	GO	A-stage1	BP	metencephalon development	11/438	1.80723522180841e-05	0.000667262674069435	Gas1, Bcl2, Dab1, Rfx4, Ascl1, Grid2, Nrxn1, Psap, Nav2, Igf1r, Smo
GO:0010038	GO	A-stage1	BP	response to metal ion	17/438	1.87595661259425e-05	0.00068666480836855	Ass1, Adgrv1, Bcl2, Gpld1, Syt11, Cpne2, Glud1, Mt3, Prnp, Nrxn1, Mt2, Pde1c, Kcnip3, S100a16, Ahcyl1, Npc1, Fos
GO:0010464	GO	A-stage1	BP	regulation of mesenchymal cell proliferation	7/438	1.92138179321018e-05	0.000697280948202601	Gas1, Ptn, Sox9, Arhgap5, Ctnnbip1, Smo, Fgfr1
GO:0021915	GO	A-stage1	BP	neural tube development	14/438	1.943241020482e-05	0.000699237404488692	Gas1, Shroom3, Zfp36l1, Cthrc1, Phgdh, Ptch1, Sdc4, Rgma, Hes1, Hes5, Cc2d2a, Fzd1, Smo, Notch1
GO:0031102	GO	A-stage1	BP	neuron projection regeneration	8/438	2.01710587545275e-05	0.000719716936737173	Tnc, Bcl2, Ptn, Gfap, Lamb2, Rgma, Xylt1, Igf1r
GO:0008366	GO	A-stage1	BP	axon ensheathment	13/438	2.08340593852529e-05	0.000725093574998229	Ptprz1, Id4, Kcnj10, Cd9, Ntrk2, Ptn, Qk, Clu, Hes5, Psap, Dag1, Jam3, Cdh2
GO:00604851	GO	A-stage1	BP	mesenchyme development	17/438	2.58914776990851e-05	0.000857689887838581	Frzb, Pawr, Bcl2, Zfp36l1, Tmem100, Sox9, Pdpn, Efnb1, Robo2, Hes1, Pdcd4, Dag1, Sema6a, Ddx17, Smo, Notch1, Fgfr1
GO:0061326	GO	A-stage1	BP	renal tubule development	10/438	2.66221930348049e-05	0.000869521781736782	Notch2, Bcl2, Sox9, Ptch1, Ctnnbip1, Hes1, Hes5, Pou3f3, Smo, Notch1
GO:0072243	GO	A-stage1	BP	metanephric nephron epithelium development	5/438	2.80149822172887e-05	0.000908027591561893	Sox9, Lamb2, Hes1, Hes5, Pou3f3
GO:0072006	GO	A-stage1	BP	nephron development	12/438	2.94730239108251e-05	0.000933898951681818	Notch2, Bcl2, Sox9, Ptch1, Lamb2, Pdgfrb, Ctnnbip1, Hes1, Hes5, Pou3f3, Smo, Notch1
GO:0010977	GO	A-stage1	BP	negative regulation of neuron projection development	13/438	3.00420577301366e-05	0.00093793071413353	Lpar1, Ptprz1, Dab1, Itm2c, Gfap, Apoe, Rgma, Ntm, Vim, Hes1, Xylt1, Sema6a, Ptk2
GO:00219872	GO	A-stage1	BP	cerebral cortex development	10/438	3.69540846979651e-05	0.00109725205333958	Ntrk2, Dab1, Ascl1, Sox2, Arx, Phactr1, Pou3f3, Smo, Cdh2, Fgfr1
GO:0061005	GO	A-stage1	BP	cell differentiation involved in kidney development	7/438	3.90112077043991e-05	0.00115028880495055	Notch2, Ptch1, Lamb2, Hes1, Pou3f3, Smo, Notch1
GO:0050770	GO	A-stage1	BP	regulation of axonogenesis	14/438	4.20266170796308e-05	0.00121391167428648	Plxnc1, Cdh4, Ntrk2, Dab1, Apoe, Rgma, Robo2, Vim, Mgll, Metrn, Fezf2, Sema6a, Cdh2, Ptk2
GO:1902003	GO	A-stage1	BP	regulation of amyloid-beta formation	6/438	4.3310455359594e-05	0.00123420264064991	Ntrk2, Apoe, Clu, Prnp, Gsap, Tmed10
GO:00709972	GO	A-stage1	BP	neuron death	21/438	4.51733039336675e-05	0.00124549252274255	Pawr, Ptprz1, Bcl2, Kcnb1, Ephb1, Ntrk2, Apoe, Clu, Mt3, Prnp, Nr3c1, Nrbp2, Ascl1, Grid2, Kcnip3, Rest, Grin2b, Fzd1, Smo, Xiap, Fos
GO:00074051	GO	A-stage1	BP	neuroblast proliferation	8/438	4.94157747982002e-05	0.00131961874083747	Id4, Ptn, Ascl1, Sox2, Smo, Notch1, Sox5, Fgfr1
GO:0031103	GO	A-stage1	BP	axon regeneration	7/438	5.73589452802171e-05	0.00147603685854425	Tnc, Bcl2, Ptn, Lamb2, Rgma, Xylt1, Igf1r
GO:0072001	GO	A-stage1	BP	renal system development	18/438	6.60306792040585e-05	0.00163898340450209	Notch2, Bcl2, Sox9, Ptch1, Zfp950, Lamb2, Pdgfrb, Ctnnbip1, Robo2, Hes1, Hes5, Tiparp, Psap, Cc2d2a, Pou3f3, Smo, Notch1, Fgfr1
GO:0072210	GO	A-stage1	BP	metanephric nephron development	6/438	7.02415404852883e-05	0.00171405506264675	Sox9, Lamb2, Pdgfrb, Hes1, Hes5, Smo
GO:0072207	GO	A-stage1	BP	metanephric epithelium development	5/438	7.21906943678068e-05	0.00175155250448976	Sox9, Lamb2, Hes1, Hes5, Pou3f3
GO:0016358	GO	A-stage1	BP	dendrite development	17/438	7.49945107968355e-05	0.00178402727067364	Lpar1, Ptprz1, Prex2, Ephb1, Epha5, Ntrk2, Ptn, Dab1, Dclk1, Apoe, Nr3c1, Iqsec1, Prex1, Ctnnd2, Phactr1, Fezf2, Kif1a
GO:0060251	GO	A-stage1	BP	regulation of glial cell proliferation	6/438	8.17080440290941e-05	0.00189746932318184	Ptn, Gfap, Vim, Hes1, Notch1, Ptk2
GO:0010463	GO	A-stage1	BP	mesenchymal cell proliferation	7/438	9.22405558993914e-05	0.00203986146015008	Gas1, Ptn, Sox9, Arhgap5, Ctnnbip1, Smo, Fgfr1
GO:0008544	GO	A-stage1	BP	epidermis development	17/438	9.87814439289966e-05	0.00213992862715571	Bcl2, Zfp36l1, Dbi, Sox9, Ctsl, Ptch1, Trps1, Hes1, Lncpint, Hes5, Tnfrsf19, Psap, Rest, Igf1r, Smo, Notch1, Fgfr1
GO:0036376	GO	A-stage1	BP	sodium ion export across plasma membrane	4/438	0.000105684008191527	0.00222145692465953	Atp1a1, Fxyd1, Atp1b2, Atp1b1
GO:0034205	GO	A-stage1	BP	amyloid-beta formation	6/438	0.000109096037423292	0.00227069497499657	Ntrk2, Apoe, Clu, Prnp, Gsap, Tmed10
GO:0001822	GO	A-stage1	BP	kidney development	17/438	0.000119606661423564	0.00244158598271371	Notch2, Bcl2, Sox9, Ptch1, Zfp950, Lamb2, Pdgfrb, Ctnnbip1, Robo2, Hes1, Hes5, Tiparp, Cc2d2a, Pou3f3, Smo, Notch1, Fgfr1
GO:1905809	GO	A-stage1	BP	negative regulation of synapse organization	5/438	0.000130902053948297	0.00262969818721085	Ptn, Apoe, Prnp, Grin2b, Ptk2
GO:19012161	GO	A-stage1	BP	positive regulation of neuron death	10/438	0.000136358083888616	0.00269641987968107	Pawr, Ptprz1, Apoe, Clu, Prnp, Nr3c1, Ascl1, Rest, Grin2b, Fos
GO:0030007	GO	A-stage1	BP	cellular potassium ion homeostasis	4/438	0.000141982225278317	0.00272869086428615	Camk2d, Atp1a1, Atp1b2, Atp1b1
GO:0072593	GO	A-stage1	BP	reactive oxygen species metabolic process	16/438	0.000142079973670631	0.00272869086428615	Ass1, Bcl2, Cyba, Adgrb1, Sirpa, Ddah1, Pdgfrb, Clu, Ogt, Prex1, Prdx6, Foxo1, Gnai2, Prdx1, Ndufc2, Selenos
GO:0060119	GO	A-stage1	BP	inner ear receptor cell development	7/438	0.000142717304913148	0.00272869086428615	Adgrv1, Cthrc1, Sdc4, Hes1, Hes5, Rest, Fgfr1
GO:2000377	GO	A-stage1	BP	regulation of reactive oxygen species metabolic process	13/438	0.000157333590481545	0.00295592223533026	Ass1, Bcl2, Cyba, Adgrb1, Sirpa, Ddah1, Pdgfrb, Clu, Ogt, Foxo1, Gnai2, Ndufc2, Selenos
GO:0051926	GO	A-stage1	BP	negative regulation of calcium ion transport	7/438	0.000158314099878791	0.0029612408285698	Pawr, Bcl2, Gnao1, Gem, Hes1, Pacsin3, Tmbim6
GO:00330021	GO	A-stage1	BP	muscle cell proliferation	14/438	0.000161885653378449	0.00298854993149954	Calcrl, Cyba, Ephb1, Camk2d, Pdgfrb, Ctnnbip1, Pdcd4, Hes5, Gnai2, Vgll4, Igf1r, Notch1, Fgfr1, Ptk2
GO:0071560	GO	A-stage1	BP	cellular response to transforming growth factor beta stimulus	13/438	0.000165020722041672	0.00300720165574652	Cav2, Zfp36l1, Sox9, Itgb5, Sox6, Appl2, Nr3c1, Zfp36l2, Igf1r, Map3k1, Sox5, Ptk2, Fos
GO:1902430	GO	A-stage1	BP	negative regulation of amyloid-beta formation	4/438	0.000186510327020298	0.00332740692658902	Ntrk2, Apoe, Clu, Prnp
GO:00435233	GO	A-stage1	BP	regulation of neuron apoptotic process	15/438	0.00019612096310921	0.00346970670567378	Pawr, Ptprz1, Bcl2, Kcnb1, Ntrk2, Apoe, Mt3, Prnp, Nr3c1, Nrbp2, Ascl1, Grid2, Kcnip3, Smo, Xiap
GO:0071559	GO	A-stage1	BP	response to transforming growth factor beta	13/438	0.000199086743131099	0.00349306740220928	Cav2, Zfp36l1, Sox9, Itgb5, Sox6, Appl2, Nr3c1, Zfp36l2, Igf1r, Map3k1, Sox5, Ptk2, Fos
GO:0021549	GO	A-stage1	BP	cerebellum development	9/438	0.000217322074358031	0.00367910703059361	Gas1, Dab1, Rfx4, Grid2, Nrxn1, Psap, Nav2, Igf1r, Smo
GO:0072234	GO	A-stage1	BP	metanephric nephron tubule development	4/438	0.000240293860711923	0.0040011283630699	Sox9, Hes1, Hes5, Pou3f3
GO:0043583	GO	A-stage1	BP	ear development	14/438	0.000248460955830054	0.00410603481452873	Frzb, Gas1, Adgrv1, Bcl2, Cthrc1, Sox9, Sdc4, Hes1, Hes5, Sox2, Psap, Rest, Notch1, Fgfr1
GO:0061448	GO	A-stage1	BP	connective tissue development	15/438	0.000248528249489845	0.00410603481452873	Frzb, Gpld1, Id4, Sox9, Sox6, Itgb8, Pdgfrb, Selenom, Trps1, Lncpint, Hes5, Ddrgk1, Notch1, Sox5, Fgfr1
GO:0048732	GO	A-stage1	BP	gland development	21/438	0.000253667796858681	0.00415858480873344	Frzb, Tnc, Csmd1, Notch2, Bcl2, Id4, Ptn, Sox9, Ptch1, Arhgap5, Pdgfrb, Nr3c1, Ascl1, Hes1, Sox2, Psap, Dag1, Igf1r, Smo, Notch1, Fgfr1
GO:0055075	GO	A-stage1	BP	potassium ion homeostasis	5/438	0.000259013444485965	0.00421368231910885	Kcnj10, Camk2d, Atp1a1, Atp1b2, Atp1b1
GO:0010976	GO	A-stage1	BP	positive regulation of neuron projection development	18/438	0.000261875691705082	0.00422784861969497	Lpar1, Plxnc1, Ptprz1, Cdh4, Ntrk2, Ptn, Qk, Apoe, Nr3c1, Rgma, Robo2, Scarb2, Metrn, Atp1b2, Gprc5b, Fzd1, Igf1r, Fgfr1
GO:00506782	GO	A-stage1	BP	regulation of epithelial cell proliferation	18/438	0.000261875691705082	0.00422784861969497	Sparc, Thbs4, Notch2, Gas1, Cyba, Cav2, Zfp36l1, Ptn, Sox9, Ctsl, Ptch1, Apoe, Hes1, Hes5, Sox2, Smo, Notch1, Fgfr1
GO:0001942	GO	A-stage1	BP	hair follicle development	9/438	0.00028496068665197	0.00454865817866264	Bcl2, Dbi, Sox9, Ctsl, Trps1, Lncpint, Tnfrsf19, Smo, Notch1
GO:0048678	GO	A-stage1	BP	response to axon injury	7/438	0.000310360451608831	0.004760362433387	Tnc, Bcl2, Ptn, Lamb2, Rgma, Xylt1, Igf1r
GO:00303241	GO	A-stage1	BP	lung development	13/438	0.000311677050513798	0.004760362433387	Tnc, Sparc, Hopx, Sox9, Pdpn, Pdgfrb, Tns3, Ascl1, Hes1, Sox2, Dag1, Notch1, Fgfr1
GO:20001793	GO	A-stage1	BP	positive regulation of neural precursor cell proliferation	7/438	0.00033935430458779	0.00505433222533394	Ascl1, Gpr37l1, Sox2, Gnai2, Gng5, Smo, Notch1
GO:0098773	GO	A-stage1	BP	skin epidermis development	9/438	0.00034639912330951	0.00505433222533394	Bcl2, Dbi, Sox9, Ctsl, Trps1, Lncpint, Tnfrsf19, Smo, Notch1
GO:00303231	GO	A-stage1	BP	respiratory tube development	13/438	0.000354571121199801	0.00512077884562706	Tnc, Sparc, Hopx, Sox9, Pdpn, Pdgfrb, Tns3, Ascl1, Hes1, Sox2, Dag1, Notch1, Fgfr1
GO:0030850	GO	A-stage1	BP	prostate gland development	6/438	0.000460843603112623	0.00634632468288922	Tnc, Id4, Sox9, Psap, Igf1r, Notch1
GO:00003021	GO	A-stage1	BP	response to reactive oxygen species	12/438	0.000461992875533029	0.00634632468288922	Pawr, Bcl2, Sirpa, Pdgfrb, Gpr37l1, Prdx6, Foxo1, Psap, Prdx1, Impact, Sesn3, Fos
GO:0021846	GO	A-stage1	BP	cell proliferation in forebrain	5/438	0.000465297437664318	0.00634632468288922	Fabp7, Arx, Kif1a, Pou3f3, Fgfr1
GO:0046686	GO	A-stage1	BP	response to cadmium ion	5/438	0.000465297437664318	0.00634632468288922	Mt3, Prnp, Mt2, Npc1, Fos
GO:2000136	GO	A-stage1	BP	regulation of cell proliferation involved in heart morphogenesis	4/438	0.000467828456369366	0.00634632468288922	Sox9, Hes1, Gng5, Notch1
GO:0043271	GO	A-stage1	BP	negative regulation of ion transport	11/438	0.000469324431758576	0.00634634247530864	Pawr, Bcl2, Gpm6b, Syt11, Gnao1, Camk2d, Apoe, Gem, Hes1, Pacsin3, Tmbim6
GO:0035270	GO	A-stage1	BP	endocrine system development	10/438	0.000474704281157904	0.00637846322087488	Sox9, Pdgfrb, Clu, Nr3c1, Ascl1, Hes1, Sox2, Arntl, Igf1r, Smo
GO:00514023	GO	A-stage1	BP	neuron apoptotic process	15/438	0.00055713710629894	0.00725645445811442	Pawr, Ptprz1, Bcl2, Kcnb1, Ntrk2, Apoe, Mt3, Prnp, Nr3c1, Nrbp2, Ascl1, Grid2, Kcnip3, Smo, Xiap
GO:0061323	GO	A-stage1	BP	cell proliferation involved in heart morphogenesis	4/438	0.000569387056877695	0.00730398019185104	Sox9, Hes1, Gng5, Notch1
GO:0072170	GO	A-stage1	BP	metanephric tubule development	4/438	0.000569387056877695	0.00730398019185104	Sox9, Hes1, Hes5, Pou3f3
GO:0035265	GO	A-stage1	BP	organ growth	12/438	0.000574549949171006	0.00733021276352454	Bcl2, Sox9, Camk2d, Pdgfrb, Nr3c1, Arx, Psap, Vgll4, Smo, Notch1, Fgfr1, Ptk2
GO:0002053	GO	A-stage1	BP	positive regulation of mesenchymal cell proliferation	5/438	0.00060584447160616	0.00763328079062242	Gas1, Sox9, Arhgap5, Smo, Fgfr1
GO:00456832	GO	A-stage1	BP	negative regulation of epidermis development	4/438	0.000685665779192803	0.00845503433466912	Hes1, Hes5, Smo, Notch1
GO:00506732	GO	A-stage1	BP	epithelial cell proliferation	19/438	0.000686222094785558	0.00845503433466912	Sparc, Thbs4, Notch2, Gas1, Cyba, Fabp7, Cav2, Zfp36l1, Ptn, Sox9, Ctsl, Ptch1, Apoe, Hes1, Hes5, Sox2, Smo, Notch1, Fgfr1
GO:0014002	GO	A-stage1	BP	astrocyte development	5/438	0.000686996430866897	0.00845503433466912	Gfap, Lamb2, Mt3, Vim, Smo
GO:0043010	GO	A-stage1	BP	camera-type eye development	17/438	0.000689824917999137	0.00846530809775819	Notch2, Gas1, Ephb1, Ntrk2, Ptn, Sox9, Sox1, Gpm6a, Lamb2, Pdgfrb, Nectin3, Vim, Hes5, Sox2, Cc2d2a, Ring1, Map3k1
GO:0051592	GO	A-stage1	BP	response to calcium ion	9/438	0.000711486439147657	0.0085285121030271	Adgrv1, Gpld1, Syt11, Cpne2, Nrxn1, Pde1c, S100a16, Ahcyl1, Fos
GO:0010522	GO	A-stage1	BP	regulation of calcium ion transport into cytosol	8/438	0.000727448436891164	0.00865194975641424	Bcl2, Cyba, Dbi, Adcyap1r1, Camk2d, Ank2, Prnp, Tmbim6
GO:0001657	GO	A-stage1	BP	ureteric bud development	8/438	0.000775398414566119	0.0090448946929883	Bcl2, Sox9, Ptch1, Ctnnbip1, Robo2, Hes1, Smo, Fgfr1
GO:0072163	GO	A-stage1	BP	mesonephric epithelium development	8/438	0.000775398414566119	0.0090448946929883	Bcl2, Sox9, Ptch1, Ctnnbip1, Robo2, Hes1, Smo, Fgfr1
GO:0072164	GO	A-stage1	BP	mesonephric tubule development	8/438	0.000775398414566119	0.0090448946929883	Bcl2, Sox9, Ptch1, Ctnnbip1, Robo2, Hes1, Smo, Fgfr1
GO:0060402	GO	A-stage1	BP	calcium ion transport into cytosol	10/438	0.000793186067609404	0.00920084509234969	Pawr, Bcl2, Cyba, Dbi, Adcyap1r1, Camk2d, Ank2, Prnp, Tmbim6, Grin2b
GO:00488391	GO	A-stage1	BP	inner ear development	12/438	0.000802168170553747	0.00925545122872612	Frzb, Adgrv1, Cthrc1, Sox9, Sdc4, Hes1, Hes5, Sox2, Psap, Rest, Notch1, Fgfr1
GO:0021510	GO	A-stage1	BP	spinal cord development	8/438	0.000878918370950783	0.00971845677879434	Dab1, Phgdh, Sox1, Ptch1, Sox6, Rfx4, Ascl1, Smo
GO:0106027	GO	A-stage1	BP	neuron projection organization	8/438	0.000878918370950783	0.00971845677879434	Ephb1, Epha5, Apoe, Prnp, Ctnnd2, Grin2b, Kif1a, Igf1r
GO:0001823	GO	A-stage1	BP	mesonephros development	8/438	0.000934679738117862	0.0101500004297914	Bcl2, Sox9, Ptch1, Ctnnbip1, Robo2, Hes1, Smo, Fgfr1
GO:1903426	GO	A-stage1	BP	regulation of reactive oxygen species biosynthetic process	8/438	0.000934679738117862	0.0101500004297914	Ass1, Cyba, Adgrb1, Sirpa, Ddah1, Clu, Ogt, Ndufc2
GO:0022010	GO	A-stage1	BP	central nervous system myelination	4/438	0.000966918364643183	0.0102151138916712	Id4, Kcnj10, Clu, Hes5
GO:0032291	GO	A-stage1	BP	axon ensheathment in central nervous system	4/438	0.000966918364643183	0.0102151138916712	Id4, Kcnj10, Clu, Hes5
GO:0060972	GO	A-stage1	BP	left/right pattern formation	4/438	0.000966918364643183	0.0102151138916712	Notch2, Nme7, Smo, Notch1
GO:00032661	GO	A-stage1	BP	regulation of secondary heart field cardioblast proliferation	3/438	0.000969545666119518	0.0102151138916712	Hes1, Gng5, Notch1
GO:0097084	GO	A-stage1	BP	vascular associated smooth muscle cell development	3/438	0.000969545666119518	0.0102151138916712	Hes1, Ramp2, Notch1
GO:0048661	GO	A-stage1	BP	positive regulation of smooth muscle cell proliferation	8/438	0.000993239547404377	0.0104388493026707	Calcrl, Cyba, Camk2d, Pdgfrb, Hes5, Gnai2, Igf1r, Ptk2
GO:0007416	GO	A-stage1	BP	synapse assembly	11/438	0.00101593383119042	0.0106510001166285	Adgrb1, Ephb1, Ntrk2, Gpm6a, Efnb1, Grid2, Nrxn1, Adgrl3, Fzd1, Cdh2, Ptk2
GO:0001654	GO	A-stage1	BP	eye development	18/438	0.00102235246130945	0.0106634104195223	Notch2, Gas1, Bcl2, Ephb1, Ntrk2, Ptn, Sox9, Sox1, Gpm6a, Lamb2, Pdgfrb, Nectin3, Vim, Hes5, Sox2, Cc2d2a, Ring1, Map3k1
GO:0032835	GO	A-stage1	BP	glomerulus development	6/438	0.00107107345869608	0.0109849707865303	Notch2, Bcl2, Lamb2, Pdgfrb, Hes1, Notch1
GO:00605411	GO	A-stage1	BP	respiratory system development	13/438	0.00109814147530759	0.011153670961877	Tnc, Sparc, Hopx, Sox9, Pdpn, Pdgfrb, Tns3, Ascl1, Hes1, Sox2, Dag1, Notch1, Fgfr1
GO:0150063	GO	A-stage1	BP	visual system development	18/438	0.00113780641696631	0.0114211017646311	Notch2, Gas1, Bcl2, Ephb1, Ntrk2, Ptn, Sox9, Sox1, Gpm6a, Lamb2, Pdgfrb, Nectin3, Vim, Hes5, Sox2, Cc2d2a, Ring1, Map3k1
GO:00486601	GO	A-stage1	BP	regulation of smooth muscle cell proliferation	10/438	0.00115937201206565	0.0116101263283744	Calcrl, Cyba, Camk2d, Pdgfrb, Ctnnbip1, Pdcd4, Hes5, Gnai2, Igf1r, Ptk2
GO:1903428	GO	A-stage1	BP	positive regulation of reactive oxygen species biosynthetic process	6/438	0.00116536939176866	0.0116427257351759	Ass1, Cyba, Adgrb1, Ddah1, Clu, Ogt
GO:0014003	GO	A-stage1	BP	oligodendrocyte development	5/438	0.00122014595259033	0.011973759281625	Id4, Kcnj10, Clu, Ascl1, Hes5
GO:00020642	GO	A-stage1	BP	epithelial cell development	13/438	0.00122106400587462	0.011973759281625	Notch2, Shroom3, Sox9, Arhgef26, Lamb2, Vim, Psap, Rest, Arntl, Smo, Notch1, Map3k1, Fgfr1
GO:0048880	GO	A-stage1	BP	sensory system development	18/438	0.00126418877364874	0.0123296434697057	Notch2, Gas1, Bcl2, Ephb1, Ntrk2, Ptn, Sox9, Sox1, Gpm6a, Lamb2, Pdgfrb, Nectin3, Vim, Hes5, Sox2, Cc2d2a, Ring1, Map3k1
GO:00032632	GO	A-stage1	BP	cardioblast proliferation	3/438	0.00127477943551597	0.0123296434697057	Hes1, Gng5, Notch1
GO:00032642	GO	A-stage1	BP	regulation of cardioblast proliferation	3/438	0.00127477943551597	0.0123296434697057	Hes1, Gng5, Notch1
GO:0030325	GO	A-stage1	BP	adrenal gland development	4/438	0.00132068644626901	0.0126298077722032	Pdgfrb, Nr3c1, Ascl1, Igf1r
GO:0072012	GO	A-stage1	BP	glomerulus vasculature development	4/438	0.00132068644626901	0.0126298077722032	Notch2, Pdgfrb, Hes1, Notch1
GO:2000379	GO	A-stage1	BP	positive regulation of reactive oxygen species metabolic process	8/438	0.001409130121615	0.0132889913855251	Ass1, Cyba, Adgrb1, Ddah1, Pdgfrb, Clu, Ogt, Gnai2
GO:0014031	GO	A-stage1	BP	mesenchymal cell development	7/438	0.00143911284506877	0.0135187458853141	Bcl2, Sox9, Efnb1, Hes1, Sema6a, Smo, Notch1
GO:00486591	GO	A-stage1	BP	smooth muscle cell proliferation	10/438	0.00145122739194281	0.0136024536560467	Calcrl, Cyba, Camk2d, Pdgfrb, Ctnnbip1, Pdcd4, Hes5, Gnai2, Igf1r, Ptk2
GO:0071805	GO	A-stage1	BP	potassium ion transmembrane transport	11/438	0.00147185241240179	0.0137653862181894	Kcnb1, Slc1a3, Kcnj10, Ank2, Atp1a1, Prnp, Kcnn2, Kcnip3, Cd63, Atp1b2, Atp1b1
GO:0003156	GO	A-stage1	BP	regulation of animal organ formation	5/438	0.00150190031416195	0.0139847998551133	Robo2, Hes1, Gng5, Notch1, Fgfr1
GO:0033688	GO	A-stage1	BP	regulation of osteoblast proliferation	4/438	0.00152760547102044	0.0140394217098545	Bcl2, Cthrc1, Igf1r, Atraid
GO:0048745	GO	A-stage1	BP	smooth muscle tissue development	4/438	0.00152760547102044	0.0140394217098545	Sox9, Zfp950, Pdgfrb, Tiparp
GO:0061437	GO	A-stage1	BP	renal system vasculature development	4/438	0.00152760547102044	0.0140394217098545	Notch2, Pdgfrb, Hes1, Notch1
GO:0061440	GO	A-stage1	BP	kidney vasculature development	4/438	0.00152760547102044	0.0140394217098545	Notch2, Pdgfrb, Hes1, Notch1
GO:00605371	GO	A-stage1	BP	muscle tissue development	19/438	0.00156117325244384	0.0142553583438205	Bcl2, Cav2, Ephb1, Sox9, Sox6, Zfp950, Camk2d, Pdgfrb, Nr3c1, Tiparp, Arntl, Hivep3, Hlf, Vgll4, Ddx17, Smo, Notch1, Fgfr1, Fos
GO:0021695	GO	A-stage1	BP	cerebellar cortex development	6/438	0.00160751396973675	0.0146082634821586	Rfx4, Grid2, Nrxn1, Psap, Nav2, Smo
GO:00720891	GO	A-stage1	BP	stem cell proliferation	9/438	0.00163348740694974	0.0146082634821586	Id4, Zfp36l1, Ptn, Ascl1, Sox2, Smo, Notch1, Sox5, Fgfr1
GO:0071679	GO	A-stage1	BP	commissural neuron axon guidance	3/438	0.00163422636693955	0.0146082634821586	Ptch1, Dag1, Smo
GO:0006814	GO	A-stage1	BP	sodium ion transport	12/438	0.0016566560277658	0.0147143675111556	Nkain4, Slc20a2, Tpcn1, Camk2d, Atp1a1, Slc6a11, Fxyd1, Atp1b2, Ahcyl1, Slc6a1, Slc38a1, Atp1b1
GO:0043270	GO	A-stage1	BP	positive regulation of ion transport	15/438	0.00174615460484799	0.0152554988728077	Dbi, Hspa2, Adcyap1r1, Apoe, Pdgfrb, Ank2, Nr3c1, Fxyd1, Arl6ip1, Atp1b2, Ahcyl1, Slc6a1, Atp8a1, Grin2b, Atp1b1
GO:0032469	GO	A-stage1	BP	endoplasmic reticulum calcium ion homeostasis	4/438	0.00175605358510845	0.015279105578628	Bcl2, Camk2d, Tmbim6, Ccdc47
GO:0055001	GO	A-stage1	BP	muscle cell development	11/438	0.0017901221284305	0.0155119562394203	Bcl2, Cav2, Camk2d, Pdgfrb, Ank2, Nr3c1, Hes1, Tmod2, Ramp2, Smo, Notch1
GO:0048608	GO	A-stage1	BP	reproductive structure development	19/438	0.00184542702367322	0.0158617067662277	Tnc, Csmd1, Notch2, Bcl2, Id4, Zfp36l1, Lfng, Ptn, Sox9, Ctsl, Hes1, Sox2, Tiparp, Psap, Col9a3, Igf1r, Serpinb6a, Notch1, Ctsb
GO:0002028	GO	A-stage1	BP	regulation of sodium ion transport	7/438	0.00185638661243166	0.0159229899242684	Nkain4, Camk2d, Atp1a1, Fxyd1, Atp1b2, Ahcyl1, Atp1b1
GO:0060538	GO	A-stage1	BP	skeletal muscle organ development	11/438	0.00186005723090841	0.0159229899242684	Bcl2, Cav2, Ephb1, Arntl, Hivep3, Dag1, Hlf, Ddx17, Smo, Notch1, Fos
GO:0035148	GO	A-stage1	BP	tube formation	10/438	0.00195745170111589	0.0165895008441877	Shroom3, Cthrc1, Sox9, Ptch1, Sdc4, Rgma, Hes5, Cc2d2a, Fzd1, Notch1
GO:0060401	GO	A-stage1	BP	cytosolic calcium ion transport	10/438	0.00195745170111589	0.0165895008441877	Pawr, Bcl2, Cyba, Dbi, Adcyap1r1, Camk2d, Ank2, Prnp, Tmbim6, Grin2b
GO:0050680	GO	A-stage1	BP	negative regulation of epithelial cell proliferation	9/438	0.00197207858870135	0.0166635588482103	Sparc, Gas1, Cav2, Ptn, Sox9, Ctsl, Ptch1, Apoe, Sox2
GO:0061458	GO	A-stage1	BP	reproductive system development	19/438	0.00202668446734994	0.0170164685646307	Tnc, Csmd1, Notch2, Bcl2, Id4, Zfp36l1, Lfng, Ptn, Sox9, Ctsl, Hes1, Sox2, Tiparp, Psap, Col9a3, Igf1r, Serpinb6a, Notch1, Ctsb
GO:0048638	GO	A-stage1	BP	regulation of developmental growth	17/438	0.00202786931081091	0.0170164685646307	Bcl2, Hopx, Cdh4, Ptch1, Apoe, Nr3c1, Rgma, Arx, Mgll, Vgll4, Sema6a, Igf1r, Smo, Notch1, Sgip1, Fgfr1, Ptk2
GO:0006813	GO	A-stage1	BP	potassium ion transport	12/438	0.0020463125594321	0.0170430082298544	Kcnb1, Slc1a3, Kcnj10, Ank2, Atp1a1, Prnp, Kcnn2, Fxyd1, Kcnip3, Cd63, Atp1b2, Atp1b1
GO:00346141	GO	A-stage1	BP	cellular response to reactive oxygen species	9/438	0.0021611986569943	0.0177251887086241	Pawr, Sirpa, Pdgfrb, Gpr37l1, Foxo1, Psap, Prdx1, Impact, Fos
GO:0090102	GO	A-stage1	BP	cochlea development	5/438	0.00220493685317901	0.0178667211423627	Frzb, Cthrc1, Sox9, Hes1, Psap
GO:0031016	GO	A-stage1	BP	pancreas development	7/438	0.002226597878839	0.0180078754162865	Ildr2, Sox9, Clu, Hes1, Arntl, Igf1r, Smo
GO:0051963	GO	A-stage1	BP	regulation of synapse assembly	8/438	0.00239852460777738	0.0190357672609771	Adgrb1, Ephb1, Ntrk2, Grid2, Nrxn1, Adgrl3, Fzd1, Ptk2
GO:0045927	GO	A-stage1	BP	positive regulation of growth	14/438	0.00247252646573051	0.0195499951089232	Bcl2, Cyba, Hopx, Cdh4, Cd81, Apoe, Nr3c1, Arx, Igf1r, Smo, Notch1, Sgip1, Fgfr1, Ptk2
GO:1903409	GO	A-stage1	BP	reactive oxygen species biosynthetic process	8/438	0.00252153977573261	0.0197343885564091	Ass1, Cyba, Adgrb1, Sirpa, Ddah1, Clu, Ogt, Ndufc2
GO:0071280	GO	A-stage1	BP	cellular response to copper ion	3/438	0.0025283813882917	0.0197343885564091	Mt3, Prnp, Mt2
GO:0033687	GO	A-stage1	BP	osteoblast proliferation	4/438	0.00258170326088688	0.0200400585845077	Bcl2, Cthrc1, Igf1r, Atraid
GO:1905314	GO	A-stage1	BP	semi-lunar valve development	4/438	0.00258170326088688	0.0200400585845077	Notch2, Sox9, Robo2, Notch1
GO:0070167	GO	A-stage1	BP	regulation of biomineral tissue development	7/438	0.00265133772580739	0.0203572874932697	Adgrv1, Gpm6b, Ptn, Sox9, Gas6, Atraid, Notch1
GO:0007517	GO	A-stage1	BP	muscle organ development	17/438	0.00266690198761866	0.0204398300350701	Bcl2, Cav2, Adgrb1, Ephb1, Sox6, Nr3c1, Arntl, Hivep3, Dag1, Hlf, Vgll4, Fzd1, Ddx17, Smo, Notch1, Fgfr1, Fos
GO:0001838	GO	A-stage1	BP	embryonic epithelial tube formation	9/438	0.00269760641517644	0.0205909770721672	Shroom3, Cthrc1, Sox9, Ptch1, Sdc4, Rgma, Hes5, Cc2d2a, Fzd1
GO:0060996	GO	A-stage1	BP	dendritic spine development	8/438	0.00278234885098159	0.0210930240869922	Lpar1, Ephb1, Epha5, Apoe, Nr3c1, Iqsec1, Ctnnd2, Kif1a
GO:0048639	GO	A-stage1	BP	positive regulation of developmental growth	11/438	0.00278690214620882	0.0210930240869922	Bcl2, Hopx, Cdh4, Apoe, Nr3c1, Arx, Igf1r, Smo, Notch1, Sgip1, Fgfr1
GO:0099587	GO	A-stage1	BP	inorganic ion import across plasma membrane	7/438	0.00280591022841435	0.0211290284629169	Pawr, Kcnj10, Atp1a1, Prnp, Atp1b2, Slc6a1, Atp1b1
GO:0071248	GO	A-stage1	BP	cellular response to metal ion	9/438	0.00281654029910762	0.0211290284629169	Adgrv1, Gpld1, Syt11, Cpne2, Mt3, Prnp, Nrxn1, Mt2, Fos
GO:0021884	GO	A-stage1	BP	forebrain neuron development	4/438	0.00325995823485382	0.0231855656033322	Sox1, Robo2, Arx, Fgfr1
GO:0060914	GO	A-stage1	BP	heart formation	4/438	0.00325995823485382	0.0231855656033322	Robo2, Hes1, Gng5, Notch1
GO:0071277	GO	A-stage1	BP	cellular response to calcium ion	6/438	0.00326584411868929	0.023188585498252	Adgrv1, Gpld1, Syt11, Cpne2, Nrxn1, Fos
GO:0072175	GO	A-stage1	BP	epithelial tube formation	9/438	0.00361987311585636	0.025207963207842	Shroom3, Cthrc1, Sox9, Ptch1, Sdc4, Rgma, Hes5, Cc2d2a, Fzd1
GO:0060253	GO	A-stage1	BP	negative regulation of glial cell proliferation	3/438	0.00367492445257989	0.025207963207842	Ptn, Hes1, Notch1
GO:00459951	GO	A-stage1	BP	regulation of embryonic development	8/438	0.00386440107362604	0.0264649144493809	Lfng, Lama2, Hes1, Hes5, Dag1, Fzd1, Notch1, Fgfr1
GO:0051965	GO	A-stage1	BP	positive regulation of synapse assembly	6/438	0.00394985748759821	0.0267481577230335	Adgrb1, Ephb1, Ntrk2, Grid2, Nrxn1, Adgrl3
GO:0035924	GO	A-stage1	BP	cellular response to vascular endothelial growth factor stimulus	5/438	0.0039693503151205	0.0267946922702729	Pdgfrb, Cd63, Ramp2, Sema6a, Notch1
GO:0007519	GO	A-stage1	BP	skeletal muscle tissue development	10/438	0.00407565024715365	0.0272523007077392	Bcl2, Cav2, Ephb1, Arntl, Hivep3, Hlf, Ddx17, Smo, Notch1, Fos
GO:00456822	GO	A-stage1	BP	regulation of epidermis development	6/438	0.00419982333311961	0.0280384431956382	Zfp36l1, Ptch1, Hes1, Hes5, Smo, Notch1
GO:00466221	GO	A-stage1	BP	positive regulation of organ growth	5/438	0.00428525261400404	0.0284299728110331	Nr3c1, Arx, Smo, Notch1, Fgfr1
GO:0048679	GO	A-stage1	BP	regulation of axon regeneration	4/438	0.00449011644468382	0.0291960710936103	Ptn, Rgma, Xylt1, Igf1r
GO:0051216	GO	A-stage1	BP	cartilage development	10/438	0.00469411572826464	0.0301988111851692	Frzb, Gpld1, Sox9, Sox6, Itgb8, Trps1, Hes5, Ddrgk1, Sox5, Fgfr1
GO:0048588	GO	A-stage1	BP	developmental cell growth	12/438	0.00483421241625403	0.0308662645404731	Cdh4, Sox9, Camk2d, Dclk1, Apoe, Lamb2, Nr3c1, Rgma, Mgll, Impact, Sema6a, Smo
GO:0007528	GO	A-stage1	BP	neuromuscular junction development	5/438	0.00497013162566764	0.0314972819143057	Tnc, Ntrk2, Ptn, Lamb2, Sorbs1
GO:0034765	GO	A-stage1	BP	regulation of ion transmembrane transport	18/438	0.00545382072067475	0.03352470938753	Cyba, Kcnb1, Kcnj10, Dbi, Hspa2, Tpcn1, Camk2d, Ank2, Gem, Prnp, Nrxn1, Fxyd1, Kcnip3, Cd63, Arl6ip1, Atp1b2, Ahcyl1, Atp1b1
GO:1901379	GO	A-stage1	BP	regulation of potassium ion transmembrane transport	6/438	0.00562825311316356	0.0343849823287662	Ank2, Prnp, Kcnip3, Cd63, Atp1b2, Atp1b1
GO:0035725	GO	A-stage1	BP	sodium ion transmembrane transport	8/438	0.0057025737583475	0.0347889772671602	Tpcn1, Camk2d, Atp1a1, Slc6a11, Fxyd1, Atp1b2, Slc6a1, Atp1b1
GO:0006883	GO	A-stage1	BP	cellular sodium ion homeostasis	3/438	0.00590950169923866	0.035591126546053	Atp1a1, Atp1b2, Atp1b1
GO:0060252	GO	A-stage1	BP	positive regulation of glial cell proliferation	3/438	0.00590950169923866	0.035591126546053	Gfap, Vim, Ptk2
GO:0035850	GO	A-stage1	BP	epithelial cell differentiation involved in kidney development	4/438	0.00599949608242845	0.0358282142981592	Notch2, Lamb2, Smo, Notch1
GO:0060560	GO	A-stage1	BP	developmental growth involved in morphogenesis	12/438	0.006079379966211	0.0362542799670392	Tnc, Cdh4, Sox9, Dclk1, Apoe, Lamb2, Rgma, Mgll, Impact, Sema6a, Smo, Notch1
GO:0031018	GO	A-stage1	BP	endocrine pancreas development	5/438	0.00613779211658693	0.0363981359316035	Sox9, Clu, Hes1, Arntl, Smo
GO:0050679	GO	A-stage1	BP	positive regulation of epithelial cell proliferation	10/438	0.00615105242735643	0.0364258976381526	Thbs4, Notch2, Gas1, Cyba, Cav2, Ptn, Sox9, Smo, Notch1, Fgfr1
GO:00162021	GO	A-stage1	BP	regulation of striated muscle tissue development	9/438	0.00642052025415646	0.0378632347210394	Bcl2, Ephb1, Sox6, Nr3c1, Arntl, Vgll4, Ddx17, Notch1, Fgfr1
GO:0070570	GO	A-stage1	BP	regulation of neuron projection regeneration	4/438	0.0065690677326862	0.0384720849558422	Ptn, Rgma, Xylt1, Igf1r
GO:19026921	GO	A-stage1	BP	regulation of neuroblast proliferation	4/438	0.0065690677326862	0.0384720849558422	Ptn, Sox2, Smo, Notch1
GO:0003177	GO	A-stage1	BP	pulmonary valve development	3/438	0.00679952080629882	0.0392265833472076	Notch2, Robo2, Notch1
GO:0048486	GO	A-stage1	BP	parasympathetic nervous system development	3/438	0.00679952080629882	0.0392265833472076	Ascl1, Hes1, Nav2
GO:1902004	GO	A-stage1	BP	positive regulation of amyloid-beta formation	3/438	0.00679952080629882	0.0392265833472076	Apoe, Clu, Gsap
GO:0014020	GO	A-stage1	BP	primary neural tube formation	7/438	0.00694661997204271	0.0400208255105744	Shroom3, Cthrc1, Ptch1, Sdc4, Rgma, Cc2d2a, Fzd1
GO:0048864	GO	A-stage1	BP	stem cell development	6/438	0.00700385750245041	0.0400921205601886	Msi2, Sox9, Efnb1, Hes1, Sema6a, Smo
GO:19018611	GO	A-stage1	BP	regulation of muscle tissue development	9/438	0.00713980931849496	0.0406649202517932	Bcl2, Ephb1, Sox6, Nr3c1, Arntl, Vgll4, Ddx17, Notch1, Fgfr1
GO:0070588	GO	A-stage1	BP	calcium ion transmembrane transport	12/438	0.00736598604998896	0.0414092346077133	Pawr, Cyba, Dbi, Hspa2, Tpcn1, Camk2d, Gas6, Ank2, Gem, Prnp, Grin2b, Atp1b1
GO:00720911	GO	A-stage1	BP	regulation of stem cell proliferation	6/438	0.0073826638243144	0.0414092346077133	Zfp36l1, Ptn, Sox2, Smo, Notch1, Fgfr1
GO:00486341	GO	A-stage1	BP	regulation of muscle organ development	9/438	0.00739277784965202	0.0414112595641457	Bcl2, Ephb1, Sox6, Nr3c1, Arntl, Vgll4, Ddx17, Notch1, Fgfr1
GO:0048857	GO	A-stage1	BP	neural nucleus development	3/438	0.00776486633689452	0.0429851661883366	Bcl2, Ascl1, Arx
GO:1902307	GO	A-stage1	BP	positive regulation of sodium ion transmembrane transport	3/438	0.00776486633689452	0.0429851661883366	Fxyd1, Atp1b2, Atp1b1
GO:0010765	GO	A-stage1	BP	positive regulation of sodium ion transport	4/438	0.00781317851133131	0.0430840986481984	Fxyd1, Atp1b2, Ahcyl1, Atp1b1
GO:0046620	GO	A-stage1	BP	regulation of organ growth	7/438	0.00793406974317386	0.0434891893019024	Nr3c1, Arx, Vgll4, Smo, Notch1, Fgfr1, Ptk2
GO:0035264	GO	A-stage1	BP	multicellular organism growth	10/438	0.00793811442675814	0.0434891893019024	Notch2, Bcl2, Zfp36l1, Ptch1, Zfp950, Selenom, Slc1a2, Lncpint, Smo, Sgip1
GO:0003176	GO	A-stage1	BP	aortic valve development	3/438	0.00880692672448909	0.0470959834662225	Sox9, Robo2, Notch1
GO:0071276	GO	A-stage1	BP	cellular response to cadmium ion	3/438	0.00880692672448909	0.0470959834662225	Mt3, Mt2, Fos
GO:0072202	GO	A-stage1	BP	cell differentiation involved in metanephros development	3/438	0.00880692672448909	0.0470959834662225	Lamb2, Pou3f3, Smo
GO:1904315	GO	A-stage1	MF	transmitter-gated ion channel activity involved in regulation of postsynaptic membrane potential	6/426	0.000416799536341737	0.0119965779590535	Gabrg3, Gabrb1, Grid2, Grin2b, Gria2, Gria1
GO:0046873	GO	A-stage1	MF	metal ion transmembrane transporter activity	19/426	0.000494348945894346	0.0136357917575857	Kcnb1, Slc1a3, Kcnj10, Gpm6a, Tpcn1, Atp1a1, Slc6a11, Slc1a2, Kcnn2, Kcnip3, Magt1, Atp1b2, Slc6a1, Slc38a1, Grin2b, Trpm7, Atp1b1, Tusc3, Gria2
GO:0015081	GO	A-stage1	MF	sodium ion transmembrane transporter activity	10/426	0.000530727506598991	0.0138795685848643	Slc1a3, Tpcn1, Atp1a1, Slc6a11, Slc1a2, Atp1b2, Slc6a1, Slc38a1, Atp1b1, Gria2
GO:0022824	GO	A-stage1	MF	transmitter-gated ion channel activity	6/426	0.000753891278255482	0.014678706653092	Gabrg3, Gabrb1, Grid2, Grin2b, Gria2, Gria1
GO:0005230	GO	A-stage1	MF	extracellular ligand-gated ion channel activity	6/426	0.0020226436771167	0.0243452748045683	Gabrg3, Gabrb1, Grid2, Grin2b, Gria2, Gria1
GO:0015276	GO	A-stage1	MF	ligand-gated ion channel activity	8/426	0.00354221037766161	0.0355294434850301	Gabrg3, Gabrb1, Kcnj10, Tpcn1, Grid2, Grin2b, Gria2, Gria1
GO:0099106	GO	A-stage1	MF	ion channel regulator activity	7/426	0.00477804235448854	0.0429091835925052	Camk2d, Ank2, Gem, Nrxn1, Fxyd1, Pacsin3, Kcnip3
GO:0044309	GO	A-stage1	CC	neuron spine	18/451	7.78055399109161e-08	2.83990220674844e-06	Lpar1, Ptprz1, Slc1a3, Ntrk2, Syt11, Grk3, Nr3c1, Lama2, Grid2, Slc1a2, Kcnn2, Canx, Grin2b, Eea1, Gria2, Ptk2, Gria1, Cnn3
GO:00989841	GO	A-stage1	CC	neuron to neuron synapse	25/451	1.42684423312351e-06	2.9337556877769e-05	Ptprz1, Adgrb1, Ntrk2, Syt11, Dab1, Sorcs2, Ptch1, Dclk1, Ank2, Nectin3, Atp1a1, Prnp, Nr3c1, Iqsec1, Grid2, Ctnnd2, Atp1b2, Grin2b, Homer2, Smo, Gria2, Cdh2, Dst, Gria1, Cnn3
GO:00322791	GO	A-stage1	CC	asymmetric synapse	24/451	1.47357591623497e-06	2.9337556877769e-05	Ptprz1, Adgrb1, Ntrk2, Syt11, Dab1, Sorcs2, Ptch1, Dclk1, Ank2, Nectin3, Atp1a1, Prnp, Nr3c1, Iqsec1, Grid2, Ctnnd2, Grin2b, Homer2, Smo, Gria2, Cdh2, Dst, Gria1, Cnn3
GO:00432092	GO	A-stage1	CC	myelin sheath	13/451	0.000282932837009029	0.00229489967796212	Ass1, Bcl2, Hspa2, Gnao1, Gfap, Phgdh, Atp1a1, Ckb, Gstm1, Prdx1, Canx, Atp1b1, Jam3
GO:0030426	GO	A-stage1	CC	growth cone	11/451	0.00265865605770229	0.0138629923008762	Ptprz1, Ntrk2, Ptch1, Gpm6a, Clu, Prex1, Nrxn1, Tmod2, Timp2, Smo, Gria2
GO:0030427	GO	A-stage1	CC	site of polarized growth	11/451	0.00341984944525786	0.0174173727560807	Ptprz1, Ntrk2, Ptch1, Gpm6a, Clu, Prex1, Nrxn1, Tmod2, Timp2, Smo, Gria2
GO:0060076	GO	A-stage1	CC	excitatory synapse	6/451	0.00381245940666107	0.0189756502286085	Ntrk2, Syt11, Grid2, Ntm, Grin2b, Gria1
GO:0098982	GO	A-stage1	CC	GABA-ergic synapse	7/451	0.00437685066999868	0.0210665999281255	Gabrg3, Gabrb1, Cspg5, Slc6a11, Nrxn1, Slc6a1, Dag1
GO:0044304	GO	A-stage1	CC	main axon	6/451	0.00618320905003639	0.0270824556391594	Camk2d, Robo2, Slc1a2, Mgll, Dag1, Trpm7
GO:0150034	GO	A-stage1	CC	distal axon	15/451	0.00840107879086858	0.0340279134197761	Ptprz1, Ntrk2, Syt11, Ptch1, Gpm6a, Clu, Prnp, Prex1, Nrxn1, Kcnip3, Tmod2, Timp2, Grin2b, Smo, Gria2
GO:0032589	GO	A-stage1	CC	neuron projection membrane	5/451	0.0108892736149551	0.0418377354679853	Gabrg3, Kcnb1, Robo2, Slc1a2, Gria1
GO:0044295	GO	A-stage1	CC	axonal growth cone	4/451	0.0119589645537161	0.0443900548688783	Ptch1, Gpm6a, Nrxn1, Smo
mmu047242	KEGG	A-stage1	---	Glutamatergic synapse	13/229	5.93164578021441e-06	0.00154815954863596	Pld1, Slc1a3, Grk3, Gnao1, Slc1a2, Gnai2, Slc38a1, Grin2b, Homer2, Gng5, Gng12, Gria2, Gria1
mmu047273	KEGG	A-stage1	---	GABAergic synapse	9/229	0.000442050920953011	0.0138962633051208	Gabrg3, Gabrb1, Gnao1, Slc6a11, Gnai2, Slc6a1, Slc38a1, Gng5, Gng12
mmu043603	KEGG	A-stage1	---	Axon guidance	12/229	0.00239626390983461	0.0425606447792607	Plxnc1, Ephb1, Epha5, Ptch1, Camk2d, Efnb1, Rgma, Robo2, Gnai2, Sema6a, Smo, Ptk2
mmu047283	KEGG	A-stage1	---	Dopaminergic synapse	10/229	0.0024460140677736	0.0425606447792607	Gnao1, Camk2d, Gnai2, Arntl, Grin2b, Gng5, Gng12, Gria2, Gria1, Fos
mmu047253	KEGG	A-stage1	---	Cholinergic synapse	7/229	0.0250080041965078	0.176407813386177	Bcl2, Gnao1, Camk2d, Gnai2, Gng5, Gng12, Fos
mmu047263	KEGG	A-stage1	---	Serotonergic synapse	7/229	0.0515599427417491	0.261327804429198	Gabrb1, Gnao1, Kcnn2, Cyp2d22, Gnai2, Gng5, Gng12
mmu049353	KEGG	A-stage1	---	Growth hormone synthesis, secretion and action	4/229	0.347770363521539	0.653007661000875	Gnai2, Map3k1, Ptk2, Fos
mmu046133	KEGG	A-stage1	---	Neutrophil extracellular trap formation	2/229	0.970349209480972	0.993180955586407	Cyba, Nfkb1
GO:00508081	GO	A-stage2	BP	synapse organization	33/446	2.58950703159965e-10	1.09484357296033e-07	Mt3, Vim, Phgdh, Ntrk2, Clu, Lamb2, Id4, Gfap, Ascl1
GO:00074091	GO	A-stage2	BP	axonogenesis	33/446	3.0407280870649e-10	1.16874530473731e-07	Dbi, Vim, Tspo, Clu, Ptn, Gfap
GO:00074161	GO	A-stage2	BP	synapse assembly	19/446	5.29699855129871e-09	1.39973186718068e-06	Prdx1, Ass1, Ndufa13, Aldh2, Ndufc2, Tspo, Ddah1, Prdx5, Prdx6, Clu, Park7, Romo1
GO:00519631	GO	A-stage2	BP	regulation of synapse assembly	14/446	1.14222618280181e-07	1.85743550034079e-05	Mt3, Mt1, Park7, Mt2
GO:00074111	GO	A-stage2	BP	axon guidance	19/446	4.17322382271754e-07	5.68247655360085e-05	Mt3, Ass1, Mt1, Mt2
GO:00508071	GO	A-stage2	BP	regulation of synapse organization	20/446	4.41345772296317e-07	5.68247655360085e-05	Mt3, Mt1, Mt2
GO:00974851	GO	A-stage2	BP	neuron projection guidance	19/446	4.4352347745702e-07	5.68247655360085e-05	Fth1, Mt3, Mt1, Atox1, Mt2, Ftl1
GO:00508031	GO	A-stage2	BP	regulation of synapse structure or activity	20/446	8.60662433523819e-07	0.000101080021359409	Mt3, Mt1, Mt2
GO:00486381	GO	A-stage2	BP	regulation of developmental growth	24/446	1.38115755168474e-06	0.000142427661671295	Mt3, Vim, Tspo, Apoe, Ptprz1, Id4, Ptn, Gfap, Cpe, Ascl1, Itm2c
GO:00163581	GO	A-stage2	BP	dendrite development	20/446	2.08273095811034e-06	0.000187357159380649	Mt3, Vim, Lamb2, Gfap
GO:00519614	GO	A-stage2	BP	negative regulation of nervous system development	22/446	2.46407449643652e-06	0.000217043895227783	Ass1, Ndufc2, Tspo, Ddah1, Clu, Park7
GO:00220371	GO	A-stage2	BP	metencephalon development	12/446	3.67337890093372e-06	0.000304530313591133	Apoe, Ntrk2, Clu
GO:00216951	GO	A-stage2	BP	cerebellar cortex development	9/446	5.04458015606117e-06	0.000394971942589382	Vim, Tspo, Ptn, Gfap
GO:00107214	GO	A-stage2	BP	negative regulation of cell development	22/446	6.30393693228886e-06	0.000459535264650299	Ass1, Aldh2, Ndufc2, Tspo, Ddah1, Clu, Park7, Romo1
GO:00215491	GO	A-stage2	BP	cerebellum development	11/446	7.87503848448494e-06	0.00054583053626889	Ass1, Tspo, Ddah1, Clu, Park7, Romo1
GO:0048640	GO	A-stage2	BP	negative regulation of developmental growth	12/446	8.38647450001721e-06	0.000559516890985151	Frzb, Mt3, Vim, Tspo, Apoe, Ptprz1, Id4, Ptn, Gfap, Ascl1, Itm2c
GO:00104641	GO	A-stage2	BP	regulation of mesenchymal cell proliferation	7/446	2.15789045084645e-05	0.00113326117152011	Mt3, Ass1, Mt1, S100a16, Glud1, Park7, Mt2, Gatm, Cuta
GO:00519651	GO	A-stage2	BP	positive regulation of synapse assembly	9/446	2.19790482650542e-05	0.00113326117152011	Vim, Tspo, Gfap
GO:0010766	GO	A-stage2	BP	negative regulation of sodium ion transport	5/446	2.32761142093847e-05	0.00115492932705339	Ass1, Ndufc2, Tspo, Ddah1, Clu, Park7
GO:00309003	GO	A-stage2	BP	forebrain development	21/446	2.57045910765693e-05	0.0012491840353073	Ass1, Tspo, Ddah1, Prdx5, Clu
GO:0021697	GO	A-stage2	BP	cerebellar cortex formation	6/446	2.80681710908812e-05	0.00134854803832097	Mt3, Mt1, Mt2
GO:00109771	GO	A-stage2	BP	negative regulation of neuron projection development	13/446	3.62005784174325e-05	0.00166365266900983	Fth1, Mt3, Mt1, Atox1, Mt2, Ftl1
GO:00456662	GO	A-stage2	BP	positive regulation of neuron differentiation	23/446	4.52931087336643e-05	0.00197421921366941	Pawr, Mt3, Mt1, Apoe, Ntrk2, Ptprz1, Park7, Ascl1, Gapdh
GO:0045926	GO	A-stage2	BP	negative regulation of growth	16/446	5.39923542956458e-05	0.00221630751419408	Mt3, Mt1, Mt2
GO:00352641	GO	A-stage2	BP	multicellular organism growth	14/446	7.6751516166835e-05	0.00292347216534575	Mt3, Mt1, Mt2
GO:00605601	GO	A-stage2	BP	developmental growth involved in morphogenesis	16/446	8.73744913777144e-05	0.00310436428189056	Mif, Lamb2, Ptn, Gfap
GO:00217822	GO	A-stage2	BP	glial cell development	10/446	9.14362774652623e-05	0.00322160484269274	Ass1, Ddah1, Clu, Park7
GO:00104631	GO	A-stage2	BP	mesenchymal cell proliferation	7/446	0.000103225144186809	0.00357734352149039	Pawr, Mt3, Mt1, Apoe, Ntrk2, Ptprz1, Park7, Ascl1
GO:00309021	GO	A-stage2	BP	hindbrain development	12/446	0.000117140260064994	0.00399485438360033	Pawr, Fth1, Gas6, Mif, Ptprz1
GO:0048736	GO	A-stage2	BP	appendage development	13/446	0.000147427012867674	0.00472213189700397	Dbi, S100a1, Gnas, Fxyd1, Tspo, Vamp8, Mif, Apoe, Park7
GO:0060173	GO	A-stage2	BP	limb development	13/446	0.000147427012867674	0.00472213189700397	Pawr, Fth1, Gas6, Mif, Ptprz1
GO:00456653	GO	A-stage2	BP	negative regulation of neuron differentiation	15/446	0.000151636988025545	0.00478050654835924	Pawr, Mt3, Mt1, Apoe, Ntrk2, Clu, Ptprz1, Park7, Ascl1, Gapdh
GO:00068141	GO	A-stage2	BP	sodium ion transport	14/446	0.000178553162758761	0.00531635755031016	Mt3, Mt1, Mt2
GO:00219533	GO	A-stage2	BP	central nervous system neuron differentiation	14/446	0.000186624484006943	0.00551782040826124	Apoe, Ntrk2, Clu
GO:00507701	GO	A-stage2	BP	regulation of axonogenesis	13/446	0.000196872328705931	0.00562416355249106	Ndufc2, Tspo, Park7
GO:00514025	GO	A-stage2	BP	neuron apoptotic process	16/446	0.000219645810116333	0.00591440337584347	Park7, Gatm
GO:00435235	GO	A-stage2	BP	regulation of neuron apoptotic process	15/446	0.000238092523034609	0.00617579869564617	Pawr, Park7
GO:00109761	GO	A-stage2	BP	positive regulation of neuron projection development	18/446	0.00032538498074039	0.00763068816607058	Mt1, Atox1, Park7, Cuta
GO:0021694	GO	A-stage2	BP	cerebellar Purkinje cell layer formation	4/446	0.000406800921893856	0.00905239104088013	Prdx1, Ass1, Ckb, Phgdh, Cox5b, Aldoa, Gstm1, Mif, Pebp1, Pkm, Cox6a1, Ldhb, Gfap, Slc25a3, Ppia, Car2, Gapdh, Pgam1, Vdac2
GO:1990138	GO	A-stage2	BP	neuron projection extension	12/446	0.000453421692328674	0.00993298919774939	Aldoa, Gstm5
GO:00020531	GO	A-stage2	BP	positive regulation of mesenchymal cell proliferation	5/446	0.00065745597262087	0.0129289481499583	Gng5, Gnas, Slc1a3
GO:00485881	GO	A-stage2	BP	developmental cell growth	14/446	0.0006749504631138	0.0131292639160315	Gng5, Gnas
GO:00613261	GO	A-stage2	BP	renal tubule development	8/446	0.000871493030016122	0.0154115938231195	Gng5, Gnas
GO:00614481	GO	A-stage2	BP	connective tissue development	14/446	0.000930683657195816	0.0162713390105043	Gng5
GO:00486081	GO	A-stage2	BP	reproductive structure development	20/446	0.000951817433143129	0.01642564941767	Gng5
GO:00435831	GO	A-stage2	BP	ear development	13/446	0.000966645791923804	0.0166137333668855	Gnas
GO:00614581	GO	A-stage2	BP	reproductive system development	20/446	0.00105283525579863	0.0177346114004646	Vdac2
GO:0009791	GO	A-stage2	BP	post-embryonic development	9/446	0.00111954577429362	0.018489998178568	Bcan, Nrxn1, Myo6, Slc6a1, Nrcam, Farp1, Mdga2, Ndrg2, Ntrk2, Slc7a11, Plxnb1, Sema4a, Adgrb3, Cadm1, Adgrl3, Adgrl1, Sorbs1, Utrn, Dgkb, Gpc6, Mfn1, Ctnnd2, Slitrk2, Agrn, Chd4, Wasf3, Gabra2, Pik3r1, Setd5, Eif4g1, Ophn1, Itsn1, Pclo
GO:0031214	GO	A-stage2	BP	biomineral tissue development	10/446	0.00115530295739645	0.0188595401693907	Dclk1, Fgfr3, Dst, Vegfa, Ptprz1, Clasp2, Nrcam, Apc, Ccdc141, Ntrk2, Etv4, Plxnb1, Sema4a, Mycbp2, Vcl, Enah, Bmpr1b, Ptch1, Lgr4, Bcl2, Lgi1, Klf7, Notch1, Slitrk2, Map2, Lrp1, Agrn, Dab1, Rgma, Alcam, Lama2, Sema6d, Golga4
GO:0048675	GO	A-stage2	BP	axon extension	9/446	0.00137602197595841	0.0214679738536981	Nrxn1, Myo6, Farp1, Mdga2, Ntrk2, Plxnb1, Sema4a, Adgrb3, Cadm1, Adgrl3, Adgrl1, Gpc6, Slitrk2, Agrn, Gabra2, Pik3r1, Setd5, Eif4g1, Pclo
GO:0048008	GO	A-stage2	BP	platelet-derived growth factor receptor signaling pathway	6/446	0.0013882160371989	0.0215785934017535	Nrxn1, Farp1, Mdga2, Ntrk2, Sema4a, Adgrb3, Adgrl3, Adgrl1, Gpc6, Slitrk2, Agrn, Pik3r1, Setd5, Eif4g1
GO:00512161	GO	A-stage2	BP	cartilage development	11/446	0.00169720482303669	0.0252677855267397	Vegfa, Nrcam, Ccdc141, Etv4, Plxnb1, Sema4a, Mycbp2, Enah, Bmpr1b, Ptch1, Lgr4, Lgi1, Klf7, Notch1, Lrp1, Agrn, Alcam, Lama2, Sema6d
GO:0099558	GO	A-stage2	BP	maintenance of synapse structure	3/446	0.00172117365934273	0.0252677855267397	Nrxn1, Nrcam, Farp1, Mdga2, Ntrk2, Slc7a11, Sema4a, Adgrb3, Adgrl3, Adgrl1, Sorbs1, Dgkb, Gpc6, Mfn1, Slitrk2, Agrn, Pik3r1, Setd5, Eif4g1, Itsn1
GO:2000650	GO	A-stage2	BP	negative regulation of sodium ion transmembrane transporter activity	3/446	0.00172117365934273	0.0252677855267397	Vegfa, Nrcam, Ccdc141, Etv4, Plxnb1, Sema4a, Mycbp2, Enah, Bmpr1b, Ptch1, Lgr4, Lgi1, Klf7, Notch1, Lrp1, Agrn, Alcam, Lama2, Sema6d
GO:00357251	GO	A-stage2	BP	sodium ion transmembrane transport	9/446	0.00176099479208494	0.0255908665675138	Nrxn1, Nrcam, Farp1, Mdga2, Ntrk2, Slc7a11, Sema4a, Adgrb3, Adgrl3, Adgrl1, Sorbs1, Dgkb, Gpc6, Mfn1, Slitrk2, Agrn, Pik3r1, Setd5, Eif4g1, Itsn1
GO:1902667	GO	A-stage2	BP	regulation of axon guidance	5/446	0.00179628123081827	0.0260091679585605	Fgfr3, Vegfa, Clasp2, Apc, Spag9, Sema4a, Fgfr1, Nipbl, Ptch1, Bcl2, Ncor1, Itsn2, Notch1, Atxn2, Map2, Lrp1, Alms1, Agrn, Rgma, Wwc1, Tcf7l2, Sema6d, Sgip1, Golga4
GO:0040014	GO	A-stage2	BP	regulation of multicellular organism growth	7/446	0.00181424922433482	0.0261796782269202	Syne1, Dclk1, Prex2, Myo6, Ptprz1, Tnik, Farp1, Ntrk2, Adgrb3, Kidins220, Prex1, Mfn1, Klf7, Ctnnd2, Fat3, Map2, Dab1, Spire1, Nsmf, Itsn1
GO:00324691	GO	A-stage2	BP	endoplasmic reticulum calcium ion homeostasis	4/446	0.00187597855969144	0.0267058496645636	Appl2, Ntm, Fgfr3, Daam2, Ptprz1, Spag9, Sema4a, Kank1, Thoc2, Xylt1, Tulp3, Rfx4, Hook3, Fat3, Notch1, Map2, Lrp1, Pbx1, Dab1, Ldlr, Rgma, Sema6d
GO:00487321	GO	A-stage2	BP	gland development	19/446	0.00196203389720695	0.0276618846896696	Nrxn1, Psap, Cbs, Herc1, Serpine2, Bcl2, Rfx4, Nav2, Atxn2, Dab1, Rora, Ophn1
GO:00432711	GO	A-stage2	BP	negative regulation of ion transport	10/446	0.00196930636035727	0.0276618846896696	Nrxn1, Psap, Herc1, Serpine2, Rfx4, Nav2, Atxn2, Rora, Ophn1
GO:00720011	GO	A-stage2	BP	renal system development	15/446	0.00201917241762201	0.0281751187515045	Appl2, Ntm, Fgfr3, Daam2, Vegfa, Ptprz1, Spag9, Sema4a, Kank1, Thoc2, Xylt1, Bcl2, Hook3, Fat3, Notch1, Map2, Lrp1, Pbx1, Dab1, Ldlr, Rgma, Sema6d
GO:00020281	GO	A-stage2	BP	regulation of sodium ion transport	7/446	0.00205565386289928	0.0284029559880332	Nrxn1, Psap, Cbs, Herc1, Serpine2, Rfx4, Nav2, Atxn2, Dab1, Rora, Ophn1
GO:00330022	GO	A-stage2	BP	muscle cell proliferation	12/446	0.00206631640558765	0.0284572826150638	Fgfr3, Apc, Spag9, Sema4a, Ptch1, Atxn2, Map2, Alms1, Rgma, Wwc1, Tcf7l2, Sema6d
GO:0070296	GO	A-stage2	BP	sarcoplasmic reticulum calcium ion transport	4/446	0.002143644353088	0.0288959133255984	Syne1, Arhgap5, Vegfa, Zeb1, Prrx1, Fgfr1, Phf14
GO:0010882	GO	A-stage2	BP	regulation of cardiac muscle contraction by calcium ion signaling	3/446	0.00215967564117528	0.0288959133255984	Nrxn1, Ntrk2, Sema4a, Adgrb3, Adgrl3, Adgrl1, Slitrk2, Agrn, Pik3r1
GO:00363761	GO	A-stage2	BP	sodium ion export across plasma membrane	3/446	0.00215967564117528	0.0288959133255984	Atp1a2, Wnk1, Camk2d, Serpine2, Agrn
GO:1902306	GO	A-stage2	BP	negative regulation of sodium ion transmembrane transport	3/446	0.00215967564117528	0.0288959133255984	Bcan, Dclk1, Atp1a2, Fgfr3, Slc1a2, Ccdc141, Ntrk2, Slc7a11, Atrx, Pou3f3, Fgfr1, Rfx4, Ncor1, Hook3, Notch1, Dab1, Tcf7l2, Setd2, Htt, Dync2h1, Ophn1
GO:0001885	GO	A-stage2	BP	endothelial cell development	6/446	0.00237147661804179	0.0311385190716792	Nrxn1, Psap, Herc1, Atxn2, Rora, Ophn1
GO:0003158	GO	A-stage2	BP	endothelium development	8/446	0.00242228053073973	0.031512006412208	Ntm, Ptprz1, Spag9, Sema4a, Kank1, Thoc2, Xylt1, Fat3, Map2, Lrp1, Dab1, Rgma, Sema6d
GO:19012143	GO	A-stage2	BP	regulation of neuron death	16/446	0.00264059563193862	0.0334910502008313	Dmd, Vegfa, Qk, Ptprz1, Spag9, Ntrk2, Zeb1, Plxnb1, Fut9, Kidins220, Fgfr1, Serpine2, Bcl2, Mfn1, Itga6, Itsn2, Acsl6, Lrp1, Dab1, Rgma, Eif4g1, Itsn1, Golga4
GO:0046548	GO	A-stage2	BP	retinal rod cell development	3/446	0.0026615404133111	0.0334910502008313	Fgfr3, Apc, Spag9, Sema4a, Ptch1, Serpine2, Bcl2, Notch1, Atxn2, Map2, Alms1, Rgma, Wwc1, Crlf3, Tcf7l2, Sema6d
GO:1904862	GO	A-stage2	BP	inhibitory synapse assembly	3/446	0.0026615404133111	0.0334910502008313	Slc1a2, Kmt2c, Atrx, Ankrd11, Nipbl, Ptch1, Bcl2, Zfp950, Ncor1, Rbbp6, Atxn2, Alms1, Tcf7l2, Sgip1
GO:00435243	GO	A-stage2	BP	negative regulation of neuron apoptotic process	10/446	0.00273222071940072	0.0340761923351807	Bcan, Dclk1, Vegfa, Clasp2, Spag9, Sema4a, S1pr1, Cadm1, Vcl, Itsn2, Notch1, Map2, Lrp1, Rgma, Sema6d, Golga4
GO:00720801	GO	A-stage2	BP	nephron tubule development	7/446	0.0027681072824957	0.03418459522209	Fgfr3, Dmd, Cspg5, Ntrk2, Lgi4, Plp1, Lrp1, Ldlr, Wasf3, Tcf7l2
GO:00709974	GO	A-stage2	BP	neuron death	17/446	0.00290897557056337	0.0351404248924055	Syne1, Arhgap5, Vegfa, Zeb1, Prrx1, Fgfr1, Phf14
GO:00016541	GO	A-stage2	BP	eye development	17/446	0.00305408611774781	0.0362715620950498	Nrxn1, Psap, Cbs, Herc1, Serpine2, Bcl2, Rfx4, Nav2, Atxn2, Dab1, Rora, Ophn1
GO:00604852	GO	A-stage2	BP	mesenchyme development	13/446	0.00312636185613419	0.0364375799088545	Slc7a11, Prrx1, Atrx, Fgfr1, Bmpr1b, Nipbl, Ptch1, Tulp3, Itga6, Notch1, Pbx1, Dync2h1, Zfp219
GO:0061387	GO	A-stage2	BP	regulation of extent of cell growth	8/446	0.00325929829893493	0.0375485373512177	Slc7a11, Prrx1, Atrx, Fgfr1, Bmpr1b, Nipbl, Ptch1, Tulp3, Itga6, Notch1, Pbx1, Dync2h1, Zfp219
GO:01500631	GO	A-stage2	BP	visual system development	17/446	0.00336237229795495	0.0384219191236581	Ntm, Ptprz1, Spag9, Sema4a, Kank1, Thoc2, Xylt1, Fat3, Notch1, Map2, Lrp1, Pbx1, Dab1, Rgma, Sema6d
GO:00018221	GO	A-stage2	BP	kidney development	14/446	0.00344829413124474	0.0387749669864435	Atp1a2, Dmd, Slc4a4, Slc6a1, Ahcyl1, Slc38a3, Wnk1, Camk2d, Slc6a11, Serpine2, Slc20a1, Agrn, Pkd2, Slc20a2
GO:2000649	GO	A-stage2	BP	regulation of sodium ion transmembrane transporter activity	5/446	0.0036592617474921	0.0398746357432902	Dclk1, Nrxn1, Ntrk2, Mycbp2, Psap, Fgfr1, Herc1, Ptch1, Tulp3, Atxn2, Map2, Rora, Dync2h1, Ophn1
GO:00488801	GO	A-stage2	BP	sensory system development	17/446	0.00369599302412353	0.0400683551435751	Vegfa, Clasp2, Ntrk2, Plxnb1, Sema4a, Mycbp2, Map2, Lrp1, Agrn, Dab1, Rgma, Sema6d, Golga4
GO:0060348	GO	A-stage2	BP	bone development	11/446	0.00379885533920293	0.040930846371667	Fgfr3, Vegfa, Cpeb4, Ptprz1, Ntrk2, Nrbp2, Ppargc1a, Bcl2, Usp53, Lrp1, Agrn, Arrb1, Il18, Htt, Nsmf, Itsn1
GO:0060976	GO	A-stage2	BP	coronary vasculature development	6/446	0.0038045938089085	0.040930846371667	Fgfr3, Vegfa, Cpeb4, Ptprz1, Ntrk2, Nrbp2, Ppargc1a, Bcl2, Lrp1, Agrn, Arrb1, Il18, Htt, Nsmf, Itsn1
GO:0021681	GO	A-stage2	BP	cerebellar granular layer development	3/446	0.00386649815343318	0.0409713137662042	Dmd, Vegfa, Qk, Ptprz1, Ntrk2, Plxnb1, Fut9, Kidins220, Fgfr1, Serpine2, Mfn1, Itga6, Itsn2, Acsl6, Lrp1, Rgma, Itsn1, Golga4
GO:0040015	GO	A-stage2	BP	negative regulation of multicellular organism growth	3/446	0.00386649815343318	0.0409713137662042	Psap, Herc1, Atxn2, Rora
GO:00020643	GO	A-stage2	BP	epithelial cell development	12/446	0.0041243859742085	0.0430565528369223	Bcan, Dclk1, Vegfa, Clasp2, Spag9, Sema4a, Vcl, Itsn2, Map2, Lrp1, Sema6d, Golga4
GO:00215101	GO	A-stage2	BP	spinal cord development	7/446	0.00428408881594257	0.0438941453336071	Syne1, Arhgap5, Vegfa, Prrx1, Fgfr1
GO:0032412	GO	A-stage2	BP	regulation of ion transmembrane transporter activity	12/446	0.00438504070586138	0.0444603167970789	Bcan, Dclk1, Vegfa, Clasp2, Spag9, Sema4a, Camk2d, Vcl, Itsn2, Map2, Lrp1, Rgma, Sema6d, Golga4
GO:0099003	GO	A-stage2	BP	vesicle-mediated transport in synapse	12/446	0.00452022930098498	0.045395556970462	Vegfa, Pou3f3, Ptch1, Lgr4, Bcl2, Notch1, Pbx1, Pkd2
GO:0021675	GO	A-stage2	BP	nerve development	6/446	0.00458349567803273	0.0454906566354986	Fgfr3, Trps1, Zeb1, Prrx1, Csgalnact1, Fgfr1, Cbs, Bmpr1b, Ppargc1a, Klf7, Notch1, Trip11, Sox6, Zfp219
GO:00456823	GO	A-stage2	BP	regulation of epidermis development	6/446	0.00458349567803273	0.0454906566354986	Mertk, Vegfa, Ash1l, Apc, Atrx, Psap, Jmjd1c, Bmpr1b, Nipbl, Bptf, Lgr4, Serpine2, Bcl2, Notch1, Arrb1, Pkd2, Birc6, Safb2, Tcf7l2, Setd2
GO:0048009	GO	A-stage2	BP	insulin-like growth factor receptor signaling pathway	4/446	0.00478647250061022	0.0469696209392505	Fgfr3, Myo6, Zeb1, Prrx1, Psap, Gjb6, Abr, Fgfr1, Nipbl, Bcl2, Notch1, Alms1, Trip11
GO:00507731	GO	A-stage2	BP	regulation of dendrite development	10/446	0.00478805738524526	0.0469696209392505	Mertk, Vegfa, Ash1l, Apc, Atrx, Psap, Jmjd1c, Bmpr1b, Nipbl, Bptf, Lgr4, Serpine2, Bcl2, Notch1, Arrb1, Pkd2, Birc6, Safb2, Tcf7l2, Setd2
GO:0044325	GO	A-stage2	MF	ion channel binding	10/423	0.000362750638853592	0.00941756466254517	Vegfa, Ash1l, Kmt2a, Atrx, Tet2, Bcl2, Zfp950, Sox6, Tcf7l2
GO:00150811	GO	A-stage2	MF	sodium ion transmembrane transporter activity	9/423	0.00197807356274655	0.0272007471907944	Fgfr3, Gpm6b, S1pr1, Fam20a, Bmpr1b, Lgr4, Slc20a1, Notch1, Tcf7l2, Asxl2
GO:0022853	GO	A-stage2	MF	active ion transmembrane transporter activity	11/423	0.00274972949366003	0.0337466801494639	Dclk1, Vegfa, Clasp2, Sema4a, Vcl, Map2, Lrp1, Sema6d, Golga4
GO:00322792	GO	A-stage2	CC	asymmetric synapse	26/442	7.72842731237024e-08	7.01741199963217e-06	Vegfa, Clasp2, F3, Phf14, Zfp950, Lrp1
GO:00304271	GO	A-stage2	CC	site of polarized growth	18/442	1.84789252948089e-07	1.0486790104804e-05	Fgfr3, Trps1, Zeb1, Prrx1, Csgalnact1, Fgfr1, Cbs, Bmpr1b, Trip11, Sox6, Zfp219
GO:00989842	GO	A-stage2	CC	neuron to neuron synapse	26/442	2.84613148985048e-07	1.43571521821347e-05	Adgrb3, Cadm1, Ophn1
GO:00304261	GO	A-stage2	CC	growth cone	17/442	5.69690255408094e-07	2.35126705413886e-05	Atp1a2, Camk2d, Agrn
GO:00989821	GO	A-stage2	CC	GABA-ergic synapse	12/442	7.52641926478159e-07	2.44071024729346e-05	Atp1a2, Dmd, Slc4a4, Slc6a1, Wnk1, Camk2d, Slc6a11, Agrn, Pkd2
GO:00443091	GO	A-stage2	CC	neuron spine	16/442	1.52334429723687e-06	3.45799155472769e-05	Vegfa, Sema4a, Mycbp2, Agrn, Sema6d
GO:00443041	GO	A-stage2	CC	main axon	10/442	4.8475432367464e-06	9.56862882383854e-05	Nipbl, Ptch1, Bcl2, Ncor1, Atxn2, Alms1, Sgip1
GO:00442951	GO	A-stage2	CC	axonal growth cone	7/442	2.40058065642179e-05	0.000403653191857589	Camk2d, Grina, Bcl2, Atp2a2
GO:01500341	GO	A-stage2	CC	distal axon	20/442	5.19963958455024e-05	0.000814012541857175	Arhgap5, Vegfa, Ash1l, Apc, Etv4, Psap, Cadm1, Tet2, Fgfr1, Ptch1, Serpine2, Bcl2, Rb1cc1, Notch1, Pbx1, Pkd2, Il18, Tcf7l2, Chuk
GO:0043194	GO	A-stage2	CC	axon initial segment	4/442	0.000488616089212681	0.00471982350005441	Gnao1, Atp1a2, Gpm6b, Wnk1, Camk2d, Gabbr1, Serpine2, Bcl2, Agrn, Pkd2
GO:0097470	GO	A-stage2	CC	ribbon synapse	4/442	0.000853692771450879	0.00759953957330782	Vegfa, Apc, Psap, Pou3f3, Tet2, Fgfr1, Ptch1, Lgr4, Bcl2, Zfp950, Notch1, Cc2d2a, Pbx1, Pkd2, Dync2h1
GO:0098685	GO	A-stage2	CC	Schaffer collateral - CA1 synapse	8/442	0.0014321028816468	0.0108886703336482	Atp1a2, Dmd, Ahcyl1, Wnk1, Camk2d, Serpine2, Agrn
GO:01201111	GO	A-stage2	CC	neuron projection cytoplasm	4/442	0.00624577876052338	0.0368257604841249	Vegfa, Apc, Ndrg2, S1pr1, Camk2d, Fgfr1, Ppargc1a, Notch1, Il18, Pik3r1, Tcf7l2, Paxbp1
mmu047244	KEGG	A-stage2	---	Glutamatergic synapse	10/189	0.00013484044538595	0.0168550556732437	Dmd, Ank2, Camk2d, Atp2a2
mmu043604	KEGG	A-stage2	---	Axon guidance	11/189	0.00158961663831226	0.0727578277947929	Dmd, Ank2, Atp2a2
mmu047275	KEGG	A-stage2	---	GABAergic synapse	7/189	0.00273586394690633	0.0837256978342015	Atp1a2, Slc4a4, Agrn
mmu047255	KEGG	A-stage2	---	Cholinergic synapse	6/189	0.0315137705160722	0.23391725269517	Atp1a2, Camk2d, Agrn
mmu047265	KEGG	A-stage2	---	Serotonergic synapse	6/189	0.0596012708010268	0.309980390266652	Dmd, Vegfa, Rapgef3, Vcl, Arhgef26, Tjp1
mmu047285	KEGG	A-stage2	---	Dopaminergic synapse	6/189	0.0669557642975969	0.309980390266652	Dmd, Vegfa, Rapgef3, Zeb1, Vcl, Arhgef26, Notch1, Tjp1
mmu049355	KEGG	A-stage2	---	Growth hormone synthesis, secretion and action	2/189	0.70927430373062	0.848414238912224	Fgfr3, Vegfa, Cpeb4, Ptprz1, Ntrk2, Slc7a11, Nrbp2, Ppargc1a, Bcl2, Lrp1, Agrn, Arrb1, Il18, Htt, Nsmf, Itsn1
mmu046135	KEGG	A-stage2	---	Neutrophil extracellular trap formation	1/189	0.988231617333761	0.988231617333761	Rorb, Ntrk2, Alms1
GO:00217823	GO	A-stage3	BP	glial cell development	23/666	2.85464997122436e-13	2.76901047208763e-10	Plxnb1, Sema4a, Gabra2
GO:00519615	GO	A-stage3	BP	negative regulation of nervous system development	40/666	3.72118613416775e-13	3.0079587917856e-10	Vegfa, Cpeb4, Ptprz1, Ntrk2, Nrbp2, Ppargc1a, Bcl2, Lrp1, Arrb1, Itsn1
GO:00508082	GO	A-stage3	BP	synapse organization	46/666	7.49728249515887e-13	4.54522751269006e-10	Vegfa, Pou3f3, Ptch1, Lgr4, Bcl2, Notch1, Pbx1
GO:00107215	GO	A-stage3	BP	negative regulation of cell development	39/666	1.00957303612853e-11	3.76648401940258e-09	Fgfr3, Vegfa, Cpeb4, Ptprz1, Ntrk2, Slc7a11, Nrbp2, Ppargc1a, Bcl2, Usp53, Lrp1, Agrn, Arrb1, Il18, Htt, Nsmf, Itsn1
GO:00074092	GO	A-stage3	BP	axonogenesis	43/666	4.75655096749085e-11	1.28162623290726e-08	Mertk, Fgfr3, Vegfa, Apc, Kmt2c, Rorb, Ntrk2, Zeb1, Bmpr1b, Nipbl, Tulp3, Bcl2, Fat3, Cc2d2a, Alms1, Pbx1, Pou2f1
GO:00508032	GO	A-stage3	BP	regulation of synapse structure or activity	31/666	2.94936270793115e-10	5.50169582056388e-08	Ddx17, Vegfa, Clasp2, Ddx5, Sema4a, Ranbp3l, Fgfr1, Bcl2, Notch1, Tcf7l2, Sema6d, Htt, Mdm4
GO:00508072	GO	A-stage3	BP	regulation of synapse organization	30/666	4.53036600163261e-10	7.84724110997078e-08	Vegfa, Clasp2, Sema4a, Map2, Lrp1, Rgma, Sema6d, Golga4
GO:00456654	GO	A-stage3	BP	negative regulation of neuron differentiation	27/666	7.71805098250632e-09	8.31834383670126e-07	Mertk, Fgfr3, Vegfa, Apc, Kmt2c, Rorb, Ntrk2, Zeb1, Bmpr1b, Nipbl, Tulp3, Bcl2, Fat3, Cc2d2a, Alms1, Pbx1, Pou2f1
GO:0055074	GO	A-stage3	BP	calcium ion homeostasis	38/666	3.53233899987131e-08	3.00558669287295e-06	Vegfa, Apc, Pou3f3, Tet2, Fgfr1, Ptch1, Lgr4, Bcl2, Zfp950, Notch1, Cc2d2a, Pbx1, Pkd2, Dync2h1
GO:00708381	GO	A-stage3	BP	divalent metal ion transport	36/666	8.09543348630245e-08	5.86012722515924e-06	Atp1a2, Dmd, Wnk1, Camk2d, Agrn
GO:00083661	GO	A-stage3	BP	axon ensheathment	20/666	9.31723356492849e-08	6.36458912533848e-06	Mertk, Fgfr3, Vegfa, Apc, Kmt2c, Rorb, Ntrk2, Zeb1, Bmpr1b, Nipbl, Tulp3, Bcl2, Fat3, Cc2d2a, Alms1, Pbx1, Pou2f1
GO:0006874	GO	A-stage3	BP	cellular calcium ion homeostasis	36/666	1.29868481920105e-07	8.28765970148036e-06	Fgfr3, Plxnb1, Csgalnact1, Ankrd11, Cadm1, Ranbp3l, Cbs, Xylt1, Tulp3, Trip11, Asxl2
GO:00074162	GO	A-stage3	BP	synapse assembly	21/666	1.43992028967288e-07	8.95335051911984e-06	Vegfa, Fgfr1, Notch1, Lrp1, Setd2, Dync2h1
GO:00100382	GO	A-stage3	BP	response to metal ion	25/666	3.6649177913899e-07	1.89094162640862e-05	Nrxn1, Serpine2, Ophn1
GO:00506783	GO	A-stage3	BP	regulation of epithelial cell proliferation	30/666	3.78386607670452e-07	1.93176320758073e-05	Ptch1, Atxn2, Alms1
GO:00506733	GO	A-stage3	BP	epithelial cell proliferation	33/666	4.73075641936938e-07	2.31759279130722e-05	Fgfr3, Dmd, Vegfa, Rapgef3, Atrx, Psap, Vcl, Arhgef26, Fgfr1, Jmjd1c, Notch1, Tjp1
GO:00435832	GO	A-stage3	BP	ear development	23/666	6.9796823094377e-07	3.1056384587865e-05	Daam2, Ptch1, Tulp3, Rfx4, Dab1, Sox6, Dync2h1
GO:00074112	GO	A-stage3	BP	axon guidance	23/666	9.9170652064272e-07	4.05344693893477e-05	Nrxn1, Atp1a2, Dmd, Ank2, Rapgef3, Ahcyl1, Wnk1, Camk2d, Ppargc1a, Agrn, Pkd2, Htt
GO:00974852	GO	A-stage3	BP	neuron projection guidance	23/666	1.06259242968432e-06	4.22424039669586e-05	Syne1, Nrxn1, Trim9, Cspg5, Myo6, Dennd1a, Eps15, Itsn2, Atp2a2, Ophn1, Itsn1, Pclo
GO:00163582	GO	A-stage3	BP	dendrite development	25/666	2.78510887655815e-06	9.12687706169394e-05	Fgfr3, Dmd, Slc1a3, Kcna2, Serpine2, Nav2
GO:00140031	GO	A-stage3	BP	oligodendrocyte development	9/666	2.82440511342827e-06	9.1704825573658e-05	Etv4, Ptch1, Klf7, Notch1, Srsf6, Mafg
GO:00109772	GO	A-stage3	BP	negative regulation of neuron projection development	18/666	3.16573354071719e-06	9.90568236934089e-05	Phip, Atxn7, Gigyf1, Pik3r1
GO:00309004	GO	A-stage3	BP	forebrain development	29/666	3.51336073605688e-06	0.000106498747311724	Syne1, Ptprz1, Tnik, Ntrk2, Adgrb3, Prex1, Mfn1, Fat3, Nsmf, Itsn1
GO:00488392	GO	A-stage3	BP	inner ear development	20/666	3.96947315109019e-06	0.000118839165325848	Ank2, Rapgef3, Itpr2, Camk2d, Grina, Agrn, Arrb1, Atp2a2, Pkd2, Htt
GO:00104642	GO	A-stage3	BP	regulation of mesenchymal cell proliferation	9/666	4.21795489146784e-06	0.000124738300144018	Gria2, Atp1a2, Slc4a4, Slc1a2, Slc6a1, Slc1a3, Slc6a11, Slc20a1, Pkd2
GO:00068161	GO	A-stage3	BP	calcium ion transport	30/666	4.59151743526957e-06	0.000133346464437469	Atp13a4, Atp1a2, Slc4a4, Slc1a2, Slc6a1, Slc1a3, Slco1c1, Slc6a11, Slc20a1, Slc15a2, Atp2a2
GO:00330023	GO	A-stage3	BP	muscle cell proliferation	21/666	4.62523643402551e-06	0.000133526170863236	Macf1, Dclk1, Gria2, Grin2c, Dst, Ank2, Myo6, Cpeb4, Ptprz1, Nrcam, Ntrk2, Camk2g, Cadm1, Adgrl1, Abr, Sptbn1, Ptch1, Ctnnd2, Grm3, Map2, Arrb1, Dab1, Eps8, Htt, Nsmf, Pclo
GO:00506801	GO	A-stage3	BP	negative regulation of epithelial cell proliferation	16/666	5.41483168960682e-06	0.000150068192540532	Nrxn1, Gria2, Rapgef3, Ptprz1, Pcdh9, Clasp2, Apc, Ntrk2, Adgrl1, Utrn, Ptch1, Prex1, Map2, Lrp1, Agrn, Myo9a, Fry, Pclo
GO:00109591	GO	A-stage3	BP	regulation of metal ion transport	30/666	6.36318820186176e-06	0.000172188261438068	Macf1, Dclk1, Gria2, Grin2c, Dst, Ank2, Myo6, Cpeb4, Ptprz1, Nrcam, Ntrk2, Camk2g, Cadm1, Adgrl1, Abr, Sptbn1, Ptch1, Ctnnd2, Grm3, Map2, Arrb1, Dab1, Eps8, Htt, Nsmf, Pclo
GO:00456663	GO	A-stage3	BP	positive regulation of neuron differentiation	32/666	6.57807650054234e-06	0.000175294895756211	Nrxn1, Gria2, Rapgef3, Ptprz1, Pcdh9, Clasp2, Apc, Ntrk2, Adgrl1, Utrn, Ptch1, Prex1, Map2, Lrp1, Agrn, Myo9a, Pclo
GO:00020532	GO	A-stage3	BP	positive regulation of mesenchymal cell proliferation	8/666	7.85370656728596e-06	0.000201135419192673	Bcan, Nrxn1, Gabrb1, Cspg5, Slc6a1, Mdga2, Gabbr1, Slc6a11, Cdh10, Slitrk2, Gabra2, Pclo
GO:00140022	GO	A-stage3	BP	astrocyte development	8/666	9.70071582201656e-06	0.000236424481089348	Syne1, Gria2, Atp1a2, Grk3, Ptprz1, Slc1a2, Slc1a3, Ntrk2, Gabbr1, Grm3, Arrb1, Kcnn2, Lama2, Nsmf, Ophn1, Itsn1
GO:00613514	GO	A-stage3	BP	neural precursor cell proliferation	18/666	9.98257474361788e-06	0.000240873072171874	Bcan, Slc1a2, Nrcam, Kcna2, Cadm1, Camk2d, Gabbr1, Sptbn1, Map2, Trpm7
GO:00109762	GO	A-stage3	BP	positive regulation of neuron projection development	27/666	1.02336041590242e-05	0.000244497439267328	Nrxn1, Clasp2, Apc, Ptch1, Lrp1, Agrn, Myo9a
GO:00519632	GO	A-stage3	BP	regulation of synapse assembly	14/666	1.25874844903127e-05	0.000278763925927016	Nrxn1, Gria2, Rapgef3, Ptprz1, Pcdh9, Clasp2, Apc, Ntrk2, Kcna2, Adgrl1, Utrn, Ptch1, Prex1, Map2, Lrp1, Agrn, Myo9a, Ophn1, Itsn1, Pclo
GO:00486611	GO	A-stage3	BP	positive regulation of smooth muscle cell proliferation	13/666	1.27454772087353e-05	0.000279636299118043	Bcan, Nrcam, Camk2d, Map2
GO:00085441	GO	A-stage3	BP	epidermis development	24/666	1.27998470936506e-05	0.000279636299118043	Rapgef3, Myo6, Atp2a2, Pclo
GO:00722431	GO	A-stage3	BP	metanephric nephron epithelium development	6/666	1.45752190867538e-05	0.000307347011177199	Nrxn1, Gria2, Myo6, Cadm1, Abr, Gabbr1, Ptpra, Dgkb
GO:00519652	GO	A-stage3	BP	positive regulation of synapse assembly	11/666	1.6572918158897e-05	0.000340695553169869	Gria2, Hnrnpa2b1, Map2, Htt
GO:00312141	GO	A-stage3	BP	biomineral tissue development	16/666	1.71507313968308e-05	0.000343295938032578	Gria2, Gnao1, Grin2c, Grk3, Slc1a2, Slc1a3, Itpr2, Slc38a3, Pld2, Grm3
GO:00720091	GO	A-stage3	BP	nephron epithelium development	13/666	1.71910207825942e-05	0.000343295938032578	Arhgef12, Plxnb1, Sema4a, Camk2g, Camk2d, Enah, Bmpr1b, Ptch1, Pik3r1, Rgma, Sema6d
GO:00720731	GO	A-stage3	BP	kidney epithelium development	15/666	1.80125198342308e-05	0.00035657437222865	Gnao1, Gabrb1, Slc6a1, Slc38a3, Gabbr1, Slc6a11, Gabra2
GO:00486082	GO	A-stage3	BP	reproductive structure development	31/666	2.0896692776426e-05	0.000402178412562167	Gnao1, Itpr2, Camk2g, Camk2d, Bcl2, Pik3r1
GO:00486602	GO	A-stage3	BP	regulation of smooth muscle cell proliferation	16/666	2.15665593446877e-05	0.000410187501261707	Gnao1, Gabrb1, Rapgef3, Itpr2, Cyp2d22, Kcnn2
GO:0031644	GO	A-stage3	BP	regulation of nervous system process	17/666	2.42810922735265e-05	0.000447769192116364	Gria2, Gnao1, Itpr2, Camk2g, Camk2d, Arrb1
GO:00614582	GO	A-stage3	BP	reproductive system development	31/666	2.45299081604141e-05	0.00044802090031883	Itpr2, Pik3r1
GO:00074052	GO	A-stage3	BP	neuroblast proliferation	10/666	2.84876120564542e-05	0.000500597530702185	Pik3r1
GO:00363762	GO	A-stage3	BP	sodium ion export across plasma membrane	5/666	3.01945286522463e-05	0.000523012371297838	Agt, Fgfr3, Omg, Cspg5, Clu, Ntrk2, Dmd, Mt3, Hes5, Lgi4, Dag1, Lamb2, Olig1, Phgdh, Id4, Egfr, Nr1d1, Kcnj10, Lrp1, Tcf7l2, Ldlr, Wasf3, Pou3f2
GO:00486592	GO	A-stage3	BP	smooth muscle cell proliferation	16/666	3.11935492975721e-05	0.000536484801749023	Ednrb, Gpr37l1, Fgfr3, Ptn, Ntm, Atp1b2, Ptprz1, Appl2, Apoe, Cpe, Mt3, Rgma, Kank1, Xylt1, Rfx4, Ngef, Hes5, Cd38, Sox9, Spag9, Itm2c, Sema4a, Sorl1, Jam2, Sox2, Dab1, Daam2, Id4, Nr1d1, Adgrg1, Lrp1, Hes1, Sema6d, Sema4b, Fat3, Ldlr, Notch1, Sox21, Gli3, Nlgn1
GO:00104632	GO	A-stage3	BP	mesenchymal cell proliferation	9/666	3.15643244286987e-05	0.000539038639011228	Slc7a11, Sparcl1, Nrcam, Ptn, Bcan, Cadm1, Ntrk2, Prnp, Gpm6a, Nrxn1, Sparc, Slc6a1, Lrtm2, Apoe, Ndrg2, Myo6, Fzd9, Slitrk2, Pcdh17, Chchd10, Ngef, Mfn1, Mdga2, Adgrl3, Fgfr2, Gpc6, Adgrb3, Dag1, Sema4a, Farp1, Lamb2, Ctnnd2, Dgkb, Sorbs1, Plxnb1, Palld, Cyfip1, Wasf3, Nrxn2, Adgrb1, Sybu, Pik3r1, Nptn, Adgrl1, Nlgn1, Ncan
GO:0051480	GO	A-stage3	BP	regulation of cytosolic calcium ion concentration	26/666	3.2595541055352e-05	0.000548917965689088	Ednrb, Gpr37l1, Fgfr3, Ptn, Ntm, Atp1b2, Ptprz1, Appl2, Apoe, Bcl2, Mt3, Rgma, Kank1, Xylt1, Ngef, Hes5, Cd38, Sox9, Vegfa, Spag9, Itm2c, Sema4a, Sorl1, Sox2, Dab1, Daam2, Id4, Nr1d1, Adgrg1, Lrp1, Hes1, Sema6d, Sema4b, Fat3, Ldlr, Notch1, Sox21, Gli3, Nlgn1
GO:00432702	GO	A-stage3	BP	positive regulation of ion transport	24/666	3.68534510939316e-05	0.000599796100018685	Fgfr3, Omg, Nrcam, Ptprz1, Ntrk2, Dclk1, Lrtm2, Apoe, Bcl2, Lgr4, Slitrk2, Cdh11, Ccdc141, Vcl, Rgma, Bmpr1b, Ptch1, Vegfa, Fgfr2, Alcam, Dag1, Sema4a, Etv4, Lamb2, Mgll, Dab1, Metrn, Gas1, Dst, Lrp1, Lgi1, Sema6d, Sema4b, Notch1, Clasp2, Gli3, Plxnb1, Cyfip1, Cnp, Apc, Bsg, Pou3f2, Nptn
GO:00215372	GO	A-stage3	BP	telencephalon development	20/666	4.08933396974442e-05	0.000656730786531803	Slc7a11, Sparcl1, Nrcam, Ptn, Ntrk2, Prnp, Gpm6a, Nrxn1, Sparc, Lrtm2, Apoe, Fzd9, Slitrk2, Ngef, Mfn1, Mdga2, Adgrl3, Gpc6, Adgrb3, Dag1, Sema4a, Farp1, Dgkb, Sorbs1, Cyfip1, Adgrb1, Sybu, Pik3r1, Adgrl1, Nlgn1, Ncan
GO:00487322	GO	A-stage3	BP	gland development	30/666	4.10687095032031e-05	0.000657370432642029	Slc7a11, Sparcl1, Nrcam, Ptn, Ntrk2, Prnp, Gpm6a, Nrxn1, Sparc, Lrtm2, Apoe, Fzd9, Slitrk2, Ngef, Mfn1, Mdga2, Adgrl3, Gpc6, Adgrb3, Dag1, Sema4a, Farp1, Dgkb, Sorbs1, Cyfip1, Adgrb1, Pik3r1, Adgrl1, Nlgn1, Ncan
GO:00016561	GO	A-stage3	BP	metanephros development	11/666	4.58134086319019e-05	0.000698056922404824	Ednrb, Gpr37l1, Ntm, Ptprz1, Apoe, Rgma, Kank1, Xylt1, Ngef, Hes5, Cd38, Sox9, Spag9, Itm2c, Sema4a, Sox2, Dab1, Id4, Lrp1, Hes1, Sema6d, Sema4b, Fat3, Notch1, Sox21, Gli3, Nlgn1
GO:00220101	GO	A-stage3	BP	central nervous system myelination	6/666	4.59134346901318e-05	0.000698056922404824	Agt, Ednrb, S1pr1, Gja1, Atp1a2, Atp13a4, Prnp, Fxyd1, Apoe, Fam20a, Fzd9, Bcl2, Dmd, Itgav, Itpr2, Dbi, Grin2c, Cd38, Camk2d, Camk2n1, S100b, Grina, Adcyap1r1, Atp2a2, Ank2, Slc8b1, Asph, Lrp1, Lpar4, Swap70, Tmbim6, Atp1b1, Gna13, Atp2c1, Tmem165, Nptn, Fzd2, Tmco1
GO:00322911	GO	A-stage3	BP	axon ensheathment in central nervous system	6/666	4.59134346901318e-05	0.000698056922404824	Agt, Gja1, Slc39a12, Atp1a2, Prnp, Ramp1, Bcl2, Gnao1, Dmd, Itgav, Mt3, Itpr2, Dbi, Grin2c, S100a1, Camk2d, Trpm3, Pdgfrb, Adcyap1r1, Atp2a2, Ank2, Rapgef3, Slc8b1, Slc30a10, Camk2g, Asph, Slc41a1, Hes1, Magt1, Saraf, Hspa2, Tmbim6, Atp1b1, Atp2c1, Tmem165, Tmco1
GO:00722071	GO	A-stage3	BP	metanephric epithelium development	6/666	4.59134346901318e-05	0.000698056922404824	Fgfr3, Omg, Ptn, Ptprz1, Clu, Ntrk2, Qk, Psap, Hes5, S100b, Lgi4, Dag1, Jam2, Id4, Kcnj10, Tcf7l2, Cyfip1, Wasf3, Pou3f2, Abcd2
GO:00519241	GO	A-stage3	BP	regulation of calcium ion transport	21/666	4.65861017089966e-05	0.000703871007129699	Agt, Ednrb, S1pr1, Gja1, Atp1a2, Atp13a4, Prnp, Fxyd1, Apoe, Fzd9, Bcl2, Dmd, Itgav, Itpr2, Dbi, Grin2c, Cd38, Camk2d, S100b, Grina, Adcyap1r1, Atp2a2, Ank2, Slc8b1, Asph, Lrp1, Lpar4, Swap70, Tmbim6, Atp1b1, Gna13, Atp2c1, Tmem165, Nptn, Fzd2, Tmco1
GO:00605602	GO	A-stage3	BP	developmental growth involved in morphogenesis	21/666	4.65861017089966e-05	0.000703871007129699	Cadm1, Ntrk2, Gpm6a, Nrxn1, Lrtm2, Myo6, Slitrk2, Pcdh17, Mdga2, Adgrl3, Gpc6, Adgrb3, Sema4a, Farp1, Plxnb1, Nrxn2, Adgrb1, Pik3r1, Nptn, Adgrl1, Nlgn1
GO:19020032	GO	A-stage3	BP	regulation of amyloid-beta formation	7/666	5.01910633474557e-05	0.000751316843318396	Gpld1, Prnp, Nrxn1, Glud1, Bcl2, Lcat, Mt3, Mt1, Ahcyl1, Mt2, Itpkb, Cpne2, Slc30a10, Egfr, Asph, Slc41a1, S100a16, Gatm, Abat, Syt11, Kcnip3, Anxa5, Ggh, Npc1, Nlgn1
GO:00514026	GO	A-stage3	BP	neuron apoptotic process	22/666	5.15078632023961e-05	0.000757009504641275	Ednrb, F3, Gja1, Htra1, Fgfr3, Ptn, Sparc, Apoe, Glul, Cyp7b1, Rgcc, Hes5, Sox9, Ptch1, Vegfa, Fgfr2, Etv4, Il18, Sox2, Egfr, Nr1d1, Gas1, Tcf7l2, Hes1, Notch1, Ctsl, Apc, Fgfr1, Rb1, Klf9
GO:00486382	GO	A-stage3	BP	regulation of developmental growth	27/666	5.39199125679122e-05	0.000787685469742091	Ednrb, F3, Gja1, Htra1, Fgfr3, Ptn, Sparc, Apoe, Glul, Cyp7b1, Lgr4, Rgcc, Hes5, Sox9, Ptch1, Vegfa, Fgfr2, Fabp7, Etv4, Il18, Sox2, Adk, Egfr, Nr1d1, Gas1, Tcf7l2, Hes1, Notch1, Ctsl, Apc, Fgfr1, Rb1, Klf9
GO:19024302	GO	A-stage3	BP	negative regulation of amyloid-beta formation	5/666	6.28232349770596e-05	0.000890914297189296	Gjb6, Fgfr3, Cxcl14, Sdc4, Lrig1, Myo6, Bcl2, Psap, Hes5, Sox9, Prrx1, Fgfr2, Sox2, Abr, Slc9a3r1, Gas1, Hes1, Notch1, Gli3, Insig1, Trip11, Fgfr1, Fzd2
GO:00430101	GO	A-stage3	BP	camera-type eye development	25/666	6.96916329361596e-05	0.0009797229557692	Nrcam, Lrtm2, Lgr4, Ccdc141, Bmpr1b, Ptch1, Vegfa, Alcam, Dag1, Sema4a, Etv4, Lamb2, Gas1, Lrp1, Lgi1, Sema6d, Sema4b, Notch1, Gli3, Plxnb1, Cyfip1, Bsg, Nptn
GO:00303242	GO	A-stage3	BP	lung development	18/666	7.43285566942609e-05	0.00102704700845346	Nrcam, Lrtm2, Lgr4, Ccdc141, Bmpr1b, Ptch1, Vegfa, Alcam, Dag1, Sema4a, Etv4, Lamb2, Gas1, Lrp1, Lgi1, Sema6d, Sema4b, Notch1, Gli3, Plxnb1, Cyfip1, Bsg, Nptn
GO:00603481	GO	A-stage3	BP	bone development	18/666	7.43285566942609e-05	0.00102704700845346	Syne1, Ptn, Ptprz1, Ntrk2, Dclk1, Prex2, Apoe, Myo6, Ngef, Mfn1, Adgrb3, Sdc2, Farp1, Ctnnd2, Nr3c1, Prex1, Dab1, Tnik, Fat3, Tmem106b, Spire1, Cyfip1, Kidins220, Abi1, Nlgn1
GO:00610051	GO	A-stage3	BP	cell differentiation involved in kidney development	8/666	7.87825759482059e-05	0.00107936580042034	Fgfr3, Omg, Clu, Hes5, Olig1, Id4, Kcnj10, Tcf7l2, Wasf3
GO:0007204	GO	A-stage3	BP	positive regulation of cytosolic calcium ion concentration	23/666	8.45444979010767e-05	0.00114248542324524	Ntm, Ptprz1, Apoe, Rgma, Kank1, Xylt1, Ngef, Cd38, Spag9, Itm2c, Sema4a, Dab1, Lrp1, Hes1, Sema6d, Sema4b, Fat3, Nlgn1
GO:00722341	GO	A-stage3	BP	metanephric nephron tubule development	5/666	8.69131641922759e-05	0.00115804628113335	Slc7a11, Fgfr3, Atp1a2, Atp1b2, Bcan, Ntrk2, Dclk1, Slc1a2, Ccdc141, Dbi, Rfx4, Hes5, Fgfr2, Fabp7, Sox2, Dab1, Id4, Egfr, Adgrg1, Tcf7l2, Hes1, Aplp2, Notch1, Gli3, Atrx, Pou3f3, Pou3f2, Aplp1, Fgfr1
GO:00303232	GO	A-stage3	BP	respiratory tube development	18/666	8.83003757289436e-05	0.00117330636242569	Fgfr3, Cxcl14, Sdc4, Lrig1, Myo6, Psap, Hes5, Sox9, Prrx1, Fgfr2, Sox2, Abr, Slc9a3r1, Hes1, Notch1, Gli3, Insig1, Trip11, Fgfr1, Fzd2
GO:00485882	GO	A-stage3	BP	developmental cell growth	20/666	9.1378312016585e-05	0.00120430655782728	Syne1, Ptn, Arhgap5, Sox9, Vegfa, Prrx1, Fgfr2, Gas1, Fgfr1
GO:19058091	GO	A-stage3	BP	negative regulation of synapse organization	6/666	9.38708063809183e-05	0.00123380328170042	Agt, Gja1, Atp1a2, Prnp, Ramp1, Bcl2, Gnao1, Dmd, Itgav, Itpr2, Dbi, Grin2c, S100a1, Camk2d, Pdgfrb, Adcyap1r1, Atp2a2, Ank2, Rapgef3, Slc8b1, Camk2g, Asph, Hes1, Saraf, Hspa2, Tmbim6, Atp1b1, Atp2c1, Tmem165, Tmco1
GO:00019421	GO	A-stage3	BP	hair follicle development	12/666	9.47062013127426e-05	0.00124141912531568	Agt, S1pr1, Gja1, Ndrg2, Hes5, Camk2d, Vegfa, Pdgfrb, Fgfr2, Ppargc1a, Hbegf, Il18, Megf10, Egfr, Tcf7l2, Hmgcr, Notch1, Apc, Pik3r1, Fgfr1, Kcnk2
GO:00605372	GO	A-stage3	BP	muscle tissue development	29/666	9.59711219691791e-05	0.00125460900687471	Gja1, Fgfr3, Ptn, Sparc, Apoe, Rgcc, Sox9, Ptch1, Fgfr2, Etv4, Sox2, Gas1, Ctsl, Apc, Rb1, Klf9
GO:00216751	GO	A-stage3	BP	nerve development	10/666	0.000101838168389926	0.00130665374786017	Agt, Serpine2, Gja1, Atp1a2, Atp1b2, Prnp, Fxyd1, Bcl2, Nkain4, Gnao1, Dmd, Cd63, Dbi, Ahcyl1, S100a1, Camk2d, Pdgfrb, Adcyap1r1, Ank2, Rapgef3, Slc8b1, Slc30a10, Asph, Slc9a3r1, Hes1, Saraf, Kcnip3, Hspa2, Tmbim6, Atp1b1
GO:00435236	GO	A-stage3	BP	regulation of neuron apoptotic process	20/666	0.000106426000925299	0.00134769217881906	Agt, Serpine2, Ptn, Atp1b2, Acsl6, Ptprz1, Ntrk2, Apoe, Bcl2, Dmd, Mmd2, Rgma, Qk, Gprc5b, Mfn1, Vegfa, Spag9, Fut9, Sox2, Nr3c1, Dab1, Metrn, Lrp1, Tmem106b, Plxnb1, Itga6, Cyfip1, Tenm3, Kidins220, Fgfr1, Negr1, Nlgn1
GO:00725932	GO	A-stage3	BP	reactive oxygen species metabolic process	21/666	0.000109637805697458	0.00138115157826668	Syne1, Arhgap5, Sox9, Vegfa, Prrx1, Fgfr2, Gas1, Fgfr1
GO:00720802	GO	A-stage3	BP	nephron tubule development	11/666	0.000111527393873593	0.00139409242341991	Agt, Mt3, Lamb2, Egfr, Nr1d1, Lrp1, Ldlr, Pou3f2
GO:00720061	GO	A-stage3	BP	nephron development	14/666	0.000112917601674007	0.00140241594995416	Gpr37l1, Ptn, Acsl6, Ptprz1, Appl2, Fzd9, Vegfa, Fgfr2, Fabp7, Sox2, Id4, Adgrg1, Rora, Notch1, Gli3, Pou3f3, Pou3f2, Fgfr1
GO:00324692	GO	A-stage3	BP	endoplasmic reticulum calcium ion homeostasis	6/666	0.000116604737230881	0.0014321161838709	Agt, Serpine2, Ptn, Atp1b2, Acsl6, Ptprz1, Ntrk2, Apoe, Dmd, Rgma, Qk, Gprc5b, Mfn1, Vegfa, Fut9, Nr3c1, Metrn, Lrp1, Tmem106b, Plxnb1, Itga6, Cyfip1, Tenm3, Kidins220, Fgfr1, Negr1, Nlgn1
GO:00987731	GO	A-stage3	BP	skin epidermis development	12/666	0.000121989085979829	0.00146805597569587	Ntrk2, Nrxn1, Lrtm2, Slitrk2, Mdga2, Adgrl3, Gpc6, Adgrb3, Sema4a, Farp1, Adgrb1, Pik3r1, Adgrl1, Nlgn1
GO:00701671	GO	A-stage3	BP	regulation of biomineral tissue development	11/666	0.000122287549315697	0.00146805597569587	Agt, S1pr1, Gja1, Hes5, Camk2d, Vegfa, Pdgfrb, Fgfr2, Ppargc1a, Hbegf, Il18, Egfr, Hmgcr
GO:0060041	GO	A-stage3	BP	retina development in camera-type eye	15/666	0.00012992740213374	0.00154827493943155	Myo6, Bcl2, Lgr4, Dbi, Psap, Hes5, Sox9, Ptch1, Fgfr2, Etv4, Tnfrsf19, Trps1, Egfr, Asah1, Slc9a3r1, Hes1, Notch1, Sox21, Ctsl, Palld, Apc, Atp2c1, Pou3f2, Fgfr1
GO:0043588	GO	A-stage3	BP	skin development	20/666	0.000136413213318319	0.00161761389876247	Lgr4, Hes5, Sox9, Lamb2, Hes1, Pou3f3
GO:00140092	GO	A-stage3	BP	glial cell proliferation	8/666	0.000138123324599988	0.00162733643363503	Ntrk2, Nrxn1, Lrtm2, Slitrk2, Adgrl3, Adgrb3, Sema4a, Adgrb1, Pik3r1, Adgrl1, Nlgn1
GO:00605412	GO	A-stage3	BP	respiratory system development	19/666	0.000138239713537656	0.00162733643363503	S1pr1, Gja1, Fgfr3, Ptn, Fam20a, Fzd9, Lgr4, Gpm6b, Bmpr1b, Sox9, Fgfr2, Tcf7l2, Notch1, Atraid, Bmp2k, Slc20a1
GO:00614482	GO	A-stage3	BP	connective tissue development	20/666	0.000143234302526577	0.00167798639433309	Agt, Bcl2, Lgr4, Hes5, Sox9, Ptch1, Vegfa, Lamb2, Klf15, Hes1, Notch1, Gli3, Pou3f3
GO:00342051	GO	A-stage3	BP	amyloid-beta formation	7/666	0.000144660827328094	0.00168655051091648	Agt, Bcl2, Lgr4, Hes5, Sox9, Ptch1, Vegfa, Fgfr2, Lamb2, Klf15, Hes1, Notch1, Gli3, Pou3f3, Fgfr1
GO:00068142	GO	A-stage3	BP	sodium ion transport	18/666	0.000145071722739856	0.00168728502467218	Agt, Serpine2, Gja1, Htra1, Vcam1, Ptn, Mertk, Lfng, Bcl2, Cyp7b1, Lgr4, Itgav, Bmpr1b, Psap, Sox9, Vegfa, Fgfr2, Epas1, Sox2, Id4, Dhcr24, Egfr, Adgrg1, Tcf7l2, Hes1, Notch1, Ctsl, Ctsb, Atrx, Apc, Ash1l
GO:00712481	GO	A-stage3	BP	cellular response to metal ion	14/666	0.000159664347641183	0.00182205196719938	Agt, S1pr1, Gja1, Ndrg2, Hes5, Camk2d, Vegfa, Pdgfrb, Fgfr2, Ppargc1a, Hbegf, Il18, Egfr, Tcf7l2, Hmgcr, Pik3r1
GO:00507732	GO	A-stage3	BP	regulation of dendrite development	16/666	0.000180024460410658	0.00202110794674003	Agt, Ednrb, Syne1, Nrxn1, Grm3, Tmem100, Igsf11, S100b, Dag1, Mgll, Jam2, Kcnj10, Abat, Wasf3, Fgfr1, Nlgn1, Dlgap1
GO:00604853	GO	A-stage3	BP	mesenchyme development	20/666	0.000182052009508474	0.0020391506838709	Agt, Serpine2, Gja1, Htra1, Vcam1, Ptn, Mertk, Lfng, Bcl2, Cyp7b1, Lgr4, Itgav, Bmpr1b, Psap, Sox9, Vegfa, Fgfr2, Epas1, Sox2, Id4, Dhcr24, Egfr, Adgrg1, Tcf7l2, Hes1, Notch1, Ctsl, Ctsb, Atrx, Apc, Ash1l
GO:00613262	GO	A-stage3	BP	renal tubule development	11/666	0.000190330291930165	0.0021075386206879	Ptn, Acsl6, Fzd9, Vegfa, Fgfr2, Sox2, Id4, Notch1, Gli3, Fgfr1
GO:00016542	GO	A-stage3	BP	eye development	26/666	0.000191340188375426	0.00211389501963739	Slc4a4, Atp1a2, Atp1b2, Fxyd1, Atp1b1
GO:00075171	GO	A-stage3	BP	muscle organ development	26/666	0.000206187085555162	0.00223215929674673	Agt, S1pr1, Gja1, Ndrg2, Hes5, Camk2d, Vegfa, Pdgfrb, Fgfr2, Ppargc1a, Hbegf, Il18, Egfr, Tcf7l2, Hmgcr, Pik3r1
GO:0048565	GO	A-stage3	BP	digestive tract development	12/666	0.000212955372296734	0.00229009657569659	Syne1, Ptn, Arhgap5, Sox9, Vegfa, Prrx1, Fgfr2, Gas1, Fgfr1
GO:19018612	GO	A-stage3	BP	regulation of muscle tissue development	15/666	0.000214590281038967	0.00230257270583847	Agt, Ednrb, S1pr1, Gja1, Atp1a2, Prnp, Fxyd1, Fzd9, Bcl2, Dmd, Itgav, Itpr2, Dbi, Grin2c, Cd38, Camk2d, Adcyap1r1, Ank2, Slc8b1, Asph, Lrp1, Lpar4, Swap70, Tmbim6, Gna13, Fzd2
GO:01500632	GO	A-stage3	BP	visual system development	26/666	0.000222047964033453	0.00237733471426544	Agt, Atp1b2, Acsl6, Fxyd1, Slc6a1, Apoe, Dmd, Slc38a3, Dbi, Ahcyl1, S100a1, Pdgfrb, Adcyap1r1, Ank2, Rapgef3, Nr3c1, Asph, Slc9a3r1, Abat, Hspa2, Atp8a1, Arl6ip1, Gabbr1, Atp1b1
GO:00435244	GO	A-stage3	BP	negative regulation of neuron apoptotic process	15/666	0.000242030461081186	0.00255184290487772	Slc7a11, Atp1a2, Atp1b2, Bcan, Ntrk2, Slc1a2, Ccdc141, Dbi, Rfx4, Hes5, Sox2, Dab1, Id4, Egfr, Adgrg1, Hes1, Gli3, Pou3f3, Pou3f2, Fgfr1
GO:00488802	GO	A-stage3	BP	sensory system development	26/666	0.000257050444449571	0.00265455527358554	Serpine2, Gja1, Ptn, Cadm1, Arhgap5, Bcl2, Cyp7b1, Psap, Sox9, Ptch1, Vegfa, Pdgfrb, Fgfr2, Dag1, Etv4, Il18, Sox2, Nr3c1, Id4, Egfr, Slc9a3r1, Tcf7l2, Hes1, Notch1, Gli3, Apc, Tet2, Pou3f2, Ash1l, Fgfr1
GO:1901342	GO	A-stage3	BP	regulation of vasculature development	23/666	0.000257245562594888	0.00265455527358554	Bcl2, Lgr4, Hes5, Sox9, Ptch1, Pdgfrb, Lamb2, Hes1, Id3, Gli3, Pou3f3
GO:00721701	GO	A-stage3	BP	metanephric tubule development	5/666	0.000259981165307216	0.002677088432569	Fgfr3, Omg, Clu, Hes5, Id4, Kcnj10
GO:00550011	GO	A-stage3	BP	muscle cell development	16/666	0.000283063479127643	0.00283648321026667	Fgfr3, Omg, Clu, Hes5, Id4, Kcnj10
GO:20003772	GO	A-stage3	BP	regulation of reactive oxygen species metabolic process	16/666	0.000315656506767594	0.00310534291647633	Lgr4, Hes5, Sox9, Lamb2, Hes1, Pou3f3
GO:00020282	GO	A-stage3	BP	regulation of sodium ion transport	10/666	0.000322651730335533	0.00316133513561078	Agt, Gja1, Atp1a2, Prnp, Bcl2, Gnao1, Dmd, Dbi, S100a1, Camk2d, Pdgfrb, Adcyap1r1, Ank2, Rapgef3, Slc8b1, Asph, Hes1, Saraf, Hspa2, Tmbim6, Atp1b1
GO:00507702	GO	A-stage3	BP	regulation of axonogenesis	16/666	0.000333134209318039	0.00322874702629537	S1pr1, Omg, Bcan, Cadm1, Dclk1, Apoe, Vcl, Rgma, Sox9, Vegfa, Spag9, Fgfr2, Sema4a, Lamb2, Mgll, Lrp1, Sema6d, Sema4b, Notch1, Clasp2, Cyfip1
GO:00311022	GO	A-stage3	BP	neuron projection regeneration	8/666	0.000367499897606589	0.00352247925571533	Clu, Ntrk2, Prnp, Apoe, Sorl1, Tmed10, Gsap
GO:0001558	GO	A-stage3	BP	regulation of cell growth	26/666	0.000393120395331756	0.00370940450848058	Agt, Fgfr3, Ptprz1, Ntrk2, Prnp, Apoe, Fzd9, Bcl2, Mt3, Mt1, Vegfa, Ppargc1a, Il18, Cntfr, Slc30a10, Nr3c1, Cpeb4, Lrp1, Nrbp2, Kcnip3, Usp53, Rb1
GO:00709975	GO	A-stage3	BP	neuron death	25/666	0.000421524182584303	0.00392397751542009	Agt, Gja1, Fgfr3, Omg, Apoe, Bcl2, Hopx, Rgma, Ptch1, Vegfa, Spag9, Fgfr2, Sema4a, Mgll, Nr3c1, Lrp1, Tcf7l2, Sema6d, Sema4b, Notch1, Clasp2, Cyfip1, Apc, Pou3f2, Fgfr1, Sgip1, Kcnk2
GO:00218461	GO	A-stage3	BP	cell proliferation in forebrain	6/666	0.000423985653288668	0.00392429469169855	Clu, Ntrk2, Prnp, Apoe, Sorl1
GO:00466862	GO	A-stage3	BP	response to cadmium ion	6/666	0.000423985653288668	0.00392429469169855	Gja1, Fgfr3, Fjx1, Ptn, Mertk, Rorb, Ntrk2, Gpm6a, Bmpr1b, Hes5, Sox9, Vegfa, Pdgfrb, Fgfr2, Lamb2, Sox2, Egfr, Gas1, Spred1, Fat3, Gli3, Tenm3, Apc, Nectin3, Bsg
GO:00347651	GO	A-stage3	BP	regulation of ion transmembrane transport	28/666	0.00042499464735811	0.00392614102797492	Slc7a11, Fgfr3, Hsd11b1, Sparc, Hopx, Sox9, Vegfa, Pdgfrb, Fgfr2, Dag1, Epas1, Sox2, Asah1, Mmp14, Hes1, Notch1, Gli3, Fgfr1
GO:00020644	GO	A-stage3	BP	epithelial cell development	18/666	0.000455532977042063	0.00416855648802643	Gja1, Fgfr3, Cadm1, Sparc, Csgalnact1, Xylt1, Dhrs3, Sox9, Fgfr2, Ranbp3l, Mmp14, Gli3, Cbs, Plxnb1, Insig1, Trip11, Serpinh1, Abi1
GO:00705881	GO	A-stage3	BP	calcium ion transmembrane transport	19/666	0.000517091210346092	0.00465286154021994	Lgr4, Ptch1, Lamb2, Klf15, Hes1, Notch1, Gli3, Pou3f3
GO:00108821	GO	A-stage3	BP	regulation of cardiac muscle contraction by calcium ion signaling	4/666	0.000524437817792746	0.00466701544274278	Agt, Ednrb, S1pr1, Gja1, Prnp, Bcl2, Dmd, Itgav, Itpr2, Dbi, Grin2c, Cd38, Camk2d, Adcyap1r1, Ank2, Slc8b1, Asph, Lrp1, Lpar4, Swap70, Tmbim6, Gna13, Fzd2
GO:0055123	GO	A-stage3	BP	digestive system development	12/666	0.000537301897872713	0.00474665611053308	Lgr4, Hes5, Sox9, Hes1, Pou3f3
GO:00016551	GO	A-stage3	BP	urogenital system development	23/666	0.00055367328948368	0.00487250808940685	Slc7a11, Fgfr3, Hsd11b1, Sparc, Hopx, Sox9, Vegfa, Pdgfrb, Fgfr2, Dag1, Epas1, Sox2, Asah1, Mmp14, Hes1, Notch1, Gli3, Fgfr1
GO:19012144	GO	A-stage3	BP	regulation of neuron death	23/666	0.000574236669229539	0.00502716217646798	Agt, Omg, Bcan, Dclk1, Apoe, Vcl, Rgma, Camk2d, Sox9, Vegfa, Spag9, Sema4a, Lamb2, Mgll, Nr3c1, Lrp1, Sema6d, Sema4b, Clasp2, Cyfip1
GO:00162022	GO	A-stage3	BP	regulation of striated muscle tissue development	14/666	0.000583336994927733	0.00507022298458693	Ptn, Prnp, Apoe, Fzd9, Ngef, Nlgn1
GO:00604011	GO	A-stage3	BP	cytosolic calcium ion transport	14/666	0.000583336994927733	0.00507022298458693	Bcl2, Lgr4, Dbi, Sox9, Fgfr2, Tnfrsf19, Trps1, Egfr, Notch1, Sox21, Ctsl, Apc
GO:00604021	GO	A-stage3	BP	calcium ion transport into cytosol	13/666	0.000589207554944856	0.0051029582883617	Agt, S1pr1, Gja1, Nebl, Bcl2, Dmd, Camk2d, Sox9, S100b, Vegfa, Pdgfrb, Fgfr2, Ppargc1a, Megf10, Nr3c1, Csrp1, Dner, Hlf, Tcf7l2, Hmgcr, Sox6, Ddx17, Notch1, Apc, Fgfr1, Ccnt2, Rb1, Zfp950, Kcnk2
GO:00486751	GO	A-stage3	BP	axon extension	12/666	0.000612644056298731	0.00526830438483838	Serpine2, Fgfr3, Vcam1, Slc1a3, Lrig1, Dmd, Dag1, Kcna2, Hes1, Gli3
GO:00466881	GO	A-stage3	BP	response to copper ion	5/666	0.000617619692038108	0.00529232421622761	Agt, Fgfr3, Ptprz1, Ntrk2, Prnp, Apoe, Fzd9, Bcl2, Mt3, Mt1, Vegfa, Ppargc1a, Il18, Cntfr, Slc30a10, Nr3c1, Cpeb4, Lrp1, Nrbp2, Kcnip3
GO:00720012	GO	A-stage3	BP	renal system development	21/666	0.000642219992944302	0.00548374465806315	Agt, Clu, Bcl2, Prdx6, Pid1, Sirpa, Pdgfrb, Selenos, Il18, Ogt, Slc30a10, Prex1, Ddah1, Egfr, Aldh2, Rora, Prdx1, Cbs, Adgrb1, Abcd2, Clcn3
GO:00512162	GO	A-stage3	BP	cartilage development	15/666	0.000658143516998469	0.00557067374771828	Agt, Bcl2, Lgr4, Hes5, Sox9, Ptch1, Vegfa, Hes1, Notch1, Gli3, Pou3f3
GO:00718051	GO	A-stage3	BP	potassium ion transmembrane transport	15/666	0.000658143516998469	0.00557067374771828	Agt, Bcl2, Lgr4, Hes5, Sox9, Ptch1, Vegfa, Pdgfrb, Lamb2, Klf15, Hes1, Notch1, Gli3, Pou3f3
GO:00722101	GO	A-stage3	BP	metanephric nephron development	6/666	0.000670681059123107	0.00563744044496892	Bcl2, Camk2d, Grina, Atp2a2, Tmbim6, Tmco1
GO:0035418	GO	A-stage3	BP	protein localization to synapse	10/666	0.000676790314969618	0.00567894987474507	Bcl2, Lgr4, Dbi, Sox9, Fgfr2, Tnfrsf19, Trps1, Egfr, Notch1, Sox21, Ctsl, Apc
GO:00300071	GO	A-stage3	BP	cellular potassium ion homeostasis	4/666	0.000699059371531202	0.00572709113501069	S1pr1, Gja1, Fgfr3, Ptn, Fzd9, Gpm6b, Bmpr1b, Sox9, Notch1, Atraid, Bmp2k
GO:00712802	GO	A-stage3	BP	cellular response to copper ion	4/666	0.000699059371531202	0.00572709113501069	Fjx1, Ptn, Mertk, Rorb, Ntrk2, Gpm6a, Bmpr1b, Sox9, Pdgfrb, Lamb2, Sox2, Fat3, Apc, Nectin3, Bsg
GO:00486342	GO	A-stage3	BP	regulation of muscle organ development	14/666	0.000727693522727164	0.00593161947096932	Bcl2, Lgr4, Dbi, Psap, Sox9, Fgfr2, Etv4, Tnfrsf19, Trps1, Dhcr24, Egfr, Asah1, Tcf7l2, Notch1, Sox21, Ctsl, Palld, Itga6, Apc, Ash1l
GO:00308501	GO	A-stage3	BP	prostate gland development	7/666	0.000738007313685953	0.00596555911896146	Ptn, Clu, Il33, Dbi, Lgi4, Hes1, Notch1, Ufl1
GO:00311031	GO	A-stage3	BP	axon regeneration	7/666	0.000738007313685953	0.00596555911896146	Slc7a11, Fgfr3, Hsd11b1, Sparc, Hopx, Fgfrl1, Sox9, Vegfa, Pdgfrb, Fgfr2, Dag1, Epas1, Sox2, Asah1, Mmp14, Hes1, Notch1, Gli3, Fgfr1
GO:00486781	GO	A-stage3	BP	response to axon injury	8/666	0.000763326509115224	0.00612936021392192	Fgfr3, Gpld1, Csgalnact1, Bmpr1b, Hes5, Sox9, Pdgfrb, Prrx1, Ppargc1a, Sorl1, Itgb8, Trps1, Id4, Sox6, Notch1, Gli3, Cbs, Trip11, Serpinh1, Fgfr1
GO:00016571	GO	A-stage3	BP	ureteric bud development	10/666	0.000788282393656337	0.00624700916541379	Clu, Ntrk2, Prnp, Apoe, Sorl1, Tmed10, Gsap
GO:00721631	GO	A-stage3	BP	mesonephric epithelium development	10/666	0.000788282393656337	0.00624700916541379	Slc6a11, Serpine2, Slc4a4, Atp1a2, Atp1b2, Fxyd1, Slc6a1, Nkain4, Dmd, Slc38a3, Slc20a2, Ahcyl1, Camk2d, Slc13a5, Slc8b1, Slc9a3r1, Atp1b1, Slc20a1
GO:00721641	GO	A-stage3	BP	mesonephric tubule development	10/666	0.000788282393656337	0.00624700916541379	Gpld1, Prnp, Nrxn1, Mt3, Mt1, Mt2, Itpkb, Cpne2, Slc30a10, Egfr, Asph, Slc41a1, Syt11, Nlgn1
GO:00018222	GO	A-stage3	BP	kidney development	20/666	0.000884173842827846	0.00690624362652226	Syne1, Ptn, Ptprz1, Ntrk2, Apoe, Ngef, Mfn1, Adgrb3, Sdc2, Nr3c1, Prex1, Tnik, Fat3, Tmem106b, Cyfip1, Nlgn1
GO:00705701	GO	A-stage3	BP	regulation of neuron projection regeneration	6/666	0.000888555881020596	0.00690624362652226	Ednrb, Gja1, Bcl2, Tmem100, Rgcc, Sox9, Vegfa, Fgfr2, Dag1, Sema4a, Ranbp3l, Tcf7l2, Hes1, Spred1, Sema6d, Sema4b, Ddx17, Notch1, Clasp2, Fgfr1
GO:00605381	GO	A-stage3	BP	skeletal muscle organ development	15/666	0.000891415661753352	0.00691738553520601	Agt, Bcl2, Lgr4, Hes5, Sox9, Ptch1, Vegfa, Hes1, Notch1, Gli3, Pou3f3
GO:00068821	GO	A-stage3	BP	cellular zinc ion homeostasis	5/666	0.000895267663771218	0.00692511669743286	Gja1, Fgfr3, Fjx1, Ptn, Mertk, Rorb, Ntrk2, Gpm6a, Bcl2, Bmpr1b, Hes5, Sox9, Vegfa, Pdgfrb, Fgfr2, Lamb2, Sox2, Egfr, Gas1, Spred1, Fat3, Gli3, Tenm3, Apc, Nectin3, Bsg
GO:00352651	GO	A-stage3	BP	organ growth	15/666	0.000936396845736613	0.00707402601529996	S1pr1, Gja1, Bcl2, Dmd, Fgfrl1, S100b, Fgfr2, Dag1, Cntfr, Megf10, Nr3c1, Dner, Hlf, Tcf7l2, Hmgcr, Sox6, Id3, Ddx17, Notch1, Apc, Adgrb1, Fgfr1, Ccnt2, Rb1, Fzd2, Kcnk2
GO:19012153	GO	A-stage3	BP	negative regulation of neuron death	17/666	0.000941668271918293	0.00709175639565795	Ednrb, Fgfr3, Bcl2, Lgr4, Rarres2, Fgfr2, Egfr, Tcf7l2, Hes1, Notch1, Gli3, Rb1
GO:00506791	GO	A-stage3	BP	positive regulation of epithelial cell proliferation	15/666	0.000983282542867592	0.00737237036429317	Gja1, Bcl2, S100b, Fgfr2, Ppargc1a, Megf10, Nr3c1, Tcf7l2, Hmgcr, Sox6, Ddx17, Notch1, Apc, Fgfr1, Kcnk2
GO:00018231	GO	A-stage3	BP	mesonephros development	10/666	0.000983489407360347	0.00737237036429317	Gja1, Fgfr3, Fjx1, Ptn, Mertk, Rorb, Ntrk2, Gpm6a, Bcl2, Bmpr1b, Hes5, Sox9, Vegfa, Pdgfrb, Fgfr2, Lamb2, Sox2, Egfr, Gas1, Spred1, Fat3, Gli3, Tenm3, Apc, Nectin3, Bsg
GO:0034767	GO	A-stage3	BP	positive regulation of ion transmembrane transport	14/666	0.00100021627404219	0.00748618661898861	Agt, Ptprz1, Ntrk2, Apoe, Fzd9, Bcl2, Mt3, Mt1, Vegfa, Ppargc1a, Cntfr, Slc30a10, Cpeb4, Lrp1, Nrbp2
GO:00219873	GO	A-stage3	BP	cerebral cortex development	10/666	0.00105673367315604	0.0078366335088789	Gja1, Fgfr3, Fjx1, Ptn, Mertk, Rorb, Ntrk2, Gpm6a, Bcl2, Bmpr1b, Hes5, Sox9, Vegfa, Pdgfrb, Fgfr2, Lamb2, Sox2, Egfr, Gas1, Spred1, Fat3, Gli3, Tenm3, Apc, Nectin3, Bsg
GO:0055017	GO	A-stage3	BP	cardiac muscle tissue growth	10/666	0.00105673367315604	0.0078366335088789	Agt, F3, Slc39a12, Ptn, Sash1, Sparc, Tlr3, Glul, Tmem100, S100a1, Rgcc, Vegfa, Adgrb3, Emp2, Sema4a, Rapgef3, Itgb8, Ddah1, Spred1, Notch1, Tjp1, Mtdh, Adgrb1
GO:00550691	GO	A-stage3	BP	zinc ion homeostasis	5/666	0.00106454221301912	0.00784654974641751	Lgr4, Hes5, Sox9, Hes1, Pou3f3
GO:1904861	GO	A-stage3	BP	excitatory synapse assembly	5/666	0.00106454221301912	0.00784654974641751	Agt, Nebl, Bcl2, Dmd, Camk2d, Vegfa, Pdgfrb, Atp2a2, Ank2, Megf10, Nr3c1, Csrp1, Dner, Hes1, Notch1, Tmod2
GO:00515921	GO	A-stage3	BP	response to calcium ion	11/666	0.00112403693248795	0.00822259294504758	Agt, Clu, Bcl2, Pid1, Sirpa, Pdgfrb, Selenos, Il18, Ogt, Slc30a10, Ddah1, Egfr, Aldh2, Adgrb1, Abcd2, Clcn3
GO:00613871	GO	A-stage3	BP	regulation of extent of cell growth	11/666	0.00112403693248795	0.00822259294504758	Serpine2, Atp1a2, Atp1b2, Fxyd1, Nkain4, Dmd, Ahcyl1, Camk2d, Slc9a3r1, Atp1b1
GO:00147061	GO	A-stage3	BP	striated muscle tissue development	25/666	0.00117633418632842	0.00842720945892589	Omg, Ntrk2, Apoe, Rgma, Vegfa, Sema4a, Mgll, Dab1, Metrn, Lrp1, Sema6d, Sema4b, Clasp2, Plxnb1, Cyfip1, Pou3f2
GO:0007422	GO	A-stage3	BP	peripheral nervous system development	8/666	0.00121503422978687	0.00869161654051081	Omg, Ptn, Bcl2, Rgma, Xylt1, Prrx1, Lamb2, Lrp1
GO:00324121	GO	A-stage3	BP	regulation of ion transmembrane transporter activity	17/666	0.00132537216905352	0.00932569802880558	Agt, Serpine2, Gja1, Omg, Cd81, Apoe, Fam107a, Bcl2, Rgma, Cd38, Vegfa, Spag9, Sema4a, Hbegf, Mgll, Nr3c1, Egfr, Gas1, Mmp14, Lrp1, Lgi1, Sema6d, Sema4b, Clasp2, Cyfip1, Rb1
GO:00486401	GO	A-stage3	BP	negative regulation of developmental growth	11/666	0.00135758216604457	0.00951484610594823	Agt, Slc7a11, Fgfr3, Ptprz1, Clu, Ntrk2, Prnp, Apoe, Fzd9, Bcl2, Mt3, Mt1, Vegfa, Ppargc1a, Sorl1, Il18, Cntfr, Slc30a10, Nr3c1, Cpeb4, Lrp1, Nrbp2, Kcnip3, Usp53, Rb1
GO:0042551	GO	A-stage3	BP	neuron maturation	7/666	0.00140980489981928	0.00979592229817121	Fgfr2, Fabp7, Gli3, Pou3f3, Pou3f2, Fgfr1
GO:00432712	GO	A-stage3	BP	negative regulation of ion transport	13/666	0.00152242977969507	0.0104438252213877	Prnp, Mt3, Mt1, Mt2, Egfr, Npc1
GO:00068131	GO	A-stage3	BP	potassium ion transport	16/666	0.00154670654157096	0.0105953767325129	Agt, Gja1, Kcnj16, Atp1a2, Atp1b2, Acsl6, Prnp, Fxyd1, Nrxn1, Kcnd2, Dmd, Cd63, Dbi, Ahcyl1, S100a1, Camk2d, Ppargc1a, Ank2, Kcna2, Rapgef3, Kcnj10, Asph, Slc9a3r1, Kcnip3, Hspa2, Arl6ip1, Atp1b1, Nlgn1
GO:0003407	GO	A-stage3	BP	neural retina development	8/666	0.00157461911172671	0.0107562009744712	Agt, Gja1, Fgfr3, Dmd, Vcl, Psap, Sox9, Vegfa, Fgfr2, Arhgef26, Lamb2, Rapgef3, Slc9a3r1, Notch1, Palld, Atrx, Tjp1, Fgfr1
GO:20003792	GO	A-stage3	BP	positive regulation of reactive oxygen species metabolic process	10/666	0.0015956531533349	0.0108727246205785	Atp1a2, Prnp, Dmd, Itgav, Itpr2, Dbi, Grin2c, S100a1, Camk2d, Atp2a2, Ank2, Rapgef3, Slc8b1, Asph, Hspa2, Atp1b1, Atp2c1, Tmem165, Tmco1
GO:00459261	GO	A-stage3	BP	negative regulation of growth	17/666	0.00162673822949048	0.0110654704250053	Dmd, Atp2a2, Ank2, Atp1b1
GO:00097911	GO	A-stage3	BP	post-embryonic development	11/666	0.00162953369071069	0.0110689613444634	Ednrb, Fgfr3, Bcl2, Lgr4, Rarres2, Fgfr2, Egfr, Tcf7l2, Hes1, Notch1, Gli3, Rb1
GO:00459271	GO	A-stage3	BP	positive regulation of growth	19/666	0.00170583773861931	0.0114527920753615	Agt, Bcl2, Cyp7b1, Lgr4, Psap, Hes5, Sox9, Ptch1, Vegfa, Pdgfrb, Fgfr2, Lamb2, Id4, Klf15, Hes1, Id3, Notch1, Gli3, Apc, Tet2, Pou3f3, Fgfr1, Zfp950
GO:00550751	GO	A-stage3	BP	potassium ion homeostasis	5/666	0.00171516145359928	0.0114527920753615	Agt, Slc7a11, Fgfr3, Ptprz1, Clu, Ntrk2, Prnp, Apoe, Fzd9, Bcl2, Mt3, Mt1, Vegfa, Ppargc1a, Sorl1, Il18, Cntfr, Slc30a10, Nr3c1, Cpeb4, Lrp1, Nrbp2, Kcnip3
GO:00601191	GO	A-stage3	BP	inner ear receptor cell development	7/666	0.00171673811109027	0.0114527920753615	Gja1, Bcl2, S100b, Fgfr2, Megf10, Nr3c1, Tcf7l2, Hmgcr, Sox6, Ddx17, Notch1, Apc, Fgfr1, Kcnk2
GO:19901381	GO	A-stage3	BP	neuron projection extension	14/666	0.00172334837572066	0.011481098382205	Prnp, Bcl2, Dmd, Itgav, Itpr2, Dbi, Grin2c, Camk2d, Adcyap1r1, Atp2a2, Ank2, Slc8b1, Asph, Tmbim6
GO:00107661	GO	A-stage3	BP	negative regulation of sodium ion transport	4/666	0.00181280370591763	0.0118972908981062	Prnp, Bcl2, Dmd, Itgav, Itpr2, Dbi, Grin2c, Camk2d, Adcyap1r1, Ank2, Slc8b1, Asph, Tmbim6
GO:0072578	GO	A-stage3	BP	neurotransmitter-gated ion channel clustering	4/666	0.00181280370591763	0.0118972908981062	Dclk1, Apoe, Vcl, Vegfa, Sema4a, Lamb2, Mgll, Lrp1, Sema6d, Sema4b, Clasp2, Cyfip1
GO:00215433	GO	A-stage3	BP	pallium development	12/666	0.00188082656956539	0.0122278939174157	Prnp, Lcat, Mt3, Mt1, Mt2
GO:00328351	GO	A-stage3	BP	glomerulus development	7/666	0.00188845933826092	0.0122446895595795	Agt, Bcl2, Lgr4, Psap, Hes5, Sox9, Ptch1, Vegfa, Pdgfrb, Fgfr2, Lamb2, Klf15, Hes1, Id3, Notch1, Gli3, Apc, Tet2, Pou3f3, Fgfr1, Zfp950
GO:1902473	GO	A-stage3	BP	regulation of protein localization to synapse	5/666	0.00198564714090515	0.0128234202841411	Fgfr3, Gpld1, Csgalnact1, Bmpr1b, Hes5, Sox9, Prrx1, Itgb8, Trps1, Sox6, Gli3, Cbs, Trip11, Serpinh1, Fgfr1
GO:0060419	GO	A-stage3	BP	heart growth	10/666	0.0020652037133402	0.0132665404101986	Kcnj16, Atp1a2, Atp1b2, Slc1a3, Prnp, Kcnd2, Cd63, Ank2, Kcna2, Rapgef3, Kcnj10, Kcnip3, Atp1b1, Kcnn2, Kcnk2
GO:20001773	GO	A-stage3	BP	regulation of neural precursor cell proliferation	10/666	0.0020652037133402	0.0132665404101986	Lgr4, Hes5, Sox9, Pdgfrb, Lamb2, Hes1
GO:00487361	GO	A-stage3	BP	appendage development	14/666	0.00207609060670324	0.0133012410072797	Nrxn1, Grin2c, Gpc6, Dag1, Tnik, Lgi1, Nrxn2, Nptn, Nlgn1, Dlgap1
GO:00601731	GO	A-stage3	BP	limb development	14/666	0.00207609060670324	0.0133012410072797	Atp1a2, Atp1b2, Camk2d, Atp1b1
GO:00068831	GO	A-stage3	BP	cellular sodium ion homeostasis	4/666	0.0022152990660803	0.013935409170544	Prnp, Mt3, Mt1, Mt2
GO:00480081	GO	A-stage3	BP	platelet-derived growth factor receptor signaling pathway	7/666	0.00227159125145442	0.0141974453215901	Gja1, Bcl2, S100b, Fgfr2, Megf10, Nr3c1, Tcf7l2, Hmgcr, Sox6, Ddx17, Notch1, Apc, Fgfr1, Kcnk2
GO:1902305	GO	A-stage3	BP	regulation of sodium ion transmembrane transport	7/666	0.00227159125145442	0.0141974453215901	Cyp7b1, Psap, Sox9, Fgfr2, Id4, Notch1, Apc
GO:0033689	GO	A-stage3	BP	negative regulation of osteoblast proliferation	3/666	0.00239244966727509	0.0145588216891897	Omg, Ptn, Bcl2, Rgma, Xylt1, Lamb2, Lrp1
GO:0014044	GO	A-stage3	BP	Schwann cell development	5/666	0.00261808799713292	0.0156183601304977	Fgfr3, Omg, Ptn, Bcl2, Rgma, Xylt1, Lamb2, Lrp1
GO:00031581	GO	A-stage3	BP	endothelium development	10/666	0.00264017725270777	0.0157307858423006	Agt, Bcl2, Lgr4, Sox9, Ptch1, Vegfa, Fgfr2, Hes1, Gli3, Fgfr1
GO:00357252	GO	A-stage3	BP	sodium ion transmembrane transport	11/666	0.00272293534129279	0.0161643040456182	Agt, Bcl2, Lgr4, Sox9, Ptch1, Vegfa, Fgfr2, Hes1, Gli3, Fgfr1
GO:19018631	GO	A-stage3	BP	positive regulation of muscle tissue development	8/666	0.00274287548454778	0.0162231050000692	Agt, Bcl2, Lgr4, Sox9, Ptch1, Vegfa, Fgfr2, Hes1, Gli3, Fgfr1
GO:00105221	GO	A-stage3	BP	regulation of calcium ion transport into cytosol	9/666	0.00276325356678541	0.0162840580788691	Agt, Bcl2, Lgr4, Hes5, Sox9, Ptch1, Vegfa, Pdgfrb, Fgfr2, Lamb2, Klf15, Hes1, Id3, Notch1, Gli3, Apc, Tet2, Pou3f3, Fgfr1, Zfp950
GO:00720892	GO	A-stage3	BP	stem cell proliferation	11/666	0.00287421807556878	0.016917424352559	Omg, Ptn, Rgma, Xylt1, Prrx1, Lrp1
GO:0070169	GO	A-stage3	BP	positive regulation of biomineral tissue development	6/666	0.00289226117751756	0.0169824052190801	Bcl2, Dmd, Fgfrl1, S100b, Dag1, Cntfr, Megf10, Dner, Hlf, Tcf7l2, Hmgcr, Ddx17, Notch1, Ccnt2, Rb1
GO:19034092	GO	A-stage3	BP	reactive oxygen species biosynthetic process	10/666	0.00315022969086072	0.0182977413181731	Slc39a12, Mt3, Mt1, Mt2, Slc30a10
GO:19023071	GO	A-stage3	BP	positive regulation of sodium ion transmembrane transport	4/666	0.00319688211808092	0.0183901451926057	Agt, S1pr1, Gja1, Bcl2, Psap, Camk2d, Sox9, Pdgfrb, Fgfr2, Nr3c1, Tcf7l2, Notch1, Apc, Fgfr1, Kcnk2
GO:0030901	GO	A-stage3	BP	midbrain development	6/666	0.00320026444176479	0.0183901451926057	Agt, Slc7a11, Ptprz1, Ntrk2, Apoe, Fzd9, Bcl2, Mt3, Mt1, Vegfa, Ppargc1a, Sorl1, Cntfr, Slc30a10, Cpeb4, Lrp1, Nrbp2
GO:0060043	GO	A-stage3	BP	regulation of cardiac muscle cell proliferation	6/666	0.00320026444176479	0.0183901451926057	F3, Htra1, Fgfr3, Ptn, Glul, Cyp7b1, Sox9, Vegfa, Fgfr2, Il18, Egfr, Gas1, Tcf7l2, Notch1, Fgfr1
GO:00970841	GO	A-stage3	BP	vascular associated smooth muscle cell development	3/666	0.00322019588890347	0.0183957008965628	Agt, Bcl2, Lgr4, Sox9, Ptch1, Vegfa, Fgfr2, Hes1, Gli3, Fgfr1
GO:0010573	GO	A-stage3	BP	vascular endothelial growth factor production	5/666	0.00338492420833393	0.0192010320589703	Agt, Atp1b2, Acsl6, Fxyd1, Dmd, Dbi, S100a1, Ank2, Rapgef3, Asph, Slc9a3r1, Hspa2, Arl6ip1, Atp1b1
GO:00486791	GO	A-stage3	BP	regulation of axon regeneration	5/666	0.00338492420833393	0.0192010320589703	Ntrk2, Ccdc141, Sox2, Dab1, Egfr, Adgrg1, Gli3, Pou3f3, Pou3f2, Fgfr1
GO:2000171	GO	A-stage3	BP	negative regulation of dendrite development	5/666	0.00338492420833393	0.0192010320589703	Agt, S1pr1, Gja1, Camk2d, Fgfr2, Nr3c1, Notch1, Apc, Fgfr1, Kcnk2
GO:19034262	GO	A-stage3	BP	regulation of reactive oxygen species biosynthetic process	9/666	0.00357223384578019	0.020075705854037	Slc39a12, Mt3, Mt1, Mt2, Slc30a10
GO:00712762	GO	A-stage3	BP	cellular response to cadmium ion	4/666	0.00378358155123351	0.021067932624374	Nrxn1, Sema4a, Nrxn2, Nptn, Nlgn1
GO:20001794	GO	A-stage3	BP	positive regulation of neural precursor cell proliferation	7/666	0.00378658227055954	0.021067932624374	Gpld1, Nrxn1, Ahcyl1, Itpkb, Cpne2, Egfr, Asph, S100a16, Syt11, Anxa5, Nlgn1
GO:00309022	GO	A-stage3	BP	hindbrain development	12/666	0.0038005657220584	0.021067932624374	Omg, Apoe, Rgma, Vegfa, Sema4a, Mgll, Lrp1, Sema6d, Sema4b, Clasp2, Cyfip1
GO:0060840	GO	A-stage3	BP	artery development	9/666	0.00380091567965511	0.021067932624374	Agt, S1pr1, Gja1, Nebl, Bcl2, Dmd, Camk2d, S100b, Vegfa, Pdgfrb, Fgfr2, Megf10, Nr3c1, Dner, Hlf, Tcf7l2, Hmgcr, Sox6, Ddx17, Notch1, Apc, Fgfr1, Ccnt2, Rb1, Kcnk2
GO:00140311	GO	A-stage3	BP	mesenchymal cell development	8/666	0.00392702979519382	0.0216187224820545	Agt, Ednrb, Ntrk2, Dmd, Lgi4, Dag1, Lamb2, Pou3f2
GO:00018851	GO	A-stage3	BP	endothelial cell development	7/666	0.00409966524402306	0.0224670920152676	Atp1a2, Atp1b2, Prnp, Fxyd1, Nrxn1, Dmd, Ahcyl1, S100a1, Camk2d, Ppargc1a, Ank2, Rapgef3, Asph, Slc9a3r1, Hspa2, Atp1b1, Nlgn1
GO:00607671	GO	A-stage3	BP	epithelial cell proliferation involved in prostate gland development	3/666	0.00420311913494937	0.02266069151139	Gja1, Fgfr3, Rgma, Ptch1, Spag9, Sema4a, Tcf7l2, Sema6d, Sema4b, Apc, Kcnk2
GO:20006491	GO	A-stage3	BP	regulation of sodium ion transmembrane transporter activity	6/666	0.00427142698755322	0.0229672071947152	Ednrb, Nrcam, Nrxn1, Bcl2, Lgi4, Adgrb3, Rb1
GO:0097120	GO	A-stage3	BP	receptor localization to synapse	7/666	0.00478418688460389	0.0250305354803979	Serpine2, Atp1a2, Apoe, Bcl2, Gnao1, Gpm6b, Camk2d, Slc9a3r1, Hes1, Abat, Syt11, Gabbr1, Tmbim6
GO:0030516	GO	A-stage3	BP	regulation of axon extension	9/666	0.00512146415247957	0.0265658835716855	Kcnj16, Atp1a2, Atp1b2, Slc1a3, Prnp, Fxyd1, Kcnd2, Cd63, Ank2, Kcna2, Rapgef3, Kcnj10, Kcnip3, Atp1b1, Kcnn2, Kcnk2
GO:00459952	GO	A-stage3	BP	regulation of embryonic development	10/666	0.00516397092587837	0.0266880427215089	Fjx1, Ptn, Rorb, Ntrk2, Gpm6a, Sox9, Fat3, Bsg
GO:00550761	GO	A-stage3	BP	transition metal ion homeostasis	10/666	0.00516397092587837	0.0266880427215089	Agt, Clu, Pid1, Pdgfrb, Il18, Ogt, Ddah1, Egfr, Adgrb1, Clcn3
GO:0061213	GO	A-stage3	BP	positive regulation of mesonephros development	4/666	0.00516702517845295	0.0266880427215089	Agt, Serpine2, Gja1, Fgfr3, Bcl2, Rgma, Ptch1, Spag9, Sema4a, Gas1, Tcf7l2, Sema6d, Sema4b, Notch1, Apc, Rb1, Kcnk2
GO:1902683	GO	A-stage3	BP	regulation of receptor localization to synapse	4/666	0.00516702517845295	0.0266880427215089	Selenop, Bcl2, Vegfa, Fgfr2, Tcf7l2, Sox6, Atrx, Tet2, Ash1l, Kmt2a, Zfp950
GO:00712941	GO	A-stage3	BP	cellular response to zinc ion	3/666	0.00534908724059412	0.0271371057707965	Agt, Cd81, Apoe, Bcl2, Hopx, Cd38, Vegfa, Fgfr2, Hbegf, Nr3c1, Egfr, Mmp14, Lrp1, Lgi1, Notch1, Cyfip1, Pou3f2, Fgfr1, Sgip1
GO:00716791	GO	A-stage3	BP	commissural neuron axon guidance	3/666	0.00534908724059412	0.0271371057707965	Atp1a2, Atp1b2, Camk2d, Kcnj10, Atp1b1
GO:00995581	GO	A-stage3	BP	maintenance of synapse structure	3/666	0.00534908724059412	0.0271371057707965	Sdc4, Hes5, Slc9a3r1, Hes1, Trip11, Fgfr1, Fzd2
GO:20006501	GO	A-stage3	BP	negative regulation of sodium ion transmembrane transporter activity	3/666	0.00534908724059412	0.0271371057707965	Bcan, Dclk1, Apoe, Vcl, Vegfa, Spag9, Sema4a, Lamb2, Mgll, Lrp1, Sema6d, Sema4b, Clasp2, Cyfip1
GO:1901021	GO	A-stage3	BP	positive regulation of calcium ion transmembrane transporter activity	5/666	0.00538144406180062	0.0271875038538886	Serpine2, Atp1a2, Camk2d, Slc9a3r1
GO:19026922	GO	A-stage3	BP	regulation of neuroblast proliferation	5/666	0.00538144406180062	0.0271875038538886	Slc7a11, Nrxn1, Apoe, Nlgn1
GO:0097553	GO	A-stage3	BP	calcium ion transmembrane import into cytosol	10/666	0.00572478556586319	0.028712730087318	Bcan, Ntrk2, Ccdc141, Sox2, Dab1, Id4, Egfr, Adgrg1, Gli3, Pou3f3, Pou3f2, Fgfr1
GO:0060021	GO	A-stage3	BP	roof of mouth development	8/666	0.00620464911396076	0.030274193362887	Bcl2, Lgr4, Pdgfrb, Lamb2, Klf15, Hes1, Notch1
GO:00712771	GO	A-stage3	BP	cellular response to calcium ion	7/666	0.00640714262912624	0.031105747498761	Gpc6, Dag1, Tnik, Nptn, Nlgn1
GO:00075281	GO	A-stage3	BP	neuromuscular junction development	6/666	0.00661322724973746	0.0316599103719576	Agt, S1pr1, Gja1, Camk2d, Fgfr2, Nr3c1, Notch1, Apc, Fgfr1, Kcnk2
GO:00107651	GO	A-stage3	BP	positive regulation of sodium ion transport	5/666	0.00664052065966542	0.0316599103719576	Gpr37l1, Ptn, Ptprz1, Appl2, Fzd9, Vegfa, Sox2, Adgrg1, Notch1, Gli3
GO:0035791	GO	A-stage3	BP	platelet-derived growth factor receptor-beta signaling pathway	3/666	0.00666490071953993	0.0316599103719576	Slc7a11, Gja1, Bmpr1b, Sox9, Ptch1, Prrx1, Fgfr2, Asph, Gas1, Notch1, Gli3, Itga6, Atrx, Fgfr1
GO:0060736	GO	A-stage3	BP	prostate gland growth	3/666	0.00666490071953993	0.0316599103719576	Slc7a11, Gja1, Bmpr1b, Sox9, Ptch1, Prrx1, Fgfr2, Asph, Gas1, Notch1, Gli3, Itga6, Atrx, Fgfr1
GO:0072224	GO	A-stage3	BP	metanephric glomerulus development	3/666	0.00666490071953993	0.0316599103719576	Agt, Atp1a2, Atp1b2, Atp1b1
GO:19023061	GO	A-stage3	BP	negative regulation of sodium ion transmembrane transport	3/666	0.00666490071953993	0.0316599103719576	F3, Vegfa, Pdgfrb, Slc9a3r1, Lrp1, Clasp2, Zfp950
GO:1904396	GO	A-stage3	BP	regulation of neuromuscular junction development	3/666	0.00666490071953993	0.0316599103719576	Atp1a2, Atp1b2, Fxyd1, Dmd, Camk2d, Slc9a3r1, Atp1b1
GO:00020521	GO	A-stage3	BP	positive regulation of neuroblast proliferation	4/666	0.00685337381486682	0.0323180515117704	Bcl2, Plxnb1, Atraid
GO:00336881	GO	A-stage3	BP	regulation of osteoblast proliferation	4/666	0.00685337381486682	0.0323180515117704	Ntrk2, Lgi4, Dag1, Lamb2, Pou3f2
GO:1901018	GO	A-stage3	BP	positive regulation of potassium ion transmembrane transporter activity	4/666	0.00685337381486682	0.0323180515117704	Agt, Dmd, Tmem100, Vcl, Vegfa, Arhgef26, Rapgef3, Notch1, Tjp1, Bsg
GO:0014855	GO	A-stage3	BP	striated muscle cell proliferation	7/666	0.00687008476466706	0.0323180515117704	Slc6a11, Slc4a4, Atp1a2, Atp1b2, Fxyd1, Slc6a1, Dmd, Camk2d, Slc8b1, Slc9a3r1, Atp1b1
GO:00609761	GO	A-stage3	BP	coronary vasculature development	7/666	0.00687008476466706	0.0323180515117704	Gja1, Bcl2, Fgfr2, Ppargc1a, Nr3c1, Hmgcr, Notch1, Fgfr1
GO:1904018	GO	A-stage3	BP	positive regulation of vasculature development	13/666	0.00699504156501402	0.0328421603004046	Prnp, Bcl2, Dmd, Dbi, Camk2d, Adcyap1r1, Ank2, Asph, Tmbim6
GO:1903169	GO	A-stage3	BP	regulation of calcium ion transmembrane transport	11/666	0.0072763843274721	0.034097066655304	Gja1, Ptn, Acsl6, Fzd9, Vegfa, Fgfr2, Sox2, Id4, Notch1, Gli3, Fgfr1
GO:0055021	GO	A-stage3	BP	regulation of cardiac muscle tissue growth	7/666	0.00735739026714748	0.03434392954347	Fgfr3, Ptn, Fzd9, Gpm6b, Bmpr1b, Atraid
GO:0021761	GO	A-stage3	BP	limbic system development	8/666	0.00744103426025648	0.0347009770790807	Agt, Clu, Sirpa, Ogt, Slc30a10, Ddah1, Rora, Adgrb1, Abcd2, Clcn3
GO:0048286	GO	A-stage3	BP	lung alveolus development	6/666	0.00777043173621077	0.0360637262398299	Atp1b2, Fxyd1, Dmd, Atp1b1
GO:0061217	GO	A-stage3	BP	regulation of mesonephros development	4/666	0.00781817908184145	0.0361814585371479	Fgfr3, Rfx4, Fgfr2, Hes1, Aplp2, Fgfr1
GO:00219534	GO	A-stage3	BP	central nervous system neuron differentiation	14/666	0.00789037267948104	0.0363485869093273	Gja1, Fgfr2, Notch1, Apc, Fgfr1, Kcnk2
GO:00995871	GO	A-stage3	BP	inorganic ion import across plasma membrane	8/666	0.00789176536402508	0.0363485869093273	Vegfa, Hes1, Notch1
GO:00220372	GO	A-stage3	BP	metencephalon development	9/666	0.00794259437152931	0.0364561641855448	Aqp4, Ndrg2, Adgrg1, Rora, Bsg
GO:00466201	GO	A-stage3	BP	regulation of organ growth	9/666	0.00794259437152931	0.0364561641855448	Omg, Ptn, Rgma, Xylt1, Lrp1
GO:0010839	GO	A-stage3	BP	negative regulation of keratinocyte proliferation	3/666	0.00815636105654213	0.0367301310345676	Ptprz1, Apoe, Ngef, Fat3, Nlgn1
GO:0060742	GO	A-stage3	BP	epithelial cell differentiation involved in prostate gland development	3/666	0.00815636105654213	0.0367301310345676	Agt, Clu, Sirpa, Ogt, Slc30a10, Ddah1, Adgrb1, Abcd2, Clcn3
GO:00702961	GO	A-stage3	BP	sarcoplasmic reticulum calcium ion transport	4/666	0.00886805946938753	0.0394587967215867	Mt3, Mt1, Mt2, Egfr
GO:0090184	GO	A-stage3	BP	positive regulation of kidney development	5/666	0.00889510897766141	0.0394705201662011	Gpr37l1, Fzd9, Vegfa, Sox2, Adgrg1, Notch1, Gli3
GO:1901019	GO	A-stage3	BP	regulation of calcium ion transmembrane transporter activity	7/666	0.00897288929418008	0.039742934316688	Serpine2, Gpr37l1, Atp1b2, Nrxn1, Bcl2, Rfx4, Psap, Dab1, Gas1, Rora, Hes1, Cbs
GO:0060038	GO	A-stage3	BP	cardiac muscle cell proliferation	6/666	0.00906669031361707	0.0400122365978551	Apoe, Vegfa, Pdgfrb, Prrx1, Lrp1, Hes1, Ldlr, Notch1, Gli3
GO:19034282	GO	A-stage3	BP	positive regulation of reactive oxygen species biosynthetic process	6/666	0.00906669031361707	0.0400122365978551	Ednrb, Bcl2, Sox9, Sema4a, Hes1, Sema6d, Sema4b, Notch1
GO:0055024	GO	A-stage3	BP	regulation of cardiac muscle tissue development	8/666	0.00936729051228696	0.041114352022255	Agt, Dmd, Vcl, Vegfa, Arhgef26, Rapgef3, Tjp1
GO:00458441	GO	A-stage3	BP	positive regulation of striated muscle tissue development	7/666	0.00956504016605592	0.0417180259041108	Sox9, Notch1, Apc
GO:00486361	GO	A-stage3	BP	positive regulation of muscle organ development	7/666	0.00956504016605592	0.0417180259041108	Atp1a2, Fxyd1, Dmd, Camk2d, Slc9a3r1, Atp1b1
GO:1904427	GO	A-stage3	BP	positive regulation of calcium ion transmembrane transport	7/666	0.00956504016605592	0.0417180259041108	Nrxn1, Gpc6, Dag1, Tnik, Lgi1, Nptn, Nlgn1
GO:00486391	GO	A-stage3	BP	positive regulation of developmental growth	13/666	0.00979989087744619	0.0422209279055394	Apoe, Vegfa, Sema4a, Mgll, Lrp1, Sema6d, Sema4b, Clasp2, Cyfip1
GO:0061000	GO	A-stage3	BP	negative regulation of dendritic spine development	3/666	0.00982833558873278	0.0422209279055394	Gja1, Lfng, Hes5, Dag1, Hes1, Notch1, Clasp2, Gli3, Fgfr1, Fzd2
GO:00469161	GO	A-stage3	BP	cellular transition metal ion homeostasis	8/666	0.00990203504672949	0.0424247967991502	Slc39a12, Prnp, Mt3, Mt1, Mt2, Epas1, Slc30a10, Aplp2, Slc22a17, Atp2c1
GO:00075191	GO	A-stage3	BP	skeletal muscle tissue development	12/666	0.0108959385085985	0.0461531019796531	Agt, Lgr4, Sox9, Vegfa
GO:0000041	GO	A-stage3	BP	transition metal ion transport	8/666	0.0110390955560967	0.0466779541822748	Gpc6, Dag1, Tnik, Nptn
GO:0022011	GO	A-stage3	BP	myelination in peripheral nervous system	4/666	0.0112340512680478	0.0472551159150321	Mt3, Mt1, Mt2
GO:0032292	GO	A-stage3	BP	peripheral nervous system axon ensheathment	4/666	0.0112340512680478	0.0472551159150321	Ptch1, Vegfa, Dag1
GO:00336871	GO	A-stage3	BP	osteoblast proliferation	4/666	0.0112340512680478	0.0472551159150321	Cadm1, Chchd10, Adgrb3
GO:0060074	GO	A-stage3	BP	synapse maturation	4/666	0.0112340512680478	0.0472551159150321	Atp1a2, Camk2d, Slc9a3r1
GO:0031646	GO	A-stage3	BP	positive regulation of nervous system process	7/666	0.0115126646906013	0.0482596575189424	S100a1, Ank2, Asph, Hspa2, Atp1b1
GO:19013791	GO	A-stage3	BP	regulation of potassium ion transmembrane transport	7/666	0.0115126646906013	0.0482596575189424	Ptn, Vegfa, Sox2, Notch1, Gli3
GO:0001890	GO	A-stage3	BP	placenta development	11/666	0.0115645743296644	0.0484353933496308	Prnp, Dmd, Itgav, Itpr2, Dbi, Grin2c, Camk2d, Ank2, Slc8b1, Asph
GO:1990573	GO	A-stage3	BP	potassium ion import across plasma membrane	5/666	0.0116290925092937	0.0484785053531811	Dhrs3, Prrx1, Asph, Gas1, Gli3, Insig1, Zfp950, Fzd2
GO:00602531	GO	A-stage3	BP	negative regulation of glial cell proliferation	3/666	0.0116848191253337	0.0484785053531811	Gpld1, Nrxn1, Itpkb, Cpne2, Asph, Syt11, Nlgn1
GO:0030307	GO	A-stage3	BP	positive regulation of cell growth	12/666	0.0117411359984755	0.0486705210193216	Ptn, Ntrk2, Fzd9, Fgfr2, Lamb2, Sorbs1
GO:00468731	GO	A-stage3	MF	metal ion transmembrane transporter activity	33/651	2.8474601069613e-07	5.96542892408393e-05	Atp1b2, Fxyd1, Dmd, Ahcyl1, Atp1b1
GO:00228531	GO	A-stage3	MF	active ion transmembrane transporter activity	20/651	5.32244752853962e-06	0.000318645412705918	Pdgfrb, Lrp1, Clasp2
GO:0019838	GO	A-stage3	MF	growth factor binding	16/651	5.32343171585066e-06	0.000318645412705918	Psap, Sox9, Fgfr2
GO:0017134	GO	A-stage3	MF	fibroblast growth factor binding	7/651	6.3741093180254e-06	0.000356100240567019	Lgr4, Pdgfrb, Lamb2
GO:0015662	GO	A-stage3	MF	ion transmembrane transporter activity, phosphorylative mechanism	8/651	1.01143646261837e-05	0.000498578679808347	Atp1a2, Camk2d, Slc9a3r1
GO:0042625	GO	A-stage3	MF	ATPase-coupled ion transmembrane transporter activity	8/651	0.000163964866608524	0.00443234058767559	Ptn, Fzd9, Sorbs1
GO:00150812	GO	A-stage3	MF	sodium ion transmembrane transporter activity	13/651	0.000376743380801614	0.00734211518864542	Vegfa, Sox2, Notch1, Gli3
GO:0015085	GO	A-stage3	MF	calcium ion transmembrane transporter activity	11/651	0.0017047127666715	0.021977681514934	Bcl2, Itgav, Plxnb1, Atraid
GO:0031994	GO	A-stage3	MF	insulin-like growth factor I binding	3/651	0.00543689352468846	0.0464909874866217	Atp1b2, Ank2, Rapgef3, Atp1b1
GO:0015079	GO	A-stage3	MF	potassium ion transmembrane transporter activity	11/651	0.00550105381528059	0.0465644757293448	Gja1, Fgfr2, Megf10, Notch1, Apc, Fgfr1, Kcnk2
GO:00322793	GO	A-stage3	CC	asymmetric synapse	34/674	3.38015845852034e-08	8.21378505420444e-07	Vegfa, Pdgfrb, Fgfr2, Lrp1, Spred1, Notch1, Fgfr1
GO:00989843	GO	A-stage3	CC	neuron to neuron synapse	35/674	5.45095338335222e-08	1.10381806012883e-06	F3, Slc39a12, Sash1, Tlr3, Tmem100, S100a1, Vegfa, Rapgef3, Itgb8, Ddah1, Notch1, Tjp1, Mtdh
GO:00989822	GO	A-stage3	CC	GABA-ergic synapse	14/674	2.0641611447961e-06	3.13494473865908e-05	Atp1a2, Prnp, Dmd, Dbi, S100a1, Camk2d, Ank2, Rapgef3, Asph, Hspa2, Atp1b1
GO:00443092	GO	A-stage3	CC	neuron spine	19/674	6.21940304729192e-06	7.75033302816378e-05	Gja1, Fgfr2, Nr3c1, Notch1, Apc, Fgfr1, Kcnk2
GO:00304272	GO	A-stage3	CC	site of polarized growth	19/674	1.86776679156051e-05	0.000201718813488536	Atp1a2, Bcan, Fgfr2, Dab1, Id4, Gli3, Pou3f2, Fgfr1
GO:00304262	GO	A-stage3	CC	growth cone	18/674	4.06952702113005e-05	0.000387801986719452	Slc7a11, Fgfr3, Hopx, Vegfa, Fgfr2, Sox2
GO:00442952	GO	A-stage3	CC	axonal growth cone	8/674	4.68516882895842e-05	0.000421665194606258	Agt, Lgr4, Sox9, Vegfa
GO:00432094	GO	A-stage3	CC	myelin sheath	18/674	5.21865064722839e-05	0.000444958634132105	Ntrk2, Dclk1, Nrxn1, Cdh11, Psap, Hes5, Ptch1, Fgfr2, Sox2, Id4, Rora, Hes1, Gli3, Fgfr1
GO:01500342	GO	A-stage3	CC	distal axon	26/674	6.14429282582407e-05	0.000514849364370776	Kcnj16, Slc39a12, Atp1a2, Atp1b2, Prnp, Slc6a1, Kcnj10, Atp1b1
GO:00443042	GO	A-stage3	CC	main axon	10/674	0.000172090317778238	0.00126721052182157	Serpine2, Nrxn1, Bcl2, Rfx4, Psap, Dab1, Gas1, Rora, Cbs
GO:0044306	GO	A-stage3	CC	neuron projection terminus	15/674	0.00143766655079257	0.00784671433626077	Agt, Gja1, Fgfr2, Nr3c1, Tcf7l2, Notch1, Apc, Fgfr1, Kcnk2
GO:00986851	GO	A-stage3	CC	Schaffer collateral - CA1 synapse	10/674	0.00165995531973644	0.00867460521926783	Fgfr2, Ctsl, Klf9
GO:00600761	GO	A-stage3	CC	excitatory synapse	8/674	0.00172334001023726	0.00891003452101391	Psap, Fgfr2, Notch1
GO:0043679	GO	A-stage3	CC	axon terminus	12/674	0.010392348731524	0.0365991411849322	Dmd, Camk2d, Atp2a2, Ank2
mmu047245	KEGG	A-stage3	---	Glutamatergic synapse	13/339	0.000340094644103512	0.00659783609560814	Agt, Lgr4, Sox9, Vegfa, Pdgfrb
mmu047276	KEGG	A-stage3	---	GABAergic synapse	11/339	0.000521955504078287	0.00849236246616429	Atp1a2, Dmd, S100a1, Ank2, Asph, Hspa2, Atp1b1
mmu043605	KEGG	A-stage3	---	Axon guidance	13/339	0.0204495918446812	0.103574879387384	Gja1, Fgfr2, Notch1, Apc, Fgfr1, Kcnk2
mmu047266	KEGG	A-stage3	---	Serotonergic synapse	10/339	0.0273464824642196	0.117026858780704	Agt, Clu, Ogt, Ddah1, Adgrb1, Clcn3
mmu047256	KEGG	A-stage3	---	Cholinergic synapse	8/339	0.0629343116860579	0.202316082266598	Gja1, Fgfr2, Nr3c1, Sox6, Notch1, Apc, Fgfr1, Kcnk2
mmu047286	KEGG	A-stage3	---	Dopaminergic synapse	7/339	0.253616395705751	0.524914473790067	Gja1, Bcl2, Fgfr2, Nr3c1, Hmgcr, Notch1, Fgfr1
mmu049356	KEGG	A-stage3	---	Growth hormone synthesis, secretion and action	4/339	0.648458429643794	0.904040369505265	Gja1, Bcl2, Fgfr2, Nr3c1, Hmgcr, Notch1, Fgfr1
mmu046136	KEGG	A-stage3	---	Neutrophil extracellular trap formation	4/339	0.955946582776406	0.998631986351421	Dbi, S100a1, Ank2, Rapgef3, Asph, Hspa2, Atp1b1
GO:00519616	GO	A-stage4	BP	negative regulation of nervous system development	40/682	7.91241002020922e-13	3.78213198966001e-10	Agt, Apoe, Bcl2, Hopx, Vegfa, Fgfr2, Nr3c1, Lrp1, Notch1, Cyfip1, Pou3f2, Fgfr1, Sgip1
GO:00217824	GO	A-stage4	BP	glial cell development	21/682	2.99984129171923e-11	8.43484786730465e-09	Apoe, Ngef, Nlgn1
GO:00107216	GO	A-stage4	BP	negative regulation of cell development	37/682	3.05435487058607e-10	6.34774620930497e-08	Slc39a12, Prnp, Mt3, Mt1, Mt2, Slc30a10, Aplp2, Atp2c1
GO:00456655	GO	A-stage4	BP	negative regulation of neuron differentiation	28/682	3.03347738180688e-09	4.39394602576875e-07	Bcl2, Dmd, S100b, Megf10, Dner, Hlf, Tcf7l2, Hmgcr, Ddx17, Notch1, Ccnt2, Rb1
GO:00508083	GO	A-stage4	BP	synapse organization	39/682	9.95802892785036e-09	1.16096044573475e-06	Slc39a12, Mt3, Tcn2, Slc30a10, Slc22a17, Sfxn1, Atp2c1, Tmem165
GO:00083662	GO	A-stage4	BP	axon ensheathment	21/682	2.83004974283096e-08	2.8182578689025e-06	Ntrk2, Lgi4, Dag1, Pou3f2
GO:00163583	GO	A-stage4	BP	dendrite development	28/682	1.13089949284165e-07	8.54336526491172e-06	Ntrk2, Lgi4, Dag1, Pou3f2
GO:00303233	GO	A-stage4	BP	respiratory tube development	23/682	2.15579937895988e-07	1.41160562074359e-05	Bcl2, Itgav, Plxnb1, Atraid
GO:00605413	GO	A-stage4	BP	respiratory system development	24/682	5.06006021417133e-07	2.86012064076855e-05	Bcan, Nrxn1, Sybu, Adgrl1
GO:00303243	GO	A-stage4	BP	lung development	22/682	6.71682727867219e-07	3.48982982522316e-05	Nrxn1, Igsf11, S100b, Dag1, Abat, Wasf3, Nlgn1
GO:00074093	GO	A-stage4	BP	axonogenesis	35/682	8.793780729697e-07	4.10446677794337e-05	Atp1b2, Prnp, Cd63, Ank2, Rapgef3, Kcnip3, Atp1b1
GO:00506734	GO	A-stage4	BP	epithelial cell proliferation	32/682	2.2673806648599e-06	8.40161207599248e-05	Htra1, Vcam1, Ptn, Itgav, Fgfr2, Epas1, Egfr, Hes1, Ctsl, Ctsb, Ash1l
GO:00486612	GO	A-stage4	BP	positive regulation of smooth muscle cell proliferation	14/682	3.23436204815572e-06	0.000110638159551435	Kcnj16, Atp1a2, Atp1b2, Kcnj10, Atp1b1
GO:00708382	GO	A-stage4	BP	divalent metal ion transport	33/682	3.24044818769893e-06	0.000110638159551435	Ptn, Hes1, Notch1
GO:00104643	GO	A-stage4	BP	regulation of mesenchymal cell proliferation	9/682	5.11251089026883e-06	0.000160839123120774	Cd81, Apoe, Bcl2, Cd38, Vegfa, Hbegf, Nr3c1, Egfr, Mmp14, Lrp1, Lgi1, Cyfip1
GO:00215373	GO	A-stage4	BP	telencephalon development	22/682	5.49439955918417e-06	0.000166649802868926	Slc6a11, Slc4a4, Kcnj16, Slc39a12, Atp1a2, Atp1b2, Atp13a4, Slc1a3, Gpm6a, Slc6a1, Slc1a2, Kcnd2, Itgav, Gria2, Itpr2, Grin2c, Slc13a5, Atp2a2, Kcna2, Slc8b1, Slc30a10, Kcnj10, Slc41a1, Magt1, Kcnip3, Anxa5, Atp1b1, Atp2c1, Kcnn2, Slc20a1, Tmem165, Kcnk2, Tmco1
GO:00506784	GO	A-stage4	BP	regulation of epithelial cell proliferation	28/682	5.53146929320016e-06	0.000166649802868926	Slc6a11, Slco1c1, Slc4a4, Atp1a2, Atp1b2, Atp13a4, Slc1a3, Slc6a1, Slc1a2, Slc15a2, Slc13a5, Atp2a2, Slc8b1, Slc41a1, Anxa5, Atp6v0b, Atp1b1, Atp2c1, Slc20a1, Clcn3
GO:00309005	GO	A-stage4	BP	forebrain development	29/682	5.5493068606282e-06	0.000166649802868926	Htra1, Fgfr3, Ptn, Ptprz1, Ntrk2, Itgav, Fgfrl1, Vegfa, Pdgfrb, Fgfr2, Egfr, S100a13, Lifr, Igfbp2, Itga6, Fgfr1
GO:00514027	GO	A-stage4	BP	neuron apoptotic process	24/682	8.33152709322332e-06	0.000224998302291568	Fgfr3, Ptprz1, Itgav, Fgfrl1, Fgfr2, S100a13, Fgfr1
GO:00020533	GO	A-stage4	BP	positive regulation of mesenchymal cell proliferation	8/682	9.33641292688239e-06	0.000246563833096673	Atp1a2, Atp1b2, Atp13a4, Atp2a2, Anxa5, Atp6v0b, Atp1b1, Atp2c1
GO:00605373	GO	A-stage4	BP	muscle tissue development	32/682	9.74881484059815e-06	0.000254641174524913	Atp1a2, Atp1b2, Atp13a4, Atp2a2, Anxa5, Atp6v0b, Atp1b1, Atp2c1
GO:00109592	GO	A-stage4	BP	regulation of metal ion transport	30/682	1.00729050026428e-05	0.000258008477556029	Slc6a11, Slc4a4, Atp1a2, Atp1b2, Slc1a3, Slc6a1, Slc1a2, Gria2, Slc13a5, Slc8b1, Slc41a1, Atp1b1, Slc20a1
GO:00550741	GO	A-stage4	BP	calcium ion homeostasis	33/682	1.00936370926731e-05	0.000258008477556029	Atp13a4, Gpm6a, Itgav, Itpr2, Grin2c, Atp2a2, Slc8b1, Anxa5, Atp2c1, Tmem165, Tmco1
GO:00435833	GO	A-stage4	BP	ear development	21/682	1.25811466573849e-05	0.000304912806440098	Itgav, Igfbp2, Itga6
GO:00613515	GO	A-stage4	BP	neural precursor cell proliferation	18/682	1.37306642579943e-05	0.000326530224642849	Kcnj16, Atp1a2, Atp1b2, Kcnd2, Gria2, Kcna2, Kcnj10, Kcnip3, Atp1b1, Kcnn2, Kcnk2
GO:00508033	GO	A-stage4	BP	regulation of synapse structure or activity	23/682	1.54790053880735e-05	0.000356492152376037	Nrcam, Cadm1, Ptprz1, Ntrk2, Dclk1, Prnp, Macf1, Grm3, Myo6, Kcnd2, Gria2, Sorcs2, Igsf11, Grin2c, Camk2n1, Ptch1, Add3, Eps8, Ctnnd2, Ank2, Nr3c1, Abr, Dab1, Camk2g, Cpeb4, Dst, Syt11, Sptbn1, Nectin3, Adgrb1, Adgrl1, Abi1, Nlgn1, Dlgap1
GO:00709976	GO	A-stage4	BP	neuron death	29/682	1.63206839712379e-05	0.000361170691585727	Nrcam, Atp1b2, Cadm1, Ptprz1, Ntrk2, Dclk1, Prnp, Macf1, Grm3, Myo6, Kcnd2, Gria2, Sorcs2, Igsf11, Grin2c, Camk2n1, Ptch1, Add3, Eps8, Ctnnd2, Ank2, Nr3c1, Abr, Dab1, Camk2g, Cpeb4, Dst, Syt11, Sptbn1, Nectin3, Adgrb1, Adgrl1, Abi1, Nlgn1, Dlgap1
GO:00020283	GO	A-stage4	BP	regulation of sodium ion transport	12/682	1.69499817886016e-05	0.000371781715537692	Slc6a11, Gabrb1, Cspg5, Bcan, Nrxn1, Slc6a1, Kcnd2, Slitrk2, Pcdh17, Mdga2, Cdh10, Dag1, Gabbr1, Clcn3
GO:00109773	GO	A-stage4	BP	negative regulation of neuron projection development	17/682	1.71685583300758e-05	0.000374729264008047	Syne1, Atp1a2, Slc1a3, Ptprz1, Ntrk2, Slc1a2, Grm3, Kcnd2, Gria2, Grk3, Nr3c1, Fbxo2, Nr1d1, Syt11, Cyfip1, Gabbr1, Kcnn2, Canx, Nlgn1
GO:00488393	GO	A-stage4	BP	inner ear development	19/682	1.99082280424609e-05	0.000426732421717323	Pcdh9, Ptprz1, Clu, Ntrk2, Gpm6a, Nrxn1, Gria2, Ptch1, Rapgef3, Prex1, Eno1, Lrp1, Clasp2, Fry, Palld, Cyfip1, Apc, Adgrl1, Tmod2
GO:00330024	GO	A-stage4	BP	muscle cell proliferation	20/682	2.2364035023721e-05	0.000460776238850804	Pcdh9, Ptprz1, Clu, Ntrk2, Gpm6a, Nrxn1, Gria2, Ptch1, Rapgef3, Prex1, Eno1, Lrp1, Clasp2, Palld, Cyfip1, Apc, Adgrl1, Tmod2
GO:00140093	GO	A-stage4	BP	glial cell proliferation	9/682	2.42691320849223e-05	0.000494468040296644	Gpm6a, Nrxn1, Ptch1, Lrp1, Clasp2, Palld, Cyfip1, Apc
GO:00508073	GO	A-stage4	BP	regulation of synapse organization	22/682	2.43096212279731e-05	0.000494468040296644	Omg, Atp1a2, Gstm1, Glul, Bcl2, Gnao1, Car2, Itpr2, Ckb, Ldhb, Phgdh, Eno1, Prdx1, Aldoa, Hspa2, Atp1b1, Cnp, Canx
GO:00486603	GO	A-stage4	BP	regulation of smooth muscle cell proliferation	16/682	2.8728225985153e-05	0.000569796349415067	Pcdh9, Ptprz1, Clu, Ntrk2, Prnp, Gpm6a, Nrxn1, Glul, Gria2, Ptch1, Kcna2, Rapgef3, Prex1, Eno1, Lrp1, Syt11, Clasp2, Kcnip3, Anxa5, Palld, Cyfip1, Apc, Adgrl1, Tmod2, Kcnk2, Clcn3
GO:00068741	GO	A-stage4	BP	cellular calcium ion homeostasis	31/682	3.15232494081199e-05	0.000617545623650874	Nrcam, Bcan, Cadm1, Slc1a2, Camk2d, Dag1, Kcna2, Mgll, Sptbn1, Gabbr1
GO:00363763	GO	A-stage4	BP	sodium ion export across plasma membrane	5/682	3.38342412481474e-05	0.000649508727574877	Ntrk2, Scrg1, Prnp, Glul, Dmd, Gria2, Kcna2, Rapgef3, Syt11, Kcnip3, Anxa5, Cyfip1, Apc, Kcnk2, Clcn3
GO:00104633	GO	A-stage4	BP	mesenchymal cell proliferation	9/682	3.79756502492908e-05	0.000714659874770118	Cadm1, Nrxn1, Myo6, Cdh11, Gria2, Abr, Dgkb, Ptpra, Syt11, Gabbr1
GO:00486593	GO	A-stage4	BP	smooth muscle cell proliferation	16/682	4.14192845799335e-05	0.000761477616508008	Ntm, Ntrk2, Igsf11, Fgfr2, Syt11, Palld, Cyfip1, Nlgn1
GO:00074163	GO	A-stage4	BP	synapse assembly	17/682	4.90684374182414e-05	0.000856011426493409	Ntrk2, Prnp, Glul, Gria2, Kcna2, Rapgef3, Syt11, Kcnip3, Anxa5, Cyfip1, Kcnk2, Clcn3
GO:00068162	GO	A-stage4	BP	calcium ion transport	28/682	5.01830095395116e-05	0.000865973955230562	Slc1a3, Slc1a2, Grm3, Glul, Gnao1, Slc38a3, Gria2, Grk3, Itpr2, Grin2c, Adcy2, Gng12, Dlgap1
GO:00725933	GO	A-stage4	BP	reactive oxygen species metabolic process	22/682	5.39413326799682e-05	0.000914324717057617	Slc6a11, Gabrb1, Gabrg1, Slc6a1, Glul, Gnao1, Slc38a3, Adcy2, Gng12, Abat, Gabbr1
GO:19020033	GO	A-stage4	BP	regulation of amyloid-beta formation	7/682	5.83067820595766e-05	0.000969179900037061	Rgma, Bmpr1b, Ngef, Camk2d, Ptch1, Sema4a, Camk2g, Arhgef12, Sema6d, Sema4b, Plxnb1, Srgap3, Pik3r1
GO:00456664	GO	A-stage4	BP	positive regulation of neuron differentiation	30/682	6.56070769023169e-05	0.00107031340475452	Gabrb1, Cyp2j9, Kcnd2, Gnao1, Itpr2, Cyp2d22, Rapgef3, Gng12, Cyp2j6, Kcnn2
GO:19024303	GO	A-stage4	BP	negative regulation of amyloid-beta formation	5/682	7.03147986550396e-05	0.00112034912523696	Bcl2, Gnao1, Itpr2, Camk2d, Adcy2, Camk2g, Gng12, Pik3r1
GO:00722342	GO	A-stage4	BP	metanephric nephron tubule development	5/682	9.72213625009574e-05	0.00147062693909676	Gnao1, Gria2, Itpr2, Camk2d, Camk2g, Gng12, Ppp2r5a
GO:00506802	GO	A-stage4	BP	negative regulation of epithelial cell proliferation	14/682	0.000116732723282107	0.00168574748425521	Itpr2, Shc3, Adcy2, Pik3r1
GO:19012145	GO	A-stage4	BP	regulation of neuron death	25/682	0.000135789419824005	0.00190344113418986	Hdac8, Pik3r1, Cr1l, Clcn3
GO:00506792	GO	A-stage4	BP	positive regulation of epithelial cell proliferation	17/682	0.000140647590062101	0.00194868255216476	Gpr37l1, Ednrb, Cd38, Fgfr3, Daam2, Atp1b2, Ptn, Appl2, Pmp22, Id4, Ntm, Mt3, Apoe, Gfap, Rfx4, Ptprz1, Jam2, Xylt1, Kank1, Ngef, Sorl1, Cpe, Fuom, Sox21, Hes1, Itm2c, Rgma, Lrp4, Sox9, Spag9, Dab1, Tulp3, Ldlr, Hes5, Ctsz, Notch1, Id2, Calr, Lrp1, Sox2
GO:00432703	GO	A-stage4	BP	positive regulation of ion transport	23/682	0.000143449604250524	0.00195911173805002	Omg, Cspg5, Fgfr3, Clu, Dmd, Pmp22, Id4, Mt3, Lgi4, Gfap, Ntrk2, Wasf3, Phgdh, Agt, Dag1, Ldlr, Hes5, Pou3f2, Akt2, Id2, Lrp1
GO:00435237	GO	A-stage4	BP	regulation of neuron apoptotic process	20/682	0.000146060325631731	0.00198908363680818	Gpr37l1, Ednrb, Cd38, Vegfa, Fgfr3, Daam2, Atp1b2, Ptn, Appl2, Pmp22, Id4, Ntm, Mt3, Apoe, Gfap, Ptprz1, Xylt1, Kank1, Ngef, Sorl1, Fuom, Sox21, Hes1, Itm2c, Rgma, Lrp4, Sox9, Spag9, Dab1, Ldlr, Hes5, Ctsz, Notch1, Id2, Calr, Lrp1, Sox2
GO:00309023	GO	A-stage4	BP	hindbrain development	15/682	0.000157671905277596	0.0021411128046219	Gpr37l1, Ednrb, Cd38, Pmp22, Id4, Ntm, Apoe, Gfap, Ptprz1, Xylt1, Kank1, Ngef, Fuom, Sox21, Hes1, Itm2c, Rgma, Lrp4, Sox9, Spag9, Dab1, Hes5, Ctsz, Notch1, Id2, Calr, Lrp1, Sox2
GO:00342052	GO	A-stage4	BP	amyloid-beta formation	7/682	0.000167448984088902	0.00222954357644834	Bcan, Chchd10, Ptn, Slc7a11, Nrcam, Pmp22, Cadm1, Myo6, Epha5, Apoe, Ntrk2, Gpm6a, Sparcl1, Slc6a1, Nrxn1, Farp1, Grid2, Mdga2, Pcdh17, Prnp, Ngef, Gpc6, Ndrg2, Slitrk2, Wasf3, Fgfr2, Dgkb, Tnc, Ctnnd2, Sybu, Mfn1, Lrp4, Dag1, Nrxn2, Adgrb3, Gabra2, Lrrc4b, Cyfip1, Nptn
GO:00068143	GO	A-stage4	BP	sodium ion transport	18/682	0.000194102217883213	0.0024895723859523	Omg, Fgfr3, Clu, Ptn, S100b, Pmp22, Id4, Lgi4, Ntrk2, Ptprz1, Jam2, Wasf3, Psap, Degs1, Qk, Dag1, Hes5, Pou3f2, Abcd2, Akt2, Cyfip1
GO:00614483	GO	A-stage4	BP	connective tissue development	20/682	0.000195820316801381	0.0024895723859523	Syne1, Ptn, Dclk1, Mfsd2a, Prex2, Myo6, Epha5, Sdc2, Apoe, Grin3a, Ntrk2, Prex1, Ptprz1, Farp1, Ngef, Ctnnd2, Nr3c1, Mfn1, Lrp4, Dab1, Tmem106b, Tnik, Adgrb3, Mink1, Kidins220, Cyfip1, Abi1, Spire1
GO:00107652	GO	A-stage4	BP	positive regulation of sodium ion transport	7/682	0.000195920366103403	0.0024895723859523	Hsd11b1, Vegfa, Fgfr3, Slc7a11, Pdgfrb, Pdpn, Hopx, Nphp3, Asah1, Fgfr2, Epas1, Hes1, Tnc, Fgfr1, Sox9, Igfbp5, Tulp3, Dag1, Eya1, Ctsz, Notch1, Sox2, Dhcr7
GO:00074053	GO	A-stage4	BP	neuroblast proliferation	9/682	0.000195939128034267	0.0024895723859523	Hsd11b1, Vegfa, Fgfr3, Slc7a11, Pdgfrb, Pdpn, Fgfrl1, Hopx, Nphp3, Asah1, Fgfr2, Epas1, Hes1, Tnc, Fgfr1, Sox9, Igfbp5, Tulp3, Dag1, Eya1, Ctsz, Notch1, Sox2, Dhcr7
GO:00486383	GO	A-stage4	BP	regulation of developmental growth	26/682	0.000196874134286605	0.0024895723859523	Hsd11b1, Vegfa, Fgfr3, Slc7a11, Pdgfrb, Pdpn, Hopx, Nphp3, Asah1, Fgfr2, Epas1, Hes1, Tnc, Fgfr1, Sox9, Igfbp5, Dag1, Eya1, Ctsz, Notch1, Sox2, Dhcr7
GO:00032662	GO	A-stage4	BP	regulation of secondary heart field cardioblast proliferation	4/682	0.000202816690932778	0.00254452436393354	Omg, Lgr4, Vegfa, Fgfr3, Bmpr1b, Dclk1, Nrcam, Pmp22, Epha5, Apoe, Mgll, Metrn, Ntrk2, Ptprz1, Vcl, Gas1, Cdh11, Slitrk2, Ccdc141, Fgfr2, Alcam, Rgma, Bsg, Lrp4, Dab1, Dag1, Dst, B4gat1, Pou3f2, Notch1, Lrrc4b, Cyfip1, Clasp2, Lrp1, Nptn
GO:00722432	GO	A-stage4	BP	metanephric nephron epithelium development	5/682	0.000226486957689455	0.0028046830511803	F3, Htra1, Lgr4, Ednrb, Gja1, Vegfa, Fgfr3, Rgcc, Ptn, Glul, Adora2b, Apoe, Cyp7b1, Gas1, Apln, Fgfr2, Hes1, Ctsl, Cav2, Il18, Fgfr1, Sox9, Igfbp5, Adk, Rida, Hes5, Eya1, Klf9, Notch1, Id2, Rb1, Sox2
GO:20001361	GO	A-stage4	BP	regulation of cell proliferation involved in heart morphogenesis	5/682	0.000226486957689455	0.0028046830511803	S1pr1, Gja1, Vegfa, Pdgfrb, Ppargc1a, Fgfr2, Agt, Il18, Camk2d, Igfbp5, Hbegf, Hes5, Id2, Hmgcr
GO:00140032	GO	A-stage4	BP	oligodendrocyte development	7/682	0.000228174116075554	0.00281101101763183	Slc39a12, Grin2c, Gja1, Atp1a2, Atp1b1, Dmd, Pdgfrb, Itpr2, Mt3, Grin3a, Ramp1, Slc41a1, S100a1, Prnp, Rapgef3, Gnao1, Ank2, Hes1, Dbi, Mmgt2, Mcur1, Agt, Camk2d, Saraf, Hspa2, Itgav, Camk2g, Tmco1, Slc30a10, Asph, Adcyap1r1, Atp2a2, Tmbim6
GO:00220111	GO	A-stage4	BP	myelination in peripheral nervous system	6/682	0.000240844231169759	0.00292388033518308	Syne1, Vegfa, Ptn, Arhgap5, Gas1, Prrx1, Fgfr2, Fgfr1, Sox9
GO:00322921	GO	A-stage4	BP	peripheral nervous system axon ensheathment	6/682	0.000240844231169759	0.00292388033518308	Bcan, Atp1a2, Atp1b2, Slc7a11, Mfsd2a, Id4, Epha5, Ntrk2, Rfx4, Slc1a2, Ccdc141, Hes1, Dbi, Fgfr1, Dab1, Nde1, Hes5, Pou3f2, Id2, Sox2, Pou3f3, Plcb1
GO:00109763	GO	A-stage4	BP	positive regulation of neuron projection development	24/682	0.000275572258104275	0.00326857417801101	F3, Htra1, Ednrb, Gja1, Vegfa, Fgfr3, Rgcc, Ptn, Glul, Adora2b, Apoe, Cyp7b1, Gas1, Apln, Fgfr2, Hes1, Ctsl, Cav2, Il18, Fgfr1, Sox9, Rida, Hes5, Eya1, Klf9, Notch1, Rb1, Sox2
GO:00613231	GO	A-stage4	BP	cell proliferation involved in heart morphogenesis	5/682	0.000290148758171877	0.00339098059672756	Bcan, Fgfr3, Atp1a2, Atp1b2, Slc7a11, Dclk1, Mfsd2a, Id4, Epha5, Ntrk2, Rfx4, Slc1a2, Ccdc141, Fgfr2, Hes1, Dbi, Fgfr1, Dab1, Dlc1, Nde1, Hes5, Pou3f2, Aplp1, Aplp2, Notch1, Id2, Sox2, Pou3f3, Plcb1
GO:00721702	GO	A-stage4	BP	metanephric tubule development	5/682	0.000290148758171877	0.00339098059672756	Vegfa, Fgfr3, Cntfr, Mt3, Apoe, Mt1, Ntrk2, Ptprz1, Grid2, Prnp, Ppargc1a, Nr3c1, Agt, Il18, Cpeb4, Gapdh, Gpi1, Usp53, Kcnip3, Slc30a10, Ctsz, Akt2, Rb1, Lrp1
GO:00032633	GO	A-stage4	BP	cardioblast proliferation	4/682	0.000297198423930411	0.00340673493138457	Syne1, Vegfa, Arhgap5, Gas1, Prrx1, Fgfr2, Fgfr1, Sox9
GO:00032643	GO	A-stage4	BP	regulation of cardioblast proliferation	4/682	0.000297198423930411	0.00340673493138457	S1pr1, Gja1, Vegfa, Nebl, S100b, Dmd, Pmp22, Adamts9, Pdgfrb, Dner, Ppargc1a, Csrp1, Fgfr2, Nr3c1, Agt, Cav2, Megf10, Fgfr1, Sox9, Camk2d, Igfbp5, Kcnk2, Arntl, Hlf, Eya1, Hivep3, Ddx17, Notch1, Id2, Rb1, Zfp950, Hmgcr
GO:00074221	GO	A-stage4	BP	peripheral nervous system development	9/682	0.000300261031383122	0.00343360700959646	Gja1, Serpine2, Atp1a2, Atp1b2, Fxyd1, Atp1b1, Dmd, Pdgfrb, Nkain4, Slc9a3r1, S100a1, Prnp, Rapgef3, Gnao1, Ank2, Cd63, Ahcyl1, Hes1, Dbi, Agt, Camk2d, Saraf, Hspa2, Kcnip3, Slc30a10, Akt2, Asph, Adcyap1r1, Tmbim6, Plcb1
GO:00147062	GO	A-stage4	BP	striated muscle tissue development	27/682	0.000337556969007157	0.00378761106069064	Grin2c, S1pr1, Ednrb, Gja1, Cd38, Fam20a, Atp1a2, Fxyd1, Atp1b1, S100b, Dmd, Itpr2, Atp13a4, Apoe, Grina, Camk2n1, Prnp, Ank2, Dbi, Mcur1, Agt, Cav2, Camk2d, Itgav, Swap70, Gna13, Tmco1, Asph, Adcyap1r1, Atp2a2, Lrp1, Nptn, Tmbim6
GO:00487323	GO	A-stage4	BP	gland development	28/682	0.0003410257198159	0.00381757128974239	Gjb6, Cxcl14, Fgfr3, Sdc4, Myo6, Slc9a3r1, Gas1, Abr, Prrx1, Psap, Fgfr2, Hes1, Fgfr1, Sox9, Hes5, Lrp10, Eya1, Insig1, Notch1, Trip11, Sox2
GO:19023072	GO	A-stage4	BP	positive regulation of sodium ion transmembrane transport	5/682	0.000366505514014633	0.00401159443837414	Gpr37l1, Acsl6, Vegfa, Ptn, Appl2, Id4, Ptprz1, Fgfr2, Fgfr1, Rora, Nde1, Pou3f2, Ctsz, Notch1, Id2, Gng5, Sox2, Pou3f3
GO:00550012	GO	A-stage4	BP	muscle cell development	16/682	0.000367589615901228	0.00401159443837414	Ptn, Slc7a11, Nrcam, Apoe, Ntrk2, Gpm6a, Sparcl1, Nrxn1, Farp1, Grid2, Mdga2, Prnp, Ngef, Gpc6, Slitrk2, Dgkb, Sybu, Mfn1, Lrp4, Dag1, Adgrb3, Lrrc4b, Cyfip1
GO:00482861	GO	A-stage4	BP	lung alveolus development	8/682	0.000384480482231727	0.00416738481874752	Vegfa, Fgfr3, Clu, Slc7a11, Cntfr, Mt3, Apoe, Mt1, Ntrk2, Ptprz1, Grid2, Prnp, Ghr, Sorl1, Ppargc1a, Nr3c1, Agt, Il18, Cpeb4, Trp53bp2, Gapdh, Gpi1, Usp53, Kcnip3, Slc30a10, Ctsz, Akt2, Rb1, Lrp1
GO:00605382	GO	A-stage4	BP	skeletal muscle organ development	16/682	0.00038800946083271	0.00419612041353021	Serpine2, Atp1a2, Atp1b2, Fxyd1, Atp1b1, Dmd, Nkain4, Slc9a3r1, Ahcyl1, Camk2d, Akt2, Plcb1
GO:00140441	GO	A-stage4	BP	Schwann cell development	6/682	0.000408375926636187	0.00434752100071487	Cd38, Pmp22, Ntm, Apoe, Gfap, Ptprz1, Xylt1, Kank1, Ngef, Hes1, Itm2c, Rgma, Lrp4, Spag9, Dab1, Ctsz, Lrp1
GO:00311023	GO	A-stage4	BP	neuron projection regeneration	8/682	0.000430299067968927	0.00452050449426697	Cxcl14, Fgfr3, Sdc4, Myo6, Slc9a3r1, Abr, Prrx1, Psap, Fgfr2, Hes1, Fgfr1, Sox9, Hes5, Lrp10, Eya1, Insig1, Notch1, Trip11, Sox2
GO:00019422	GO	A-stage4	BP	hair follicle development	11/682	0.000480505837618755	0.00493185245055244	S1pr1, Gja1, Vegfa, Pdgfrb, Apln, Ndrg2, Ppargc1a, Fgfr2, Agt, Il18, Megf10, Fgfr1, Camk2d, Igfbp5, Kcnk2, Hbegf, Hes5, Notch1, Id2, Hmgcr
GO:00100383	GO	A-stage4	BP	response to metal ion	19/682	0.000484585103616522	0.00495999313765948	Clu, Ptn, Pmp22, Lgi4, Gfap, Hes1, Dbi, Ufl1, Notch1
GO:00519242	GO	A-stage4	BP	regulation of calcium ion transport	19/682	0.00050670009295664	0.00514230667586569	Ptn, Slc7a11, Nrcam, Apoe, Ntrk2, Gpm6a, Sparcl1, Nrxn1, Farp1, Grid2, Mdga2, Prnp, Ngef, Gpc6, Slitrk2, Dgkb, Mfn1, Lrp4, Dag1, Adgrb3, Lrrc4b, Cyfip1
GO:19023051	GO	A-stage4	BP	regulation of sodium ion transmembrane transport	8/682	0.000535241236201487	0.0053646957419798	S1pr1, Gja1, Vegfa, Pdgfrb, Apln, Ndrg2, Ppargc1a, Fgfr2, Agt, Il18, Camk2d, Igfbp5, Hbegf, Hes5, Id2, Hmgcr
GO:00220102	GO	A-stage4	BP	central nervous system myelination	5/682	0.000563623663894986	0.00553207620825058	Grin2c, S1pr1, Ednrb, Gja1, Cd38, Atp1a2, Fxyd1, Atp1b1, S100b, Dmd, Itpr2, Atp13a4, Apoe, Grina, Prnp, Ank2, Dbi, Mcur1, Agt, Cav2, Camk2d, Itgav, Swap70, Gna13, Tmco1, Asph, Adcyap1r1, Atp2a2, Lrp1, Nptn, Tmbim6
GO:00322912	GO	A-stage4	BP	axon ensheathment in central nervous system	5/682	0.000563623663894986	0.00553207620825058	Atp1a2, Atp1b2, Fxyd1, Slc4a4, Atp1b1
GO:00722072	GO	A-stage4	BP	metanephric epithelium development	5/682	0.000563623663894986	0.00553207620825058	Syne1, Vegfa, Ptn, Arhgap5, Gas1, Prrx1, Fgfr2, Fgfr1, Sox9
GO:00108822	GO	A-stage4	BP	regulation of cardiac muscle contraction by calcium ion signaling	4/682	0.000573600261024624	0.00556147920425497	S1pr1, Gja1, Vegfa, Pdgfrb, Apln, Ndrg2, Ppargc1a, Fgfr2, Agt, Il18, Camk2d, Igfbp5, Hbegf, Hes5, Id2, Hmgcr
GO:00216752	GO	A-stage4	BP	nerve development	9/682	0.000591544510275728	0.00568944767209915	Cadm1, Myo6, Ntrk2, Gpm6a, Nrxn1, Farp1, Grid2, Mdga2, Pcdh17, Gpc6, Slitrk2, Lrp4, Nrxn2, Adgrb3, Gabra2, Lrrc4b, Nptn
GO:00987732	GO	A-stage4	BP	skin epidermis development	11/682	0.000600574266341787	0.00570724650718438	Grin2c, Gja1, Atp1a2, Atp1b1, Dmd, Pdgfrb, Itpr2, Grin3a, Ramp1, S100a1, Prnp, Rapgef3, Gnao1, Ank2, Hes1, Dbi, Mcur1, Agt, Camk2d, Saraf, Hspa2, Itgav, Camk2g, Tmco1, Asph, Adcyap1r1, Atp2a2, Tmbim6
GO:00430102	GO	A-stage4	BP	camera-type eye development	23/682	0.0006134893809965	0.00581841119278427	Slc7a2, Clu, Pid1, Prdx6, Pdgfrb, Prex1, Selenos, Sirpa, Ddah1, Cbs, Agt, Il18, Ndufc2, Prdx1, Rora, Cryab, Aldh2, Ogt, Por, Slc30a10, Abcd2, Akt2
GO:00324122	GO	A-stage4	BP	regulation of ion transmembrane transporter activity	18/682	0.000657586730453216	0.00611530072289177	Clu, Apoe, Ntrk2, Prnp, Sorl1, Tmed10, Gsap
GO:00309011	GO	A-stage4	BP	midbrain development	7/682	0.000669963203380096	0.00620624827937376	Acsl6, Vegfa, Serpine2, Atp1b2, Ptn, Dmd, Brinp3, Apoe, Metrn, Ntrk2, Ptprz1, Gprc5b, Qk, Nr3c1, Mfn1, Mmd2, Agt, Rgma, Fgfr1, Spag9, Dab1, Itga6, Timp2, Tmem106b, Kidins220, Tenm3, Cyfip1, Lrp1, Sox2, Fut9
GO:00466882	GO	A-stage4	BP	response to copper ion	5/682	0.00068771581513905	0.00634610346788544	Clu, Apoe, Ntrk2, Prnp, Sorl1
GO:00507733	GO	A-stage4	BP	regulation of dendrite development	15/682	0.000716734568711593	0.00655065246355911	Lgr4, Hes1, Sox9, Hes5, Pou3f3
GO:00215434	GO	A-stage4	BP	pallium development	13/682	0.000733717034502245	0.00669306760481055	Gja1, Fgfr3, Rgcc, Ptn, Apoe, Gas1, Fgfr2, Ctsl, Cav2, Sox9, Rida, Klf9, Rb1, Sox2
GO:00140023	GO	A-stage4	BP	astrocyte development	6/682	0.000759232418085214	0.00677687639565584	Vegfa, Fgfr3, Clu, Slc7a11, Cntfr, Mt3, Apoe, Mt1, Ntrk2, Ptprz1, Grid2, Prnp, Ghr, Sorl1, Ppargc1a, Nr3c1, Agt, Il18, Cpeb4, Trp53bp2, Gpi1, Kcnip3, Slc30a10, Ctsz, Lrp1
GO:00300072	GO	A-stage4	BP	cellular potassium ion homeostasis	4/682	0.000764170790221444	0.00677687639565584	F3, Htra1, Vegfa, Fgfr3, Ptn, Glul, Adora2b, Cyp7b1, Gas1, Apln, Fgfr2, Cav2, Il18, Fgfr1, Sox9, Eya1, Notch1
GO:00712803	GO	A-stage4	BP	cellular response to copper ion	4/682	0.000764170790221444	0.00677687639565584	Acsl6, Atp1b2, Fxyd1, Atp1b1, Dmd, Pdgfrb, Slc38a3, Apoe, Slc9a3r1, S100a1, Slc6a1, Rapgef3, Ank2, Ahcyl1, Dbi, Nr3c1, Agt, Hspa2, Akt2, Gabbr1, Asph, Adcyap1r1, Plcb1
GO:00308502	GO	A-stage4	BP	prostate gland development	7/682	0.000848202181417522	0.00739855187440831	Vegfa, Fgfr3, Cntfr, Mt3, Apoe, Mt1, Ntrk2, Ptprz1, Grid2, Prnp, Ppargc1a, Nr3c1, Agt, Il18, Cpeb4, Gpi1, Kcnip3, Slc30a10, Ctsz, Lrp1
GO:00602512	GO	A-stage4	BP	regulation of glial cell proliferation	6/682	0.000875364182989618	0.00758250768638358	Gpr37l1, Serpine2, Atp1b2, Rfx4, Gas1, Nrxn1, Grid2, Psap, Wls, Hes1, Cbs, Nav2, Dab1, Dlc1, Rora
GO:20010571	GO	A-stage4	BP	reactive nitrogen species metabolic process	9/682	0.000916623111434354	0.00788734742557166	Clu, Apoe, Ntrk2, Prnp, Sorl1, Tmed10, Gsap
GO:00459272	GO	A-stage4	BP	positive regulation of growth	20/682	0.00093399527522726	0.00799068171369841	Serpine2, Kcnk1, Atp1a2, Atp1b2, Fxyd1, Slc4a4, Atp1b1, Dmd, Slc38a3, Nkain4, Slc6a11, Slc9a3r1, Slc6a1, Slc20a1, Ahcyl1, Camk2d, Akt2, Plcb1
GO:20006492	GO	A-stage4	BP	regulation of sodium ion transmembrane transporter activity	7/682	0.000950326870322385	0.00806849456508171	Col11a2, Fgfr3, Bmpr1b, Csgalnact1, Pdgfrb, Id4, Prrx1, Sorl1, Ppargc1a, Gpld1, Itgb8, Cbs, Trps1, Fgfr1, Sox9, Hes5, Por, Notch1, Id2, Trip11
GO:00312142	GO	A-stage4	BP	biomineral tissue development	13/682	0.000982093681442139	0.00827937883120534	Atp1b2, Fxyd1, Atp1b1, Dmd, Ahcyl1, Akt2, Plcb1
GO:0043217	GO	A-stage4	BP	myelin maintenance	4/682	0.000995456120743577	0.00829208503418835	Acsl6, Vegfa, Ptn, Id4, Fgfr2, Fgfr1, Nde1, Notch1, Sox2
GO:00068822	GO	A-stage4	BP	cellular zinc ion homeostasis	5/682	0.000995744102431822	0.00829208503418835	Omg, Gja1, Vegfa, Fgfr3, Mfsd2a, Apoe, Gpam, Mgll, Hopx, Ghr, Wwc2, Fgfr2, Nr3c1, Agt, Rgma, Fgfr1, Spag9, Kcnk2, Por, Pou3f2, Notch1, Cyfip1, Clasp2, Lrp1, Sgip1, Plcb1
GO:00705702	GO	A-stage4	BP	regulation of neuron projection regeneration	6/682	0.00100470751901489	0.00833767698071384	Hes1, Eya1, Notch1, Gng5
GO:00357253	GO	A-stage4	BP	sodium ion transmembrane transport	12/682	0.00103094441110997	0.0085258032614285	Lgr4, Hes1, Sox9, Hes5, Pou3f3
GO:19034093	GO	A-stage4	BP	reactive oxygen species biosynthetic process	11/682	0.00111955452755662	0.00900920983454656	Hes1, Sox9, Eya1, Notch1, Gng5
GO:00016562	GO	A-stage4	BP	metanephros development	9/682	0.00117283784489559	0.00936828204275053	Omg, Fgfr3, Clu, Id4, Wasf3, Hes5, Id2
GO:00324693	GO	A-stage4	BP	endoplasmic reticulum calcium ion homeostasis	5/682	0.00118334624434076	0.00936828204275053	Pmp22, Lgi4, Ntrk2, Dag1, Pou3f2, Akt2
GO:00550692	GO	A-stage4	BP	zinc ion homeostasis	5/682	0.00118334624434076	0.00936828204275053	Pmp22, Lgi4, Ntrk2, Dag1, Pou3f2, Akt2
GO:19048611	GO	A-stage4	BP	excitatory synapse assembly	5/682	0.00118334624434076	0.00936828204275053	Acsl6, Vegfa, Serpine2, Atp1b2, Ptn, Dmd, Apoe, Metrn, Ntrk2, Ptprz1, Gprc5b, Qk, Nr3c1, Mfn1, Agt, Rgma, Fgfr1, Itga6, Tmem106b, Kidins220, Tenm3, Cyfip1, Lrp1, Fut9
GO:20003773	GO	A-stage4	BP	regulation of reactive oxygen species metabolic process	15/682	0.00118573444264939	0.00936828204275053	Hes1, Sox9, Eya1, Notch1, Gng5
GO:00347671	GO	A-stage4	BP	positive regulation of ion transmembrane transport	14/682	0.0012521464764213	0.00986039564628305	Lgr4, Hes1, Sox9, Hes5, Pou3f3
GO:00608401	GO	A-stage4	BP	artery development	10/682	0.00126235787883257	0.00990126433482897	Hes1, Eya1, Notch1, Gng5
GO:00605603	GO	A-stage4	BP	developmental growth involved in morphogenesis	18/682	0.00130464391951445	0.0101236979468816	Hes1, Eya1, Notch1, Gng5
GO:00215492	GO	A-stage4	BP	cerebellum development	10/682	0.00135429271864705	0.0104411599921498	Ednrb, Dmd, Pmp22, Lgi4, Ntrk2, Agt, Dag1, Pou3f2, Akt2
GO:00075172	GO	A-stage4	BP	muscle organ development	24/682	0.00150408423144179	0.0114665432636232	S1pr1, Gja1, Vegfa, Nebl, S100b, Dmd, Pmp22, Adamts9, Pdgfrb, Dner, Fgfr2, Nr3c1, Agt, Cav2, Megf10, Fgfr1, Camk2d, Kcnk2, Arntl, Hlf, Eya1, Hivep3, Ddx17, Notch1, Id2, Rb1, Hmgcr
GO:1990000	GO	A-stage4	BP	amyloid fibril formation	4/682	0.00159767919998382	0.0119700730030136	Gja1, Vegfa, Serpine2, Ptn, Pdgfrb, Cadm1, Id4, Arhgap5, Cyp7b1, Slc9a3r1, Nphp3, Psap, Wls, Fgfr2, Hes1, Tnc, Nr3c1, Il18, Fgfr1, Sox9, Igfbp5, Dag1, Pou3f2, Notch1, Id2, Lmo4, Tet2, Sox2
GO:00425511	GO	A-stage4	BP	neuron maturation	7/682	0.00161460689830125	0.0120779670952739	Atp1b2, Fxyd1, Atp1b1, Dmd, Plcb1
GO:00514801	GO	A-stage4	BP	regulation of cytosolic calcium ion concentration	22/682	0.00167504607736003	0.0123703235933817	Vegfa, Nebl, Dmd, Pmp22, Pdgfrb, Dner, Ank2, Csrp1, Hes1, Nr3c1, Agt, Cav2, Megf10, Camk2d, Notch1, Atp2a2
GO:00016552	GO	A-stage4	BP	urogenital system development	22/682	0.00173170392027443	0.0127151224868076	Vegfa, Fgfr3, Slc7a11, Pdpn, Hopx, Fgfr2, Igfbp5, Sox2
GO:00486392	GO	A-stage4	BP	positive regulation of developmental growth	15/682	0.00189008276657803	0.0136474254142643	Cntfr, S100b, Dmd, Pmp22, Fgfrl1, Dner, Cav2, Megf10, Dag1, Arntl, Hlf, Hivep3, Ddx17, Notch1, Rb1, Hmgcr
GO:00550752	GO	A-stage4	BP	potassium ion homeostasis	5/682	0.00190335059966719	0.0137018311241102	Pmp22, Lgi4, Ntrk2, Dag1, Pou3f2, Akt2
GO:00107662	GO	A-stage4	BP	negative regulation of sodium ion transport	4/682	0.00197731792600128	0.0140858117530345	Omg, Ptn, Gfap, Prrx1, Xylt1, Tnc, Rgma, Lrp1
GO:00609762	GO	A-stage4	BP	coronary vasculature development	8/682	0.00198504953159665	0.0141198463705833	Lgr4, Tnfrsf19, Sox21, Fgfr2, Dbi, Ctsl, Trps1, Lrp4, Sox9, Igfbp5, Notch1
GO:00604012	GO	A-stage4	BP	cytosolic calcium ion transport	13/682	0.0021822153180215	0.0153171647872875	Lcat, Mt3, Mt1, Mt2, Cpne2, Slc41a1, Nrxn1, Prnp, Glud1, Anxa5, Ahcyl1, Gpld1, Ggh, S100a16, Kcnip3, Slc30a10, Npc1, Asph, Id2
GO:0010574	GO	A-stage4	BP	regulation of vascular endothelial growth factor production	5/682	0.00220227554514111	0.0153677038040504	Gja1, Atp1a2, Atp1b1, Dmd, Pdgfrb, S100a1, Prnp, Rapgef3, Gnao1, Ank2, Hes1, Dbi, Agt, Camk2d, Saraf, Hspa2, Asph, Adcyap1r1, Tmbim6
GO:00720803	GO	A-stage4	BP	nephron tubule development	9/682	0.00230441557823047	0.0160007426881056	Atp1a2, Atp1b2, Fxyd1, Atp1b1, Dmd, Slc9a3r1, Camk2d, Plcb1
GO:00085442	GO	A-stage4	BP	epidermis development	19/682	0.00230638320336919	0.0160007426881056	Omg, Fgfr3, Clu, Id4, Hes5
GO:00512163	GO	A-stage4	BP	cartilage development	14/682	0.00235077591386496	0.0161912231531333	Omg, Fgfr3, Clu, Id4, Hes5
GO:00718052	GO	A-stage4	BP	potassium ion transmembrane transport	14/682	0.00235077591386496	0.0161912231531333	Lgr4, Hes1, Sox9, Hes5, Pou3f3
GO:00603482	GO	A-stage4	BP	bone development	15/682	0.00235593471664932	0.0161972813757039	Atp1b1, Dmd, Ank2, Atp2a2
GO:00068832	GO	A-stage4	BP	cellular sodium ion homeostasis	4/682	0.00241502566807924	0.016397475416788	Serpine2, Fgfr3, Vcam1, Dmd, Slc1a3, Kcna2, Hes1, Nav2, Dag1
GO:20001774	GO	A-stage4	BP	regulation of neural precursor cell proliferation	10/682	0.00245224082162156	0.0166103113921106	Lgr4, Tnfrsf19, Sox21, Fgfr2, Dbi, Ctsl, Trps1, Lrp4, Sox9, Igfbp5, Notch1
GO:00217611	GO	A-stage4	BP	limbic system development	9/682	0.00247069694556289	0.0166103113921106	Mertk, Gja1, Vegfa, Fgfr3, Rorb, Bmpr1b, Fjx1, Ptn, Aldh1a1, Mfsd2a, Pdgfrb, Ntrk2, Gpm6a, Gas1, Fgfr2, Bsg, Sox9, Tulp3, Cryab, Hes5, Tenm3, Spred1, Sox2
GO:00701672	GO	A-stage4	BP	regulation of biomineral tissue development	9/682	0.00247069694556289	0.0166103113921106	Atp1a2, Atp1b2, Fxyd1, Atp1b1, Dmd, Slc9a3r1, S100a1, Nrxn1, Prnp, Rapgef3, Ank2, Ppargc1a, Ahcyl1, Camk2d, Hspa2, Mink1, Asph, Plcb1
GO:19018613	GO	A-stage4	BP	regulation of muscle tissue development	13/682	0.00252830473755749	0.0168086055543669	Fgfr3, Rfx4, Wls, Fgfr2, Hes1, Fgfr1, Aplp2
GO:00480082	GO	A-stage4	BP	platelet-derived growth factor receptor signaling pathway	7/682	0.00259400318627843	0.0169389825552061	Lcat, Mt3, Mt1, Mt2, Prnp
GO:00015581	GO	A-stage4	BP	regulation of cell growth	24/682	0.00260035279570814	0.0169572801684651	Syne1, Ptn, Mfsd2a, Sdc2, Apoe, Ntrk2, Prex1, Ptprz1, Ngef, Nr3c1, Mfn1, Tmem106b, Tnik, Adgrb3, Cyfip1
GO:00347652	GO	A-stage4	BP	regulation of ion transmembrane transport	26/682	0.00265798965905914	0.0172859735650377	Bcan, Mfsd2a, Id4, Epha5, Ntrk2, Ccdc141, Fgfr1, Dab1, Nde1, Pou3f2, Sox2, Pou3f3, Plcb1
GO:00435245	GO	A-stage4	BP	negative regulation of neuron apoptotic process	13/682	0.00278308131073164	0.0179772008990503	Mt3, Gfap, Agt, Ldlr, Pou3f2, Lrp1
GO:00220373	GO	A-stage4	BP	metencephalon development	10/682	0.00294622851664581	0.0186529434563801	Atp1a2, Atp1b2, Atp1b1, Camk2d
GO:00016543	GO	A-stage4	BP	eye development	23/682	0.00300021039887299	0.0189445253720118	Mt3, Mt1, Mt2, Prnp
GO:19012154	GO	A-stage4	BP	negative regulation of neuron death	16/682	0.00307253489310045	0.0193756158166493	Id4, Cyp7b1, Psap, Fgfr2, Tnc, Sox9, Notch1
GO:00031582	GO	A-stage4	BP	endothelium development	10/682	0.00312746710976606	0.0196442743556922	Ptn, Pmp22, Gfap, Hes1, Ufl1, Notch1
GO:19018632	GO	A-stage4	BP	positive regulation of muscle tissue development	8/682	0.00316988261937593	0.0197807296613798	Slc7a2, Clu, Selenos, Sirpa, Ddah1, Agt, Rora, Por, Akt2
GO:00316441	GO	A-stage4	BP	regulation of nervous system process	13/682	0.00320424708134332	0.0199691017585672	Cd38, Vegfa, Mfsd2a, Cd81, Apoe, Gpam, Hopx, Ghr, Fgfr2, Nr3c1, Agt, Fgfr1, Hbegf, Pou3f2, Notch1, Derl2, Cyfip1, Lrp1, Sgip1, Plcb1
GO:00352652	GO	A-stage4	BP	organ growth	14/682	0.00321388804739432	0.0200031052949803	Atp1a2, Fxyd1, Atp1b1, Dmd, Slc9a3r1, Camk2d, Plcb1
GO:00466863	GO	A-stage4	BP	response to cadmium ion	5/682	0.00330373464743763	0.0203503242458143	S1pr1, Lgr4, Gja1, Fgfr3, Fam20a, Bmpr1b, Ptn, Slc20a1, Fgfr2, Gpm6b, Sox9, Atraid, Notch1
GO:00507703	GO	A-stage4	BP	regulation of axonogenesis	14/682	0.00335602104391213	0.0206136315164871	Clu, Degs1, Abcd2, Akt2
GO:00216952	GO	A-stage4	BP	cerebellar cortex development	7/682	0.00336900510349114	0.0206136315164871	Slc39a12, Mt3, Mt1, Mt2, Slc30a10
GO:01500633	GO	A-stage4	BP	visual system development	23/682	0.00337235561629558	0.0206136315164871	Omg, Ptn, Prrx1, Xylt1, Rgma, Lrp1
GO:00970842	GO	A-stage4	BP	vascular associated smooth muscle cell development	3/682	0.00344390486222264	0.0207183141074738	Kcnk1, Atp1a2, Atp1b2, Fxyd1, Slc4a4, Atp1b1, Dmd, Slc6a11, Slc9a3r1, Slc6a1, Camk2d, Plcb1
GO:00613263	GO	A-stage4	BP	renal tubule development	9/682	0.0034501627676881	0.0207183141074738	Slc7a2, Clu, Sirpa, Ddah1, Agt, Ndufc2, Rora, Ogt, Slc30a10, Abcd2, Akt2
GO:00720732	GO	A-stage4	BP	kidney epithelium development	11/682	0.0036272054756297	0.0216185064507605	Lgr4, Id3, Pdgfrb, Hes1, Sox9, Hes5, Eya1, Id2, Pou3f3
GO:00105731	GO	A-stage4	BP	vascular endothelial growth factor production	5/682	0.0037458126283998	0.0221870933875478	Grina, Camk2d, Tmco1, Atp2a2, Tmbim6
GO:00486792	GO	A-stage4	BP	regulation of axon regeneration	5/682	0.0037458126283998	0.0221870933875478	Slc39a12, Mt3, Mt1, Mt2, Slc30a10
GO:00488803	GO	A-stage4	BP	sensory system development	23/682	0.00378256490843081	0.0223770547800734	Nrxn1, Grid2, Nrxn2, Lrrc4b, Nptn
GO:00486083	GO	A-stage4	BP	reproductive structure development	25/682	0.00382164658080635	0.022552432908956	Clu, Pid1, Pdgfrb, Selenos, Sirpa, Ddah1, Agt, Il18, Ndufc2, Cryab, Aldh2, Ogt, Slc30a10, Abcd2, Akt2
GO:00486782	GO	A-stage4	BP	response to axon injury	7/682	0.0039760642469573	0.0232626525097379	Acsl6, Atp1b2, Fxyd1, Atp1b1, Dmd, Slc9a3r1, S100a1, Rapgef3, Ank2, Dbi, Agt, Hspa2, Asph, Plcb1
GO:00219535	GO	A-stage4	BP	central nervous system neuron differentiation	15/682	0.00402773977385907	0.023507443368799	Vegfa, Adamts9, Pdgfrb, Apoe, Prrx1, Hes1, Ldlr, Eya1, Notch1, Lrp1
GO:00705882	GO	A-stage4	BP	calcium ion transmembrane transport	17/682	0.00409587023304516	0.0238017618747096	Omg, S1pr1, Bcan, Vegfa, Dclk1, Cadm1, Apoe, Mgll, Vcl, Fgfr2, Tnc, Rgma, Sox9, Spag9, Notch1, Cyfip1, Clasp2, Lrp1
GO:00072041	GO	A-stage4	BP	positive regulation of cytosolic calcium ion concentration	19/682	0.00411211736838037	0.0238017618747096	Serpine2, Rfx4, Gas1, Nrxn1, Grid2, Psap, Cbs, Nav2, Dab1, Rora
GO:19034263	GO	A-stage4	BP	regulation of reactive oxygen species biosynthetic process	9/682	0.00416998501917625	0.0239066174275889	S1pr1, Gja1, Id3, Cntfr, S100b, Dmd, Pmp22, Fgfrl1, Dner, Fgfr2, Nr3c1, Cav2, Megf10, Fgfr1, Kcnk2, Dag1, Arntl, Cryab, Hlf, Hivep3, Ddx17, Notch1, Rb1, Hmgcr
GO:00614583	GO	A-stage4	BP	reproductive system development	25/682	0.00424852103772207	0.024233807351207	Clu, Apoe, Ldlr, Cryab
GO:00311032	GO	A-stage4	BP	axon regeneration	6/682	0.00436440356345998	0.0248060036068237	Ednrb, Nrcam, Pmp22, Lgi4, Nrxn1, Adgrb3, Rb1
GO:0003279	GO	A-stage4	BP	cardiac septum development	10/682	0.00440951505971916	0.025002944229487	Grin2c, S1pr1, Ednrb, Gja1, Cd38, Atp1a2, Fxyd1, Dmd, Itpr2, Prnp, Ank2, Dbi, Agt, Cav2, Camk2d, Itgav, Swap70, Gna13, Asph, Adcyap1r1, Lrp1, Tmbim6
GO:00219874	GO	A-stage4	BP	cerebral cortex development	9/682	0.00443431475920749	0.0250544025402031	Lgr4, Vegfa, Id3, Pdgfrb, Id4, Cyp7b1, Nphp3, Psap, Fgfr2, Hes1, Tnc, Agt, Fgfr1, Lrp4, Sox9, Hes5, Eya1, Notch1, Id2, Zfp950, Tet2, Pou3f3
GO:00550171	GO	A-stage4	BP	cardiac muscle tissue growth	9/682	0.00443431475920749	0.0250544025402031	Vegfa, Apoe, Gpam, Hopx, Ghr, Fgfr2, Nr3c1, Agt, Fgfr1, Pou3f2, Notch1, Cyfip1, Lrp1, Sgip1, Plcb1
GO:00720013	GO	A-stage4	BP	renal system development	19/682	0.00452847500904161	0.025406233031947	Atp1a2, Atp1b2, Atp1b1, Slc12a4, Camk2d
GO:00722102	GO	A-stage4	BP	metanephric nephron development	5/682	0.0047543709773519	0.0264562203396299	Serpine2, Atp1a2, Slc9a3r1, Camk2d
GO:00600411	GO	A-stage4	BP	retina development in camera-type eye	12/682	0.00479913842945774	0.0265507889963056	Vegfa, Pdgfrb, Apln, Fgfr2, Fgfr1, Notch1, Spred1, Lrp1
GO:00068132	GO	A-stage4	BP	potassium ion transport	15/682	0.00488596112697003	0.0267633209009078	Grin2c, Dmd, Itpr2, Prnp, Ank2, Dbi, Mcur1, Camk2d, Itgav, Asph, Adcyap1r1, Atp2a2, Tmbim6
GO:00075192	GO	A-stage4	BP	skeletal muscle tissue development	13/682	0.00521348355902162	0.0282865509785736	Aqp4, Adora2b, Ndrg2, Bsg, Rora
GO:00720092	GO	A-stage4	BP	nephron epithelium development	9/682	0.00530619456675583	0.0286594463605569	Lgr4, Vegfa, Hes1, Agt, Sox9, Hes5, Eya1, Notch1, Pou3f3
GO:00485883	GO	A-stage4	BP	developmental cell growth	16/682	0.00556217303653198	0.0299068471480572	Lgr4, Myo6, Slc9a3r1, Psap, Tnfrsf19, Asah1, Sox21, Fgfr2, Hes1, Dbi, Ctsl, Trps1, Fgfr1, Lrp4, Sox9, Igfbp5, Hes5, Pou3f2, Notch1
GO:00612131	GO	A-stage4	BP	positive regulation of mesonephros development	4/682	0.00561767264553693	0.0300363257781505	Col11a2, Fgfr3, Bmpr1b, Csgalnact1, Prrx1, Gpld1, Itgb8, Cbs, Trps1, Fgfr1, Sox9, Hes5, Por, Trip11
GO:19026831	GO	A-stage4	BP	regulation of receptor localization to synapse	4/682	0.00561767264553693	0.0300363257781505	Kcnk1, Atp1a2, Atp1b2, Atp1b1, Slc1a3, Kcnn2, Prnp, Rapgef3, Ank2, Cd63, Kcna2, Slc12a4, Kcnk2, Kcnip3
GO:00712942	GO	A-stage4	BP	cellular response to zinc ion	3/682	0.00571483469134666	0.0300847024500408	Ranbp3l, Gja1, Fgfr3, Csgalnact1, Cadm1, Xylt1, Fgfr2, Dhrs3, Cbs, Sox9, Tulp3, Por, Insig1, Trip11, Abi1
GO:00995582	GO	A-stage4	BP	maintenance of synapse structure	3/682	0.00571483469134666	0.0300847024500408	Atp1a2, Atp1b2, Atp1b1, Agt
GO:20006502	GO	A-stage4	BP	negative regulation of sodium ion transmembrane transporter activity	3/682	0.00571483469134666	0.0300847024500408	Gpr37l1, Vegfa, Ptn, Appl2, Ptprz1, Ctsz, Notch1, Id2, Gng5, Sox2
GO:0040019	GO	A-stage4	BP	positive regulation of embryonic development	5/682	0.00594197110070463	0.0307387682482339	Bcan, Atp1a2, Mfsd2a, Id4, Epha5, Fgfr2, Fgfr1, Dab1, Pou3f2
GO:19010211	GO	A-stage4	BP	positive regulation of calcium ion transmembrane transporter activity	5/682	0.00594197110070463	0.0307387682482339	S1pr1, Gja1, Fgfr3, Bmpr1b, Ptn, Gpm6b, Sox9, Atraid, Notch1
GO:0001936	GO	A-stage4	BP	regulation of endothelial cell proliferation	10/682	0.00607356857003521	0.0312841139706555	Gja1, S100b, Ppargc1a, Fgfr2, Nr3c1, Megf10, Fgfr1, Igfbp5, Kcnk2, Arntl, Ddx17, Notch1, Hmgcr
GO:00459953	GO	A-stage4	BP	regulation of embryonic development	10/682	0.00607356857003521	0.0312841139706555	F3, Vegfa, Pdgfrb, Slc9a3r1, Zfp950, Clasp2, Lrp1
GO:00018223	GO	A-stage4	BP	kidney development	18/682	0.00610260515951763	0.0313820527208482	Omg, Gja1, Cd38, Vegfa, Serpine2, Mfsd2a, Fam107a, Cd81, Apoe, Mgll, Gas1, Nr3c1, Agt, Rgma, Spag9, Igfbp5, Crlf3, Hbegf, Cryab, Derl2, Rb1, Cyfip1, Clasp2, Lrp1
GO:00712482	GO	A-stage4	BP	cellular response to metal ion	11/682	0.00626828890872163	0.0320796798540572	Acsl6, Gja1, Atp1a2, Atp1b2, Fxyd1, Atp1b1, Dmd, Slc9a3r1, S100a1, Nrxn1, Prnp, Rapgef3, Ank2, Cd63, Ppargc1a, Ahcyl1, Kcna2, Dbi, Agt, Camk2d, Hspa2, Mink1, Kcnip3, Akt2, Asph, Plcb1
GO:00604022	GO	A-stage4	BP	calcium ion transport into cytosol	11/682	0.00656824666295341	0.0331183745241743	Vegfa, Cntfr, Mt3, Apoe, Mt1, Ntrk2, Ptprz1, Ppargc1a, Agt, Cpeb4, Gpi1, Slc30a10, Lrp1
GO:00487362	GO	A-stage4	BP	appendage development	13/682	0.00667482095982252	0.0334440714758403	Serpine2, Rfx4, Gas1, Nrxn1, Grid2, Psap, Cbs, Nav2, Dab1, Rora
GO:00601732	GO	A-stage4	BP	limb development	13/682	0.00667482095982252	0.0334440714758403	Mertk, Gja1, Vegfa, Fgfr3, Rorb, Bmpr1b, Fjx1, Ptn, Aldh1a1, Mfsd2a, Pdgfrb, Ntrk2, Gpm6a, Gas1, Fgfr2, Bsg, Sox9, Tulp3, Cryab, Hes5, Tenm3, Spred1, Sox2
GO:00551231	GO	A-stage4	BP	digestive system development	10/682	0.00672521439560422	0.033661282524595	Vegfa, Slc7a11, Cntfr, Mt3, Apoe, Mt1, Ntrk2, Ptprz1, Ghr, Sorl1, Ppargc1a, Agt, Cpeb4, Gpi1, Slc30a10, Lrp1
GO:00357911	GO	A-stage4	BP	platelet-derived growth factor receptor-beta signaling pathway	3/682	0.00711698953597995	0.0350713504968909	Vegfa, Dmd, Pdpn, Vcl, Tmem100, Rapgef3, Arhgef26, Agt, Bsg, Notch1
GO:00607361	GO	A-stage4	BP	prostate gland growth	3/682	0.00711698953597995	0.0350713504968909	Gja1, Ppargc1a, Fgfr2, Nr3c1, Fgfr1, Arntl, Notch1, Hmgcr
GO:19023062	GO	A-stage4	BP	negative regulation of sodium ion transmembrane transport	3/682	0.00711698953597995	0.0350713504968909	Ednrb, Syne1, Grm3, S100b, Mgll, Nrxn1, Jam2, Tmem100, Wasf3, Igsf11, Agt, Fgfr1, Dag1
GO:00034071	GO	A-stage4	BP	neural retina development	7/682	0.00726183793669161	0.0356381779644619	S1pr1, Gja1, Pdgfrb, Psap, Wwc2, Fgfr2, Nr3c1, Agt, Fgfr1, Sox9, Camk2d, Kcnk2, Por, Notch1
GO:00074113	GO	A-stage4	BP	axon guidance	15/682	0.00729971076458458	0.0357872999535531	Mt3, Mt1, Mt2, Prnp, Npc1
GO:00075282	GO	A-stage4	BP	neuromuscular junction development	6/682	0.00739696771292038	0.0360346322938367	Omg, Vegfa, Apoe, Mgll, Metrn, Ntrk2, Rgma, Lrp4, Dab1, Pou3f2, Lrrc4b, Cyfip1, Clasp2, Lrp1
GO:0032414	GO	A-stage4	BP	positive regulation of ion transmembrane transporter activity	9/682	0.00744290105049887	0.0360346322938367	Serpine2, Rfx4, Nrxn1, Grid2, Psap, Nav2, Rora
GO:19010181	GO	A-stage4	BP	positive regulation of potassium ion transmembrane transporter activity	4/682	0.00744311505909878	0.0360346322938367	Mertk, Gja1, Vegfa, Fgfr3, Rorb, Bmpr1b, Fjx1, Ptn, Aldh1a1, Mfsd2a, Pdgfrb, Ntrk2, Gpm6a, Gas1, Fgfr2, Bsg, Sox9, Tulp3, Cryab, Hes5, Tenm3, Spred1, Sox2
GO:19058092	GO	A-stage4	BP	negative regulation of synapse organization	4/682	0.00744311505909878	0.0360346322938367	Vegfa, Hes1, Notch1
GO:00974853	GO	A-stage4	BP	neuron projection guidance	15/682	0.00755952068898176	0.0365094645234435	Lgr4, Vegfa, Hes1, Agt, Sox9, Hes5, Eya1, Notch1, Pou3f3
GO:00604191	GO	A-stage4	BP	heart growth	9/682	0.00785497391343369	0.0377354525690583	Lgr4, Vegfa, Fgfr2, Hes1, Agt, Fgfr1, Sox9, Hes5, Eya1, Notch1, Pou3f3
GO:0040018	GO	A-stage4	BP	positive regulation of multicellular organism growth	5/682	0.00809280344923293	0.0387692369496714	Aqp4, Adora2b, Ndrg2, Bsg, Rora
GO:00612171	GO	A-stage4	BP	regulation of mesonephros development	4/682	0.00848640986155846	0.0403231005350392	Omg, Ptn, Xylt1, Rgma, Lrp1
GO:19031691	GO	A-stage4	BP	regulation of calcium ion transmembrane transport	11/682	0.00861131941859069	0.0403988625079277	Mertk, Gja1, Vegfa, Fgfr3, Rorb, Bmpr1b, Fjx1, Ptn, Aldh1a1, Mfsd2a, Pdgfrb, Ntrk2, Gpm6a, Gas1, Fgfr2, Bsg, Sox9, Tulp3, Cryab, Hes5, Tenm3, Spred1, Sox2
GO:00601192	GO	A-stage4	BP	inner ear receptor cell development	6/682	0.00868154602813979	0.0403988625079277	Mertk, Htra1, Lgr4, Gja1, Vegfa, Serpine2, Bmpr1b, Vcam1, Ptn, Id4, Cyp7b1, Lfng, Psap, Fgfr2, Epas1, Hes1, Tnc, Ctsl, Agt, Dhcr24, Sox9, Itgav, Ctsb, Notch1, Sox2
GO:00108391	GO	A-stage4	BP	negative regulation of keratinocyte proliferation	3/682	0.00870519422241958	0.0403988625079277	Omg, Fgfr3, Ptn, Xylt1, Tnc, Rgma, Lrp1
GO:00607421	GO	A-stage4	BP	epithelial cell differentiation involved in prostate gland development	3/682	0.00870519422241958	0.0403988625079277	Dclk1, Id4, Ntrk2, Nrxn1, Grid2, Cdh11, Psap, Fgfr2, Hes1, Fgfr1, Tulp3, Rora, Hes5, Lmo4, Sox2
GO:00604854	GO	A-stage4	BP	mesenchyme development	16/682	0.00889958566795876	0.0410965393416674	Grin2c, Atp1a2, Atp1b1, Dmd, Itpr2, S100a1, Prnp, Rapgef3, Ank2, Dbi, Mcur1, Camk2d, Hspa2, Itgav, Tmco1, Asph, Atp2a2
GO:0090287	GO	A-stage4	BP	regulation of cellular response to growth factor stimulus	16/682	0.00889958566795876	0.0410965393416674	Grin2c, S1pr1, Ednrb, Gja1, Cd38, Dmd, Itpr2, Prnp, Ank2, Dbi, Agt, Camk2d, Itgav, Swap70, Gna13, Asph, Adcyap1r1, Lrp1, Tmbim6
GO:00020645	GO	A-stage4	BP	epithelial cell development	15/682	0.00897141122596035	0.041313435125328	Clu, Sirpa, Ddah1, Agt, Ndufc2, Ogt, Slc30a10, Abcd2, Akt2
GO:19013421	GO	A-stage4	BP	regulation of vasculature development	19/682	0.00901502202308994	0.0414743072862078	Mertk, Htra1, Lgr4, Gja1, Vegfa, Serpine2, Bmpr1b, Vcam1, Ptn, Id4, Cyp7b1, Lfng, Psap, Fgfr2, Epas1, Hes1, Tnc, Ctsl, Agt, Dhcr24, Sox9, Itgav, Ctsb, Notch1, Sox2
GO:0042102	GO	A-stage4	BP	positive regulation of T cell proliferation	8/682	0.00903581408344955	0.0415299916527777	Omg, Ptn, Xylt1, Tnc, Rgma, Lrp1
GO:00466202	GO	A-stage4	BP	regulation of organ growth	9/682	0.00919586303453816	0.0421440319320157	Fgfrl1, Nphp3, Fgfr2, Hes1, Dhrs3, Notch1, Id2, Lmo4, Lrp1, Trip11
GO:00702962	GO	A-stage4	BP	sarcoplasmic reticulum calcium ion transport	4/682	0.00962089848060532	0.0437563222999937	Ntrk2, Ccdc141, Fgfr1, Dab1, Nde1, Pou3f2, Sox2, Pou3f3, Plcb1
GO:00031561	GO	A-stage4	BP	regulation of animal organ formation	5/682	0.0097945954789988	0.0443774089001083	S1pr1, Gja1, Fgfr2, Nr3c1, Agt, Fgfr1, Camk2d, Kcnk2, Notch1
GO:00901841	GO	A-stage4	BP	positive regulation of kidney development	5/682	0.0097945954789988	0.0443774089001083	Lgr4, Vegfa, Id3, Pdgfrb, Nphp3, Psap, Fgfr2, Hes1, Agt, Fgfr1, Lrp4, Sox9, Hes5, Eya1, Notch1, Id2, Zfp950, Tet2, Pou3f3
GO:00720893	GO	A-stage4	BP	stem cell proliferation	10/682	0.00988878670240075	0.0447617428385185	Lgr4, Pdgfrb, Hes1, Sox9, Hes5
GO:0001704	GO	A-stage4	BP	formation of primary germ layer	8/682	0.0101262815415913	0.0457297084677638	Mertk, Rorb, Bmpr1b, Fjx1, Ptn, Mfsd2a, Pdgfrb, Ntrk2, Gpm6a, Bsg, Sox9, Sox2
GO:19010191	GO	A-stage4	BP	regulation of calcium ion transmembrane transporter activity	7/682	0.0101408976936882	0.0457297084677638	Kcnk1, Atp1a2, Atp1b2, Fxyd1, Atp1b1, Slc1a3, Kcnn2, Prnp, Rapgef3, Ank2, Cd63, Kcna2, Slc12a4, Kcnk2, Kcnip3
GO:00485651	GO	A-stage4	BP	digestive tract development	9/682	0.0101814270475675	0.0457828986710939	S100b, Dmd, Pmp22, Dner, Cav2, Megf10, Arntl, Hlf, Hivep3, Ddx17, Notch1, Rb1, Hmgcr
GO:0071599	GO	A-stage4	BP	otic vesicle development	3/682	0.0104843645535756	0.0463172482126536	Lgr4, Vegfa, Hes1, Agt, Sox9, Hes5, Eya1, Notch1, Pou3f3
GO:2000651	GO	A-stage4	BP	positive regulation of sodium ion transmembrane transporter activity	3/682	0.0104843645535756	0.0463172482126536	Omg, Bcan, Vegfa, Dclk1, Apoe, Mgll, Vcl, Nr3c1, Agt, Rgma, Sox9, Camk2d, Spag9, Cyfip1, Clasp2, Lrp1
GO:00519633	GO	A-stage4	BP	regulation of synapse assembly	9/682	0.0107030264954386	0.0470820979917018	Lgr4, Vegfa, Agt, Sox9
GO:00105222	GO	A-stage4	BP	regulation of calcium ion transport into cytosol	8/682	0.0107067448780293	0.0470820979917018	Gpc6, Dag1, Tnik, Nptn
GO:00458442	GO	A-stage4	BP	positive regulation of striated muscle tissue development	7/682	0.0108039937028644	0.0471458648173657	Mt3, Mt1, Mt2
GO:00486362	GO	A-stage4	BP	positive regulation of muscle organ development	7/682	0.0108039937028644	0.0471458648173657	Chchd10, Cadm1, Adgrb3
GO:19044271	GO	A-stage4	BP	positive regulation of calcium ion transmembrane transport	7/682	0.0108039937028644	0.0471458648173657	Atp1a2, Slc9a3r1, Camk2d
GO:0035904	GO	A-stage4	BP	aorta development	6/682	0.0108968397459605	0.0473087138834616	Gja1, Hes1, Dag1, Clasp2, Plcb1
GO:00016572	GO	A-stage4	BP	ureteric bud development	8/682	0.0113114600538911	0.0488296729289954	Atp1b1, S100a1, Ank2, Hspa2, Asph
GO:00721632	GO	A-stage4	BP	mesonephric epithelium development	8/682	0.0113114600538911	0.0488296729289954	F3, Gja1, Vegfa, Fgfr3, Rgcc, Adora2b, Apoe, Apln, Cav2, Fgfr1
GO:00721642	GO	A-stage4	BP	mesonephric tubule development	8/682	0.0113114600538911	0.0488296729289954	Gja1, Lfng, Hes1, Fgfr1, Tulp3, Dag1, Hes5, Notch1, Clasp2, Plcb1
GO:00198381	GO	A-stage4	MF	growth factor binding	17/664	1.53004061139683e-06	0.000175298938620037	Lgr4, Vegfa, Id3, Pdgfrb, Nphp3, Fgfr2, Hes1, Agt, Fgfr1, Lrp4, Sox9, Hes5, Eya1, Notch1, Id2, Zfp950, Tet2, Pou3f3
GO:00228532	GO	A-stage4	MF	active ion transmembrane transporter activity	20/664	7.12315972775929e-06	0.000342226773280768	Mt3, Mt1, Mt2, Cpne2, Slc41a1, Nrxn1, Prnp, Gpld1, Slc30a10, Asph, Id2
GO:00171341	GO	A-stage4	MF	fibroblast growth factor binding	7/664	7.25418347353249e-06	0.000342226773280768	Grin2c, Dmd, Itpr2, Prnp, Ank2, Dbi, Camk2d, Itgav, Asph, Adcyap1r1, Tmbim6
GO:00468732	GO	A-stage4	MF	metal ion transmembrane transporter activity	29/664	2.60443519706387e-05	0.000926748096838581	Gja1, Bmpr1b, Slc7a11, Gas1, Prrx1, Fgfr2, Fgfr1, Lrp4, Sox9, Tulp3, Itga6, Notch1, Asph
GO:00156621	GO	A-stage4	MF	ion transmembrane transporter activity, phosphorylative mechanism	7/664	0.00010255968817875	0.00265331838449541	Gja1, Bmpr1b, Slc7a11, Gas1, Prrx1, Fgfr2, Fgfr1, Lrp4, Sox9, Tulp3, Itga6, Notch1, Asph
GO:00426251	GO	A-stage4	MF	ATPase-coupled ion transmembrane transporter activity	8/664	0.000187632071199183	0.0039600242395196	Lgr4, Ednrb, Fgfr3, Nphp3, Wls, Fgfr2, Hes1, Notch1, Id2, Rb1
GO:0022851	GO	A-stage4	MF	GABA-gated chloride ion channel activity	4/664	0.000422339292984926	0.00639087005611153	Pdgfrb, Clasp2, Lrp1
GO:00319941	GO	A-stage4	MF	insulin-like growth factor I binding	4/664	0.000422339292984926	0.00639087005611153	Psap, Fgfr2, Sox9
GO:19043151	GO	A-stage4	MF	transmitter-gated ion channel activity involved in regulation of postsynaptic membrane potential	7/664	0.000763010176826647	0.00958979266297329	Atp1a2, Slc9a3r1, Camk2d
GO:0005506	GO	A-stage4	MF	iron ion binding	13/664	0.00131772955780728	0.0139055145442294	Rorb, Fjx1, Ptn, Ntrk2, Gpm6a, Bsg, Sox9
GO:0005520	GO	A-stage4	MF	insulin-like growth factor binding	5/664	0.00140727204965603	0.014422485436862	Lgr4, Vegfa, Bmpr1b, Nrcam, Epha5, Gas1, Ccdc141, Alcam, Bsg, Dag1, B4gat1, Notch1, Cyfip1, Lrp1, Nptn
GO:00228241	GO	A-stage4	MF	transmitter-gated ion channel activity	7/664	0.00147443532522115	0.014422485436862	Ptn, Pmp22, Ntrk2, Fgfr2, Tnc, Lrp4
GO:00150813	GO	A-stage4	MF	sodium ion transmembrane transporter activity	12/664	0.00149260136067275	0.014422485436862	Atp1b2, Atp1b1, Dmd, S100a1, Rapgef3, Ank2, Hspa2, Asph, Plcb1
GO:00052301	GO	A-stage4	MF	extracellular ligand-gated ion channel activity	7/664	0.00435183182550333	0.0290847427004472	Atp1b2, Atp1b1, Rapgef3, Ank2
GO:00432095	GO	A-stage4	CC	myelin sheath	24/691	2.43890277643135e-08	7.80448888458033e-07	Ptn, Apoe, Prnp, Ngef
GO:00989823	GO	A-stage4	CC	GABA-ergic synapse	15/691	4.95430316882166e-07	1.03394153088452e-05	Lgr4, Vegfa, Bmpr1b, Nrcam, Epha5, Gas1, Ccdc141, Alcam, Bsg, Dag1, B4gat1, Notch1, Cyfip1, Lrp1, Nptn
GO:00322794	GO	A-stage4	CC	asymmetric synapse	30/691	4.83035944149165e-06	6.6244929483314e-05	S1pr1, Gja1, Fgfr2, Nr3c1, Agt, Fgfr1, Camk2d, Kcnk2, Notch1
GO:00989844	GO	A-stage4	CC	neuron to neuron synapse	31/691	6.71402785967308e-06	8.95203714623078e-05	Gpam, Ghr, Agt, Pou3f2, Sgip1
GO:00443043	GO	A-stage4	CC	main axon	10/691	0.000210300233027005	0.00168240186421604	Lgr4, Vegfa, Agt, Sox9
GO:00443093	GO	A-stage4	CC	neuron spine	14/691	0.00270479783173496	0.012854484744879	Atp1a2, Atp1b1, Dmd, S100a1, Prnp, Rapgef3, Ank2, Dbi, Camk2d, Hspa2, Asph
GO:00304263	GO	A-stage4	CC	growth cone	14/691	0.0040160707674924	0.0166182238654858	Sdc4, Slc9a3r1, Hes1, Fgfr1, Hes5, Trip11
GO:00325891	GO	A-stage4	CC	neuron projection membrane	7/691	0.00432684256985448	0.0177511490045312	Fgfr2, Ctsl, Klf9
GO:00304273	GO	A-stage4	CC	site of polarized growth	14/691	0.00535899617002563	0.0212588277819199	Psap, Fgfr2, Notch1
GO:01500343	GO	A-stage4	CC	distal axon	20/691	0.0113149992619726	0.0405313406399019	Ednrb, Ranbp3l, Gja1, Vegfa, Rgcc, Pdpn, Tmem100, Fgfr2, Hes1, Fgfr1, Sox9, Dag1, Ddx17, Notch1, Spred1, Clasp2
GO:00442953	GO	A-stage4	CC	axonal growth cone	5/691	0.0114226202404374	0.0406137608548885	Htra1, Dmd, Nrxn1, Fgfrl1, Apln, Cd63, Sorl1, Hes1, Agt, Cav2, Rgma, Fgfr1, Hes5, Notch1, Spred1, Cyfip1
mmu047277	KEGG	A-stage4	---	GABAergic synapse	13/358	4.99389530439039e-05	0.00117772697595207	Gja1, Vegfa, Fgfr3, Dmd, Slc9a3r1, Vcl, Rapgef3, Psap, Fgfr2, Arhgef26, Agt, Fgfr1, Sox9, Arntl, Notch1
mmu047246	KEGG	A-stage4	---	Glutamatergic synapse	14/358	0.000161807113090712	0.00352241638497473	F3, Slc39a12, Tlr3, Vegfa, Rgcc, Ptn, Sash1, Adamts9, Glul, S100a1, Tmem100, Rapgef3, Emp2, Ddah1, Itgb8, Agt, Adgrb3, Notch1, Spred1
mmu047267	KEGG	A-stage4	---	Serotonergic synapse	11/358	0.0160838979110572	0.0827589656150763	Vcam1, Igfbp2, Cd81, Gpam, Hes1, Pnp, Il18, Adk
mmu047257	KEGG	A-stage4	---	Cholinergic synapse	9/358	0.0358027891839332	0.146843323754393	Gja1, Wwc2, Fgfr2, Nr3c1, Agt, Fgfr1, Kcnk2, Por, Notch1
mmu047287	KEGG	A-stage4	---	Dopaminergic synapse	10/358	0.0448000031415238	0.173676724507551	Dmd, Ank2, Camk2d, Atp2a2
mmu049357	KEGG	A-stage4	---	Growth hormone synthesis, secretion and action	5/358	0.500519707705993	0.804812939095431	Hes1, Fgfr1, Eya1, Notch1, Gng5
mmu043606	KEGG	A-stage4	---	Axon guidance	7/358	0.594551720651162	0.876344463251452	Lgr4, Vegfa, Pdgfrb, Agt, Sox9
mmu046137	KEGG	A-stage4	---	Neutrophil extracellular trap formation	2/358	0.998005308062439	0.999964310818921	Acsl6, Gja1, Vegfa, Ptn, Id4, Fgfr2, Fgfr1, Nde1, Notch1, Sox2
GO:00217821	GO	A-stage5	BP	glial cell development	9/195	6.7566937525329e-07	5.22822005770316e-05	Gja1, Macf1, Wls, Fgfr1, Gpi1, Itgav, Eya1, Sox2
GO:00140091	GO	A-stage5	BP	glial cell proliferation	6/195	5.84316159981624e-06	0.000309795771486553	Atp1a2, Atp1b1, Dmd, S100a1, Ank2, Hspa2, Asph
GO:00725931	GO	A-stage5	BP	reactive oxygen species metabolic process	12/195	6.89822000217949e-06	0.000359083706658907	Lgr4, Ednrb, Fgfr3, Nphp3, Fgfr2, Hes1, Notch1, Id2, Rb1
GO:0046688	GO	A-stage5	BP	response to copper ion	4/195	5.21900725055221e-05	0.00191564330235013	Fgfr2, Sox9, Eya1
GO:0010043	GO	A-stage5	BP	response to zinc ion	4/195	0.000141727128986411	0.00427120810829575	Atp1b1, Dmd, Plcb1
GO:0071294	GO	A-stage5	BP	cellular response to zinc ion	3/195	0.000154644503752085	0.00461195014835644	Ntrk2, Nrxn1, Farp1, Grid2, Mdga2, Gpc6, Slitrk2, Adgrb3, Lrrc4b
GO:0046916	GO	A-stage5	BP	cellular transition metal ion homeostasis	6/195	0.00024298946734316	0.0065635388472614	Dmd, Prnp, Ank2, Dbi, Camk2d, Asph, Adcyap1r1, Tmbim6
GO:00712801	GO	A-stage5	BP	cellular response to copper ion	3/195	0.000243009122532207	0.0065635388472614	Gja1, Fgfr2, Nr3c1, Fgfr1, Arntl, Notch1, Hmgcr
GO:00519613	GO	A-stage5	BP	negative regulation of nervous system development	11/195	0.000266426803534381	0.00701282423970574	Gja1, Fgfr2, Nr3c1, Fgfr1, Arntl, Notch1, Hmgcr
GO:00140021	GO	A-stage5	BP	astrocyte development	4/195	0.000279756125541547	0.0071512659591558	Atp1b1, S100a1, Rapgef3, Ank2, Dbi, Hspa2, Asph
GO:19034261	GO	A-stage5	BP	regulation of reactive oxygen species biosynthetic process	6/195	0.000283488684534989	0.00718254959135994	Adamts9, Pdgfrb, Hes1, Eya1, Notch1, Lrp1
GO:19024301	GO	A-stage5	BP	negative regulation of amyloid-beta formation	3/195	0.000297250185820254	0.00735753104496754	Lgr4, Vegfa, Fgfr2, Hes1, Agt, Fgfr1, Sox9, Eya1
GO:00602511	GO	A-stage5	BP	regulation of glial cell proliferation	4/195	0.000309703168364084	0.00751423873751163	Lgr4, Vegfa, Fgfr2, Hes1, Agt, Fgfr1, Sox9, Eya1
GO:20003771	GO	A-stage5	BP	regulation of reactive oxygen species metabolic process	8/195	0.000365429694894437	0.00857561652854733	Lgr4, Vegfa, Fgfr2, Hes1, Agt, Fgfr1, Sox9, Eya1
GO:20003791	GO	A-stage5	BP	positive regulation of reactive oxygen species metabolic process	6/195	0.000398661202860473	0.00920457277249625	Htra1, Vegfa, Fgfr3, Ptn, Igfbp2, Pdgfrb, S100a13, Ntrk2, Ptprz1, Fgfrl1, Ghr, Lifr, Fgfr2, Fgfr1, Igfbp5, Itgav, Itga6
GO:00107213	GO	A-stage5	BP	negative regulation of cell development	11/195	0.000436718383440514	0.00976816196711086	Slco1c1, Atp1a2, Atp1b2, Mfsd2a, Slc4a4, Atp1b1, Slc1a3, Atp13a4, Slc6a11, Slc41a1, Slc6a1, Slc15a2, Slc1a2, Anxa5, Slc20a1, Slc12a4, Slc33a1, Atp6v0b, Atp2a2, Atp6v0e
GO:00100381	GO	A-stage5	BP	response to metal ion	9/195	0.000520706913823754	0.0114509629880971	Fgfr3, S100a13, Ptprz1, Fgfrl1, Fgfr2, Fgfr1, Itgav
GO:00602521	GO	A-stage5	BP	positive regulation of glial cell proliferation	3/195	0.000590392920274176	0.0125207031907035	Slc39a12, Grin2c, Kcnk1, Atp1a2, Atp1b2, Mfsd2a, Slc4a4, Atp1b1, Itpr2, Slc1a3, Atp13a4, Slc6a11, Grin3a, Slc41a1, Gpm6a, Kcnn2, Slc6a1, Slc1a2, Anxa5, Slc20a1, Kcna2, Slc12a4, Mmgt2, Kcnk2, Itgav, Kcnip3, Tmco1, Slc30a10, Atp2a2
GO:19034091	GO	A-stage5	BP	reactive oxygen species biosynthetic process	6/195	0.000650101009044731	0.0135856875101829	Atp1a2, Atp1b2, Atp1b1, Atp13a4, Anxa5, Atp6v0b, Atp2a2
GO:2001057	GO	A-stage5	BP	reactive nitrogen species metabolic process	5/195	0.000780568281981507	0.0158494112859082	Atp1a2, Atp1b2, Atp1b1, Atp13a4, Anxa5, Atp6v0b, Atp2a2, Atp6v0e
GO:00712761	GO	A-stage5	BP	cellular response to cadmium ion	3/195	0.000900414608539109	0.017855257032995	Gabrb1, Gabrg1, Gabra4, Gabra2
GO:0055076	GO	A-stage5	BP	transition metal ion homeostasis	6/195	0.000935228903224162	0.0183394544515807	Igfbp2, Igfbp5, Itgav, Itga6
GO:00514024	GO	A-stage5	BP	neuron apoptotic process	9/195	0.000944905685362243	0.0184031631101503	Grin2c, Gabrb1, Grin3a, Grid2, Gabrg1, Gabra4, Gabra2
GO:0006882	GO	A-stage5	BP	cellular zinc ion homeostasis	3/195	0.00145104728966487	0.0264608177726785	Msmo1, Agmo, Cyp7b1, Aox1, Cyp4f14, Scd2, P4ha1, Cyp2j6, Phyh, Sc5d, Calr, Tet2, Cyp51
GO:0055069	GO	A-stage5	BP	zinc ion homeostasis	3/195	0.00161523299441274	0.0290843525975074	Htra1, Igfbp2, Igfbp5, Itgav, Itga6
GO:00311021	GO	A-stage5	BP	neuron projection regeneration	4/195	0.00180892088471131	0.0319687684748672	Grin2c, Gabrb1, Grin3a, Grid2, Gabrg1, Gabra4, Gabra2
GO:19034281	GO	A-stage5	BP	positive regulation of reactive oxygen species biosynthetic process	4/195	0.00191909033319982	0.033098527855127	Kcnk1, Atp1a2, Atp1b2, Mfsd2a, Slc4a4, Atp1b1, Slc1a3, Slc6a11, Slc41a1, Slc6a1, Slc1a2, Slc20a1
GO:00435234	GO	A-stage5	BP	regulation of neuron apoptotic process	8/195	0.00202880155815042	0.0342518973871628	Grin2c, Gabrb1, Grin3a, Grid2, Gabrg1, Gabra4, Gabra2
GO:00481453	GO	A-stage5	BP	regulation of fibroblast proliferation	5/195	0.00206978994187021	0.0344597017064694	Omg, Atp1a2, Atp1b1, Pmp22, Car2, Itpr2, Glul, Gfap, Ldhb, Gstm1, Gnao1, Eno1, Ckb, Aldoa, Phgdh, Hspa2, Gapdh, Gpi1, Prdx1, Cryab, Pdia3, Tkt, Slc25a3, Plcb1
GO:00432701	GO	A-stage5	BP	positive regulation of ion transport	9/195	0.00207023007108374	0.0344597017064694	Bcan, Cspg5, Gabrb1, Slc6a11, Slc6a1, Nrxn1, Mdga2, Pcdh17, Slitrk2, Dag1, Gabra4, Gabra2, Gabbr1, Cdh10, Plcb1
GO:00481443	GO	A-stage5	BP	fibroblast proliferation	5/195	0.00224437527017843	0.0363030869972929	Grin2c, Grm3, Dclk1, Nrcam, Cadm1, Myo6, Add3, Grin3a, Ntrk2, Macf1, Ptprz1, Camk2n1, Grid2, Abr, Prnp, Ank2, Igsf11, Eps8, Ctnnd2, Nr3c1, Cpeb4, Lrp4, Dab1, Gapdh, Sptbn1, Cryab, Dst, Camk2g, Lrrc4b, Abi1
GO:00709973	GO	A-stage5	BP	neuron death	10/195	0.00273142622549157	0.0420434047504429	Grin2c, Grm3, Atp1b2, Dclk1, Nrcam, Cadm1, Myo6, Add3, Grin3a, Ntrk2, Macf1, Ptprz1, Camk2n1, Grid2, Abr, Prnp, Ank2, Igsf11, Eps8, Ctnnd2, Nr3c1, Cpeb4, Lrp4, Dab1, Gapdh, Sptbn1, Cryab, Dst, Camk2g, Lrrc4b, Abi1
GO:00466861	GO	A-stage5	BP	response to cadmium ion	3/195	0.00309157657876601	0.0440357400249108	Bcan, Nrcam, Cadm1, Mgll, Slc1a2, Kcna2, Camk2d, Sptbn1, Dag1, Gabbr1
GO:19020031	GO	A-stage5	BP	regulation of amyloid-beta formation	3/195	0.00309157657876601	0.0440357400249108	Syne1, Grm3, Atp1a2, Fbxo2, Slc1a3, Ntrk2, Ptprz1, Kcnn2, Grid2, Slc1a2, Nr3c1, Cryab, Gabbr1, Cyfip1
GO:1903427	GO	A-stage5	BP	negative regulation of reactive oxygen species biosynthetic process	3/195	0.00362560754505792	0.0491344124458812	Clu, Pcdh9, Ntrk2, Gpm6a, Prex1, Ptprz1, Nrxn1, Rapgef3, Eno1, Timp2, Ctsz, Cyfip1, Clasp2, Lrp1
GO:0046689	GO	A-stage5	BP	response to mercury ion	2/195	0.00363831485802543	0.0491344124458812	Slc1a2, Gabrg1, Wls, Sptbn1, Gabra4, Gabra2, Gabbr1
GO:1901033	GO	A-stage5	BP	positive regulation of response to reactive oxygen species	2/195	0.00363831485802543	0.0491344124458812	Clu, Pcdh9, Ntrk2, Gpm6a, Prex1, Ptprz1, Nrxn1, Rapgef3, Eno1, Timp2, Ctsz, Cyfip1, Clasp2, Lrp1
GO:0005507	GO	A-stage5	MF	copper ion binding	4/191	0.00175206652713331	0.0142402002843601	Clu, Pcdh9, Glul, Ntrk2, Gpm6a, Prex1, Ptprz1, Nrxn1, Prnp, Rapgef3, Eno1, Anxa5, Kcna2, Kcnk2, Timp2, Kcnip3, Ctsz, Cyfip1, Clasp2, Lrp1
GO:00432093	GO	A-stage5	CC	myelin sheath	19/203	4.53396060742318e-14	1.17882975793003e-12	Gpm6a, Nrxn1, Cyfip1, Clasp2, Lrp1
GO:0035686	GO	A-stage5	CC	sperm fibrous sheath	2/203	0.00737827596274282	0.037909368843552	Gabrb1, Glul, Slc38a3, Slc6a11, Slc6a1, Gnao1, Gabrg1, Adcy2, Gng12, Gabra4, Gabra2, Gabbr1, Gng5
mmu047243	KEGG	A-stage5	---	Glutamatergic synapse	3/127	0.217566714897101	0.72359428219944	Grin2c, Grm3, Itpr2, Slc1a3, Glul, Slc38a3, Grin3a, Slc1a2, Pld2, Gnao1, Adcy2, Gng12, Gng5, Plcb1
mmu047264	KEGG	A-stage5	---	Serotonergic synapse	2/127	0.559946982756246	0.987465480534436	Gabrb1, Cyp2d22, Itpr2, Kcnn2, Cyp2j9, Rapgef3, Gnao1, Cyp2j6, Gng12, Gng5, Plcb1
mmu047284	KEGG	A-stage5	---	Dopaminergic synapse	2/127	0.576376483789894	0.987465480534436	Itpr2, Gnao1, Adcy2, Camk2d, Gng12, Camk2g, Akt2, Gng5, Plcb1
mmu047274	KEGG	A-stage5	---	GABAergic synapse	1/127	0.72273695488223	0.987465480534436	Itpr2, Gnao1, Ppp2r5a, Camk2d, Arntl, Gng12, Camk2g, Akt2, Gng5, Plcb1
mmu047254	KEGG	A-stage5	---	Cholinergic synapse	1/127	0.801390265173119	0.987465480534436	Itpr2, Ghr, Adcy2, Akt2, Plcb1
mmu049354	KEGG	A-stage5	---	Growth hormone synthesis, secretion and action	1/127	0.812602791749483	0.987465480534436	Bmpr1b, Epha5, Ngef, Rgma, Camk2d, Arhgef12, Camk2g
mmu046134	KEGG	A-stage5	---	Neutrophil extracellular trap formation	1/127	0.948923307908448	0.987465480534436	Akt2, Plcb1
GO:00725935	GO	A-stage6	BP	reactive oxygen species metabolic process	24/418	6.90262541325813e-10	4.5253144234716e-08	Clu, Mt3, Cspg5, Ntrk2, Id4, Gfap, Phgdh, Fgfr3, Plp1, Kcnj10
GO:20003774	GO	A-stage6	BP	regulation of reactive oxygen species metabolic process	17/418	2.20370584565587e-07	1.0523375569132e-05	Clu, Ptn, S100b, Ntrk2, Psap, Ptprz1, Id4, Qk, Fgfr3, Plp1, Kcnj10
GO:19034264	GO	A-stage6	BP	regulation of reactive oxygen species biosynthetic process	10/418	2.29345119820569e-05	0.000690085218921906	Clu, Id4, Fgfr3, Plp1, Kcnj10
GO:00519618	GO	A-stage6	BP	negative regulation of nervous system development	19/418	3.69378028259128e-05	0.00102053872379022	Clu, Id4, Fgfr3, Plp1, Kcnj10
GO:00709977	GO	A-stage6	BP	neuron death	20/418	7.02602282131548e-05	0.00168799107284772	Atp1b2, Gja1, Dbi, Atp1a2, Serpine2, Prnp, Fxyd1, S100a1, Cd63, Tmbim6, Saraf, Ahcyl1, Gnai2, Slc9a3r1, Gnas, Plp1, Nkain4
GO:19034094	GO	A-stage6	BP	reactive oxygen species biosynthetic process	10/418	8.70507434460372e-05	0.00200423973600757	Mt3, Mt1, Mt2, Prnp, Lcat
GO:00015582	GO	A-stage6	BP	regulation of cell growth	20/418	0.000140845404016934	0.00297699465976776	Atp1b2, Atp1a2, Serpine2, Fxyd1, Ahcyl1, Slc9a3r1, Gnas, Nkain4
GO:19012146	GO	A-stage6	BP	regulation of neuron death	18/418	0.0001745123484923	0.00353410347627339	Atp1b2, Slc4a4, Atp1a2, Serpine2, Fxyd1, Slc6a11, Slc6a1, Ahcyl1, Slc9a3r1, Gnas, Kcnk1, Nkain4
GO:20003781	GO	A-stage6	BP	negative regulation of reactive oxygen species metabolic process	7/418	0.000213388088788105	0.00414766395694668	Atp1b2, Slc4a4, Atp1a2, Fxyd1
GO:00107218	GO	A-stage6	BP	negative regulation of cell development	18/418	0.000240220275059427	0.00462274638771077	Mt3, Mt1, Mt2, Prnp
GO:00514029	GO	A-stage6	BP	neuron apoptotic process	15/418	0.000342721960226942	0.00619461935587762	Clu, Apoe, Ntrk2, Prnp
GO:19012162	GO	A-stage6	BP	positive regulation of neuron death	9/418	0.000454406302223048	0.00774292324669053	Apoe, Atp1b2, Dbi, Fxyd1, Acsl6, S100a1, Slc6a1, Slc25a4, Arl6ip1, Ahcyl1, Slc9a3r1, Gnas, Plp1, Gabbr1
GO:00613517	GO	A-stage6	BP	neural precursor cell proliferation	11/418	0.0006950288276575	0.0107966727123663	Clu, Apoe, Ntrk2, Prnp, Tmed10
GO:19000061	GO	A-stage6	BP	positive regulation of dendrite development	8/418	0.000780988208340506	0.011663561350815	Apoe, Ptn, Gja1, Rgcc, Rida, Sox9, Fgfr3, Atp5a1, Ctsl
GO:00456657	GO	A-stage6	BP	negative regulation of neuron differentiation	13/418	0.000858779015535924	0.01246368181658	Apoe, Cpe, Mt3, Ptn, Gpr37l1, Atp1b2, Ptprz1, Id4, Itm2c, Gfap, Ednrb, Sox9, Fgfr3, Calr
GO:20010572	GO	A-stage6	BP	reactive nitrogen species metabolic process	7/418	0.00089827491367806	0.0128686198744694	Clu, Apoe, Ntrk2, Prnp, Tmed10
GO:00303071	GO	A-stage6	BP	positive regulation of cell growth	11/418	0.000934182398325311	0.0132846232232438	Clu, Id4, Fgfr3, Plp1, Kcnj10
GO:00456665	GO	A-stage6	BP	positive regulation of neuron differentiation	19/418	0.000955378443447964	0.0133408080117571	Clu, Prdx6, Ndufa13, Ndufc2, Prdx1, Gnai2, Ddah1, Clcn3, Prdx5, Cycs, Cryab, Aldh2
GO:00003022	GO	A-stage6	BP	response to reactive oxygen species	11/418	0.00109897140207382	0.0149113436324611	Ptn, Gja1, Gpm6b, S1pr1, Sox9, Fgfr3, Atraid
GO:00432705	GO	A-stage6	BP	positive regulation of ion transport	15/418	0.00110452867984777	0.0149113436324611	Mt3, Mt1, Fth1, Mt2, Prnp, Slc39a12, Aplp2, Epas1
GO:00435239	GO	A-stage6	BP	regulation of neuron apoptotic process	13/418	0.00125296028467768	0.0163300561034481	Apoe, Atp1a2, Gpm6b, Serpine2, Tmbim6, Atp5j, Slc9a3r1, Syt11, Gabbr1
GO:19058094	GO	A-stage6	BP	negative regulation of synapse organization	4/418	0.0012864442923107	0.0166978742371067	Mt3, Mt1, Fth1, Mt2, Prnp, Slc39a12, Aplp2
GO:00217826	GO	A-stage6	BP	glial cell development	8/418	0.00130879157447046	0.016931123110541	Atp1b2, Slc4a4, Atp1a2, Fxyd1, Slc6a11, Slc6a1, Slc9a3r1, Kcnk1
GO:00163584	GO	A-stage6	BP	dendrite development	14/418	0.00134386460672672	0.0172693298964085	Mt3, Mt1, Mt2, Slc39a12
GO:00020285	GO	A-stage6	BP	regulation of sodium ion transport	7/418	0.00142361233790669	0.0174937568717161	Ptn, Gpm6a, Ntrk2, Bsg, Fjx1, Sox9
GO:00712944	GO	A-stage6	BP	cellular response to zinc ion	3/418	0.00142916938248767	0.0174937568717161	Mt3, Mt1, Mt2, Slc39a12
GO:00215374	GO	A-stage6	BP	telencephalon development	12/418	0.00208614865229945	0.0235428024537241	Atp1b2, Dbi, Fxyd1, Acsl6, S100a1, Slc25a4, Arl6ip1, Slc9a3r1, Plp1
GO:00609961	GO	A-stage6	BP	dendritic spine development	8/418	0.00208768904902466	0.0235428024537241	Mt3, Mt1, Mt2
GO:00215435	GO	A-stage6	BP	pallium development	9/418	0.00215242761639171	0.0240281510337545	Atp1b2, Gja1, Dbi, Atp1a2, Prnp, Fxyd1, Acsl6, S100a1, Cd63, Slc25a4, Arl6ip1, Ahcyl1, Slc9a3r1, Plp1, Kcnj10
GO:00712805	GO	A-stage6	BP	cellular response to copper ion	3/418	0.00221395714413804	0.0241227781226083	Atp1b2, Atp1a2, Ednrb, Gnai2, Gnas
GO:00508084	GO	A-stage6	BP	synapse organization	18/418	0.00271860050916655	0.0283091563058225	Apoe, Mt3, Ptn, Gpr37l1, Atp1b2, Ptprz1, Id4, Itm2c, Gfap, Ednrb, Sox9, Fgfr3, Calr
GO:00140095	GO	A-stage6	BP	glial cell proliferation	5/418	0.00277382891414342	0.0283091563058225	Apoe, Gja1, Dbi, Atp1a2, S100b, Prnp, Fxyd1, S1pr1, Tmbim6, Camk2n1, Grina, Ednrb, Grin2c, Gnas, Smdt1
GO:00507734	GO	A-stage6	BP	regulation of dendrite development	10/418	0.00304118254779061	0.0304726192017278	Mt3, Mt1, Mt2, Prnp
GO:00109765	GO	A-stage6	BP	positive regulation of neuron projection development	15/418	0.00312308057368608	0.0308165195383106	Mt3, Gja1, Dbi, Atp1a2, Ramp1, Prnp, S100a1, Tmbim6, Saraf, Slc39a12, Gnai2, Grin2c, Plp1, Smdt1
GO:00219875	GO	A-stage6	BP	cerebral cortex development	7/418	0.0033367164038767	0.0321055200253609	Atp1b2, Atp1a2, Prnp, Slc39a12, Slc6a1, Kcnj10
GO:0006851	GO	A-stage6	BP	mitochondrial calcium ion transmembrane transport	3/418	0.00381546801190717	0.0348071468633419	Clu, Apoe, Cryab
GO:0042407	GO	A-stage6	BP	cristae formation	3/418	0.00381546801190717	0.0348071468633419	Apoe, Ptn, Htra1, Glul, Gja1, Rgcc, Ednrb, Rida, Sox9, Fgfr3, Atp5a1, Ctsl
GO:19900002	GO	A-stage6	BP	amyloid fibril formation	3/418	0.00381546801190717	0.0348071468633419	Atp1a2, Serpine2, Slc9a3r1
GO:19034271	GO	A-stage6	BP	negative regulation of reactive oxygen species biosynthetic process	4/418	0.0042059006197931	0.0374848469985247	Atp1b2, Fxyd1, Ahcyl1, Gnas
GO:00432714	GO	A-stage6	BP	negative regulation of ion transport	9/418	0.00426920515241017	0.0378745080952352	Apoe, Ptn, Htra1, Glul, Gja1, Fabp7, Rgcc, Ednrb, Rida, Sox9, Fgfr3, Atp5a1, Ctsl
GO:20003793	GO	A-stage6	BP	positive regulation of reactive oxygen species metabolic process	7/418	0.0044965330479415	0.0389715014156765	Ptn, Gpr37l1, Acsl6, Ptprz1, Id4, Fabp7, Gng5, Gnai2
GO:19013422	GO	A-stage6	BP	regulation of vasculature development	14/418	0.00525217400956554	0.0441639327586946	Apoe, Gja1, Rgcc, Atp5a1
GO:00609991	GO	A-stage6	BP	positive regulation of dendritic spine development	5/418	0.00540944168756242	0.0451916208369145	Slc1a2, Atp1b2, Dbi, Atp1a2, Bcan, Ntrk2, Id4, Aplp1, Fabp7, Aplp2, Fgfr3, Uqcrq
GO:20001775	GO	A-stage6	BP	regulation of neural precursor cell proliferation	7/418	0.00542357844288048	0.0452120720195295	Apoe, Mt3, Mt1, Ntrk2, Gapdh, Prnp, Ptprz1, Fgfr3, Cntfr, Gpi1
GO:00435247	GO	A-stage6	BP	negative regulation of neuron apoptotic process	9/418	0.00570672092419286	0.046865385424157	Mt3, Mt1, Mt2
GO:00346142	GO	A-stage6	BP	cellular response to reactive oxygen species	8/418	0.00575415347275917	0.0471548000691366	Ptn, Gpm6b, Fgfr3, Atraid
GO:00506736	GO	A-stage6	BP	epithelial cell proliferation	16/418	0.00595901402615563	0.0479619164652848	Ptn, Gja1, Gpm6b, S1pr1, Sox9, Fgfr3, Atraid
GO:00002872	GO	A-stage6	MF	magnesium ion binding	12/412	0.000274318602511534	0.00297530176570202	Apoe, Gpr37l1, Ptprz1, Id4, Itm2c, Gfap, Ednrb, Sox9, Calr
GO:00426253	GO	A-stage6	MF	ATPase-coupled ion transmembrane transporter activity	6/412	0.000474834527423526	0.00461735643908394	Apoe, Gja1, Dbi, Atp1a2, S100b, Prnp, Fxyd1, S1pr1, Tmbim6, Grina, Ednrb, Grin2c, Smdt1
GO:00443251	GO	A-stage6	MF	ion channel binding	8/412	0.00470496944572839	0.0327605279924792	Gja1, Dbi, Atp1a2, Ramp1, Prnp, S100a1, Tmbim6, Saraf, Gnai2, Grin2c, Plp1, Smdt1
GO:00156623	GO	A-stage6	MF	ion transmembrane transporter activity, phosphorylative mechanism	4/412	0.00487189882065806	0.0335091577420871	Clu, Ptn, Dbi, Gfap
GO:00432097	GO	A-stage6	CC	myelin sheath	53/427	1.32740212145322e-44	5.94381172161829e-43	Apoe, Ptn, Atp1b2, Ntrk2, Serpine2, Acsl6, Ptprz1, Metrn, Qk, Snx3, Gprc5b
GO:01500344	GO	A-stage6	CC	distal axon	17/427	0.000806655372143432	0.00560486405127247	Apoe, Ptn, Prnp
GO:00443095	GO	A-stage6	CC	neuron spine	11/427	0.00122616001510945	0.00797004009821141	Apoe, Mt3, Mt1, Ntrk2, Prnp, Ptprz1, Fgfr3, Cntfr, Gpi1
GO:00304264	GO	A-stage6	CC	growth cone	11/427	0.00174144139844872	0.0109568504973079	Mt3, Mt1, Mt2, Glud1, Prnp, Lcat, S100a16, Ahcyl1, Syt11
GO:00304274	GO	A-stage6	CC	site of polarized growth	11/427	0.0022541992990633	0.0133594458459193	Gja1, Dbi, Atp1a2, Prnp, S100a1, Tmbim6, Saraf, Gnai2, Plp1
GO:00356862	GO	A-stage6	CC	sperm fibrous sheath	3/427	0.00236858779491429	0.0138339258166733	Apoe, Mt3, Mt1, Ntrk2, Ptprz1, Cntfr, Gpi1
mmu047279	KEGG	A-stage6	---	GABAergic synapse	7/284	0.0230492288668407	0.126525554205211	Atp1b2, Atp1a2, Kcnj10
mmu047289	KEGG	A-stage6	---	Dopaminergic synapse	8/284	0.0662539840187781	0.271325839314996	Ptn, Ctsb, Ctsl
mmu047248	KEGG	A-stage6	---	Glutamatergic synapse	6/284	0.151213587225141	0.448878171265229	Mt3, Mt1, Mt2
mmu047259	KEGG	A-stage6	---	Cholinergic synapse	4/284	0.480297246139862	0.8046538279486	Aqp4, Ndrg2, Bsg
mmu043608	KEGG	A-stage6	---	Axon guidance	6/284	0.518940912846206	0.847384528571652	Atp1b2, Atp1a2, Slc1a3, Prnp, Fxyd1, Cd63, Kcnk1, Kcnj10
mmu047269	KEGG	A-stage6	---	Serotonergic synapse	4/284	0.604406250575102	0.930544032250767	Atp1b2, Atp1a2, Fxyd1, Slc9a3r1
mmu046139	KEGG	A-stage6	---	Neutrophil extracellular trap formation	6/284	0.641092179255055	0.930544032250767	Slc1a2, Atp1b2, Slc4a4, Atp1a2, Slc1a3, Slc6a11, Slc6a1, Atp5b, Atp5e, Atp5l, Clcn3
mmu049359	KEGG	A-stage6	---	Growth hormone synthesis, secretion and action	3/284	0.72000837462223	0.992042203881118	Ttyh1, Gpm6a, Atp5h, Atp5b, Atp5j, Atp5e, Atp5l, Atp5j2, Grin2c, Clcn3, Atp5d, Kcnk1, Atp5g3, Atp5a1, Kcnj10
GO:00217825	GO	A-stage7	BP	glial cell development	10/260	8.43869162716885e-07	4.12856594911034e-05	Slc1a2, Atp1b2, Slc4a4, Atp1a2, Slc1a3, Slc6a11, Slc6a1, Kcnk1
GO:00083663	GO	A-stage7	BP	axon ensheathment	11/260	3.45818893919052e-06	0.000148886561128616	Atp1b2, Atp1a2, Atp5b, Atp5e, Atp5l
GO:00220103	GO	A-stage7	BP	central nervous system myelination	5/260	5.91458697866624e-06	0.000232904894562357	Atp1b2, Atp1a2, Atp5e, Atp5l
GO:00322913	GO	A-stage7	BP	axon ensheathment in central nervous system	5/260	5.91458697866624e-06	0.000232904894562357	Ptn, Htra1, Ntrk2, Igfbp2, Ptprz1, S100a13, Fgfr3
GO:00109593	GO	A-stage7	BP	regulation of metal ion transport	17/260	6.81880670206115e-06	0.000261214121989977	Ptprz1, S100a13, Fgfr3
GO:00466883	GO	A-stage7	BP	response to copper ion	5/260	7.32616810632148e-06	0.000271910308221978	Slc1a2, Atp1b2, Gpm6a, Slc4a4, Atp1a2, Slc1a3, Slc6a11, Slc39a12, Slc6a1, Grin2c, Kcnk1, Kcnj10
GO:00020284	GO	A-stage7	BP	regulation of sodium ion transport	8/260	9.61654759331782e-06	0.000341228925042014	Cpe, Epas1
GO:00068144	GO	A-stage7	BP	sodium ion transport	12/260	1.35397722784226e-05	0.000470106717064802	Fth1, Scd2, Aco2, Cisd1, Calr, Phyh
GO:00363764	GO	A-stage7	BP	sodium ion export across plasma membrane	4/260	1.38234826685725e-05	0.000474851335498093	Ckb, Glul, Gstm1, Atp1a2, Ldhb, Gapdh, Car2, Aldoa, Prdx1, Atp5h, Slc25a4, Gfap, Phgdh, Canx, Cox5b, Eno1, Aco2, Slc25a3, Atp5b, Tkt, Plp1, Cox6a1, Pgam1, Cox5a, Atp5a1, Slc25a5, Cycs, Ubc, Cryab, Gpi1
GO:00712804	GO	A-stage7	BP	cellular response to copper ion	4/260	1.86852441290847e-05	0.000591516208753083	Slc1a2, Atp1a2, Slc1a3, Ntrk2, Ptprz1, Fbxo2, Canx, Syt11, Gabbr1, Cryab
GO:19024304	GO	A-stage7	BP	negative regulation of amyloid-beta formation	4/260	2.46957122152935e-05	0.000745256586384884	Bcan, Cspg5, Slc6a11, Slc6a1, Clcn3, Gabbr1
GO:00432704	GO	A-stage7	BP	positive regulation of ion transport	14/260	2.54332386901166e-05	0.000753430529636573	Gstm5, Aldoa
GO:19020034	GO	A-stage7	BP	regulation of amyloid-beta formation	5/260	4.08700415913031e-05	0.00113766693360619	Atp1b2, Ntrk2, Gapdh, Prnp, Ptprz1, Camk2n1, Fabp5, Grin2c, Syt11, Add3, Cryab
GO:00506803	GO	A-stage7	BP	negative regulation of epithelial cell proliferation	9/260	4.40266236163977e-05	0.00121505955262691	Slc1a2, Glul, Slc1a3, Gng5, Gnai2, Grin2c, Gnas
GO:00519617	GO	A-stage7	BP	negative regulation of nervous system development	14/260	6.64987191384146e-05	0.00174572653738163	Glul, Slc6a11, Slc6a1, Gng5, Gnai2, Gabbr1
GO:00342053	GO	A-stage7	BP	amyloid-beta formation	5/260	8.93425808786286e-05	0.00218550904285675	Gng5, Gnai2, Gnas
GO:00140033	GO	A-stage7	BP	oligodendrocyte development	5/260	0.000112696249496223	0.00262492725390995	Gng5, Gnai2, Gnas
GO:00725934	GO	A-stage7	BP	reactive oxygen species metabolic process	12/260	0.00011590415335695	0.00265428731340136	Gng5, Gnai2
GO:00701673	GO	A-stage7	BP	regulation of biomineral tissue development	7/260	0.000122616528789323	0.0027687326675575	Gnai2, Gnas
GO:00550762	GO	A-stage7	BP	transition metal ion homeostasis	8/260	0.000132975930422295	0.00294095396803828	Slc25a4, Clcn3, Slc25a5
GO:00432713	GO	A-stage7	BP	negative regulation of ion transport	9/260	0.000152748396345121	0.00335526919590745	Gnai2
GO:00469162	GO	A-stage7	BP	cellular transition metal ion homeostasis	7/260	0.000166917733472722	0.0036172977274055	Prdx6, Prdx1, Clu, Ndufa13, Ndufc2, Ddah1, Cryab, Prdx5, Rhoa, Gnai2, Cycs, Vdac1, Sod2, Dynll1, Cbs, Aldh2, Il18, Akt2, Rac1, Atp5g1, Romo1, Slc25a33, Pink1, Ndufs3
GO:00357254	GO	A-stage7	BP	sodium ion transmembrane transport	8/260	0.000208114955860988	0.00439217772859563	Clu, Ndufc2, Ddah1, Cryab, Rhoa, Gnai2, Vdac1, Sod2, Dynll1, Aldh2, Il18, Akt2, Rac1, Atp5g1, Romo1, Slc25a33, Pink1
GO:00068823	GO	A-stage7	BP	cellular zinc ion homeostasis	4/260	0.00021624158971835	0.00448958775004871	Clu, Ndufc2, Ddah1, Rhoa, Sod2, Dynll1, Akt2, Rac1, Atp5g1, Slc25a33
GO:00034072	GO	A-stage7	BP	neural retina development	6/260	0.000221333389587706	0.00452332604416901	Mt3, Id4, Cpe, Gfap, Apoe, Id2, Ptn, Sox9, Rhoa, Sox2, Ngef, Fuom, Nr1d1, Lgals1, Lhx2, Pafah1b1, Cib1, Idh2, Prpf19
GO:00550693	GO	A-stage7	BP	zinc ion homeostasis	4/260	0.000250084075960093	0.0049847005016984	Mt3, Mt1, Gapdh, Clu, Apoe, Ubb, Rhoa, Sod2, Gpi1, Il18, Akt2, Fis1, Atp5g1, Cdc42, Chmp4b, Vegfb, Nr3c1, Pink1, Capn2, Gclm
GO:00347672	GO	A-stage7	BP	positive regulation of ion transmembrane transport	9/260	0.000261702337057398	0.00515266369730694	Clu, Ndufc2, Ddah1, Rhoa, Sod2, Dynll1, Akt2, Rac1, Atp5g1, Slc25a33
GO:00712943	GO	A-stage7	BP	cellular response to zinc ion	3/260	0.000360354381388468	0.00653699043541215	Mgll, Fam107a, Slc25a4, Apoe, Ndufa13, Cryab, Cfl1, Rhoa, Sh3glb1, Serpine2, Atp5g1, Slc25a33, Pafah1b1, Nr3c1, Cyfip1, Lamtor2, Cib1, Ndufs3, Pttg1, Lamtor1
GO:00347653	GO	A-stage7	BP	regulation of ion transmembrane transport	15/260	0.000420743821998957	0.00742394426904171	Mt3, Mt1, Clu, Apoe, Ubb, Rhoa, Sod2, Gpi1, Il18, Fis1, Atp5g1, Cdc42, Chmp4b, Vegfb, Nr3c1, Pink1, Capn2, Gclm
GO:0055078	GO	A-stage7	BP	sodium ion homeostasis	5/260	0.000431836562023221	0.00753729869607017	Ndufc2, Cryab, Rhoa, Vdac1, Dynll1, Atp5g1, Pink1
GO:00107217	GO	A-stage7	BP	negative regulation of cell development	13/260	0.000435732997193426	0.00756441853729877	Mt3, Id4, Gfap, Apoe, Id2, Ptn, Sox9, Rhoa, Sox2, Ngef, Fuom, Nr1d1, Lgals1, Lhx2, Pafah1b1, Cib1, Idh2, Prpf19
GO:00550742	GO	A-stage7	BP	calcium ion homeostasis	15/260	0.000457896139633007	0.00782299806812158	Mt3, Mt1, Gapdh, Apoe, Rhoa, Sod2, Gpi1, Il18, Akt2, Fis1, Cdc42, Vegfb, Nr3c1, Pink1, Gclm
GO:00466864	GO	A-stage7	BP	response to cadmium ion	4/260	0.000601589074548826	0.0092501481986579	Clu, Apoe, Rhoa, Il18, Fis1, Atp5g1, Cdc42, Nr3c1, Capn2
GO:00708383	GO	A-stage7	BP	divalent metal ion transport	14/260	0.000813098289298667	0.0119340653461154	Id4, Gng5, Id2, Fabp7, Ptn, Rhoa, Gnai2, Sox2, Lhx2, Nde1, Pafah1b1
GO:00995872	GO	A-stage7	BP	inorganic ion import across plasma membrane	6/260	0.000899681348607456	0.0126307438028412	Apoe, Ptn, Cfl1, Sh3glb1, Rac1, Pafah1b1, Nr3c1, Cyfip1
GO:19900001	GO	A-stage7	BP	amyloid fibril formation	3/260	0.000986619276640252	0.0135565686990271	Id4, Gfap, Apoe, Id2, Sox9, Rhoa, Sox2, Ngef, Fuom, Lgals1, Pafah1b1, Cib1, Prpf19
GO:00506785	GO	A-stage7	BP	regulation of epithelial cell proliferation	12/260	0.00102021346334618	0.0138414675342219	Clu, Ddah1, Prdx5, Sod2, Dynll1, Akt2, Rac1
GO:00107663	GO	A-stage7	BP	negative regulation of sodium ion transport	3/260	0.00116200543810976	0.0150687371873752	Slc25a4, Apoe, Cfl1, Rhoa, Sh3glb1, Atp5g1, Slc25a33, Pafah1b1, Nr3c1, Cyfip1, Cib1
GO:00107653	GO	A-stage7	BP	positive regulation of sodium ion transport	4/260	0.00120990768724765	0.0155649080562656	Apoe, Metrn, Snx3, Ptn, Qk, Cfl1, Rhoa, Sox2, Fez1, Sh3glb1, Serpine2, Mmd2, Rac1, Mif, Atp5g1, Pafah1b1, Nr3c1, Cyfip1, Prpf19
GO:00506735	GO	A-stage7	BP	epithelial cell proliferation	13/260	0.00135524911458151	0.0170353495506924	Prdx6, Prdx1, Cryab, Prdx5, Cfl1, Sod2, Txn1, Pdk2, Sesn3, Romo1, Pink1
GO:00613516	GO	A-stage7	BP	neural precursor cell proliferation	8/260	0.00140592831264331	0.0175959012462219	S100a1, Dbi, Slc25a4, Slc9a3r1, Apoe, Ahcyl1, Gnas, Cfl1, Fxyd1, Abat, Akt2, Mif, Hspa2, Nr3c1, Pink1
GO:0001937	GO	A-stage7	BP	negative regulation of endothelial cell proliferation	4/260	0.00156907411948986	0.0191190201201236	Mt3, Mt1, Apoe, Rhoa, Sod2, Gpi1, Il18, Fis1, Cdc42, Vegfb, Nr3c1, Pink1, Gclm
GO:00309006	GO	A-stage7	BP	forebrain development	12/260	0.0016232081404626	0.0195572353938572	Apoe, Ptn, Cfl1, Ngef
GO:00514028	GO	A-stage7	BP	neuron apoptotic process	10/260	0.00198031738506538	0.0230846383984697	Mt3, Id4, Phgdh, Gfap, Clu, Id2, Nr1d1, Akt2
GO:00712763	GO	A-stage7	BP	cellular response to cadmium ion	3/260	0.00205504927272159	0.0234478943520071	Apoe, Ptn, Cfl1, Rhoa, Ngef, Prex2, Sh3glb1, Rac1, Cdc42, Myo6, Pafah1b1, Nr3c1, Cyfip1, Ctnnd2
GO:00701691	GO	A-stage7	BP	positive regulation of biomineral tissue development	4/260	0.00232222267509009	0.0259369529986516	Slc9a3r1, Ahcyl1, Gnas, Fxyd1, Snta1, Serpine2, Akt2
GO:00312143	GO	A-stage7	BP	biomineral tissue development	7/260	0.00232366076528652	0.0259369529986516	Mt3, Mt1, Mt2
GO:00456656	GO	A-stage7	BP	negative regulation of neuron differentiation	9/260	0.00260381437475383	0.0278867168025204	Dbi, Id4, Id2, Slc1a2, Uqcrq, Rhoa, Ywhae, Sox2, Lhx2, Rac1, Nde1, Pafah1b1
GO:00068742	GO	A-stage7	BP	cellular calcium ion homeostasis	13/260	0.00279949286649205	0.0294767555490089	Apoe, Cfl1, Ngef, Rac1, Cdc42, Pafah1b1, Nr3c1, Ctnnd2
GO:00068163	GO	A-stage7	BP	calcium ion transport	12/260	0.00280252832255984	0.0294767555490089	Id4, Uqcrq, Rhoa, Ywhae, Sox2, Lhx2, Rac1, Nde1, Pafah1b1
GO:00140094	GO	A-stage7	BP	glial cell proliferation	4/260	0.003080192611073	0.0310810685661085	Mt3, Mt1, Mt2
GO:00109764	GO	A-stage7	BP	positive regulation of neuron projection development	11/260	0.00320542307880298	0.0322439598799216	Chchd10, Ndrg2, Apoe, Sparcl1, Ptn, Cfl1, Rhoa, Pfn2, Snta1, Ngef, Rheb, Cdc42, Chmp4b, Myo6, Pafah1b1, Cyfip1, Ctnnd2, Pfn1
GO:19058093	GO	A-stage7	BP	negative regulation of synapse organization	3/260	0.00328458311469448	0.0326335965456877	Dbi, Gfap, Clu, Ptn, Idh2
GO:00435238	GO	A-stage7	BP	regulation of neuron apoptotic process	9/260	0.00342921763322774	0.0336563639443537	Apoe, Ptn, Cfl1, Rhoa, Ngef, Sh3glb1, Rac1, Pafah1b1, Nr3c1, Cyfip1
GO:00100384	GO	A-stage7	BP	response to metal ion	9/260	0.00377578255912883	0.0357536712123959	Apoe, Metrn, Snx3, Ptn, Qk, Cfl1, Fez1, Sh3glb1, Serpine2, Rac1, Mif, Atp5g1, Pafah1b1, Nr3c1, Cyfip1
GO:00519243	GO	A-stage7	BP	regulation of calcium ion transport	9/260	0.00386657187406384	0.0363937717455654	Rhoa, Ywhae, Sox2, Lhx2, Rac1, Nde1, Pafah1b1
GO:00435246	GO	A-stage7	BP	negative regulation of neuron apoptotic process	7/260	0.00442055975160415	0.0404626118330228	Smdt1, Vdac1, Mcur1
GO:00550753	GO	A-stage7	BP	potassium ion homeostasis	3/260	0.00488502130183092	0.0434538120760662	Chchd10, Chchd3, Pink1
GO:0001893	GO	A-stage7	BP	maternal placenta development	3/260	0.00534649317361943	0.0453118804661867	Clu, Apoe, Cryab
GO:00100431	GO	A-stage7	BP	response to zinc ion	3/260	0.00534649317361943	0.0453118804661867	Ndufc2, Rhoa, Dynll1, Atp5g1
GO:00105741	GO	A-stage7	BP	regulation of vascular endothelial growth factor production	3/260	0.00534649317361943	0.0453118804661867	Slc9a3r1, Apoe, Atp5j, Gpm6b, Ywhae, Abat, Serpine2, Akt2, Tmbim6
GO:00068133	GO	A-stage7	BP	potassium ion transport	8/260	0.0056740252174964	0.0471866584555488	Clu, Ddah1, Gnai2, Sod2, Il18, Akt2, Romo1
GO:19023052	GO	A-stage7	BP	regulation of sodium ion transmembrane transport	4/260	0.00567567465962563	0.0471866584555488	Rgcc, Glul, S100a1, Ddah1, Ptn, Rhoa, Pkm, Sod2, Sash1, Pgk1, Tmem100, Spred1, Vegfb, Cib1
GO:00228533	GO	A-stage7	MF	active ion transmembrane transporter activity	11/253	3.6239001470341e-05	0.000715023375164805	Apoe, Cfl1, Rac1, Pafah1b1, Nr3c1
GO:0005216	GO	A-stage7	MF	ion channel activity	15/253	8.4752604423279e-05	0.00128692122661953	Gng5, Id2, Ptn, Rhoa, Gnai2, Sox2, Lhx2
GO:00150814	GO	A-stage7	MF	sodium ion transmembrane transporter activity	8/253	0.000277294702592625	0.00336385080835906	Mt3, Mt1, Apoe, Rhoa, Sod2, Gpi1, Vegfb, Pink1, Gclm
GO:00426252	GO	A-stage7	MF	ATPase-coupled ion transmembrane transporter activity	5/253	0.000367294703221109	0.0039254621406756	Prdx1, Prdx5, Cfl1, Sod2, Txn1, Pdk2, Romo1, Pink1
GO:00156622	GO	A-stage7	MF	ion transmembrane transporter activity, phosphorylative mechanism	4/253	0.000829948661245021	0.00746953795120519	Rgcc, Glul, Apoe, Id2, Rida, Fabp7, Ptn, Sox9, Atp5a1, Sox2, Adk, Fmc1, Nr1d1, Il18, Cdc42, Vegfb
GO:00198382	GO	A-stage7	MF	growth factor binding	7/253	0.00134443894431398	0.0109075780471901	Glul, Psph, Ephx2, Pkm, Idi1, Pgm2, Pgp, Tkt, Rheb, Arl3, Pink1, Idh2
GO:00171342	GO	A-stage7	MF	fibroblast growth factor binding	3/253	0.00295419595325542	0.0204797638381085	Anxa5, Atp5l, Atp5e, Atp5b, Atp6v1e1, Atp6v1f
GO:00468733	GO	A-stage7	MF	metal ion transmembrane transporter activity	12/253	0.00316734000548201	0.0214800678584605	Id2, Calm1, Ywhae, Vdac1, Snta1, Calm3, S100a10, Cib1
GO:0050897	GO	A-stage7	MF	cobalt ion binding	2/253	0.00526290693171686	0.0313938518136134	Anxa5, Atp5l, Atp5e, Atp6v1e1
GO:00055061	GO	A-stage7	MF	iron ion binding	6/253	0.0113033617151893	0.0491408861007804	Car2, Ckb, Glul, Gstm1, Ldhb, Gapdh, Aldoa, Prdx1, Slc25a4, Phgdh, Gfap, Atp5h, Slc25a3, Ubc, Eno1, Calm1, Cryab, Ppia, Atp5b, Cox5a, Pgam1, Mdh1, Ubb, Slc25a5, Tubb4b, Uqcrfs1, Cox5b, Atp5a1, Cycs, Atp5c1, Ndufv2, Vdac2, Vdac1, Pkm, Sod2, Gpi1, Cnp, Calm3, Tagln3, Aco2, Tkt, Uqcrc2, Mif, Sdha, Cox6a1, Cdc42, Hspa2, Pebp1, Mdh2, Ndufa10, Ndufs3, Uqcrc1, Pdha1
GO:00432096	GO	A-stage7	CC	myelin sheath	30/270	8.20686936702809e-24	3.50843665440451e-22	Glul, Clu, Eno1, Anxa5, Calm1, Cfl1, Ywhae, Pfn2, Fez1, Calm3, Tprgl, Atp5g1, Pebp1, Pafah1b1, Cyfip1, Pink1, Cib1
GO:00443094	GO	A-stage7	CC	neuron spine	10/270	0.000121899435844641	0.000969525745555051	Fbxo2, Cryab, Slc1a2, Cfl1, Rhoa, Cnn3, Nr1d1, Rac1, Cdc42, Nr3c1, Cyfip1
GO:00989824	GO	A-stage7	CC	GABA-ergic synapse	6/270	0.00142375538710638	0.00737764155136945	Clu, Eno1, Calm1, Cfl1, Ywhae, Fez1, Calm3, Pafah1b1, Cyfip1, Pink1, Cib1
GO:00356861	GO	A-stage7	CC	sperm fibrous sheath	2/270	0.0127474361644074	0.0454853129189022	Clu, Eno1, Calm1, Cfl1, Ywhae, Fez1, Calm3, Pafah1b1, Cyfip1, Pink1, Cib1
GO:00989845	GO	A-stage7	CC	neuron to neuron synapse	11/270	0.0127678071351304	0.0454853129189022	Gstm5, Aldoa, Ldha
mmu047247	KEGG	A-stage7	---	Glutamatergic synapse	7/167	0.00521799398348593	0.0387915289275859	Glul, Gng5, Gnai2, Gng12, Gabarap, Abat, Gabarapl2
mmu047278	KEGG	A-stage7	---	GABAergic synapse	6/167	0.00636136150114296	0.0443243252982864	Gng5, Calm1, Gnas, Gnai2, Gng12, Calm3, Akt2, Ppp2r5a
mmu047268	KEGG	A-stage7	---	Serotonergic synapse	3/167	0.445982372514365	0.852497278434538	Glul, Gng5, Slc1a2, Gnas, Gnai2, Gng12
mmu047288	KEGG	A-stage7	---	Dopaminergic synapse	3/167	0.465556011667366	0.866897401035786	Gng5, Gnai2, Gng12, Akt2
mmu047258	KEGG	A-stage7	---	Cholinergic synapse	2/167	0.624078098799133	0.954937433497471	Cfl1, Rhoa, Gnai2, Ngef, Rac1, Cdc42
mmu049358	KEGG	A-stage7	---	Growth hormone synthesis, secretion and action	2/167	0.64317468818859	0.954937433497471	Gng5, Gnas, Gnai2, Gng12
mmu046138	KEGG	A-stage7	---	Neutrophil extracellular trap formation	3/167	0.743376793697015	0.954937433497471	Slc25a4, Slc25a5, Vdac2, Vdac1, Akt2, Rac1
mmu043607	KEGG	A-stage7	---	Axon guidance	1/167	0.968460679342794	0.998590395599041	Gnas, Gnai2, Akt2
GO:00456666	GO	N-stage1	BP	positive regulation of neuron differentiation	25/320	1.01893190589182e-08	1.95994548956839e-06	Mdk, Elavl4, Sox11, Pcp4, Robo2, Neurog2, Eef1a1, Epha4, Dcx, Flna, Rpl4, Arhgef2, Bcl11a, Itgb1, Sez6, Dpysl3, Ptbp1, Ehd1, Enc1, Cbfa2t2, Llph, Nedd4l, Rnd2, Foxg1, Hspa5
GO:00107219	GO	N-stage1	BP	negative regulation of cell development	22/320	2.3038709063855e-08	4.18536547993366e-06	Sox11, Dll3, Coro1c, Epha4, Rcc2, Rbpj, Flna, Crmp1, Trp53, Prag1, Arhgef2, Bcl11a, Itgb1, Sez6, Vim, Lhx2, Dpysl3, Ptbp1, Hdac2, Draxin, Foxg1, Calr
GO:00519619	GO	N-stage1	BP	negative regulation of nervous system development	21/320	3.94460076584636e-08	6.4494222521588e-06	Sox11, Dll3, Mdga1, Epha4, Rbpj, Flna, Crmp1, Trp53, Prag1, Arhgef2, Bcl11a, Itgb1, Sez6, Vim, Lhx2, Dpysl3, Ptbp1, Hdac2, Draxin, Foxg1, Calr
GO:00109766	GO	N-stage1	BP	positive regulation of neuron projection development	21/320	5.45202558131304e-08	8.10369256858802e-06	Mdk, Elavl4, Pcp4, Robo2, Eef1a1, Epha4, Dcx, Flna, Rpl4, Bcl11a, Itgb1, Sez6, Dpysl3, Ptbp1, Ehd1, Enc1, Cbfa2t2, Llph, Nedd4l, Rnd2, Hspa5
GO:00309007	GO	N-stage1	BP	forebrain development	21/320	1.37481334737704e-07	1.87318318580122e-05	Eomes, Mdk, Robo2, Emx1, Mdga1, Neurog2, Zbtb18, Dcx, Rbpj, Lhx2, Dmrta2, Pgap1, Hdac2, Tbr1, Kdm6b, Myh10, Chd7, Creb1, Zic5, Draxin, Foxg1
GO:00074094	GO	N-stage1	BP	axonogenesis	22/320	1.00608615333572e-06	9.67618153355237e-05	Robo2, Stmn1, Neurog2, Epha4, Actb, Dcx, Rpl4, Crmp1, Hsp90ab1, Bcl11a, Itgb1, Vim, Tubb3, Lhx2, Nrn1, Tbr1, Fzd3, Myh10, Rnd2, Creb1, Draxin, Foxg1
GO:00017642	GO	N-stage1	BP	neuron migration	13/320	2.27653104088044e-06	0.000199177551282763	Mdk, Neurod4, Scrt2, Mdga1, Neurog2, Dcx, Flna, Arhgef2, Celsr2, Nav1, Fzd3, Myh10, Foxg1
GO:00456658	GO	N-stage1	BP	negative regulation of neuron differentiation	15/320	3.2696553814211e-06	0.000274148028134538	Epha4, Rbpj, Flna, Crmp1, Prag1, Bcl11a, Itgb1, Sez6, Vim, Dpysl3, Ptbp1, Hdac2, Draxin, Foxg1, Calr
GO:19012147	GO	N-stage1	BP	regulation of neuron death	18/320	5.31424070457103e-06	0.000423843100096275	Mdk, Pcp4, Chga, Tox3, Prdx2, Rack1, Trp53, Hsp90ab1, F2r, Npm1, Hrk, Set, Hsph1, Eif2s1, Nono, Trim2, Creb1, Draxin
GO:00709978	GO	N-stage1	BP	neuron death	19/320	5.51159896178306e-06	0.000429117347738824	Mdk, Pcp4, Chga, Tox3, Prdx2, Rack1, Trp53, Hsp90ab1, F2r, Gpx1, Npm1, Hrk, Set, Hsph1, Eif2s1, Nono, Trim2, Creb1, Draxin
GO:19012155	GO	N-stage1	BP	negative regulation of neuron death	14/320	1.06572131381249e-05	0.000741469935354647	Mdk, Pcp4, Chga, Tox3, Prdx2, Rack1, Hsp90ab1, F2r, Npm1, Set, Hsph1, Nono, Creb1, Draxin
GO:00215375	GO	N-stage1	BP	telencephalon development	14/320	1.11467567300824e-05	0.000751746929851386	Eomes, Mdk, Robo2, Emx1, Mdga1, Zbtb18, Dcx, Lhx2, Dmrta2, Hdac2, Kdm6b, Myh10, Chd7, Foxg1
GO:00215436	GO	N-stage1	BP	pallium development	11/320	1.15276305658998e-05	0.000753907039009847	Eomes, Mdk, Emx1, Mdga1, Zbtb18, Dcx, Lhx2, Dmrta2, Hdac2, Kdm6b, Foxg1
GO:005140210	GO	N-stage1	BP	neuron apoptotic process	15/320	1.75459109690435e-05	0.00112500252683867	Mdk, Pcp4, Tox3, Prdx2, Trp53, Hsp90ab1, F2r, Gpx1, Npm1, Hrk, Set, Hsph1, Nono, Trim2, Draxin
GO:00219876	GO	N-stage1	BP	cerebral cortex development	9/320	1.82944173558633e-05	0.0011504373991091	Eomes, Mdk, Emx1, Mdga1, Zbtb18, Dcx, Lhx2, Dmrta2, Foxg1
GO:19901382	GO	N-stage1	BP	neuron projection extension	12/320	2.0075371353444e-05	0.00122413788808862	Emx1, Dcx, Rpl4, Hsp90ab1, Bcl11a, Itgb1, Lhx2, Nrn1, Llph, Nedd4l, Flrt1, Draxin
GO:00219536	GO	N-stage1	BP	central nervous system neuron differentiation	13/320	2.39689678632298e-05	0.00138177937353186	Eomes, Robo2, Sox4, Nfix, Emx1, Neurog2, Epha4, Dcx, Hsp90ab1, Atp2b2, Tbr1, Draxin, Foxg1
GO:004352310	GO	N-stage1	BP	regulation of neuron apoptotic process	14/320	2.40860624744086e-05	0.00138177937353186	Mdk, Pcp4, Tox3, Prdx2, Trp53, Hsp90ab1, F2r, Npm1, Hrk, Set, Hsph1, Nono, Trim2, Draxin
GO:00309024	GO	N-stage1	BP	hindbrain development	11/320	2.56555799008816e-05	0.00144644390130833	Mdk, Nfix, Zbtb18, Flna, Trp53, Atp2b2, Itgb1, Sez6, Tbr1, Myh10, Hspa5
GO:00109774	GO	N-stage1	BP	negative regulation of neuron projection development	11/320	3.34750218774706e-05	0.00171036439905201	Epha4, Rbpj, Flna, Crmp1, Prag1, Bcl11a, Sez6, Vim, Dpysl3, Hdac2, Draxin
GO:20001776	GO	N-stage1	BP	regulation of neural precursor cell proliferation	9/320	3.71066459230362e-05	0.00186674972566659	Mdk, Emx1, Flna, Trp53, Lhx2, Dmrta2, Fzd3, Nap1l1, Foxg1
GO:00435248	GO	N-stage1	BP	negative regulation of neuron apoptotic process	11/320	4.54990704842982e-05	0.00222062627587545	Mdk, Pcp4, Tox3, Prdx2, Hsp90ab1, F2r, Npm1, Set, Hsph1, Nono, Draxin
GO:00352642	GO	N-stage1	BP	multicellular organism growth	12/320	4.71673045123254e-05	0.002268192437578	Gamt, H3f3b, Cdk4, Rpl29, Trp53, Ezr, H3f3a, Taf10, Arid5b, Ppib, Chd7, Creb1
GO:20001795	GO	N-stage1	BP	positive regulation of neural precursor cell proliferation	7/320	4.89475570385906e-05	0.00231968857269842	Mdk, Flna, Lhx2, Dmrta2, Fzd3, Nap1l1, Foxg1
GO:00613518	GO	N-stage1	BP	neural precursor cell proliferation	11/320	7.04298638990124e-05	0.00307074206599694	Mdk, Neurod4, Emx1, Flna, Trp53, Arhgef2, Lhx2, Dmrta2, Fzd3, Nap1l1, Foxg1
GO:00485884	GO	N-stage1	BP	developmental cell growth	13/320	8.88911960792938e-05	0.00372659245101655	Emx1, Dcx, Rpl4, Hsp90ab1, Bcl11a, Itgb1, Lhx2, Nrn1, Llph, Nedd4l, Rnd2, Flrt1, Draxin
GO:00605604	GO	N-stage1	BP	developmental growth involved in morphogenesis	13/320	0.000119408822186266	0.00482057837714924	Emx1, Dcx, Rpl4, Hsp90ab1, Bcl11a, Itgb1, Lhx2, Nrn1, Llph, Nedd4l, Rnd2, Flrt1, Draxin
GO:00215493	GO	N-stage1	BP	cerebellum development	8/320	0.000131385780388961	0.00509224011356364	Mdk, Nfix, Zbtb18, Trp53, Atp2b2, Sez6, Myh10, Hspa5
GO:0021680	GO	N-stage1	BP	cerebellar Purkinje cell layer development	5/320	0.000143127108782227	0.00544215867113818	Nfix, Atp2b2, Sez6, Myh10, Hspa5
GO:00486384	GO	N-stage1	BP	regulation of developmental growth	16/320	0.000185436351656819	0.00681322325750334	Gamt, Cdk4, Cited2, Dcx, Rbpj, Rpl4, Bcl11a, Ezr, Ppib, Hdac2, Nedd4l, Jarid2, Rnd2, Chd7, Creb1, Draxin
GO:00220374	GO	N-stage1	BP	metencephalon development	8/320	0.000270090585096057	0.00939570439642667	Mdk, Nfix, Zbtb18, Trp53, Atp2b2, Sez6, Myh10, Hspa5
GO:00216953	GO	N-stage1	BP	cerebellar cortex development	6/320	0.000314097663019064	0.0106989516465869	Mdk, Nfix, Atp2b2, Sez6, Myh10, Hspa5
GO:00032791	GO	N-stage1	BP	cardiac septum development	8/320	0.000395204835157985	0.0124180991729253	Sox11, Robo2, Sox4, Cited2, Rbpj, Trp53, Myh10, Chd7
GO:00074054	GO	N-stage1	BP	neuroblast proliferation	6/320	0.000398746303717784	0.0124180991729253	Neurod4, Trp53, Arhgef2, Dmrta2, Fzd3, Foxg1
GO:0001841	GO	N-stage1	BP	neural tube formation	8/320	0.000510640116492513	0.015388251338738	Sox11, Sox4, Cited2, Tead2, Lhx2, Rps7, Fzd3, Zic5
GO:00604855	GO	N-stage1	BP	mesenchyme development	12/320	0.000542297614926785	0.0159757946018972	Eomes, Mdk, Sox11, Robo2, Dll3, Cited2, Hnrnpab, Coro1c, Tead2, Rbpj, Flna, Hdac2
GO:00481454	GO	N-stage1	BP	regulation of fibroblast proliferation	7/320	0.000691860995379978	0.0191727580923096	Cdk4, Cdk6, Trp53inp1, Trp53, Rps3a1, Emd, Creb1
GO:00608402	GO	N-stage1	BP	artery development	7/320	0.000731273909993635	0.0196005384072064	Mdk, Robo2, Sox4, Cited2, Rbpj, Myh10, Chd7
GO:00074114	GO	N-stage1	BP	axon guidance	11/320	0.000740618628501235	0.0196896171967402	Robo2, Neurog2, Epha4, Crmp1, Tubb3, Lhx2, Tbr1, Fzd3, Myh10, Draxin, Foxg1
GO:00075173	GO	N-stage1	BP	muscle organ development	15/320	0.000753199066537666	0.0197016081736834	Eomes, Sox11, Cited2, Myt1, Zbtb18, Rbpj, Gpx1, Cd164, Arid5b, Dmrta2, Hdac2, Emd, Jarid2, Chd7, Creb1
GO:00974854	GO	N-stage1	BP	neuron projection guidance	11/320	0.000765169491760791	0.0197016081736834	Robo2, Neurog2, Epha4, Crmp1, Tubb3, Lhx2, Tbr1, Fzd3, Myh10, Draxin, Foxg1
GO:00481444	GO	N-stage1	BP	fibroblast proliferation	7/320	0.000772442703201797	0.0197334971833584	Cdk4, Cdk6, Trp53inp1, Trp53, Rps3a1, Emd, Creb1
GO:00486393	GO	N-stage1	BP	positive regulation of developmental growth	10/320	0.000872865385374307	0.021460675264466	Dcx, Rbpj, Rpl4, Bcl11a, Ezr, Ppib, Nedd4l, Rnd2, Chd7, Creb1
GO:00352701	GO	N-stage1	BP	endocrine system development	8/320	0.000984982292708112	0.023487897175549	Mdk, Sox4, Cited2, Myt1, Cdk6, Rbpj, Arid5b, Creb1
GO:0007498	GO	N-stage1	BP	mesoderm development	7/320	0.00100658043933369	0.0236799858749724	Eomes, Dll3, Cited2, Tead2, Lhx2, Kdm6b, Txnrd1
GO:0051764	GO	N-stage1	BP	actin crosslink formation	3/320	0.00102944548123867	0.023874373926599	Marcks, Flna, Dpysl3
GO:00346143	GO	N-stage1	BP	cellular response to reactive oxygen species	8/320	0.00112213252383451	0.0247930631955328	Prdx2, Rack1, Rps3, Trp53, Apex1, Hdac2, Hsph1, Kdm6b
GO:00163585	GO	N-stage1	BP	dendrite development	12/320	0.00113721905495149	0.0249577604677273	Elavl4, Lzts1, Epha4, Dcx, Celsr2, Bcl11a, Itgb1, Sez6, Hdac2, Llph, Nedd4l, Flrt1
GO:00018381	GO	N-stage1	BP	embryonic epithelial tube formation	8/320	0.00138423231844872	0.0274884977129424	Sox11, Sox4, Cited2, Tead2, Lhx2, Rps7, Fzd3, Zic5
GO:00147063	GO	N-stage1	BP	striated muscle tissue development	15/320	0.00140114833644472	0.0276009340974351	Eomes, Sox11, Cited2, Zbtb18, Rbpj, Gpx1, Itgb1, Dmrta2, Hdac2, Kdm6b, Emd, Myh10, Jarid2, Chd7, Creb1
GO:00219151	GO	N-stage1	BP	neural tube development	9/320	0.00149374462096255	0.0284955890972326	Sox11, Sox4, Cited2, Tead2, Itpk1, Lhx2, Rps7, Fzd3, Zic5
GO:00216811	GO	N-stage1	BP	cerebellar granular layer development	3/320	0.00150756480544992	0.0284955890972326	Mdk, Nfix, Atp2b2
GO:00400141	GO	N-stage1	BP	regulation of multicellular organism growth	6/320	0.00159520658545531	0.0299788823818325	Gamt, Cdk4, Ezr, Ppib, Chd7, Creb1
GO:00721751	GO	N-stage1	BP	epithelial tube formation	8/320	0.0018304802623663	0.033095451699281	Sox11, Sox4, Cited2, Tead2, Lhx2, Rps7, Fzd3, Zic5
GO:00359041	GO	N-stage1	BP	aorta development	5/320	0.00185213078317077	0.033095451699281	Robo2, Sox4, Rbpj, Myh10, Chd7
GO:00003023	GO	N-stage1	BP	response to reactive oxygen species	9/320	0.00196983887375594	0.0340255856015542	Prdx2, Rack1, Rps3, Trp53, Gpx1, Apex1, Hdac2, Hsph1, Kdm6b
GO:00219542	GO	N-stage1	BP	central nervous system neuron development	6/320	0.00198742717122228	0.0340255856015542	Robo2, Neurog2, Epha4, Dcx, Hsp90ab1, Foxg1
GO:0060044	GO	N-stage1	BP	negative regulation of cardiac muscle cell proliferation	3/320	0.00210512571735466	0.0356671559365272	Cited2, Hdac2, Jarid2
GO:19026923	GO	N-stage1	BP	regulation of neuroblast proliferation	4/320	0.0021520198190152	0.0360877169650241	Trp53, Dmrta2, Fzd3, Foxg1
GO:00605374	GO	N-stage1	BP	muscle tissue development	15/320	0.00227400086752511	0.0377461057705945	Eomes, Sox11, Cited2, Zbtb18, Rbpj, Gpx1, Itgb1, Dmrta2, Hdac2, Kdm6b, Emd, Myh10, Jarid2, Chd7, Creb1
GO:00507704	GO	N-stage1	BP	regulation of axonogenesis	9/320	0.00240080727154968	0.0391066968829167	Robo2, Epha4, Dcx, Rpl4, Bcl11a, Vim, Tbr1, Rnd2, Draxin
GO:00217612	GO	N-stage1	BP	limbic system development	6/320	0.00244852416500378	0.0391066968829167	Mdk, Zbtb18, Dcx, Hdac2, Tbr1, Kdm6b
GO:00400181	GO	N-stage1	BP	positive regulation of multicellular organism growth	4/320	0.0028140567277084	0.0434054976396531	Ezr, Ppib, Chd7, Creb1
GO:2001224	GO	N-stage1	BP	positive regulation of neuron migration	3/320	0.00283142591765346	0.0434559217532633	Mdk, Flna, Arhgef2
GO:00351481	GO	N-stage1	BP	tube formation	8/320	0.00316682530526009	0.0468575508968348	Sox11, Sox4, Cited2, Tead2, Lhx2, Rps7, Fzd3, Zic5
GO:00322795	GO	N-stage1	CC	asymmetric synapse	19/321	4.0629025208126e-06	0.00012478914885353	Lzts1, Rpl5, Rpl8, Rpl12, Rps3, Epha4, Actb, Rpl10a, Rplp0, Rps18, Rps19, Rpl4, Rpl18a, Arhgef2, Bcl11a, Atp2b2, Rps25, Syn2, Rpl7
GO:00432098	GO	N-stage1	CC	myelin sheath	13/321	8.94469293089319e-06	0.000256414530685605	Igsf8, Prdx2, Eef1a1, Actb, Ezr, Itgb1, Cct2, Syn2, Ehd1, Actg1, Tuba1a, Cct3, Hspa5
GO:00989846	GO	N-stage1	CC	neuron to neuron synapse	19/321	1.05124709628616e-05	0.000282522657126905	Lzts1, Rpl5, Rpl8, Rpl12, Rps3, Epha4, Actb, Rpl10a, Rplp0, Rps18, Rps19, Rpl4, Rpl18a, Arhgef2, Bcl11a, Atp2b2, Rps25, Syn2, Rpl7
GO:00304265	GO	N-stage1	CC	growth cone	11/321	0.000164308528024526	0.00271741027117485	Elavl4, Epha4, Dcx, Flna, Crmp1, Hsp90ab1, Tubb3, Dpysl3, Csnk1e, Myh10, Fkbp4
GO:00304275	GO	N-stage1	CC	site of polarized growth	11/321	0.000218772874300035	0.00335972628389339	Elavl4, Epha4, Dcx, Flna, Crmp1, Hsp90ab1, Tubb3, Dpysl3, Csnk1e, Myh10, Fkbp4
GO:01500345	GO	N-stage1	CC	distal axon	14/321	0.00097033171399014	0.0109800693951516	Elavl4, Cplx2, Epha4, Actb, Dcx, Flna, Crmp1, Hsp90ab1, Tubb3, Dpysl3, Csnk1e, Actg1, Myh10, Fkbp4
GO:00442954	GO	N-stage1	CC	axonal growth cone	4/321	0.00367545388398735	0.0308266888193595	Epha4, Flna, Hsp90ab1, Fkbp4
mmu0461310	KEGG	N-stage1	---	Neutrophil extracellular trap formation	7/174	0.106102282246656	0.440732557024572	H3f3b, Hmgb1, Actb, Pik3r3, H3f3a, Hdac2, Actg1
mmu043609	KEGG	N-stage1	---	Axon guidance	5/174	0.278586370198912	0.723799814542978	Robo2, Epha4, Pik3r3, Itgb1, Fzd3
mmu0493510	KEGG	N-stage1	---	Growth hormone synthesis, secretion and action	3/174	0.395248609046781	0.862360601556613	Sstr2, Pik3r3, Creb1
mmu0472510	KEGG	N-stage1	---	Cholinergic synapse	2/174	0.646451185899234	0.937593887929856	Pik3r3, Creb1
mmu0472810	KEGG	N-stage1	---	Dopaminergic synapse	2/174	0.744433201882713	0.940336676062374	Creb1, Ppp1ca
mmu0472710	KEGG	N-stage1	---	GABAergic synapse	1/174	0.828341515113251	0.940483612652693	Plcl1
GO:00074095	GO	N-stage2	BP	axonogenesis	44/341	2.27426490106686e-22	7.69156389540812e-19	Tubb3, Dcx, Nfib, Tubb2b, Crmp1, Unc5d, Stmn1, Epha4, Sema3c, Rnd2, Tbr1, Gap43, Kif5c, Map1b, Hsp90ab1, Rab3a, Dixdc1, Lhx2, Cdk5r1, Evl, Actb, Dpysl5, Limk1, Ptprs, Rnf165, Rtn4, Plxna3, Dbn1, Bhlhe22, Stxbp1, Bcl11a, Olfm1, Atl1, Kif5a, Gsk3b, Uchl1, Nfasc, Myh10, Trak1, Draxin, Nrn1, Rufy3, Map2, Foxg1
GO:00215437	GO	N-stage2	BP	pallium development	25/341	6.49536929447372e-19	1.09836694769551e-15	Dcx, Neurod1, Zbtb18, Emx1, Neurod6, Dixdc1, Lhx2, Cdk5r1, Ptprs, Rtn4, Plxna3, Tacc2, Bhlhe22, Mdk, Dmrta2, Eomes, Gsk3b, Atat1, Kdm6b, Mdga1, Plcb1, Hdac2, Nr2f1, Foxg1, Emx2
GO:00215376	GO	N-stage2	BP	telencephalon development	27/341	7.78372127991552e-16	8.77484845622476e-13	Dcx, Neurod1, Nfib, Zbtb18, Emx1, Neurod6, Dixdc1, Lhx2, Cdk5r1, Ptprs, Rtn4, Plxna3, Tacc2, Bhlhe22, Mdk, Dmrta2, Eomes, Gsk3b, Atat1, Kdm6b, Mdga1, Myh10, Plcb1, Hdac2, Nr2f1, Foxg1, Emx2
GO:00219877	GO	N-stage2	BP	cerebral cortex development	19/341	1.66941626106394e-15	1.41149144872956e-12	Dcx, Zbtb18, Emx1, Dixdc1, Lhx2, Cdk5r1, Ptprs, Rtn4, Tacc2, Bhlhe22, Mdk, Dmrta2, Eomes, Gsk3b, Mdga1, Plcb1, Nr2f1, Foxg1, Emx2
GO:00309008	GO	N-stage2	BP	forebrain development	32/341	4.26676517163078e-15	2.88603996209106e-12	Dcx, Neurod1, Nfib, Zbtb18, Tbr1, Emx1, Neurod6, Dixdc1, Lhx2, Cdk5r1, Ptprs, Rtn4, Plxna3, Tacc2, Bhlhe22, Mdk, Dmrta2, Eomes, Gsk3b, Atat1, Pgap1, Kdm6b, Mdga1, Myh10, Plcb1, Draxin, Rbpj, Hdac2, Kdm1a, Nr2f1, Foxg1, Emx2
GO:00456667	GO	N-stage2	BP	positive regulation of neuron differentiation	34/341	2.11303224996918e-14	1.19104584489929e-11	Dcx, Pcp4, Sox11, Neurod1, Tubb2b, Dpysl3, Epha4, Rnd2, Sez6, Enc1, Elavl4, Map1b, Tcf4, Nedd4l, Cd24a, Dixdc1, Ehd1, Stmn2, Limk1, Rtn4, Ptprd, Plxna3, Dbn1, Mdk, Arhgef2, Palm, Bcl11a, Parp6, Gsk3b, Eef1a1, Trak1, Rufy3, Kdm1a, Foxg1
GO:005196110	GO	N-stage2	BP	negative regulation of nervous system development	29/341	1.62643141832485e-13	6.87573882096829e-11	Sox11, Dpysl3, Crmp1, Epha4, Sema3c, Sez6, Cd24a, Dixdc1, Lhx2, Cdk5r1, Stmn2, Ptprs, Rtn4, Plxna3, Cyth2, Arhgef2, Bcl11a, Olfm1, Gsk3b, Mdga1, Ttc3, Draxin, Rbpj, Rufy3, Map2, Hdac2, Kdm1a, Nr2f1, Foxg1
GO:19901383	GO	N-stage2	BP	neuron projection extension	22/341	1.87154065205043e-13	7.03283387248284e-11	Dcx, Sema3c, Map1b, Hsp90ab1, Nedd4l, Emx1, Lhx2, Cdk5r1, Limk1, Ptprs, Rtn4, Flrt1, Plxna3, Dbn1, Bcl11a, Olfm1, Gsk3b, Draxin, Nrn1, Rufy3, Map2, Kdm1a
GO:00485885	GO	N-stage2	BP	developmental cell growth	25/341	2.09750738180675e-13	7.09376996527043e-11	Dcx, Sema3c, Rnd2, Map1b, Hsp90ab1, Nedd4l, Sorbs2, Emx1, Lhx2, Cdk5r1, Limk1, Ptprs, Rtn4, Flrt1, Plxna3, Dbn1, Bcl11a, Olfm1, Gsk3b, Akap6, Draxin, Nrn1, Rufy3, Map2, Kdm1a
GO:00109767	GO	N-stage2	BP	positive regulation of neuron projection development	29/341	2.63108051487809e-13	8.08937663756156e-11	Dcx, Pcp4, Tubb2b, Dpysl3, Epha4, Rnd2, Sez6, Enc1, Elavl4, Map1b, Nedd4l, Cd24a, Dixdc1, Ehd1, Stmn2, Limk1, Rtn4, Ptprd, Plxna3, Dbn1, Mdk, Palm, Bcl11a, Parp6, Gsk3b, Eef1a1, Trak1, Rufy3, Kdm1a
GO:001072110	GO	N-stage2	BP	negative regulation of cell development	29/341	7.10794672167846e-13	1.84915967790127e-10	Sox11, Dpysl3, Crmp1, Epha4, Sema3c, Sez6, Shb, Cd24a, Dixdc1, Lhx2, Cdk5r1, Stmn2, Ptprs, Rtn4, Plxna3, Cyth2, Arhgef2, Bcl11a, Olfm1, Gsk3b, Ttc3, Draxin, Rbpj, Rufy3, Map2, Hdac2, Kdm1a, Nr2f1, Foxg1
GO:00605605	GO	N-stage2	BP	developmental growth involved in morphogenesis	24/341	2.94176753633926e-12	7.10646986278528e-10	Dcx, Sema3c, Rnd2, Map1b, Hsp90ab1, Nedd4l, Emx1, Lhx2, Cdk5r1, Limk1, Ptprs, Rtn4, Flrt1, Plxna3, Dbn1, Bcl11a, Olfm1, Gsk3b, Draxin, Nrn1, Kdm5b, Rufy3, Map2, Kdm1a
GO:00507705	GO	N-stage2	BP	regulation of axonogenesis	21/341	4.34680627965492e-12	9.80059922519529e-10	Dcx, Tubb2b, Epha4, Sema3c, Rnd2, Tbr1, Map1b, Dixdc1, Cdk5r1, Limk1, Ptprs, Rtn4, Plxna3, Dbn1, Bcl11a, Olfm1, Gsk3b, Trak1, Draxin, Rufy3, Map2
GO:00456659	GO	N-stage2	BP	negative regulation of neuron differentiation	23/341	5.91547762516751e-12	1.25038408301978e-09	Dpysl3, Crmp1, Epha4, Sema3c, Sez6, Cd24a, Dixdc1, Cdk5r1, Stmn2, Ptprs, Rtn4, Plxna3, Cyth2, Bcl11a, Gsk3b, Ttc3, Draxin, Rbpj, Rufy3, Map2, Hdac2, Nr2f1, Foxg1
GO:00109775	GO	N-stage2	BP	negative regulation of neuron projection development	19/341	1.42880442755794e-11	2.84248033764763e-09	Dpysl3, Crmp1, Epha4, Sema3c, Sez6, Cdk5r1, Stmn2, Ptprs, Rtn4, Plxna3, Cyth2, Bcl11a, Gsk3b, Draxin, Rbpj, Rufy3, Map2, Hdac2, Nr2f1
GO:00163586	GO	N-stage2	BP	dendrite development	24/341	2.8240900637665e-11	5.02688031350437e-09	Dcx, Epha4, Sez6, Elavl4, Map1b, Nedd4l, Lzts1, Cdk5r1, Ptprs, Ptprd, Flrt1, Rbfox2, Dbn1, Hecw1, Cyth2, Palm, Bcl11a, Parp6, Gsk3b, Actl6b, Trak1, Map2, Hdac2, Celsr2
GO:0021766	GO	N-stage2	BP	hippocampus development	13/341	5.20002165527987e-11	8.37451106578882e-09	Dcx, Neurod1, Zbtb18, Neurod6, Cdk5r1, Ptprs, Plxna3, Mdk, Gsk3b, Atat1, Kdm6b, Hdac2, Emx2
GO:00613872	GO	N-stage2	BP	regulation of extent of cell growth	16/341	6.50114770424181e-11	9.99403706170263e-09	Dcx, Sema3c, Rnd2, Map1b, Cdk5r1, Limk1, Ptprs, Rtn4, Plxna3, Dbn1, Bcl11a, Olfm1, Gsk3b, Draxin, Rufy3, Map2
GO:00074115	GO	N-stage2	BP	axon guidance	21/341	1.53137812566537e-10	2.25179166130447e-08	Tubb3, Nfib, Tubb2b, Crmp1, Unc5d, Epha4, Sema3c, Tbr1, Gap43, Kif5c, Lhx2, Cdk5r1, Evl, Dpysl5, Rnf165, Plxna3, Kif5a, Nfasc, Myh10, Draxin, Foxg1
GO:00974855	GO	N-stage2	BP	neuron projection guidance	21/341	1.64865318571676e-10	2.32322711420586e-08	Tubb3, Nfib, Tubb2b, Crmp1, Unc5d, Epha4, Sema3c, Tbr1, Gap43, Kif5c, Lhx2, Cdk5r1, Evl, Dpysl5, Rnf165, Plxna3, Kif5a, Nfasc, Myh10, Draxin, Foxg1
GO:00217613	GO	N-stage2	BP	limbic system development	14/341	1.93336833555311e-10	2.61546068433624e-08	Dcx, Neurod1, Zbtb18, Tbr1, Neurod6, Cdk5r1, Ptprs, Plxna3, Mdk, Gsk3b, Atat1, Kdm6b, Hdac2, Emx2
GO:00486752	GO	N-stage2	BP	axon extension	16/341	2.04372034117262e-10	2.65840853609454e-08	Dcx, Sema3c, Map1b, Hsp90ab1, Lhx2, Cdk5r1, Limk1, Ptprs, Rtn4, Plxna3, Dbn1, Olfm1, Gsk3b, Draxin, Rufy3, Map2
GO:00486385	GO	N-stage2	BP	regulation of developmental growth	26/341	4.23379854695873e-10	5.11382381636229e-08	Dcx, Sema3c, Rnd2, Map1b, Nedd4l, Cited2, Cdk5r1, Limk1, Ptprs, Rtn4, Plxna3, Dbn1, Zfpm2, Bcl11a, Olfm1, Gsk3b, Ppib, Akap6, Plcb1, Draxin, Jarid2, Rbpj, Rufy3, Map2, Hdac2, Cdkn1b
GO:0050772	GO	N-stage2	BP	positive regulation of axonogenesis	13/341	3.6356431589091e-09	3.72598338285775e-07	Dcx, Tubb2b, Rnd2, Map1b, Dixdc1, Limk1, Rtn4, Plxna3, Dbn1, Bcl11a, Gsk3b, Trak1, Rufy3
GO:00305161	GO	N-stage2	BP	regulation of axon extension	13/341	1.14383632750026e-08	1.10527270274454e-06	Sema3c, Map1b, Cdk5r1, Limk1, Ptprs, Rtn4, Plxna3, Dbn1, Olfm1, Gsk3b, Draxin, Rufy3, Map2
GO:00507735	GO	N-stage2	BP	regulation of dendrite development	16/341	3.68837309844079e-08	3.46502161636854e-06	Epha4, Sez6, Elavl4, Nedd4l, Lzts1, Cdk5r1, Ptprs, Ptprd, Dbn1, Hecw1, Cyth2, Palm, Bcl11a, Parp6, Gsk3b, Hdac2
GO:00508085	GO	N-stage2	BP	synapse organization	25/341	4.76834739598675e-08	4.3507656487027e-06	Tuba1a, Tubb5, Cttnbp2, Epha4, Tmeff1, Sez6, Gap43, Nfia, Sorbs2, Rab3a, Cdk5r1, Actb, Ptprs, Ptprd, Flrt1, Arhgef7, Dbn1, Sez6l2, Palm, Dgkz, Add2, Gsk3b, Nfasc, Mdga1, Myh10
GO:00486402	GO	N-stage2	BP	negative regulation of developmental growth	13/341	6.83479038589714e-08	5.77881527127603e-06	Sema3c, Cited2, Cdk5r1, Ptprs, Rtn4, Plxna3, Bcl11a, Gsk3b, Draxin, Jarid2, Map2, Hdac2, Cdkn1b
GO:00017643	GO	N-stage2	BP	neuron migration	15/341	1.33791221074639e-07	1.05228351087076e-05	Dcx, Scrt2, Nav1, Tubb2b, Unc5d, Cdk5r1, Mdk, Arhgef2, Olfm1, Gsk3b, Mdga1, Myh10, Celsr2, Nr2f1, Foxg1
GO:00309025	GO	N-stage2	BP	hindbrain development	14/341	2.39795661247455e-07	1.73595229978749e-05	Nfix, Neurod1, Nfib, Zbtb18, Tbr1, Sez6, Dixdc1, Cdk5r1, Ptprs, Rbfox2, Mdk, Sez6l2, Myh10, Smad1
GO:00219537	GO	N-stage2	BP	central nervous system neuron differentiation	16/341	4.16900286082608e-07	2.76462111280663e-05	Dcx, Nfix, Sox4, Nfib, Unc5d, Epha4, Tbr1, Hsp90ab1, Emx1, Plxna3, Bhlhe22, Eomes, Sox5, Draxin, Map2, Foxg1
GO:00015583	GO	N-stage2	BP	regulation of cell growth	22/341	5.93191427829291e-07	3.64758801621575e-05	Igfbpl1, Dcx, Sema3c, Rnd2, Cdkn2c, Map1b, Mndal, Nedd4l, Cdk5r1, Limk1, Ptprs, Rtn4, Plxna3, Dbn1, Bcl11a, Olfm1, Gsk3b, Akap6, Draxin, Rufy3, Map2, Cdkn1b
GO:0050771	GO	N-stage2	BP	negative regulation of axonogenesis	9/341	6.3312722060872e-07	3.82363617874766e-05	Sema3c, Cdk5r1, Ptprs, Rtn4, Plxna3, Bcl11a, Draxin, Rufy3, Map2
GO:00486394	GO	N-stage2	BP	positive regulation of developmental growth	15/341	7.92954405210802e-07	4.70486280425076e-05	Dcx, Rnd2, Map1b, Nedd4l, Limk1, Rtn4, Dbn1, Zfpm2, Bcl11a, Gsk3b, Ppib, Akap6, Plcb1, Rbpj, Rufy3
GO:00613519	GO	N-stage2	BP	neural precursor cell proliferation	14/341	9.20286750986978e-07	5.36622377903097e-05	Cd24a, Smarcd3, Emx1, Dixdc1, Lhx2, Tacc2, Dbn1, Mdk, Dmrta2, Arhgef2, Sox5, Kdm1a, Foxg1, Emx2
GO:00550172	GO	N-stage2	BP	cardiac muscle tissue growth	10/341	4.25595295676657e-06	0.000214830341787829	Sorbs2, Tenm4, Cited2, Zfpm2, Gsk3b, Akap6, Smad1, Jarid2, Rbpj, Hdac2
GO:00215494	GO	N-stage2	BP	cerebellum development	10/341	4.62585876698643e-06	0.000230068446322766	Nfix, Neurod1, Zbtb18, Sez6, Dixdc1, Cdk5r1, Ptprs, Mdk, Sez6l2, Myh10
GO:0021542	GO	N-stage2	BP	dentate gyrus development	5/341	4.74894112231903e-06	0.000232766940227289	Neurod1, Neurod6, Mdk, Atat1, Emx2
GO:0030517	GO	N-stage2	BP	negative regulation of axon extension	7/341	5.10341435587371e-06	0.00024656781930807	Sema3c, Cdk5r1, Ptprs, Rtn4, Plxna3, Draxin, Map2
GO:00990031	GO	N-stage2	BP	vesicle-mediated transport in synapse	15/341	7.37884904785523e-06	0.000341852979175978	Prkcb, Cplx2, Cd24a, Rab3a, Cdk5r1, Snap25, Actb, Actg1, Stxbp1, Ap1s2, Gsk3b, Syn2, Nrn1, Nsg1, Apba2
GO:00459262	GO	N-stage2	BP	negative regulation of growth	15/341	8.85964442390312e-06	0.000389133992748576	Sema3c, Cdkn2c, Mndal, Cited2, Cdk5r1, Ptprs, Rtn4, Plxna3, Bcl11a, Gsk3b, Draxin, Jarid2, Map2, Hdac2, Cdkn1b
GO:00604192	GO	N-stage2	BP	heart growth	10/341	9.41673985642026e-06	0.000408300181979658	Sorbs2, Tenm4, Cited2, Zfpm2, Gsk3b, Akap6, Smad1, Jarid2, Rbpj, Hdac2
GO:00220375	GO	N-stage2	BP	metencephalon development	10/341	1.17625784109342e-05	0.000485134636411944	Nfix, Neurod1, Zbtb18, Sez6, Dixdc1, Cdk5r1, Ptprs, Mdk, Sez6l2, Myh10
GO:20001711	GO	N-stage2	BP	negative regulation of dendrite development	6/341	1.25604589587464e-05	0.00051180086986121	Sez6, Ptprs, Cyth2, Bcl11a, Gsk3b, Hdac2
GO:00148551	GO	N-stage2	BP	striated muscle cell proliferation	8/341	1.84975529895335e-05	0.000710894593302298	Tenm4, Cited2, Zfpm2, Smad1, Akirin1, Jarid2, Rbpj, Hdac2
GO:0021859	GO	N-stage2	BP	pyramidal neuron differentiation	4/341	2.88999882468641e-05	0.00105094802807177	Dcx, Unc5d, Plxna3, Foxg1
GO:00600381	GO	N-stage2	BP	cardiac muscle cell proliferation	7/341	3.67545126162636e-05	0.00128148207905364	Tenm4, Cited2, Zfpm2, Smad1, Jarid2, Rbpj, Hdac2
GO:00459273	GO	N-stage2	BP	positive regulation of growth	15/341	6.16568528351219e-05	0.00194881753540544	Dcx, Rnd2, Map1b, Nedd4l, Limk1, Rtn4, Dbn1, Zfpm2, Bcl11a, Gsk3b, Ppib, Akap6, Plcb1, Rbpj, Rufy3
GO:00508074	GO	N-stage2	BP	regulation of synapse organization	14/341	6.34394072243603e-05	0.00196836766268612	Tuba1a, Tubb5, Cttnbp2, Epha4, Gap43, Sorbs2, Cdk5r1, Ptprs, Ptprd, Flrt1, Dbn1, Gsk3b, Mdga1, Myh10
GO:00074055	GO	N-stage2	BP	neuroblast proliferation	7/341	7.29756275233955e-05	0.00220360332396539	Cd24a, Smarcd3, Dmrta2, Arhgef2, Sox5, Kdm1a, Foxg1
GO:00219543	GO	N-stage2	BP	central nervous system neuron development	8/341	7.73551615115566e-05	0.00231517837373526	Dcx, Nfib, Epha4, Hsp90ab1, Plxna3, Bhlhe22, Map2, Foxg1
GO:0008038	GO	N-stage2	BP	neuron recognition	6/341	8.62839749065829e-05	0.00251562416494882	Epha4, Gap43, Cdk5r1, Rtn4, Casp3, Foxg1
GO:00971201	GO	N-stage2	BP	receptor localization to synapse	7/341	9.55462082543372e-05	0.00267055600261296	Kif5c, Snap25, Dbn1, Kif5a, Gsk3b, Stx7, Nsg1
GO:00508034	GO	N-stage2	BP	regulation of synapse structure or activity	14/341	9.96096024264163e-05	0.00275248006369592	Tuba1a, Tubb5, Cttnbp2, Epha4, Gap43, Sorbs2, Cdk5r1, Ptprs, Ptprd, Flrt1, Dbn1, Gsk3b, Mdga1, Myh10
GO:00147064	GO	N-stage2	BP	striated muscle tissue development	18/341	0.000115225525692464	0.00307506833277555	Sox11, Zbtb18, Sema3c, Sorbs2, Tenm4, Cited2, Dmrta2, Zfpm2, Eomes, Gsk3b, Kdm6b, Akap6, Myh10, Smad1, Akirin1, Jarid2, Rbpj, Hdac2
GO:2001222	GO	N-stage2	BP	regulation of neuron migration	6/341	0.000133529265222561	0.00342118162865683	Scrt2, Unc5d, Mdk, Arhgef2, Olfm1, Gsk3b
GO:00303072	GO	N-stage2	BP	positive regulation of cell growth	11/341	0.000169476706018575	0.00424570533151718	Dcx, Rnd2, Map1b, Nedd4l, Limk1, Rtn4, Dbn1, Bcl11a, Gsk3b, Akap6, Rufy3
GO:0030308	GO	N-stage2	BP	negative regulation of cell growth	11/341	0.000177096505187733	0.00437182759521834	Sema3c, Cdkn2c, Mndal, Cdk5r1, Ptprs, Rtn4, Plxna3, Bcl11a, Draxin, Map2, Cdkn1b
GO:00605375	GO	N-stage2	BP	muscle tissue development	18/341	0.000213736794664221	0.00505494992695382	Sox11, Zbtb18, Sema3c, Sorbs2, Tenm4, Cited2, Dmrta2, Zfpm2, Eomes, Gsk3b, Kdm6b, Akap6, Myh10, Smad1, Akirin1, Jarid2, Rbpj, Hdac2
GO:00720894	GO	N-stage2	BP	stem cell proliferation	9/341	0.000276896830565846	0.00637051075492306	Sox11, Shb, Cd24a, Smarcd3, Dmrta2, Arhgef2, Sox5, Kdm1a, Foxg1
GO:19026924	GO	N-stage2	BP	regulation of neuroblast proliferation	5/341	0.000280173759611669	0.0064023490203153	Cd24a, Smarcd3, Dmrta2, Kdm1a, Foxg1
GO:00352702	GO	N-stage2	BP	endocrine system development	9/341	0.000322607968389412	0.00713111208557512	Sox4, Neurod1, Cited2, Onecut2, Mdk, Myt1, Rbpj, Kdm1a, Arid5b
GO:0003211	GO	N-stage2	BP	cardiac ventricle formation	3/341	0.000344260440350746	0.00751154070494338	Sox11, Sox4, Smarcd3
GO:20001777	GO	N-stage2	BP	regulation of neural precursor cell proliferation	8/341	0.000348446146179554	0.00755413375884135	Cd24a, Smarcd3, Emx1, Lhx2, Mdk, Dmrta2, Kdm1a, Foxg1
GO:0021955	GO	N-stage2	BP	central nervous system neuron axonogenesis	5/341	0.000353661617367252	0.00761836681487926	Dcx, Nfib, Epha4, Hsp90ab1, Bhlhe22
GO:00216954	GO	N-stage2	BP	cerebellar cortex development	6/341	0.000440130000642801	0.00897826026502904	Nfix, Sez6, Dixdc1, Mdk, Sez6l2, Myh10
GO:0106030	GO	N-stage2	BP	neuron projection fasciculation	4/341	0.000445142476554989	0.00897826026502904	Epha4, Cdk5r1, Rtn4, Casp3
GO:0048738	GO	N-stage2	BP	cardiac muscle tissue development	12/341	0.000445992822154015	0.00897826026502904	Sorbs2, Tenm4, Cited2, Zfpm2, Gsk3b, Kdm6b, Akap6, Myh10, Smad1, Jarid2, Rbpj, Hdac2
GO:0060174	GO	N-stage2	BP	limb bud formation	3/341	0.000468238924075431	0.00933567482115105	Sox11, Sox4, Sema3c
GO:00486783	GO	N-stage2	BP	response to axon injury	6/341	0.000515950287326924	0.0100504525931549	Dpysl3, Nrep, Epha4, Gap43, Ptprs, Rtn4
GO:0021801	GO	N-stage2	BP	cerebral cortex radial glia guided migration	4/341	0.000520055944353076	0.0100504525931549	Dcx, Cdk5r1, Rtn4, Foxg1
GO:20001796	GO	N-stage2	BP	positive regulation of neural precursor cell proliferation	6/341	0.000557479161683504	0.0107124688909864	Smarcd3, Lhx2, Mdk, Dmrta2, Kdm1a, Foxg1
GO:00020522	GO	N-stage2	BP	positive regulation of neuroblast proliferation	4/341	0.000603515999074186	0.0115315881857	Smarcd3, Dmrta2, Kdm1a, Foxg1
GO:0003207	GO	N-stage2	BP	cardiac chamber formation	3/341	0.000617571634842514	0.011668308765572	Sox11, Sox4, Smarcd3
GO:0021860	GO	N-stage2	BP	pyramidal neuron development	3/341	0.000617571634842514	0.011668308765572	Dcx, Plxna3, Foxg1
GO:004352311	GO	N-stage2	BP	regulation of neuron apoptotic process	12/341	0.000666894808886731	0.0125302124647496	Pcp4, Hsp90ab1, Prdx2, Cdk5r1, Trim2, Mdk, Stxbp1, Gsk3b, Casp3, Nae1, Ppp2r2b, Draxin
GO:00354181	GO	N-stage2	BP	protein localization to synapse	7/341	0.00075529390745043	0.0138826304075943	Kif5c, Snap25, Dbn1, Kif5a, Gsk3b, Stx7, Nsg1
GO:0021952	GO	N-stage2	BP	central nervous system projection neuron axonogenesis	4/341	0.00079819037622125	0.0142537418632558	Dcx, Nfib, Epha4, Bhlhe22
GO:00550241	GO	N-stage2	BP	regulation of cardiac muscle tissue development	7/341	0.000800393133967691	0.0142537418632558	Cited2, Zfpm2, Gsk3b, Akap6, Jarid2, Rbpj, Hdac2
GO:00600431	GO	N-stage2	BP	regulation of cardiac muscle cell proliferation	5/341	0.00087731277080764	0.015061278126251	Cited2, Zfpm2, Jarid2, Rbpj, Hdac2
GO:00352653	GO	N-stage2	BP	organ growth	10/341	0.000986136254727754	0.0163770085958894	Sorbs2, Tenm4, Cited2, Zfpm2, Gsk3b, Akap6, Smad1, Jarid2, Rbpj, Hdac2
GO:00600741	GO	N-stage2	BP	synapse maturation	4/341	0.00103341572355673	0.0166429141765184	Sez6, Nfia, Sez6l2, Palm
GO:00311033	GO	N-stage2	BP	axon regeneration	5/341	0.00104656596057026	0.0167748155386191	Nrep, Epha4, Gap43, Ptprs, Rtn4
GO:00608403	GO	N-stage2	BP	artery development	7/341	0.00105878963950639	0.0168167949560567	Sox4, Cited2, Rtn4, Mdk, Akt3, Myh10, Rbpj
GO:00550211	GO	N-stage2	BP	regulation of cardiac muscle tissue growth	6/341	0.00105912990113544	0.0168167949560567	Cited2, Zfpm2, Akap6, Jarid2, Rbpj, Hdac2
GO:19000062	GO	N-stage2	BP	positive regulation of dendrite development	7/341	0.00111754371106365	0.0174978371797096	Epha4, Sez6, Elavl4, Ptprd, Dbn1, Palm, Parp6
GO:0045773	GO	N-stage2	BP	positive regulation of axon extension	5/341	0.00123890071364867	0.0190452827889082	Map1b, Limk1, Dbn1, Gsk3b, Rufy3
GO:20006481	GO	N-stage2	BP	positive regulation of stem cell proliferation	5/341	0.00145617287839096	0.0217910472332664	Sox11, Smarcd3, Dmrta2, Kdm1a, Foxg1
GO:0048681	GO	N-stage2	BP	negative regulation of axon regeneration	3/341	0.00150525884684641	0.0223280062282217	Epha4, Ptprs, Rtn4
GO:005140211	GO	N-stage2	BP	neuron apoptotic process	12/341	0.00155534547912147	0.0229702113990778	Pcp4, Hsp90ab1, Prdx2, Cdk5r1, Trim2, Mdk, Stxbp1, Gsk3b, Casp3, Nae1, Ppp2r2b, Draxin
GO:19020035	GO	N-stage2	BP	regulation of amyloid-beta formation	4/341	0.00164256336431211	0.0235785899869477	Epha4, Csnk1e, Olfm1, Casp3
GO:1990089	GO	N-stage2	BP	response to nerve growth factor	4/341	0.00164256336431211	0.0235785899869477	Ehd1, Stmn2, Dync1li1, Rps3
GO:1990090	GO	N-stage2	BP	cellular response to nerve growth factor stimulus	4/341	0.00164256336431211	0.0235785899869477	Ehd1, Stmn2, Dync1li1, Rps3
GO:00425512	GO	N-stage2	BP	neuron maturation	5/341	0.00170027029265154	0.024160983738435	Srrm4, Bcl11a, Gsk3b, Actl6b, Nfasc
GO:0060420	GO	N-stage2	BP	regulation of heart growth	6/341	0.00174589540824485	0.0246025761278504	Cited2, Zfpm2, Akap6, Jarid2, Rbpj, Hdac2
GO:0008045	GO	N-stage2	BP	motor neuron axon guidance	4/341	0.0018268364565694	0.0252672957228328	Epha4, Kif5c, Rnf165, Plxna3
GO:0099643	GO	N-stage2	BP	signal release from synapse	9/341	0.00192581314033749	0.026157028275588	Prkcb, Cplx2, Rab3a, Snap25, Stxbp1, Gsk3b, Syn2, Nrn1, Apba2
GO:00216801	GO	N-stage2	BP	cerebellar Purkinje cell layer development	4/341	0.00202495311774528	0.0271761565246608	Nfix, Sez6, Sez6l2, Myh10
GO:00311024	GO	N-stage2	BP	neuron projection regeneration	5/341	0.00212090617648104	0.0280276715997959	Nrep, Epha4, Gap43, Ptprs, Rtn4
GO:0070571	GO	N-stage2	BP	negative regulation of neuron projection regeneration	3/341	0.00214641246136817	0.0280276715997959	Epha4, Ptprs, Rtn4
GO:00720912	GO	N-stage2	BP	regulation of stem cell proliferation	6/341	0.00219538568857251	0.0284474881178246	Sox11, Cd24a, Smarcd3, Dmrta2, Kdm1a, Foxg1
GO:00600441	GO	N-stage2	BP	negative regulation of cardiac muscle cell proliferation	3/341	0.00252145901961549	0.0315836089049615	Cited2, Jarid2, Hdac2
GO:00330025	GO	N-stage2	BP	muscle cell proliferation	10/341	0.00260062134236739	0.0323138587388705	Tenm4, Cited2, Zfpm2, Gsk3b, Smad1, Akirin1, Jarid2, Rbpj, Hdac2, Cdkn1b
GO:00032792	GO	N-stage2	BP	cardiac septum development	7/341	0.00280426512825942	0.03399291994184	Sox11, Sox4, Sema3c, Cited2, Zfpm2, Myh10, Rbpj
GO:0060998	GO	N-stage2	BP	regulation of dendritic spine development	6/341	0.00287384623621866	0.0345884269426744	Epha4, Cdk5r1, Ptprs, Dbn1, Palm, Hdac2
GO:00335991	GO	N-stage2	BP	regulation of mammary gland epithelial cell proliferation	3/341	0.00293455039129088	0.035193792281368	Rtn4, Zfp703, Kdm5b
GO:00342054	GO	N-stage2	BP	amyloid-beta formation	4/341	0.00296613617808314	0.0353220864587225	Epha4, Csnk1e, Olfm1, Casp3
GO:19020041	GO	N-stage2	BP	positive regulation of amyloid-beta formation	3/341	0.0033868847737339	0.0397577515849814	Epha4, Csnk1e, Casp3
GO:00075174	GO	N-stage2	BP	muscle organ development	14/341	0.00376442775957236	0.0434515176889888	Sox11, Zbtb18, Cited2, Dmrta2, Zfpm2, Myt1, Eomes, Gsk3b, Akap6, Akirin1, Jarid2, Rbpj, Hdac2, Arid5b
GO:00304266	GO	N-stage2	CC	growth cone	26/344	9.03767063493543e-17	3.74159564286327e-14	Tubb3, Dcx, Dpysl3, Crmp1, Epha4, Kif5c, Csnk1e, Elavl4, Map1b, Hsp90ab1, Cdk5r1, Snap25, Stmn2, Limk1, Rtn4, Arhgef7, Dbn1, Arpc5, Olfm1, Kif5a, Gsk3b, Calm2, Myh10, Trak1, Rufy3, Map2
GO:00304276	GO	N-stage2	CC	site of polarized growth	26/344	2.04826516239287e-16	4.23990888615325e-14	Tubb3, Dcx, Dpysl3, Crmp1, Epha4, Kif5c, Csnk1e, Elavl4, Map1b, Hsp90ab1, Cdk5r1, Snap25, Stmn2, Limk1, Rtn4, Arhgef7, Dbn1, Arpc5, Olfm1, Kif5a, Gsk3b, Calm2, Myh10, Trak1, Rufy3, Map2
GO:01500346	GO	N-stage2	CC	distal axon	32/344	3.04025899591013e-15	4.19555741435598e-13	Tubb3, Dcx, Dpysl3, Crmp1, Epha4, Kif5c, Csnk1e, Prkcb, Elavl4, Map1b, Hsp90ab1, Cplx2, Rab3a, Dixdc1, Cdk5r1, Snap25, Actb, Stmn2, Limk1, Rtn4, Actg1, Arhgef7, Dbn1, Arpc5, Olfm1, Kif5a, Gsk3b, Calm2, Myh10, Trak1, Rufy3, Map2
GO:00989847	GO	N-stage2	CC	neuron to neuron synapse	25/344	8.19265587369974e-09	2.82646627642641e-07	Epha4, Gap43, Map1b, Sorbs2, Lzts1, Cdk5r1, Actb, Ptprs, Rtn4, Ptprd, Dbn1, Arhgef2, Palm, Bcl11a, Dgkz, Rpl7, Add2, Gsk3b, Rps3, Syn2, Rpl5, Rpl18a, Rpl6, Rplp0, Map2
GO:00322796	GO	N-stage2	CC	asymmetric synapse	24/344	9.96693547477163e-09	3.17408560504266e-07	Epha4, Gap43, Map1b, Sorbs2, Lzts1, Cdk5r1, Actb, Ptprs, Rtn4, Dbn1, Arhgef2, Palm, Bcl11a, Dgkz, Rpl7, Add2, Gsk3b, Rps3, Syn2, Rpl5, Rpl18a, Rpl6, Rplp0, Map2
GO:00432099	GO	N-stage2	CC	myelin sheath	16/344	1.27302684906669e-07	3.10019479713888e-06	Tuba1a, Igsf8, Tagln3, Prdx2, Ehd1, Snap25, Actb, Rtn4, Actg1, Stxbp1, Uchl1, Syn2, Eef1a1, Nfasc, Calm2, Plcb1
GO:00442955	GO	N-stage2	CC	axonal growth cone	8/344	3.36238811136687e-07	6.96014339052941e-06	Epha4, Kif5c, Hsp90ab1, Snap25, Limk1, Dbn1, Olfm1, Trak1
GO:00986852	GO	N-stage2	CC	Schaffer collateral - CA1 synapse	10/344	7.05611768962792e-06	0.000121718030146082	Tubb2b, Epha4, Actb, Ptprs, Ptprd, Actg1, Dgkz, Gsk3b, Syn2, Apba2
GO:0044294	GO	N-stage2	CC	dendritic growth cone	3/344	0.000638022548304579	0.00759467184793346	Hsp90ab1, Rtn4, Map2
GO:00431941	GO	N-stage2	CC	axon initial segment	3/344	0.00302876151763163	0.0241737952850918	Nav1, Nfasc, Map2
GO:00443096	GO	N-stage2	CC	neuron spine	9/344	0.00303632211310332	0.0241737952850918	Epha4, Sez6, Lzts1, Cdk5r1, Dbn1, Palm, Gsk3b, Myh10, Apba2
GO:00443061	GO	N-stage2	CC	neuron projection terminus	9/344	0.00458765034212526	0.0327463317524114	Epha4, Prkcb, Cplx2, Rab3a, Dixdc1, Actb, Flrt1, Actg1, Uchl1
mmu0472811	KEGG	N-stage2	---	Dopaminergic synapse	9/138	0.000235173870775017	0.00782248039404246	Kif5c, Prkcb, Kif5a, Akt3, Gsk3b, Calm2, Gng2, Plcb1, Ppp2r2b
mmu0461311	KEGG	N-stage2	---	Neutrophil extracellular trap formation	10/138	0.0012680347490978	0.0209713439273867	H3f3b, Prkcb, H3f3a, Actb, Actg1, Clcn5, Pik3r3, Akt3, Plcb1, Hdac2
mmu0436010	KEGG	N-stage2	---	Axon guidance	9/138	0.00194230832130286	0.0271338625873841	Unc5d, Epha4, Sema3c, Dpysl5, Limk1, Plxna3, Pik3r3, Gsk3b, Myl12b
mmu0493511	KEGG	N-stage2	---	Growth hormone synthesis, secretion and action	6/138	0.00909848171031022	0.0752374449121806	Prkcb, Pik3r3, Sstr2, Akt3, Gsk3b, Plcb1
mmu0472511	KEGG	N-stage2	---	Cholinergic synapse	5/138	0.0296547074219559	0.119008161385894	Prkcb, Pik3r3, Akt3, Gng2, Plcb1
mmu0472610	KEGG	N-stage2	---	Serotonergic synapse	4/138	0.145022364927746	0.299805850571782	Prkcb, Casp3, Gng2, Plcb1
mmu047249	KEGG	N-stage2	---	Glutamatergic synapse	3/138	0.254613802460577	0.424710414529428	Prkcb, Gng2, Plcb1
mmu0472711	KEGG	N-stage2	---	GABAergic synapse	2/138	0.401876565517029	0.541394723779618	Prkcb, Gng2
GO:00074096	GO	N-stage3	BP	axonogenesis	55/416	2.6576177352501e-28	1.05640304976192e-24	Tubb2b, Tubb3, Prdm8, Nfib, Chl1, Plxna4, Bhlhe22, Sema3c, Dcx, Gap43, Ank3, Rab3a, Dpysl5, Islr2, Map1b, Epha4, Cdk5r1, Nrp1, Uchl1, Crmp1, Olfm1, Kif5c, Auts2, Cntn2, Hsp90ab1, Zeb2, Snap91, Mapt, Dbn1, Flrt3, Stmn1, L1cam, Actb, Stxbp1, Rnf165, Kif5a, Ptprs, Rtn4, Tgfb2, Plxna2, Evl, Neo1, Dixdc1, Apbb1, Atl1, Ncam1, Sema6d, Ctnna2, App, Raph1, Gsk3b, Trak1, Draxin, Klf7, Foxg1
GO:00456668	GO	N-stage3	BP	positive regulation of neuron differentiation	44/416	2.69031141510917e-19	5.34699393752948e-16	Tubb2b, Stmn2, Neurod2, Neurod1, Plxna4, Cd24a, Dcx, Dpysl3, Ptprd, Islr2, Map1b, Sox11, Epha4, Tcf4, Cnr1, Prox1, Nrp1, Gdpd5, Adra2c, Zeb2, Socs2, Enc1, Snap91, Mapt, Dbn1, Ehd1, L1cam, Palm, Rtn4, Pacsin1, Plxna2, Trim32, Dixdc1, Eef1a1, Apbb1, Kif3c, App, Gsk3b, Nedd4l, Trak1, Fyn, Itsn1, Lrp8, Foxg1
GO:00974856	GO	N-stage3	BP	neuron projection guidance	31/416	2.74135065426378e-17	3.63228961689951e-14	Tubb2b, Tubb3, Nfib, Chl1, Plxna4, Sema3c, Gap43, Ank3, Dpysl5, Epha4, Cdk5r1, Nrp1, Crmp1, Kif5c, Cntn2, Flrt3, L1cam, Dpysl4, Rnf165, Kif5a, Tgfb2, Plxna2, Evl, Neo1, Apbb1, Ncam1, Sema6d, App, Draxin, Klf7, Foxg1
GO:00508086	GO	N-stage3	BP	synapse organization	41/416	9.96745415167974e-17	9.90515756323174e-14	Tuba1a, Neurod2, Gap43, Ank3, Rab3a, Tubb5, Ptprd, Cttnbp2, Epha4, Cdk5r1, Nrp1, Tmeff1, Flrt1, Nfia, Add2, Cntn2, Snca, Prrt1, Snap91, Mapt, Dbn1, Flrt3, L1cam, Actb, St8sia2, Grin2b, Sorbs2, Sez6l2, Ptprs, Palm, Gabra2, Dact1, Arhgef7, Apbb1, Ctnna2, Tanc2, App, Gsk3b, Fyn, Itsn1, Lrp8
GO:00074116	GO	N-stage3	BP	axon guidance	30/416	2.02538030815018e-16	1.61017734497939e-13	Tubb2b, Tubb3, Nfib, Chl1, Plxna4, Sema3c, Gap43, Ank3, Dpysl5, Epha4, Cdk5r1, Nrp1, Crmp1, Kif5c, Cntn2, Flrt3, L1cam, Rnf165, Kif5a, Tgfb2, Plxna2, Evl, Neo1, Apbb1, Ncam1, Sema6d, App, Draxin, Klf7, Foxg1
GO:00109768	GO	N-stage3	BP	positive regulation of neuron projection development	33/416	4.06428199771276e-14	2.66948867401674e-11	Tubb2b, Stmn2, Plxna4, Cd24a, Dcx, Dpysl3, Ptprd, Islr2, Map1b, Epha4, Cnr1, Nrp1, Zeb2, Enc1, Snap91, Mapt, Dbn1, Ehd1, L1cam, Palm, Rtn4, Pacsin1, Plxna2, Dixdc1, Eef1a1, Apbb1, Kif3c, Gsk3b, Nedd4l, Trak1, Fyn, Itsn1, Lrp8
GO:00485886	GO	N-stage3	BP	developmental cell growth	28/416	5.91623594234609e-14	2.93962973385321e-11	Plxna4, Sema3c, Dcx, Islr2, Map1b, Cdk5r1, Nrp1, Flrt1, Olfm1, Auts2, Hsp90ab1, Zeb2, Mapt, Dbn1, Flrt3, L1cam, St8sia2, Sorbs2, Ptprs, Rtn4, Sema6d, App, Raph1, Gsk3b, Nedd4l, Prmt2, Akap6, Draxin
GO:005196111	GO	N-stage3	BP	negative regulation of nervous system development	32/416	1.38678660031217e-13	6.12497415137876e-11	Stmn2, Neurod2, Cd24a, Sema3c, Dpysl3, Sox11, Epha4, Cdk5r1, Nrp1, Crmp1, Olfm1, Stat3, Cntn2, Ttc3, Lingo1, Ptprs, Rtn4, Ppp3ca, Neo1, Dixdc1, Prkacb, Zfp536, Apbb1, Sema6d, Cyth2, App, Gsk3b, Inpp5f, Ywhah, Id2, Draxin, Foxg1
GO:00163587	GO	N-stage3		dendrite development	29/416	2.82013586303494e-13	1.12100400555639e-10	Hecw1, Dcx, Ptprd, Map1b, Epha4, Cdk5r1, Nrp1, Flrt1, Actl6b, Dbn1, Rbfox2, Ptprs, Palm, Pacsin1, Dact1, Ppp3ca, Ctnna2, Cyth2, Tanc2, Mapk8, App, Gsk3b, Nedd4l, Trak1, Ywhah, Fyn, Klf7, Itsn1, Lrp8
GO:00507706	GO	N-stage3	BP	regulation of axonogenesis	24/416	4.78242435925129e-13	1.58417806900199e-10	Tubb2b, Plxna4, Sema3c, Dcx, Islr2, Map1b, Epha4, Cdk5r1, Nrp1, Olfm1, Cntn2, Zeb2, Snap91, Mapt, Dbn1, L1cam, Ptprs, Rtn4, Plxna2, Dixdc1, Sema6d, Gsk3b, Trak1, Draxin
GO:19901384	GO	N-stage3	BP	neuron projection extension	23/416	1.28187673206951e-12	3.49545635714024e-10	Plxna4, Sema3c, Dcx, Islr2, Map1b, Cdk5r1, Nrp1, Flrt1, Olfm1, Auts2, Hsp90ab1, Mapt, Dbn1, Flrt3, L1cam, St8sia2, Ptprs, Rtn4, Sema6d, Raph1, Gsk3b, Nedd4l, Draxin
GO:004566510	GO	N-stage3	BP	negative regulation of neuron differentiation	26/416	1.3190401347699e-12	3.49545635714024e-10	Stmn2, Cd24a, Sema3c, Dpysl3, Epha4, Cdk5r1, Nrp1, Crmp1, Cntn2, Ttc3, Ptprs, Rtn4, Ppp3ca, Neo1, Dixdc1, Zfp536, Apbb1, Sema6d, Cyth2, App, Gsk3b, Inpp5f, Ywhah, Id2, Draxin, Foxg1
GO:001072111	GO	N-stage3	BP	negative regulation of cell development	31/416	3.6371191816153e-12	9.03596796682551e-10	Stmn2, Cd24a, Sema3c, Dpysl3, Sox11, Epha4, Cdk5r1, Shb, Nrp1, Crmp1, Olfm1, Stat3, Cntn2, Ttc3, Lingo1, Ptprs, Rtn4, Ppp3ca, Neo1, Dixdc1, Zfp536, Apbb1, Sema6d, Cyth2, App, Gsk3b, Inpp5f, Ywhah, Id2, Draxin, Foxg1
GO:00605606	GO	N-stage3	BP	developmental growth involved in morphogenesis	26/416	5.22011326681492e-12	1.19664755006747e-09	Plxna4, Sema3c, Dcx, Islr2, Map1b, Cdk5r1, Nrp1, Flrt1, Olfm1, Auts2, Hsp90ab1, Zeb2, Mapt, Dbn1, Flrt3, L1cam, St8sia2, Ptprs, Rtn4, Sema6d, App, Raph1, Gsk3b, Nedd4l, Kdm5b, Draxin
GO:00309009	GO	N-stage3	BP	forebrain development	31/416	5.41878135879611e-12	1.19664755006747e-09	Prdm8, Nfib, Neurod1, Plxna4, Bhlhe22, Dcx, Tacc2, Neurod6, Cdk5r1, Prox1, Nrp1, Zbtb18, Cntn2, Gdpd5, Zeb2, Ubb, Ptprs, Rtn4, Dixdc1, Ncam1, Kdm2b, App, Gsk3b, Atat1, Pgap1, Fyn, Id2, Draxin, Gnaq, Lrp8, Foxg1
GO:00486753	GO	N-stage3	BP	axon extension	19/416	5.76516085421153e-12	1.20613233660478e-09	Plxna4, Sema3c, Dcx, Islr2, Map1b, Cdk5r1, Nrp1, Olfm1, Auts2, Hsp90ab1, Mapt, Dbn1, L1cam, Ptprs, Rtn4, Sema6d, Raph1, Gsk3b, Draxin
GO:00507721	GO	N-stage3	BP	positive regulation of axonogenesis	16/416	4.28067567611024e-11	8.10270752978009e-09	Tubb2b, Plxna4, Dcx, Islr2, Map1b, Nrp1, Zeb2, Snap91, Mapt, Dbn1, L1cam, Rtn4, Plxna2, Dixdc1, Gsk3b, Trak1
GO:19012148	GO	N-stage3	BP	regulation of neuron death	29/416	4.90979439100627e-11	8.87110577465906e-09	Chl1, Cdk5r1, Nrp1, Stat3, Bbc3, Hsp90ab1, Snca, Mapt, St8sia2, Stxbp1, Ubb, Grin2b, Casp3, Tgfb2, Cd200, Ppp2r2b, Neo1, Nenf, Egr1, Kdm2b, Mapk8, App, Gsk3b, Trim2, Fos, Fyn, Draxin, Itsn1, Jun
GO:00080381	GO	N-stage3	BP	neuron recognition	12/416	5.81694385437594e-11	1.00531964439758e-08	Gap43, Epha4, Cnr1, Cdk5r1, Nrp1, Cntn2, L1cam, Casp3, Rtn4, Ncam1, App, Foxg1
GO:00709979	GO	N-stage3	BP	neuron death	30/416	1.10160448342109e-10	1.75155112863954e-08	Chl1, Cdk5r1, Nrp1, Stat3, Bbc3, Hsp90ab1, Snca, Mapt, Dpysl4, St8sia2, Stxbp1, Ubb, Grin2b, Casp3, Tgfb2, Cd200, Ppp2r2b, Neo1, Nenf, Egr1, Kdm2b, Mapk8, App, Gsk3b, Trim2, Fos, Fyn, Draxin, Itsn1, Jun
GO:00219544	GO	N-stage3	BP	central nervous system neuron development	15/416	1.37383361868906e-10	2.10038024395731e-08	Prdm8, Nfib, Plxna4, Bhlhe22, Dcx, Epha4, Nrp1, Cntn2, Hsp90ab1, Zeb2, Nanos1, Ubb, Lingo1, Gnaq, Foxg1
GO:00017644	GO	N-stage3	BP	neuron migration	20/416	2.08772898842614e-10	2.93335659155721e-08	Tubb2b, Chl1, Dcx, Nav1, Cdk5r1, Nrp1, Olfm1, Auts2, Stat3, Cntn2, Mapt, Scrt2, Neo1, Apbb1, Ctnna2, Mapk8, Gsk3b, Tubb2a, Fyn, Foxg1
GO:00508075	GO	N-stage3	BP	regulation of synapse organization	24/416	2.14005889698514e-10	2.93335659155721e-08	Tuba1a, Neurod2, Gap43, Tubb5, Ptprd, Cttnbp2, Epha4, Cdk5r1, Flrt1, Snca, Snap91, Dbn1, Flrt3, St8sia2, Grin2b, Sorbs2, Ptprs, Ctnna2, Tanc2, App, Gsk3b, Fyn, Itsn1, Lrp8
GO:01060301	GO	N-stage3	BP	neuron projection fasciculation	9/416	2.65533311360938e-10	3.40482229890235e-08	Epha4, Cnr1, Cdk5r1, Nrp1, Cntn2, L1cam, Casp3, Rtn4, Ncam1
GO:00015584	GO	N-stage3	BP	regulation of cell growth	30/416	3.81664883837905e-10	4.74099347892398e-08	Plxna4, Sema3c, Dcx, Igfbpl1, Islr2, Map1b, Cdk5r1, Nrp1, Olfm1, Mndal, Bbc3, Rerg, Nanos1, Socs2, Mapt, Dbn1, L1cam, Ptprs, Rtn4, Tgfb2, Trim32, Apbb1, Sema6d, Kdm2b, Gsk3b, Nedd4l, Ip6k2, Akap6, Draxin, Tsg101
GO:00508035	GO	N-stage3	BP	regulation of synapse structure or activity	24/416	5.08660647242709e-10	6.12704870542355e-08	Tuba1a, Neurod2, Gap43, Tubb5, Ptprd, Cttnbp2, Epha4, Cdk5r1, Flrt1, Snca, Snap91, Dbn1, Flrt3, St8sia2, Grin2b, Sorbs2, Ptprs, Ctnna2, Tanc2, App, Gsk3b, Fyn, Itsn1, Lrp8
GO:19012163	GO	N-stage3	BP	positive regulation of neuron death	16/416	9.36534062948041e-10	1.09491850006425e-07	Cdk5r1, Bbc3, Snca, Mapt, St8sia2, Grin2b, Casp3, Tgfb2, Ppp2r2b, Egr1, Mapk8, App, Gsk3b, Fos, Fyn, Jun
GO:00215377	GO	N-stage3	BP	telencephalon development	22/416	1.06199431031939e-09	1.17261871764433e-07	Prdm8, Nfib, Neurod1, Plxna4, Bhlhe22, Dcx, Tacc2, Neurod6, Cdk5r1, Prox1, Zbtb18, Cntn2, Zeb2, Ptprs, Rtn4, Dixdc1, Kdm2b, Gsk3b, Atat1, Id2, Lrp8, Foxg1
GO:00613873	GO	N-stage3	BP	regulation of extent of cell growth	16/416	1.18546949016831e-09	1.27357870903217e-07	Plxna4, Sema3c, Dcx, Islr2, Map1b, Cdk5r1, Nrp1, Olfm1, Mapt, Dbn1, L1cam, Ptprs, Rtn4, Sema6d, Gsk3b, Draxin
GO:00219538	GO	N-stage3	BP	central nervous system neuron differentiation	21/416	1.67647539108093e-09	1.67208254449228e-07	Prdm8, Nfib, Plxna4, Bhlhe22, Dcx, Nfix, Epha4, Prox1, Nrp1, Sox4, Cntn2, Gdpd5, Hsp90ab1, Zeb2, Lmo4, Nanos1, Ubb, Lingo1, Draxin, Gnaq, Foxg1
GO:00305162	GO	N-stage3	BP	regulation of axon extension	15/416	1.68259878691047e-09	1.67208254449228e-07	Plxna4, Sema3c, Islr2, Map1b, Cdk5r1, Nrp1, Olfm1, Mapt, Dbn1, L1cam, Ptprs, Rtn4, Sema6d, Gsk3b, Draxin
GO:00109776	GO	N-stage3	BP	negative regulation of neuron projection development	17/416	1.91130230717763e-08	1.68831703800691e-06	Stmn2, Sema3c, Dpysl3, Epha4, Cdk5r1, Nrp1, Crmp1, Ptprs, Rtn4, Ppp3ca, Neo1, Sema6d, Cyth2, Gsk3b, Inpp5f, Ywhah, Draxin
GO:00215438	GO	N-stage3	BP	pallium development	16/416	2.34263637827126e-08	1.99797919586721e-06	Neurod1, Bhlhe22, Dcx, Tacc2, Neurod6, Cdk5r1, Prox1, Zbtb18, Zeb2, Ptprs, Rtn4, Dixdc1, Gsk3b, Atat1, Lrp8, Foxg1
GO:00217614	GO	N-stage3	BP	limbic system development	13/416	2.36239049574236e-08	1.99797919586721e-06	Neurod1, Dcx, Neurod6, Cdk5r1, Prox1, Nrp1, Zbtb18, Zeb2, Ubb, Ptprs, Gsk3b, Atat1, Lrp8
GO:00486386	GO	N-stage3	BP	regulation of developmental growth	26/416	2.67648197157914e-08	2.21646163271397e-06	Plxna4, Sema3c, Dcx, Islr2, Map1b, Cdk5r1, Prox1, Nrp1, Olfm1, Cxadr, Zfpm2, Stat3, Socs2, Mapt, Dbn1, L1cam, Ptprs, Rtn4, Ncam1, Sema6d, App, Gsk3b, Nedd4l, Jarid2, Akap6, Draxin
GO:00990032	GO	N-stage3	BP	vesicle-mediated transport in synapse	20/416	5.17649864895735e-08	3.81047817214916e-06	Cd24a, Cadps, Rab3a, Prkce, Cdk5r1, Cplx1, Nsg1, Actg1, Snca, Snap91, Actb, Stxbp1, Pacsin1, Snap47, Snap25, Stxbp5l, Gsk3b, Ppp3cb, Syp, Itsn1
GO:00217661	GO	N-stage3	BP	hippocampus development	11/416	7.75527893245694e-08	5.36485489775595e-06	Neurod1, Dcx, Neurod6, Cdk5r1, Prox1, Zbtb18, Zeb2, Ptprs, Gsk3b, Atat1, Lrp8
GO:004352312	GO	N-stage3	BP	regulation of neuron apoptotic process	20/416	9.62595105309004e-08	6.48528058237846e-06	Chl1, Cdk5r1, Nrp1, Bbc3, Hsp90ab1, Snca, Stxbp1, Casp3, Tgfb2, Ppp2r2b, Egr1, Kdm2b, Mapk8, App, Gsk3b, Trim2, Fyn, Draxin, Itsn1, Jun
GO:00354182	GO	N-stage3	BP	protein localization to synapse	12/416	2.80870620308447e-07	1.77215986623187e-05	Cnih2, Cplx1, Kif5c, Nsg1, Cnih3, Mapt, Dbn1, Kif5a, Snap47, Snap25, Klc1, Gsk3b
GO:00486784	GO	N-stage3	BP	response to axon injury	10/416	3.88650439692269e-07	2.34073560269207e-05	Gap43, Dpysl3, Epha4, Nrep, Flrt3, Ptprs, Rtn4, Neo1, Inpp5f, Jun
GO:00309026	GO	N-stage3	BP	hindbrain development	15/416	4.61748230728339e-07	2.73947644350022e-05	Neurod2, Nfib, Neurod1, Nfix, Cdk5r1, Prox1, Zbtb18, Nanos1, Rbfox2, Sez6l2, Ptprs, Plxna2, Dixdc1, Ctnna2, Kdm2b
GO:005140212	GO	N-stage3	BP	neuron apoptotic process	20/416	4.7044992607953e-07	2.75005655318549e-05	Chl1, Cdk5r1, Nrp1, Bbc3, Hsp90ab1, Snca, Stxbp1, Casp3, Tgfb2, Ppp2r2b, Egr1, Kdm2b, Mapk8, App, Gsk3b, Trim2, Fyn, Draxin, Itsn1, Jun
GO:00507736	GO	N-stage3	BP	regulation of dendrite development	16/416	5.45500262746985e-07	3.14255586147719e-05	Hecw1, Ptprd, Epha4, Cdk5r1, Dbn1, Ptprs, Palm, Pacsin1, Ppp3ca, Cyth2, Tanc2, Gsk3b, Nedd4l, Ywhah, Itsn1, Lrp8
GO:00219521	GO	N-stage3	BP	central nervous system projection neuron axonogenesis	7/416	6.06434210993468e-07	3.44367998385577e-05	Prdm8, Nfib, Plxna4, Bhlhe22, Dcx, Epha4, Zeb2
GO:00219551	GO	N-stage3	BP	central nervous system neuron axonogenesis	8/416	6.63781241365589e-07	3.67978681929375e-05	Prdm8, Nfib, Plxna4, Bhlhe22, Dcx, Epha4, Hsp90ab1, Zeb2
GO:00971202	GO	N-stage3	BP	receptor localization to synapse	10/416	6.66527423872075e-07	3.67978681929375e-05	Cnih2, Cplx1, Kif5c, Nsg1, Cnih3, Dbn1, Kif5a, Snap47, Snap25, Gsk3b
GO:00435251	GO	N-stage3	BP	positive regulation of neuron apoptotic process	10/416	1.7751936808509e-06	9.28473010708201e-05	Cdk5r1, Bbc3, Casp3, Tgfb2, Ppp2r2b, Egr1, Mapk8, App, Gsk3b, Jun
GO:00219878	GO	N-stage3	BP	cerebral cortex development	11/416	3.72267808768303e-06	0.000178284884319759	Bhlhe22, Dcx, Tacc2, Cdk5r1, Zbtb18, Ptprs, Rtn4, Dixdc1, Gsk3b, Lrp8, Foxg1
GO:00311034	GO	N-stage3	BP	axon regeneration	8/416	4.19995473218149e-06	0.00019189448345312	Gap43, Epha4, Nrep, Ptprs, Rtn4, Neo1, Inpp5f, Jun
GO:00459263	GO	N-stage3	BP	negative regulation of growth	17/416	5.9255150459851e-06	0.000250573641572242	Sema3c, Cdk5r1, Nrp1, Cxadr, Mndal, Bbc3, Rerg, Socs2, Ptprs, Rtn4, Tgfb2, Apbb1, Sema6d, Gsk3b, Ip6k2, Jarid2, Draxin
GO:00486811	GO	N-stage3	BP	negative regulation of axon regeneration	5/416	6.53937100747535e-06	0.000273621050049627	Epha4, Ptprs, Rtn4, Neo1, Inpp5f
GO:00996431	GO	N-stage3	BP	signal release from synapse	14/416	8.12730159577418e-06	0.00032632347316366	Cadps, Rab3a, Prkce, Cplx1, Mctp1, Snca, Asic1, Snap91, Stxbp1, Snap47, Snap25, Stxbp5l, Gsk3b, Syp
GO:00100385	GO	N-stage3	BP	response to metal ion	17/416	9.66894282941527e-06	0.000380535126207185	Neurod2, Ank3, Junb, Snca, Mapt, Jund, Ppp3ca, Smpd3, Ncam1, Alg2, Mapk8, App, Gsk3b, Nedd4l, Fos, Id2, Jun
GO:00705711	GO	N-stage3	BP	negative regulation of neuron projection regeneration	5/416	1.24549482263894e-05	0.000458411288887943	Epha4, Ptprs, Rtn4, Neo1, Inpp5f
GO:19012156	GO	N-stage3	BP	negative regulation of neuron death	16/416	1.259931165454e-05	0.000459470310337583	Chl1, Nrp1, Stat3, Hsp90ab1, Snca, Stxbp1, Cd200, Neo1, Nenf, Kdm2b, App, Gsk3b, Fyn, Draxin, Itsn1, Jun
GO:00303073	GO	N-stage3	BP	positive regulation of cell growth	14/416	1.38005814212166e-05	0.000485462930525096	Dcx, Islr2, Map1b, Nrp1, Mapt, Dbn1, L1cam, Rtn4, Tgfb2, Trim32, Kdm2b, Gsk3b, Nedd4l, Akap6
GO:00311025	GO	N-stage3	BP	neuron projection regeneration	8/416	1.39305495637113e-05	0.00048573626768204	Gap43, Epha4, Nrep, Ptprs, Rtn4, Neo1, Inpp5f, Jun
GO:00305171	GO	N-stage3	BP	negative regulation of axon extension	7/416	1.85336830911978e-05	0.000608854465186044	Sema3c, Cdk5r1, Nrp1, Ptprs, Rtn4, Sema6d, Draxin
GO:00486403	GO	N-stage3	BP	negative regulation of developmental growth	11/416	2.37522114203938e-05	0.000749325717429091	Sema3c, Cdk5r1, Nrp1, Cxadr, Socs2, Ptprs, Rtn4, Sema6d, Gsk3b, Jarid2, Draxin
GO:00215495	GO	N-stage3	BP	cerebellum development	10/416	2.5882703132755e-05	0.000797548410486057	Neurod2, Neurod1, Nfix, Cdk5r1, Prox1, Zbtb18, Nanos1, Sez6l2, Ptprs, Dixdc1
GO:00601741	GO	N-stage3	BP	limb bud formation	4/416	2.9786167504695e-05	0.000883582207695242	Sema3c, Sox11, Sox4, Plxna2
GO:00486395	GO	N-stage3	BP	positive regulation of developmental growth	14/416	3.825618158089e-05	0.0011019443607539	Dcx, Islr2, Map1b, Prox1, Nrp1, Zfpm2, Mapt, Dbn1, L1cam, Rtn4, Ncam1, Gsk3b, Nedd4l, Akap6
GO:20012221	GO	N-stage3	BP	regulation of neuron migration	7/416	4.68850662423067e-05	0.00129670502689731	Olfm1, Stat3, Scrt2, Neo1, Ctnna2, Mapk8, Gsk3b
GO:00219152	GO	N-stage3	BP	neural tube development	13/416	4.87668020554698e-05	0.00132772628883899	Sema3c, Sox11, Sox4, Zeb2, Lmo4, Rps7, Dact1, Tgfb2, Plxna2, Prkacb, Kdm2b, Rala, Ssbp3
GO:00459274	GO	N-stage3	BP	positive regulation of growth	17/416	5.06361096724926e-05	0.00136924174114393	Dcx, Islr2, Map1b, Prox1, Nrp1, Zfpm2, Mapt, Dbn1, L1cam, Rtn4, Tgfb2, Trim32, Ncam1, Kdm2b, Gsk3b, Nedd4l, Akap6
GO:00457731	GO	N-stage3	BP	positive regulation of axon extension	7/416	5.29068384568651e-05	0.00141144082460429	Islr2, Map1b, Nrp1, Mapt, Dbn1, L1cam, Gsk3b
GO:00303081	GO	N-stage3	BP	negative regulation of cell growth	13/416	6.33347419763543e-05	0.0016198730763747	Sema3c, Cdk5r1, Nrp1, Mndal, Bbc3, Rerg, Ptprs, Rtn4, Tgfb2, Apbb1, Sema6d, Ip6k2, Draxin
GO:00220376	GO	N-stage3	BP	metencephalon development	10/416	6.35723773369692e-05	0.0016198730763747	Neurod2, Neurod1, Nfix, Cdk5r1, Prox1, Zbtb18, Nanos1, Sez6l2, Ptprs, Dixdc1
GO:00425513	GO	N-stage3	BP	neuron maturation	7/416	8.36671589537858e-05	0.00206569538410744	Ank3, Actl6b, Cntn2, Srrm4, App, Gsk3b, Gnaq
GO:00218011	GO	N-stage3	BP	cerebral cortex radial glia guided migration	5/416	8.50155822701589e-05	0.00207323275781522	Dcx, Cdk5r1, Rtn4, Lrp8, Foxg1
GO:00032793	GO	N-stage3	BP	cardiac septum development	10/416	0.000102084924934153	0.00244450347357385	Sema3c, Sox11, Prox1, Nrp1, Sox4, Zfpm2, Lmo4, Tgfb2, Matr3, Id2
GO:01060271	GO	N-stage3	BP	neuron projection organization	9/416	0.000119555061571727	0.002812019939335	Epha4, Cdk5r1, Dbn1, Grin2b, Tanc2, App, Gsk3b, Fyn, Lrp8
GO:0003281	GO	N-stage3	BP	ventricular septum development	8/416	0.000150738639849149	0.00334740834301882	Sox11, Prox1, Sox4, Zfpm2, Lmo4, Tgfb2, Matr3, Id2
GO:00074164	GO	N-stage3	BP	synapse assembly	12/416	0.000173667324592178	0.00381396472515971	Gap43, Ptprd, Flrt1, Add2, Snca, Mapt, Flrt3, St8sia2, Ptprs, Gabra2, App, Gsk3b
GO:00507711	GO	N-stage3	BP	negative regulation of axonogenesis	7/416	0.000207239090856436	0.00420286469089548	Sema3c, Cdk5r1, Nrp1, Ptprs, Rtn4, Sema6d, Draxin
GO:00215421	GO	N-stage3	BP	dentate gyrus development	4/416	0.000250152110194769	0.00482696426225343	Neurod1, Neurod6, Prox1, Atat1
GO:00604193	GO	N-stage3	BP	heart growth	9/416	0.000269951606353927	0.00508558120974815	Prox1, Cxadr, Zfpm2, Sorbs2, Tgfb2, Ncam1, Gsk3b, Jarid2, Akap6
GO:00218841	GO	N-stage3	BP	forebrain neuron development	5/416	0.000276843384207212	0.00514230117861528	Dcx, Nrp1, Ubb, Gnaq, Foxg1
GO:0022038	GO	N-stage3	BP	corpus callosum development	4/416	0.000312417685653106	0.00561927737769726	Prdm8, Bhlhe22, Zeb2, Ptprs
GO:0003231	GO	N-stage3	BP	cardiac ventricle development	10/416	0.000317003652761777	0.00567607891769397	Sema3c, Sox11, Prox1, Sox4, Zfpm2, Lmo4, Tgfb2, Ly6e, Matr3, Id2
GO:00609981	GO	N-stage3	BP	regulation of dendritic spine development	8/416	0.000322822221550239	0.00570319258072089	Epha4, Cdk5r1, Dbn1, Ptprs, Palm, Tanc2, Itsn1, Lrp8
GO:19020036	GO	N-stage3	BP	regulation of amyloid-beta formation	5/416	0.000367758344642964	0.00632830917729776	Epha4, Olfm1, Csnk1e, Casp3, App
GO:00519634	GO	N-stage3	BP	regulation of synapse assembly	9/416	0.000390210589275072	0.00654467127581608	Gap43, Ptprd, Flrt1, Snca, Flrt3, St8sia2, Ptprs, App, Gsk3b
GO:00080451	GO	N-stage3	BP	motor neuron axon guidance	5/416	0.000420879572151865	0.00682855632368842	Plxna4, Epha4, Nrp1, Kif5c, Rnf165
GO:00486793	GO	N-stage3	BP	regulation of axon regeneration	5/416	0.000420879572151865	0.00682855632368842	Epha4, Ptprs, Rtn4, Neo1, Inpp5f
GO:20001712	GO	N-stage3	BP	negative regulation of dendrite development	5/416	0.000420879572151865	0.00682855632368842	Ptprs, Ppp3ca, Cyth2, Gsk3b, Ywhah
GO:19020042	GO	N-stage3	BP	positive regulation of amyloid-beta formation	4/416	0.000468991752439907	0.00748691652991417	Epha4, Csnk1e, Casp3, App
GO:00712483	GO	N-stage3	BP	cellular response to metal ion	10/416	0.000507984898238011	0.00801285702577815	Neurod2, Ank3, Junb, Snca, Jund, Smpd3, Mapk8, Fos, Id2, Jun
GO:00018411	GO	N-stage3	BP	neural tube formation	9/416	0.000650612224636398	0.00943862625156818	Sox11, Sox4, Zeb2, Lmo4, Rps7, Tgfb2, Prkacb, Kdm2b, Rala
GO:0048485	GO	N-stage3	BP	sympathetic nervous system development	4/416	0.000674611265039353	0.00971586876279503	Plxna4, Sox11, Nrp1, Sox4
GO:00705703	GO	N-stage3	BP	regulation of neuron projection regeneration	5/416	0.000692951587649689	0.00994398036428705	Epha4, Ptprs, Rtn4, Neo1, Inpp5f
GO:00550173	GO	N-stage3	BP	cardiac muscle tissue growth	8/416	0.000712422442433971	0.0101501046905915	Cxadr, Zfpm2, Sorbs2, Tgfb2, Ncam1, Gsk3b, Jarid2, Akap6
GO:0003205	GO	N-stage3	BP	cardiac chamber development	11/416	0.000760072004379659	0.0107903079193184	Sema3c, Sox11, Prox1, Nrp1, Sox4, Zfpm2, Lmo4, Tgfb2, Ly6e, Matr3, Id2
GO:00342055	GO	N-stage3	BP	amyloid-beta formation	5/416	0.000777772880979666	0.0109632879499793	Epha4, Olfm1, Csnk1e, Casp3, App
GO:1902287	GO	N-stage3	BP	semaphorin-plexin signaling pathway involved in axon guidance	3/416	0.00109879624311437	0.0144626326701312	Plxna4, Nrp1, Plxna2
GO:00330026	GO	N-stage3	BP	muscle cell proliferation	12/416	0.00115376714780275	0.0150350064025399	Cxadr, Zfpm2, Stat3, Tgfb2, Smpd3, Ncam1, Egr1, Gsk3b, Jarid2, Id2, Gnaq, Jun
GO:19058095	GO	N-stage3	BP	negative regulation of synapse organization	4/416	0.00126390601463653	0.0160512025820454	Neurod2, Grin2b, Gsk3b, Fyn
GO:00352654	GO	N-stage3	BP	organ growth	11/416	0.00128789998684565	0.0163038294513104	Prox1, Cxadr, Zfpm2, Sorbs2, Tgfb2, Ly6e, Smpd3, Ncam1, Gsk3b, Jarid2, Akap6
GO:19026671	GO	N-stage3	BP	regulation of axon guidance	5/416	0.00132277280820788	0.0166219196629493	Tubb2b, Plxna4, Sema3c, Nrp1, Sema6d
GO:00351482	GO	N-stage3	BP	tube formation	10/416	0.00134003925618855	0.0166458001354672	Nfib, Sox11, Sox4, Zeb2, Lmo4, Rps7, Tgfb2, Prkacb, Kdm2b, Rala
GO:0032026	GO	N-stage3	BP	response to magnesium ion	3/416	0.00140961513779926	0.0171421481925349	Ank3, Snca, Smpd3
GO:00716792	GO	N-stage3	BP	commissural neuron axon guidance	3/416	0.00140961513779926	0.0171421481925349	Nfib, Nrp1, Ncam1
GO:1902285	GO	N-stage3	BP	semaphorin-plexin signaling pathway involved in neuron projection guidance	3/416	0.00140961513779926	0.0171421481925349	Plxna4, Nrp1, Plxna2
GO:2001223	GO	N-stage3	BP	negative regulation of neuron migration	3/416	0.00140961513779926	0.0171421481925349	Olfm1, Stat3, Gsk3b
GO:00435249	GO	N-stage3	BP	negative regulation of neuron apoptotic process	10/416	0.00164947528095123	0.0196896824077511	Chl1, Nrp1, Hsp90ab1, Snca, Stxbp1, Kdm2b, Fyn, Draxin, Itsn1, Jun
GO:00018382	GO	N-stage3	BP	embryonic epithelial tube formation	9/416	0.00190939783962358	0.0216853040357249	Sox11, Sox4, Zeb2, Lmo4, Rps7, Tgfb2, Prkacb, Kdm2b, Rala
GO:00218792	GO	N-stage3	BP	forebrain neuron differentiation	6/416	0.00192991175860841	0.0217937478422399	Dcx, Prox1, Nrp1, Ubb, Gnaq, Foxg1
GO:00609962	GO	N-stage3	BP	dendritic spine development	8/416	0.00202656558662978	0.0228203915208311	Epha4, Cdk5r1, Dbn1, Ptprs, Palm, Tanc2, Itsn1, Lrp8
GO:00515922	GO	N-stage3	BP	response to calcium ion	8/416	0.00212882977053184	0.0235713045622954	Neurod2, Junb, Jund, Ppp3ca, Alg2, App, Fos, Jun
GO:00600742	GO	N-stage3	BP	synapse maturation	4/416	0.00214238877426506	0.023590014896686	Neurod2, Nfia, Sez6l2, Palm
GO:0021819	GO	N-stage3	BP	layer formation in cerebral cortex	3/416	0.00218394444047304	0.0237840524681653	Dcx, Cdk5r1, Lrp8
GO:006135110	GO	N-stage3	BP	neural precursor cell proliferation	10/416	0.00235104788040214	0.02512208420591	Cd24a, Tacc2, Prox1, Zeb2, Dbn1, Dixdc1, Kdm2b, Mapk8, Id2, Foxg1
GO:19024731	GO	N-stage3	BP	regulation of protein localization to synapse	4/416	0.00241439298895805	0.0256609950029633	Cnih2, Mapt, Dbn1, Gsk3b
GO:00721752	GO	N-stage3	BP	epithelial tube formation	9/416	0.00257675507190927	0.0267430846236015	Sox11, Sox4, Zeb2, Lmo4, Rps7, Tgfb2, Prkacb, Kdm2b, Rala
GO:00148552	GO	N-stage3	BP	striated muscle cell proliferation	6/416	0.00270356704367266	0.0272637442616917	Cxadr, Zfpm2, Stat3, Tgfb2, Ncam1, Jarid2
GO:0048841	GO	N-stage3	BP	regulation of axon extension involved in axon guidance	4/416	0.00270922741719955	0.0272637442616917	Plxna4, Sema3c, Nrp1, Sema6d
GO:20006493	GO	N-stage3	BP	regulation of sodium ion transmembrane transporter activity	5/416	0.00271722047279635	0.0272751297458725	Hecw1, Ank3, Fxyd6, Nedd4l, Ywhah
GO:00215102	GO	N-stage3	BP	spinal cord development	7/416	0.00292750467346231	0.0290920776925317	Sox11, Sox4, Gdpd5, Lmo4, Ptprs, Draxin, Lrp8
GO:00147065	GO	N-stage3	BP	striated muscle tissue development	17/416	0.00297587401947463	0.0292076524133621	Sema3c, Sox11, Prox1, Zbtb18, Cxadr, Zfpm2, Sorbs2, Tgfb2, Ppp3ca, Ly6e, Ncam1, Egr1, Gsk3b, Jarid2, Akap6, Fos, Id2
GO:0071634	GO	N-stage3	BP	regulation of transforming growth factor beta production	4/416	0.0030278093379377	0.0294988777409371	Cd24a, Hsp90ab1, Tgfb2, Cd200
GO:19034265	GO	N-stage3	BP	regulation of reactive oxygen species biosynthetic process	7/416	0.00308553878843607	0.0299146748391058	Ddah2, Stat3, Eef1a1, Smpd3, App, Fyn, Cd47
GO:0036120	GO	N-stage3	BP	cellular response to platelet-derived growth factor stimulus	3/416	0.00317874485420981	0.0301748059619304	Prkce, Fyn, Rasa1
GO:0060973	GO	N-stage3	BP	cell migration involved in heart development	3/416	0.00317874485420981	0.0301748059619304	Sema3c, Nrp1, Flrt3
GO:00347654	GO	N-stage3	BP	regulation of ion transmembrane transport	18/416	0.00321246373717027	0.0303314569008357	Hecw1, Ank3, Fxyd6, Prkce, Cnih2, Cnih3, Kcnb2, Snca, Prrt1, Tgfb2, Tspan13, Kcnh7, Gnb5, App, Nedd4l, Akap6, Ywhah, Fyn
GO:19000063	GO	N-stage3	BP	positive regulation of dendrite development	7/416	0.00342109304480325	0.03192217101665	Ptprd, Epha4, Dbn1, Palm, Pacsin1, Itsn1, Lrp8
GO:0071604	GO	N-stage3	BP	transforming growth factor beta production	4/416	0.00373981199317146	0.0338546199705338	Cd24a, Hsp90ab1, Tgfb2, Cd200
GO:0036119	GO	N-stage3	BP	response to platelet-derived growth factor	3/416	0.00376446340301281	0.0338546199705338	Prkce, Fyn, Rasa1
GO:0048846	GO	N-stage3	BP	axon extension involved in axon guidance	4/416	0.00413499084918616	0.0364778572216374	Plxna4, Sema3c, Nrp1, Sema6d
GO:1902284	GO	N-stage3	BP	neuron projection extension involved in neuron projection guidance	4/416	0.00413499084918616	0.0364778572216374	Plxna4, Sema3c, Nrp1, Sema6d
GO:00432715	GO	N-stage3	BP	negative regulation of ion transport	9/416	0.00413874556149899	0.0364778572216374	Hecw1, Ank3, Prkce, Cnr1, Snca, Tgfb2, Gnb5, Nedd4l, Gnaq
GO:00604201	GO	N-stage3	BP	regulation of heart growth	6/416	0.00465198764178151	0.039852695853624	Prox1, Cxadr, Zfpm2, Ncam1, Jarid2, Akap6
GO:00605376	GO	N-stage3	BP	muscle tissue development	17/416	0.00490501787634653	0.0416935077996486	Sema3c, Sox11, Prox1, Zbtb18, Cxadr, Zfpm2, Sorbs2, Tgfb2, Ppp3ca, Ly6e, Ncam1, Egr1, Gsk3b, Jarid2, Akap6, Fos, Id2
GO:0003229	GO	N-stage3	BP	ventricular cardiac muscle tissue development	5/416	0.00495246346213589	0.0417875145006978	Prox1, Zfpm2, Tgfb2, Ly6e, Id2
GO:00705883	GO	N-stage3	BP	calcium ion transmembrane transport	12/416	0.0049619388287621	0.0417875145006978	Prkce, Bbc3, Snca, Asic1, Grin2b, Tgfb2, Tspan13, Gnb5, Atp2b1, Akap6, Slc24a5, Fyn
GO:00140201	GO	N-stage3	BP	primary neural tube formation	7/416	0.00528642344973618	0.0436871792363853	Zeb2, Lmo4, Rps7, Tgfb2, Prkacb, Kdm2b, Rala
GO:00600382	GO	N-stage3	BP	cardiac muscle cell proliferation	5/416	0.00530233312963218	0.043727747282755	Cxadr, Zfpm2, Tgfb2, Ncam1, Jarid2
GO:00480083	GO	N-stage3	BP	platelet-derived growth factor receptor signaling pathway	5/416	0.00566932293172851	0.0459909360277976	Nrp1, Snca, Cblb, Smpd3, Plekha1
GO:19023053	GO	N-stage3	BP	regulation of sodium ion transmembrane transport	5/416	0.00566932293172851	0.0459909360277976	Hecw1, Ank3, Fxyd6, Nedd4l, Ywhah
GO:00316442	GO	N-stage3	BP	regulation of nervous system process	9/416	0.00614425481079586	0.0487493270916438	Celf4, Cnih2, Adra2c, Dbn1, Dlgap4, Rtn4, Ncam1, App, Gsk3b
GO:00443252	GO	N-stage3	MF	ion channel binding	11/412	6.32004528637509e-05	0.00183597315569196	Ank3, Calm2, Kcnb2, Hsp90ab1, Snap25, Nedd4l, Akap6, Ywhah, Fyn, Id2, Rasa1
GO:01500347	GO	N-stage3	CC	distal axon	49/417	2.12273090602687e-27	9.31878867745797e-25	Calb2, Stmn2, Tubb3, Dcx, Rab3a, Dpysl3, Map1b, Calm2, Epha4, Cnr1, Cdk5r1, Nrp1, Cplx1, Crmp1, Olfm1, Kif5c, Cxadr, Auts2, Adra2c, Hsp90ab1, Fscn1, Csnk1e, Actg1, Snca, Snap91, Mapt, Dbn1, Flrt3, L1cam, Actb, Grin2b, Kif5a, Rtn4, Pacsin1, Arhgef7, Snap25, Dixdc1, Klc1, Apbb1, Kif3c, Ncam1, Snx18, App, Gsk3b, Syp, Trak1, Atp6v0d1, Arpc5, Itsn1
GO:00304267	GO	N-stage3	CC	growth cone	36/417	6.43798610601027e-25	1.41313795026926e-22	Stmn2, Tubb3, Dcx, Dpysl3, Map1b, Calm2, Epha4, Cnr1, Cdk5r1, Nrp1, Crmp1, Olfm1, Kif5c, Cxadr, Auts2, Hsp90ab1, Fscn1, Csnk1e, Snca, Mapt, Dbn1, Flrt3, L1cam, Kif5a, Rtn4, Arhgef7, Snap25, Klc1, Apbb1, Kif3c, Ncam1, Snx18, App, Gsk3b, Trak1, Arpc5
GO:00304277	GO	N-stage3	CC	site of polarized growth	36/417	2.10139523343797e-24	3.07504169159757e-22	Stmn2, Tubb3, Dcx, Dpysl3, Map1b, Calm2, Epha4, Cnr1, Cdk5r1, Nrp1, Crmp1, Olfm1, Kif5c, Cxadr, Auts2, Hsp90ab1, Fscn1, Csnk1e, Snca, Mapt, Dbn1, Flrt3, L1cam, Kif5a, Rtn4, Arhgef7, Snap25, Klc1, Apbb1, Kif3c, Ncam1, Snx18, App, Gsk3b, Trak1, Arpc5
GO:004320910	GO	N-stage3	CC	myelin sheath	25/417	1.16287923180497e-13	1.02100796552477e-11	Tuba1a, Calm2, Uchl1, Cntn2, Fscn1, Tubb4a, Actg1, Ina, Ehd1, Actb, Stxbp1, Ubb, Rtn4, Pacsin1, Snap25, Eef1a1, Ywhag, Tagln3, Ncam1, Gnb5, Cnrip1, Igsf8, Cct5, Rala, Sptan1
GO:00322797	GO	N-stage3	CC	asymmetric synapse	31/417	1.32792566599089e-11	7.28699209212503e-10	Gap43, Map1b, Epha4, Cdk5r1, Cnih2, Add2, Stat3, Prr7, Adra2c, Prrt1, Snap91, Mapt, Dbn1, Flrt3, Actb, Grin2b, Sorbs2, Ptprs, Palm, Rtn4, Pacsin1, Snap47, Ctnna2, Rpl7, Tanc2, Gsk3b, Syp, Rpl18a, Rpl5, Fyn, Lrp8
GO:00989848	GO	N-stage3	CC	neuron to neuron synapse	32/417	1.54333858373107e-11	7.52806264731044e-10	Gap43, Ptprd, Map1b, Epha4, Cdk5r1, Cnih2, Add2, Stat3, Prr7, Adra2c, Prrt1, Snap91, Mapt, Dbn1, Flrt3, Actb, Grin2b, Sorbs2, Ptprs, Palm, Rtn4, Pacsin1, Snap47, Ctnna2, Rpl7, Tanc2, Gsk3b, Syp, Rpl18a, Rpl5, Fyn, Lrp8
GO:00986853	GO	N-stage3	CC	Schaffer collateral - CA1 synapse	17/417	1.92353846456596e-11	8.44433385944455e-10	Tubb2b, Ptprd, Epha4, Cplx1, Stat3, Actg1, Ina, Snap91, L1cam, Actb, Ptprs, Ppp3ca, Apbb1, Ncam1, Gsk3b, Syp, Fyn
GO:00443062	GO	N-stage3	CC	neuron projection terminus	20/417	1.8899779589754e-09	6.70344558345936e-08	Calb2, Rab3a, Epha4, Uchl1, Cplx1, Flrt1, Adra2c, Actg1, Snca, Snap91, Flrt3, L1cam, Actb, Grin2b, Pacsin1, Dixdc1, Atcay, Syp, Atp6v0d1, Itsn1
GO:00442956	GO	N-stage3	CC	axonal growth cone	10/417	7.02819045453258e-09	2.05691707302654e-07	Epha4, Olfm1, Kif5c, Hsp90ab1, Mapt, Dbn1, Flrt3, L1cam, Snap25, Trak1
GO:00436791	GO	N-stage3	CC	axon terminus	17/417	7.42300204012637e-08	1.48122631618885e-06	Calb2, Rab3a, Epha4, Cplx1, Adra2c, Actg1, Snca, Snap91, Flrt3, L1cam, Actb, Grin2b, Pacsin1, Dixdc1, Syp, Atp6v0d1, Itsn1
GO:00443097	GO	N-stage3	CC	neuron spine	14/417	1.63071723403549e-05	0.000178971216435395	Epha4, Cdk5r1, Cnih2, Asic1, Palmd, Dbn1, Grin2b, Palm, Ppp3ca, Apbb1, Tanc2, Gsk3b, Syp, Itsn1
GO:00443044	GO	N-stage3	CC	main axon	9/417	2.16225423066602e-05	0.000220751071456368	Ank3, Nav1, Map1b, Cntn2, Tubb4a, Mapt, Apbb1, App, Sptan1
GO:0098688	GO	N-stage3	CC	parallel fiber to Purkinje cell synapse	5/417	0.000283080392446436	0.00225949622334519	Calb2, Cadm3, Snap91, Grin2b, Ctnna2
GO:00600762	GO	N-stage3	CC	excitatory synapse	7/417	0.000461334940485056	0.00337543398121566	Calb2, Cadm3, Snap91, Dbn1, Grin2b, Ctnna2, Syp
GO:00442941	GO	N-stage3	CC	dendritic growth cone	3/417	0.00111425778790995	0.00719351718959513	Hsp90ab1, L1cam, Rtn4
GO:0098686	GO	N-stage3	CC	hippocampal mossy fiber to CA3 synapse	4/417	0.0114123020319533	0.0470353256498542	Ptprd, Grin2b, Snap47, Ctnna2
GO:00989825	GO	N-stage3	CC	GABA-ergic synapse	6/417	0.0116248281011356	0.0470353256498542	Gap43, Cnr1, Gabra2, Slc6a6, Arhgef7, Atp2b1
mmu0472812	KEGG	N-stage3	---	Dopaminergic synapse	15/171	3.92469328762234e-08	2.93043765475802e-06	Calm2, Gng2, Kif5c, Grin2b, Kif5a, Ppp3ca, Ppp2r2b, Prkacb, Gnb5, Mapk8, Gsk3b, Ppp3cb, Fos, Ppp2r2a, Gnaq
mmu0436011	KEGG	N-stage3	---	Axon guidance	15/171	1.83378904213969e-06	5.13460931799113e-05	Plxna4, Sema3c, Dpysl5, Epha4, Nrp1, L1cam, Plxna2, Ppp3ca, Neo1, Sema6d, Gsk3b, Ppp3cb, Fyn, Rasa1, Myl12b
mmu0493512	KEGG	N-stage3	---	Growth hormone synthesis, secretion and action	8/171	0.00169868745753383	0.0154645725827015	Junb, Stat3, Socs2, Prkacb, Mapk8, Gsk3b, Fos, Gnaq
mmu0472410	KEGG	N-stage3	---	Glutamatergic synapse	7/171	0.00592784496481417	0.0358874938410371	Gng2, Grin2b, Ppp3ca, Prkacb, Gnb5, Ppp3cb, Gnaq
mmu0472611	KEGG	N-stage3	---	Serotonergic synapse	7/171	0.0128825658433745	0.0661384997457819	Gng2, Casp3, Prkacb, Gnb5, App, Dusp1, Gnaq
mmu0472512	KEGG	N-stage3	---	Cholinergic synapse	6/171	0.0205012501771905	0.0791772420636322	Gng2, Prkacb, Gnb5, Fos, Fyn, Gnaq
mmu0472712	KEGG	N-stage3	---	GABAergic synapse	4/171	0.0912650918627084	0.207294034404966	Gng2, Gabra2, Prkacb, Gnb5
mmu0461312	KEGG	N-stage3	---	Neutrophil extracellular trap formation	5/171	0.357211291784168	0.555662009442039	H3f3b, Actg1, Actb, H3f3a, Clcn4
GO:00074097	GO	N-stage4	BP	axonogenesis	54/483	3.2948454683545e-24	1.29619220725066e-20	Sema5a, Ank3, Ptpro, Chl1, Plxna4, Islr2, Tgfb2, Prdm8, Bhlhe22, Auts2, Plxna2, Fgf13, Ncam1, Dpysl5, Nectin1, Rab3a, Mapt, Nfib, Kif5c, Sema3c, Flrt3, Hsp90aa1, L1cam, Map1b, Tubb2b, Uchl1, Rnf165, Pak3, Cdk5r1, Zeb2, Dcx, Nin, Kif5a, Hsp90ab1, Apbb1, Nrp2, Rpl24, Stxbp1, Ntrk3, Olfm1, Evl, Mycbp2, Epha4, Sema6d, Atl1, Rpl4, Skil, Stmn1, Nrp1, Usp33, Dbn1, Crmp1, Kif3a, Neo1
GO:00456669	GO	N-stage4	BP	positive regulation of neuron differentiation	44/483	7.86022973260025e-17	1.03073812560165e-13	Sema5a, Camk2b, Prox1, Plxna4, Neurod2, Cnr1, Islr2, Syt2, Adra2c, Socs2, Cd24a, Plxna2, Neurod1, Sh3gl3, Lrrc7, Stmn2, Mapt, Eef1a1, L1cam, Map1b, Shank1, Tubb2b, Tcf4, Pak3, Zeb2, Dcx, Nin, Kif3c, Trim67, Apbb1, Sox11, Ntrk3, Ptprd, Camk1, Epha4, Enc1, Fgfr1, Rpl4, Fyn, Trim32, Skil, Ehd1, Nrp1, Dbn1
GO:00974857	GO	N-stage4	BP	neuron projection guidance	32/483	2.42145268668242e-16	2.38149871735216e-13	Sema5a, Ank3, Ptpro, Chl1, Plxna4, Tgfb2, Plxna2, Dpysl4, Ncam1, Dpysl5, Nectin1, Nfib, Kif5c, Sema3c, Flrt3, L1cam, Tubb2b, Rnf165, Cdk5r1, Kif5a, Apbb1, Nrp2, Rpl24, Evl, Mycbp2, Epha4, Sema6d, Nrp1, Usp33, Crmp1, Kif3a, Neo1
GO:00074117	GO	N-stage4	BP	axon guidance	31/483	1.5778536579266e-15	1.03454604838054e-12	Sema5a, Ank3, Ptpro, Chl1, Plxna4, Tgfb2, Plxna2, Ncam1, Dpysl5, Nectin1, Nfib, Kif5c, Sema3c, Flrt3, L1cam, Tubb2b, Rnf165, Cdk5r1, Kif5a, Apbb1, Nrp2, Rpl24, Evl, Mycbp2, Epha4, Sema6d, Nrp1, Usp33, Crmp1, Kif3a, Neo1
GO:00508087	GO	N-stage4	BP	synapse organization	42/483	3.53612950902014e-15	1.73889168606065e-12	Camk2b, Ank3, Ptpro, Neurod2, Lrrtm1, Grin2b, Tanc2, Fgf13, Nectin1, Rab3a, Mapt, Gabrb3, Flrt3, Tmem108, Gabrg2, L1cam, Nfia, Hspa8, Pik3r1, Shank1, Cacnb4, Pak3, Cdk5r1, Sorbs2, Lrrtm2, Apbb1, Tuba1a, Nrp2, Tmeff1, Ntrk3, Ptprd, Camk1, Abi2, Pgrmc1, Epha4, Flrt1, Gabra2, Fyn, St8sia2, Tubb5, Nrp1, Dbn1
GO:00219545	GO	N-stage4	BP	central nervous system neuron development	20/483	5.79563676663113e-15	2.47006353349946e-12	Plxna4, Prdm8, Bhlhe22, Nanos1, Ubb, Nfib, Rac3, Hsp90aa1, Zeb2, Dcx, Nin, Hsp90ab1, Lingo1, Nrp2, Zmiz1, Mycbp2, Epha4, Fgfr1, Gnaq, Nrp1
GO:00109769	GO	N-stage4	BP	positive regulation of neuron projection development	35/483	9.73849759544547e-14	3.19260412837354e-11	Sema5a, Camk2b, Plxna4, Cnr1, Islr2, Syt2, Cd24a, Plxna2, Lrrc7, Stmn2, Mapt, Eef1a1, L1cam, Map1b, Shank1, Tubb2b, Pak3, Zeb2, Dcx, Nin, Kif3c, Trim67, Apbb1, Ntrk3, Ptprd, Camk1, Epha4, Enc1, Fgfr1, Rpl4, Fyn, Skil, Ehd1, Nrp1, Dbn1
GO:00485887	GO	N-stage4	BP	developmental cell growth	29/483	3.70229009118265e-13	1.04034351562233e-10	Sema5a, Plxna4, Islr2, Syt2, Auts2, Fgf13, Mapt, Sema3c, Flrt3, Tmem108, Hsp90aa1, L1cam, Map1b, Sh3gl2, Cdk5r1, Zeb2, Dcx, Sorbs2, Nin, Hsp90ab1, Nrp2, Ntrk3, Olfm1, Flrt1, Sema6d, Rpl4, St8sia2, Nrp1, Dbn1
GO:19901385	GO	N-stage4	BP	neuron projection extension	25/483	5.45977120379125e-13	1.43191599438099e-10	Sema5a, Plxna4, Islr2, Syt2, Auts2, Mapt, Sema3c, Flrt3, Tmem108, Hsp90aa1, L1cam, Map1b, Sh3gl2, Cdk5r1, Dcx, Hsp90ab1, Nrp2, Ntrk3, Olfm1, Flrt1, Sema6d, Rpl4, St8sia2, Nrp1, Dbn1
GO:00605607	GO	N-stage4	BP	developmental growth involved in morphogenesis	29/483	7.84574790975974e-13	1.92907326731218e-10	Sema5a, Plxna4, Islr2, Syt2, Auts2, Fgf13, Mapt, Sema3c, Flrt3, Tmem108, Hsp90aa1, L1cam, Map1b, Sh3gl2, Cdk5r1, Zeb2, Dcx, Nin, Hsp90ab1, Nrp2, Ntrk3, Olfm1, Flrt1, Sema6d, Rpl4, Sfrp1, St8sia2, Nrp1, Dbn1
GO:00507707	GO	N-stage4	BP	regulation of axonogenesis	24/483	1.1313110541805e-11	2.22528884357303e-09	Sema5a, Plxna4, Islr2, Plxna2, Fgf13, Mapt, Sema3c, L1cam, Map1b, Tubb2b, Pak3, Cdk5r1, Zeb2, Dcx, Nin, Ntrk3, Olfm1, Mycbp2, Epha4, Sema6d, Rpl4, Skil, Nrp1, Dbn1
GO:00219539	GO	N-stage4	BP	central nervous system neuron differentiation	25/483	2.52577633237962e-11	4.72916187614567e-09	Prox1, Plxna4, Prdm8, Bhlhe22, Nanos1, Ubb, Nfib, Rac3, Hsp90aa1, Zeb2, Dcx, Nin, Hsp90ab1, Lingo1, Nrp2, Zmiz1, Mycbp2, Epha4, Sox4, Nfix, Fgfr1, Sfrp1, Gnaq, Nrp1, Lmo4
GO:00508076	GO	N-stage4	BP	regulation of synapse organization	27/483	3.07639317024786e-11	5.26196988337177e-09	Camk2b, Ptpro, Neurod2, Lrrtm1, Grin2b, Tanc2, Nectin1, Flrt3, Hspa8, Pik3r1, Pak3, Cdk5r1, Sorbs2, Lrrtm2, Tuba1a, Nrp2, Ntrk3, Ptprd, Camk1, Abi2, Pgrmc1, Epha4, Flrt1, Fyn, St8sia2, Tubb5, Dbn1
GO:00486754	GO	N-stage4	BP	axon extension	19/483	7.50515235944005e-11	1.23021955758488e-08	Sema5a, Plxna4, Islr2, Auts2, Mapt, Sema3c, Hsp90aa1, L1cam, Map1b, Cdk5r1, Dcx, Hsp90ab1, Nrp2, Ntrk3, Olfm1, Sema6d, Rpl4, Nrp1, Dbn1
GO:00508036	GO	N-stage4	BP	regulation of synapse structure or activity	27/483	8.1306678689117e-11	1.27944189585195e-08	Camk2b, Ptpro, Neurod2, Lrrtm1, Grin2b, Tanc2, Nectin1, Flrt3, Hspa8, Pik3r1, Pak3, Cdk5r1, Sorbs2, Lrrtm2, Tuba1a, Nrp2, Ntrk3, Ptprd, Camk1, Abi2, Pgrmc1, Epha4, Flrt1, Fyn, St8sia2, Tubb5, Dbn1
GO:00507722	GO	N-stage4	BP	positive regulation of axonogenesis	16/483	3.83147869242731e-10	5.52506382056997e-08	Sema5a, Plxna4, Islr2, Plxna2, Mapt, L1cam, Map1b, Tubb2b, Zeb2, Dcx, Nin, Ntrk3, Rpl4, Skil, Nrp1, Dbn1
GO:00017645	GO	N-stage4	BP	neuron migration	21/483	4.49536242935151e-10	5.89491859902295e-08	Camk2b, Chl1, Auts2, Stat3, Fgf13, Mapt, Nexmif, Hsp90aa1, Tubb2b, Cdk5r1, Dcx, Nav1, Apbb1, Nrp2, Ntrk3, Zmiz1, Olfm1, Fyn, Mapk8, Nrp1, Neo1
GO:00219552	GO	N-stage4	BP	central nervous system neuron axonogenesis	11/483	6.42207021104397e-10	8.14981426137e-08	Plxna4, Prdm8, Bhlhe22, Nfib, Hsp90aa1, Zeb2, Dcx, Nin, Hsp90ab1, Mycbp2, Epha4
GO:00219522	GO	N-stage4	BP	central nervous system projection neuron axonogenesis	9/483	4.50038447903278e-09	5.36500380015604e-07	Plxna4, Prdm8, Bhlhe22, Nfib, Zeb2, Dcx, Nin, Mycbp2, Epha4
GO:00613874	GO	N-stage4	BP	regulation of extent of cell growth	16/483	9.91200331934151e-09	1.0831616960636e-06	Sema5a, Plxna4, Islr2, Fgf13, Mapt, Sema3c, L1cam, Map1b, Cdk5r1, Dcx, Ntrk3, Olfm1, Sema6d, Rpl4, Nrp1, Dbn1
GO:00015585	GO	N-stage4	BP	regulation of cell growth	30/483	1.23594660476973e-08	1.27952998504319e-06	Sema5a, Plxna4, Islr2, Syt2, Socs2, Tgfb2, Nanos1, Fgf13, Rerg, Mapt, Sema3c, L1cam, Map1b, Cdk5r1, Dcx, Bbc3, Rack1, Apbb1, Cirbp, Ntrk3, Igfbpl1, Olfm1, Sema6d, Rpl4, Trim32, Sfrp1, Ip6k2, Kdm2b, Nrp1, Dbn1
GO:003090010	GO	N-stage4	BP	forebrain development	28/483	1.64549239172467e-08	1.61834176726121e-06	Sema5a, Prox1, Plxna4, Prdm8, Bhlhe22, Neurod1, Fgf13, Ncam1, Ubb, Nfib, Rac3, Tmem108, Tacc2, Cdk5r1, Zeb2, Dcx, Nin, Nrp2, Zmiz1, Neurod6, Fgfr1, Fyn, Id2, Gnaq, Kdm2b, Nrp1, Kif3a, Tra2b
GO:01060302	GO	N-stage4	BP	neuron projection fasciculation	8/483	2.53012298937734e-08	2.36988186671677e-06	Sema5a, Cnr1, Ncam1, L1cam, Cdk5r1, Epha4, Casp3, Nrp1
GO:005196112	GO	N-stage4	BP	negative regulation of nervous system development	26/483	5.40141169588336e-08	4.61938121991416e-06	Sema5a, Neurod2, Cd24a, Plk2, Ttc3, Stat3, Fgf13, Stmn2, Bex1, Sema3c, Nexmif, Prkacb, Cdk5r1, Lingo1, Apbb1, Sox11, Ntrk3, Olfm1, Epha4, Sema6d, Ppp3ca, Id2, Inpp5f, Nrp1, Crmp1, Neo1
GO:00305163	GO	N-stage4	BP	regulation of axon extension	14/483	9.31884467816527e-08	7.63756978414629e-06	Sema5a, Plxna4, Islr2, Mapt, Sema3c, L1cam, Map1b, Cdk5r1, Ntrk3, Olfm1, Sema6d, Rpl4, Nrp1, Dbn1
GO:00217615	GO	N-stage4	BP	limbic system development	13/483	1.34040046219108e-07	1.03394812122739e-05	Prox1, Neurod1, Fgf13, Ubb, Tmem108, Cdk5r1, Zeb2, Dcx, Nrp2, Neurod6, Fgfr1, Nrp1, Kif3a
GO:00215378	GO	N-stage4	BP	telencephalon development	20/483	3.42892637535452e-07	2.28633836621096e-05	Prox1, Plxna4, Prdm8, Bhlhe22, Neurod1, Fgf13, Nfib, Tmem108, Tacc2, Cdk5r1, Zeb2, Dcx, Nin, Zmiz1, Neurod6, Fgfr1, Id2, Kdm2b, Kif3a, Tra2b
GO:19012164	GO	N-stage4	BP	positive regulation of neuron death	14/483	3.66560640444264e-07	2.40341593251289e-05	Grin2b, Tgfb2, Mapt, Egr1, Fos, Pak3, Cdk5r1, Bbc3, Casp3, Fyn, Mapk8, St8sia2, Srpk2, Jun
GO:19012149	GO	N-stage4	BP	regulation of neuron death	25/483	3.77790021048726e-07	2.4364359718126e-05	Chl1, Grin2b, Tgfb2, Stat3, Mapt, Ubb, Gabrb3, Egr1, Fos, Pak3, Cdk5r1, Bbc3, Cd200, Rack1, Hsp90ab1, Stxbp1, Casp3, Fyn, Mapk8, St8sia2, Kdm2b, Nrp1, Srpk2, Neo1, Jun
GO:001072112	GO	N-stage4	BP	negative regulation of cell development	25/483	6.13578044811168e-07	3.54972945336343e-05	Sema5a, Cd24a, Plk2, Ttc3, Stat3, Fgf13, Stmn2, Bex1, Sema3c, Nexmif, Cdk5r1, Lingo1, Apbb1, Shb, Sox11, Ntrk3, Olfm1, Epha4, Sema6d, Ppp3ca, Id2, Inpp5f, Nrp1, Crmp1, Neo1
GO:007099710	GO	N-stage4	BP	neuron death	26/483	6.84952203410048e-07	3.90522024379004e-05	Chl1, Grin2b, Tgfb2, Dpysl4, Stat3, Mapt, Ubb, Gabrb3, Egr1, Fos, Pak3, Cdk5r1, Bbc3, Cd200, Rack1, Hsp90ab1, Stxbp1, Casp3, Fyn, Mapk8, St8sia2, Kdm2b, Nrp1, Srpk2, Neo1, Jun
GO:00354183	GO	N-stage4	BP	protein localization to synapse	12/483	1.35486107539017e-06	7.20273441970938e-05	Lrrtm1, Cnih2, Lrrc7, Cnih3, Mapt, Kif5c, Snap47, Shank1, Kif5a, Cplx1, Nsg1, Dbn1
GO:00486387	GO	N-stage4	BP	regulation of developmental growth	25/483	1.67726789287065e-06	8.55473072035054e-05	Sema5a, Prox1, Plxna4, Islr2, Syt2, Socs2, Cxadr, Stat3, Fgf13, Ncam1, Mapt, Sema3c, Zfpm2, L1cam, Map1b, Cdk5r1, Dcx, Ntrk3, Olfm1, Sema6d, Fgfr1, Rpl4, Sfrp1, Nrp1, Dbn1
GO:00457732	GO	N-stage4	BP	positive regulation of axon extension	9/483	1.77235092593411e-06	8.82585891471492e-05	Sema5a, Islr2, Mapt, L1cam, Map1b, Ntrk3, Rpl4, Nrp1, Dbn1
GO:00163588	GO	N-stage4	BP	dendrite development	21/483	1.88140457939487e-06	9.25180701917429e-05	Camk2b, Hecw1, Plk2, Tanc2, Actl6b, Map1b, Shank1, Pak3, Cdk5r1, Dcx, Rbfox2, Ptprd, Camk1, Abi2, Epha4, Flrt1, Ppp3ca, Fyn, Mapk8, Nrp1, Dbn1
GO:00990033	GO	N-stage4	BP	vesicle-mediated transport in synapse	19/483	2.31740151465917e-06	0.000109839247694809	Syt2, Cd24a, Sh3gl3, Rab3a, Snap47, Cadps, Sh3gl2, Cacnb4, Prkce, Cdk5r1, Cplx1, Nsg1, Sv2a, Stxbp1, Actg1, Syp, Git2, Ap2b1, Ppp3cb
GO:00218842	GO	N-stage4	BP	forebrain neuron development	7/483	4.18528323567047e-06	0.000189251772978479	Ubb, Dcx, Nrp2, Zmiz1, Fgfr1, Gnaq, Nrp1
GO:00215439	GO	N-stage4	BP	pallium development	14/483	5.18255506979319e-06	0.000226535240495182	Prox1, Bhlhe22, Neurod1, Fgf13, Tmem108, Tacc2, Cdk5r1, Zeb2, Dcx, Zmiz1, Neurod6, Fgfr1, Kif3a, Tra2b
GO:00080382	GO	N-stage4	BP	neuron recognition	8/483	7.9755379754292e-06	0.000330271225214089	Sema5a, Cnr1, Ncam1, L1cam, Cdk5r1, Epha4, Casp3, Nrp1
GO:004566511	GO	N-stage4	BP	negative regulation of neuron differentiation	18/483	8.54691307776882e-06	0.000346634598432397	Sema5a, Cd24a, Plk2, Ttc3, Fgf13, Stmn2, Bex1, Sema3c, Cdk5r1, Apbb1, Epha4, Sema6d, Ppp3ca, Id2, Inpp5f, Nrp1, Crmp1, Neo1
GO:00074165	GO	N-stage4	BP	synapse assembly	15/483	1.13560630322608e-05	0.000433735456008874	Lrrtm1, Fgf13, Nectin1, Mapt, Gabrb3, Flrt3, Gabrg2, Pik3r1, Shank1, Lrrtm2, Ntrk3, Ptprd, Flrt1, Gabra2, St8sia2
GO:00032794	GO	N-stage4	BP	cardiac septum development	12/483	1.46519190259033e-05	0.000543779711772676	Prox1, Tgfb2, Sema3c, Zfpm2, Matr3, Nrp2, Sox11, Sox4, Id2, Ap2b1, Nrp1, Lmo4
GO:00303074	GO	N-stage4	BP	positive regulation of cell growth	15/483	1.7433160464697e-05	0.000635823173717574	Sema5a, Islr2, Syt2, Tgfb2, Mapt, L1cam, Map1b, Dcx, Ntrk3, Rpl4, Trim32, Sfrp1, Kdm2b, Nrp1, Dbn1
GO:00971203	GO	N-stage4	BP	receptor localization to synapse	9/483	1.9467846197656e-05	0.000693564914563078	Cnih2, Lrrc7, Cnih3, Kif5c, Snap47, Kif5a, Cplx1, Nsg1, Dbn1
GO:00217662	GO	N-stage4	BP	hippocampus development	9/483	2.17622976173378e-05	0.000757636095810679	Prox1, Neurod1, Fgf13, Tmem108, Cdk5r1, Zeb2, Dcx, Neurod6, Kif3a
GO:00215422	GO	N-stage4	BP	dentate gyrus development	5/483	2.55511651812483e-05	0.000866536929508888	Prox1, Neurod1, Tmem108, Neurod6, Kif3a
GO:00609982	GO	N-stage4	BP	regulation of dendritic spine development	10/483	3.03265810735439e-05	0.00101969888840446	Camk2b, Plk2, Tanc2, Shank1, Pak3, Cdk5r1, Camk1, Abi2, Epha4, Dbn1
GO:00459275	GO	N-stage4	BP	positive regulation of growth	19/483	3.09496736268259e-05	0.00103183064447401	Sema5a, Prox1, Islr2, Syt2, Tgfb2, Ncam1, Mapt, Zfpm2, L1cam, Map1b, Dcx, Ntrk3, Fgfr1, Rpl4, Trim32, Sfrp1, Kdm2b, Nrp1, Dbn1
GO:00459264	GO	N-stage4	BP	negative regulation of growth	17/483	4.00654615115365e-05	0.00124108287863295	Sema5a, Socs2, Tgfb2, Cxadr, Fgf13, Rerg, Sema3c, Cdk5r1, Bbc3, Rack1, Apbb1, Cirbp, Ing4, Sema6d, Sfrp1, Ip6k2, Nrp1
GO:19026672	GO	N-stage4	BP	regulation of axon guidance	7/483	4.15694755366348e-05	0.00126770788186916	Sema5a, Plxna4, Sema3c, Tubb2b, Mycbp2, Sema6d, Nrp1
GO:00435252	GO	N-stage4	BP	positive regulation of neuron apoptotic process	9/483	4.52088905454862e-05	0.00135764714050338	Tgfb2, Egr1, Pak3, Cdk5r1, Bbc3, Casp3, Mapk8, Srpk2, Jun
GO:00486396	GO	N-stage4	BP	positive regulation of developmental growth	15/483	5.06187747324167e-05	0.00150859287725248	Sema5a, Prox1, Islr2, Syt2, Ncam1, Mapt, Zfpm2, L1cam, Map1b, Dcx, Ntrk3, Fgfr1, Rpl4, Nrp1, Dbn1
GO:00601742	GO	N-stage4	BP	limb bud formation	4/483	5.3362485911125e-05	0.001566627011749	Plxna2, Sema3c, Sox11, Sox4
GO:01060272	GO	N-stage4	BP	neuron projection organization	10/483	7.12633013320473e-05	0.00196048830377814	Camk2b, Grin2b, Tanc2, Shank1, Pak3, Cdk5r1, Abi2, Epha4, Fyn, Dbn1
GO:00032811	GO	N-stage4	BP	ventricular septum development	9/483	7.27465509344856e-05	0.00197368918190529	Prox1, Tgfb2, Zfpm2, Matr3, Sox11, Sox4, Id2, Ap2b1, Lmo4
GO:00303082	GO	N-stage4	BP	negative regulation of cell growth	14/483	7.41030009417891e-05	0.00197892227734431	Sema5a, Tgfb2, Fgf13, Rerg, Sema3c, Cdk5r1, Bbc3, Rack1, Apbb1, Cirbp, Sema6d, Sfrp1, Ip6k2, Nrp1
GO:19900891	GO	N-stage4	BP	response to nerve growth factor	6/483	7.44485249229685e-05	0.00197892227734431	Stmn2, Tmem108, Sh3gl2, Rps3, Ntrk3, Ehd1
GO:19900901	GO	N-stage4	BP	cellular response to nerve growth factor stimulus	6/483	7.44485249229685e-05	0.00197892227734431	Stmn2, Tmem108, Sh3gl2, Rps3, Ntrk3, Ehd1
GO:00109777	GO	N-stage4	BP	negative regulation of neuron projection development	13/483	8.12864158868996e-05	0.00213187173399375	Sema5a, Plk2, Fgf13, Stmn2, Sema3c, Cdk5r1, Epha4, Sema6d, Ppp3ca, Inpp5f, Nrp1, Crmp1, Neo1
GO:00080452	GO	N-stage4	BP	motor neuron axon guidance	6/483	8.77880791509074e-05	0.00225086638990304	Plxna4, Kif5c, Rnf165, Mycbp2, Epha4, Nrp1
GO:00486785	GO	N-stage4	BP	response to axon injury	8/483	8.81122074339267e-05	0.00225086638990304	Bex1, Flrt3, Ntrk3, Epha4, Nrep, Inpp5f, Neo1, Jun
GO:00484851	GO	N-stage4	BP	sympathetic nervous system development	5/483	9.2122150758966e-05	0.00233811961990821	Plxna4, Nrp2, Sox11, Sox4, Nrp1
GO:00488461	GO	N-stage4	BP	axon extension involved in axon guidance	6/483	0.00010296193016105	0.00256362172945298	Sema5a, Plxna4, Sema3c, Nrp2, Sema6d, Nrp1
GO:19022841	GO	N-stage4	BP	neuron projection extension involved in neuron projection guidance	6/483	0.00010296193016105	0.00256362172945298	Sema5a, Plxna4, Sema3c, Nrp2, Sema6d, Nrp1
GO:00311035	GO	N-stage4	BP	axon regeneration	7/483	0.000105679198557348	0.00261472935298496	Bex1, Ntrk3, Epha4, Nrep, Inpp5f, Neo1, Jun
GO:19022851	GO	N-stage4	BP	semaphorin-plexin signaling pathway involved in neuron projection guidance	4/483	0.000111869577063177	0.00275059322604087	Plxna4, Plxna2, Nrp2, Nrp1
GO:00218793	GO	N-stage4	BP	forebrain neuron differentiation	8/483	0.000131799357281232	0.00312348597315882	Prox1, Ubb, Dcx, Nrp2, Zmiz1, Fgfr1, Gnaq, Nrp1
GO:004352313	GO	N-stage4	BP	regulation of neuron apoptotic process	16/483	0.0001760985795047	0.00376506419441026	Chl1, Tgfb2, Gabrb3, Egr1, Pak3, Cdk5r1, Bbc3, Hsp90ab1, Stxbp1, Casp3, Fyn, Mapk8, Kdm2b, Nrp1, Srpk2, Jun
GO:006135111	GO	N-stage4	BP	neural precursor cell proliferation	13/483	0.000184607648331018	0.00386301323688418	Prox1, Cd24a, Fgf13, Bex1, Tacc2, Zeb2, Fgfr1, Id2, Mapk8, Kdm2b, Dbn1, Ptbp2, Kif3a
GO:19048621	GO	N-stage4	BP	inhibitory synapse assembly	4/483	0.000206653239390362	0.00416909663467529	Fgf13, Gabrb3, Gabrg2, Gabra2
GO:00219153	GO	N-stage4	BP	neural tube development	13/483	0.000215206354201359	0.00431949896647014	Tgfb2, Plxna2, Rps7, Sema3c, Prkacb, Zeb2, Sox11, Sox4, Ssbp3, Sfrp1, Kdm2b, Lmo4, Kif3a
GO:19048612	GO	N-stage4	BP	excitatory synapse assembly	5/483	0.000247064527602112	0.00485600992371657	Lrrtm1, Shank1, Lrrtm2, Ntrk3, Ptprd
GO:00507737	GO	N-stage4	BP	regulation of dendrite development	13/483	0.000250051468907817	0.00485600992371657	Camk2b, Hecw1, Plk2, Tanc2, Shank1, Pak3, Cdk5r1, Ptprd, Camk1, Abi2, Epha4, Ppp3ca, Dbn1
GO:00519653	GO	N-stage4	BP	positive regulation of synapse assembly	8/483	0.000250577024533417	0.00485600992371657	Lrrtm1, Flrt3, Pik3r1, Lrrtm2, Ntrk3, Ptprd, Flrt1, St8sia2
GO:00311026	GO	N-stage4	BP	neuron projection regeneration	7/483	0.000287337282014621	0.00554110229139961	Bex1, Ntrk3, Epha4, Nrep, Inpp5f, Neo1, Jun
GO:00609963	GO	N-stage4	BP	dendritic spine development	10/483	0.000318391117501963	0.00596452693453677	Camk2b, Plk2, Tanc2, Shank1, Pak3, Cdk5r1, Camk1, Abi2, Epha4, Dbn1
GO:1904889	GO	N-stage4	BP	regulation of excitatory synapse assembly	4/483	0.000348666368851502	0.0063797836979619	Lrrtm1, Lrrtm2, Ntrk3, Ptprd
GO:0014032	GO	N-stage4	BP	neural crest cell development	8/483	0.000350708211357552	0.00638743566426208	Sema5a, Kitl, Sema3c, Zeb2, Nrp2, Sox11, Sema6d, Nrp1
GO:00140312	GO	N-stage4	BP	mesenchymal cell development	8/483	0.000519380747253125	0.00873181136621279	Sema5a, Kitl, Sema3c, Zeb2, Nrp2, Sox11, Sema6d, Nrp1
GO:005140213	GO	N-stage4	BP	neuron apoptotic process	16/483	0.000527107347695765	0.00882400130142613	Chl1, Tgfb2, Gabrb3, Egr1, Pak3, Cdk5r1, Bbc3, Hsp90ab1, Stxbp1, Casp3, Fyn, Mapk8, Kdm2b, Nrp1, Srpk2, Jun
GO:00488411	GO	N-stage4	BP	regulation of axon extension involved in axon guidance	5/483	0.000547969891973026	0.00908276091790357	Sema5a, Plxna4, Sema3c, Sema6d, Nrp1
GO:00220381	GO	N-stage4	BP	corpus callosum development	4/483	0.00054949087403687	0.00908276091790357	Prdm8, Bhlhe22, Zeb2, Nin
GO:00488641	GO	N-stage4	BP	stem cell development	8/483	0.000559917802135311	0.00921638758828583	Sema5a, Kitl, Sema3c, Zeb2, Nrp2, Sox11, Sema6d, Nrp1
GO:00996432	GO	N-stage4	BP	signal release from synapse	12/483	0.000604755172800858	0.00979324802233445	Syt2, Rab3a, Mctp1, Snap47, Cadps, Cacnb4, Prkce, Cplx1, Sv2a, Stxbp1, Syp, Git2
GO:00100386	GO	N-stage4	BP	response to metal ion	15/483	0.000638687975694374	0.00998358292528083	Camk2b, Ank3, Hcn1, Junb, Neurod2, Syt2, Ncam1, Mapt, Fosb, Jund, Fos, Ppp3ca, Id2, Mapk8, Jun
GO:00032051	GO	N-stage4	BP	cardiac chamber development	12/483	0.000761422696761698	0.0116102205002346	Prox1, Tgfb2, Sema3c, Zfpm2, Matr3, Nrp2, Sox11, Sox4, Id2, Ap2b1, Nrp1, Lmo4
GO:20012222	GO	N-stage4	BP	regulation of neuron migration	6/483	0.000850439251051827	0.0127210190632619	Camk2b, Stat3, Nexmif, Olfm1, Mapk8, Neo1
GO:00309027	GO	N-stage4	BP	hindbrain development	11/483	0.000906793463583985	0.0132123166138496	Prox1, Neurod2, Nanos1, Plxna2, Neurod1, Nfib, Mafb, Cdk5r1, Rbfox2, Nfix, Kdm2b
GO:00032311	GO	N-stage4	BP	cardiac ventricle development	10/483	0.00100338290197316	0.0138527861337401	Prox1, Tgfb2, Sema3c, Zfpm2, Matr3, Sox11, Sox4, Id2, Ap2b1, Lmo4
GO:1903170	GO	N-stage4	BP	negative regulation of calcium ion transmembrane transport	5/483	0.00106461054114089	0.014441992651201	Tgfb2, Rem2, Prkce, Gsto1, Gnb5
GO:00712772	GO	N-stage4	BP	cellular response to calcium ion	7/483	0.00107736424812433	0.0145647799041962	Junb, Neurod2, Syt2, Fosb, Jund, Fos, Jun
GO:00519635	GO	N-stage4	BP	regulation of synapse assembly	9/483	0.00112642962386795	0.0150216072552424	Lrrtm1, Nectin1, Flrt3, Pik3r1, Lrrtm2, Ntrk3, Ptprd, Flrt1, St8sia2
GO:00016544	GO	N-stage4	BP	eye development	19/483	0.00124861473240603	0.0163735011909511	Adamts18, Hcn1, Prox1, Celf4, Tgfb2, Bhlhe22, Neurod1, Stat3, Nectin1, Zeb2, Dcx, Rpl24, Sox11, Ntrk3, Abi2, Skil, Kdm2b, Nrp1, Jun
GO:01500634	GO	N-stage4	BP	visual system development	19/483	0.0013932396162295	0.0179705070499896	Adamts18, Hcn1, Prox1, Celf4, Tgfb2, Bhlhe22, Neurod1, Stat3, Nectin1, Zeb2, Dcx, Rpl24, Sox11, Ntrk3, Abi2, Skil, Kdm2b, Nrp1, Jun
GO:00515923	GO	N-stage4	BP	response to calcium ion	9/483	0.00140783652088359	0.0180994407619479	Hcn1, Junb, Neurod2, Syt2, Fosb, Jund, Fos, Ppp3ca, Jun
GO:00347655	GO	N-stage4	BP	regulation of ion transmembrane transport	21/483	0.00143602601650174	0.018401714491589	Hecw1, Ank3, Hcn1, Tgfb2, Cnih2, Fgf13, Dpp6, Fxyd6, Cnih3, Kcnq2, Tspan13, Rem2, Shank1, Cacnb4, Prkce, Kcnh7, Gsto1, Kcnd3, Gnb5, Kcnb2, Fyn
GO:00216753	GO	N-stage4	BP	nerve development	7/483	0.00145163228907166	0.0185413033285971	Plxna4, Gabrb3, Mafb, Rnf165, Nrp2, Rpl24, Nrp1
GO:00488804	GO	N-stage4	BP	sensory system development	19/483	0.00155187948326911	0.0195676086127586	Adamts18, Hcn1, Prox1, Celf4, Tgfb2, Bhlhe22, Neurod1, Stat3, Nectin1, Zeb2, Dcx, Rpl24, Sox11, Ntrk3, Abi2, Skil, Kdm2b, Nrp1, Jun
GO:00712484	GO	N-stage4	BP	cellular response to metal ion	10/483	0.0015717399550734	0.0197547124065774	Ank3, Junb, Neurod2, Syt2, Fosb, Jund, Fos, Id2, Mapk8, Jun
GO:00486404	GO	N-stage4	BP	negative regulation of developmental growth	9/483	0.0016539396330726	0.0204987654654624	Sema5a, Socs2, Cxadr, Fgf13, Sema3c, Cdk5r1, Sema6d, Sfrp1, Nrp1
GO:0021561	GO	N-stage4	BP	facial nerve development	3/483	0.0016882562305058	0.0204987654654624	Plxna4, Nrp2, Nrp1
GO:0051280	GO	N-stage4	BP	negative regulation of release of sequestered calcium ion into cytosol	3/483	0.0016882562305058	0.0204987654654624	Tgfb2, Prkce, Gsto1
GO:19022871	GO	N-stage4	BP	semaphorin-plexin signaling pathway involved in axon guidance	3/483	0.0016882562305058	0.0204987654654624	Plxna4, Plxna2, Nrp1
GO:00018412	GO	N-stage4	BP	neural tube formation	9/483	0.00183634442925703	0.0219004972331934	Tgfb2, Rps7, Prkacb, Zeb2, Sox11, Sox4, Sfrp1, Kdm2b, Lmo4
GO:00219879	GO	N-stage4	BP	cerebral cortex development	8/483	0.00184267020441968	0.0219004972331934	Bhlhe22, Fgf13, Tacc2, Cdk5r1, Dcx, Zmiz1, Fgfr1, Tra2b
GO:00430103	GO	N-stage4	BP	camera-type eye development	17/483	0.00197391185889033	0.0229066939612819	Hcn1, Prox1, Celf4, Tgfb2, Bhlhe22, Neurod1, Nectin1, Zeb2, Dcx, Rpl24, Sox11, Ntrk3, Abi2, Skil, Kdm2b, Nrp1, Jun
GO:00716793	GO	N-stage4	BP	commissural neuron axon guidance	3/483	0.00216117222653859	0.0245724032924937	Ncam1, Nfib, Nrp1
GO:20012231	GO	N-stage4	BP	negative regulation of neuron migration	3/483	0.00216117222653859	0.0245724032924937	Stat3, Nexmif, Olfm1
GO:0048843	GO	N-stage4	BP	negative regulation of axon extension involved in axon guidance	4/483	0.00218289163832742	0.0246767117964944	Sema5a, Sema3c, Sema6d, Nrp1
GO:19058096	GO	N-stage4	BP	negative regulation of synapse organization	4/483	0.00218289163832742	0.0246767117964944	Neurod2, Grin2b, Pgrmc1, Fyn
GO:1902668	GO	N-stage4	BP	negative regulation of axon guidance	4/483	0.00250552949011497	0.0276875084666076	Sema5a, Sema3c, Sema6d, Nrp1
GO:0051284	GO	N-stage4	BP	positive regulation of sequestering of calcium ion	3/483	0.00270856652206552	0.0292733535654004	Tgfb2, Prkce, Gsto1
GO:00305172	GO	N-stage4	BP	negative regulation of axon extension	5/483	0.00279417385391156	0.0301158354555837	Sema5a, Sema3c, Cdk5r1, Sema6d, Nrp1
GO:00507712	GO	N-stage4	BP	negative regulation of axonogenesis	6/483	0.00282783989759869	0.030373590155507	Sema5a, Fgf13, Sema3c, Cdk5r1, Sema6d, Nrp1
GO:00020881	GO	N-stage4	BP	lens development in camera-type eye	7/483	0.00283353014414618	0.030373590155507	Prox1, Nectin1, Zeb2, Sox11, Ntrk3, Abi2, Skil
GO:0021536	GO	N-stage4	BP	diencephalon development	6/483	0.0030441294421965	0.0322792593681969	Sema5a, Ncam1, Ubb, Zeb2, Nrp2, Nrp1
GO:0050798	GO	N-stage4	BP	activated T cell proliferation	5/483	0.00306692229750636	0.0324335277376076	Cd24a, Satb1, Rps3, Casp3, Fyn
GO:00600412	GO	N-stage4	BP	retina development in camera-type eye	10/483	0.0032088846341491	0.0332204003966909	Hcn1, Prox1, Celf4, Tgfb2, Bhlhe22, Neurod1, Nectin1, Dcx, Rpl24, Nrp1
GO:0010523	GO	N-stage4	BP	negative regulation of calcium ion transport into cytosol	3/483	0.00333404484273431	0.0333630687684154	Tgfb2, Prkce, Gsto1
GO:0060396	GO	N-stage4	BP	growth hormone receptor signaling pathway	3/483	0.00333404484273431	0.0333630687684154	Socs2, Stat3, Pik3r1
GO:0071378	GO	N-stage4	BP	cellular response to growth hormone stimulus	3/483	0.00333404484273431	0.0333630687684154	Socs2, Stat3, Pik3r1
GO:00600743	GO	N-stage4	BP	synapse maturation	4/483	0.00366687819457389	0.0353788116827757	Camk2b, Neurod2, Nfia, Shank1
GO:0021545	GO	N-stage4	BP	cranial nerve development	5/483	0.00366918026603266	0.0353788116827757	Plxna4, Mafb, Nrp2, Rpl24, Nrp1
GO:00351483	GO	N-stage4	BP	tube formation	10/483	0.00393357609609954	0.0377431423464771	Tgfb2, Rps7, Nfib, Prkacb, Zeb2, Sox11, Sox4, Sfrp1, Kdm2b, Lmo4
GO:00486812	GO	N-stage4	BP	negative regulation of axon regeneration	3/483	0.00404089113000703	0.0380307791996355	Epha4, Inpp5f, Neo1
GO:00720014	GO	N-stage4	BP	renal system development	15/483	0.00425339944312777	0.0395599622752833	Ptpro, Basp1, Tgfb2, Mtss1, Egr1, Nfia, Amer1, Epha4, Sox4, Fgfr1, Id2, Ap2b1, Sfrp1, Nrp1, Kif3a
GO:00484831	GO	N-stage4	BP	autonomic nervous system development	5/483	0.00435179766579701	0.0400936112816052	Plxna4, Nrp2, Sox11, Sox4, Nrp1
GO:0021854	GO	N-stage4	BP	hypothalamus development	3/483	0.00483208215025465	0.0435995669245454	Ubb, Nrp2, Nrp1
GO:00609731	GO	N-stage4	BP	cell migration involved in heart development	3/483	0.00483208215025465	0.0435995669245454	Sema3c, Flrt3, Nrp1
GO:00018383	GO	N-stage4	BP	embryonic epithelial tube formation	9/483	0.00510333943925943	0.0456284939864695	Tgfb2, Rps7, Prkacb, Zeb2, Sox11, Sox4, Sfrp1, Kdm2b, Lmo4
GO:0035272	GO	N-stage4	BP	exocrine system development	5/483	0.00512034683500682	0.0456767447821243	Igsf3, Nfib, Sema3c, Fgfr1, Nrp1
GO:00716341	GO	N-stage4	BP	regulation of transforming growth factor beta production	4/483	0.00514757657746944	0.0458148940692678	Tgfb2, Cd24a, Cd200, Hsp90ab1
GO:00148553	GO	N-stage4	BP	striated muscle cell proliferation	6/483	0.00558540340512786	0.0482742140803349	Tgfb2, Cxadr, Stat3, Ncam1, Zfpm2, Fgfr1
GO:0021783	GO	N-stage4	BP	preganglionic parasympathetic fiber development	3/483	0.00571030158061126	0.0482742140803349	Plxna4, Nrp2, Nrp1
GO:0060416	GO	N-stage4	BP	response to growth hormone	3/483	0.00571030158061126	0.0482742140803349	Socs2, Stat3, Pik3r1
GO:00705712	GO	N-stage4	BP	negative regulation of neuron projection regeneration	3/483	0.00571030158061126	0.0482742140803349	Epha4, Inpp5f, Neo1
GO:00466865	GO	N-stage4	BP	response to cadmium ion	4/483	0.00571829785496595	0.0482742140803349	Camk2b, Fos, Mapk8, Jun
GO:0034766	GO	N-stage4	BP	negative regulation of ion transmembrane transport	7/483	0.00592099917483019	0.0496656945709637	Hecw1, Ank3, Tgfb2, Rem2, Prkce, Gsto1, Gnb5
GO:00443253	GO	N-stage4	MF	ion channel binding	10/476	0.000901852532244069	0.0181572976491806	Ank3, Calm2, Fgf13, Hsp90aa1, Calm1, Hsp90ab1, Kcnd3, Kcnb2, Fyn, Id2
GO:00228511	GO	N-stage4	MF	GABA-gated chloride ion channel activity	3/476	0.00224914365609311	0.0322579712855934	Gabrb3, Gabrg2, Gabra2
GO:0005159	GO	N-stage4	MF	insulin-like growth factor receptor binding	3/476	0.00281821123585093	0.0370043388359557	Socs2, Pik3r1, Ywhag
GO:19043152	GO	N-stage4	MF	transmitter-gated ion channel activity involved in regulation of postsynaptic membrane potential	5/476	0.00461541609919843	0.0497895007014014	Grin2b, Gabrb3, Gabrg2, Gria1, Gabra2
GO:00989849	GO	N-stage4	CC	neuron to neuron synapse	49/486	4.55374827589301e-22	2.20603805365484e-20	Camk2b, Ptpro, Grin2b, Adra2c, Cnih2, Tanc2, Sh3gl3, Stat3, Lrrc7, Nectin1, Mapt, Rps14, Rpl7, Flrt3, Snap47, Rpl38, Tmem108, Rpl23, Prr7, Map1b, Rpl18a, Hspa8, Shank1, Sh3gl2, Rps13, Gria1, Rps18, Pak3, Cdk5r1, Rplp0, Sorbs2, Rpl6, Lrrtm2, Rps3, Kcnd3, Rpl30, Ptprd, Camk1, Rps19, Rps25, Epha4, Syp, Rpl4, Fyn, Rpl5, Rpl10a, Dbn1, Pura, Dynll2
GO:00322798	GO	N-stage4	CC	asymmetric synapse	46/486	7.74406388344671e-21	3.06946532107524e-19	Camk2b, Ptpro, Grin2b, Adra2c, Cnih2, Tanc2, Sh3gl3, Stat3, Lrrc7, Mapt, Rps14, Rpl7, Flrt3, Snap47, Rpl38, Tmem108, Rpl23, Prr7, Map1b, Rpl18a, Hspa8, Shank1, Rps13, Gria1, Rps18, Pak3, Cdk5r1, Rplp0, Sorbs2, Rpl6, Lrrtm2, Rps3, Kcnd3, Rpl30, Camk1, Rps19, Rps25, Epha4, Syp, Rpl4, Fyn, Rpl5, Rpl10a, Dbn1, Pura, Dynll2
GO:01500348	GO	N-stage4	CC	distal axon	43/486	2.63194529233871e-19	9.56273456216399e-18	Hcn1, Calb2, Cnr1, Lrrtm1, Calm2, Grin2b, Adra2c, Cxadr, Auts2, Fgf13, Ncam1, Nectin1, Stmn2, Rab3a, Mapt, Gabrb3, Kif5c, Rac3, Flrt3, Hsp90aa1, Fscn1, L1cam, Rpl26, Map1b, Hspa8, Cdk5r1, Calm1, Dcx, Nin, Kif5a, Kif3c, Hsp90ab1, Cplx1, Apbb1, Olfm1, Actg1, Epha4, Syp, Git2, Nrp1, Dbn1, Ptbp2, Crmp1
GO:00304268	GO	N-stage4	CC	growth cone	31/486	1.01864923244732e-17	3.41639281036179e-16	Cnr1, Lrrtm1, Calm2, Cxadr, Auts2, Fgf13, Ncam1, Nectin1, Stmn2, Mapt, Kif5c, Rac3, Flrt3, Hsp90aa1, Fscn1, L1cam, Map1b, Cdk5r1, Calm1, Dcx, Nin, Kif5a, Kif3c, Hsp90ab1, Apbb1, Olfm1, Epha4, Nrp1, Dbn1, Ptbp2, Crmp1
GO:00304278	GO	N-stage4	CC	site of polarized growth	31/486	2.67793325607202e-17	7.78385933098268e-16	Cnr1, Lrrtm1, Calm2, Cxadr, Auts2, Fgf13, Ncam1, Nectin1, Stmn2, Mapt, Kif5c, Rac3, Flrt3, Hsp90aa1, Fscn1, L1cam, Map1b, Cdk5r1, Calm1, Dcx, Nin, Kif5a, Kif3c, Hsp90ab1, Apbb1, Olfm1, Epha4, Nrp1, Dbn1, Ptbp2, Crmp1
GO:004320911	GO	N-stage4	CC	myelin sheath	22/486	8.2771459298623e-10	1.64037982973635e-08	Ina, Calm2, Ncam1, Rps27a, Ubb, Eef1a1, Hsp90aa1, Fscn1, Hspa8, Uchl1, Calm1, Cct5, Tubb4a, Gsto1, Tuba1a, Stxbp1, Gnb5, Sptan1, Actg1, Cnrip1, Ywhag, Ehd1
GO:00986854	GO	N-stage4	CC	Schaffer collateral - CA1 synapse	16/486	1.7699260678071e-09	3.21536568984956e-08	Ina, Stat3, Ncam1, L1cam, Shank1, Sh3gl2, Tubb2b, Lrrtm2, Cplx1, Apbb1, Ptprd, Actg1, Epha4, Syp, Ppp3ca, Fyn
GO:00442957	GO	N-stage4	CC	axonal growth cone	10/486	2.99155458994773e-08	5.21727120486884e-07	Mapt, Kif5c, Flrt3, Hsp90aa1, L1cam, Nin, Hsp90ab1, Olfm1, Epha4, Dbn1
GO:00443098	GO	N-stage4	CC	neuron spine	17/486	1.13405151147387e-06	1.70498778966416e-05	Ptpro, Grin2b, Cnih2, Tanc2, Lrrc7, Prkar2b, Hspa8, Shank1, Gria1, Cdk5r1, Apbb1, Kcnd3, Abi2, Epha4, Syp, Ppp3ca, Dbn1
GO:00443063	GO	N-stage4	CC	neuron projection terminus	17/486	2.69603272836735e-06	3.79183957925215e-05	Hcn1, Calb2, Grin2b, Adra2c, Rab3a, Gabrb3, Flrt3, L1cam, Rpl26, Hspa8, Uchl1, Cplx1, Actg1, Epha4, Flrt1, Syp, Git2
GO:0034702	GO	N-stage4	CC	ion channel complex	20/486	4.74417517758633e-06	5.90988679265041e-05	Hcn1, Calm2, Kcnk1, Grin2b, Cnih2, Dpp6, Lrrc7, Cnih3, Kcnq2, Gabrb3, Gabrg2, Shank1, Cacnb4, Gria1, Calm1, Kcnd3, Olfm1, Olfm2, Kcnb2, Gabra2
GO:00989826	GO	N-stage4	CC	GABA-ergic synapse	11/486	1.25425474324979e-05	0.000136193254547342	Ptpro, Cnr1, Lrrtm1, Gabrb3, Slc6a6, Gabrg2, Atp2b1, Lrrtm2, Sv2a, Kcnd3, Gabra2
GO:00436792	GO	N-stage4	CC	axon terminus	15/486	1.33758367851755e-05	0.000136193254547342	Hcn1, Calb2, Grin2b, Adra2c, Rab3a, Gabrb3, Flrt3, L1cam, Rpl26, Hspa8, Cplx1, Actg1, Epha4, Syp, Git2
GO:00443045	GO	N-stage4	CC	main axon	9/486	7.08521078943204e-05	0.00064357331337341	Ank3, Lrrc7, Kcnq2, Mapt, Map1b, Nav1, Tubb4a, Apbb1, Sptan1
GO:00600763	GO	N-stage4	CC	excitatory synapse	8/486	0.000203541368052295	0.00164340808279261	Calb2, Lrrtm1, Grin2b, Shank1, Gria1, Lrrtm2, Syp, Dbn1
GO:00986861	GO	N-stage4	CC	hippocampal mossy fiber to CA3 synapse	6/486	0.000525637700899537	0.00352581596295689	Grin2b, Nectin1, Snap47, Sh3gl2, Lrrtm2, Ptprd
GO:00325892	GO	N-stage4	CC	neuron projection membrane	7/486	0.000585954923892295	0.00379856291025337	Hcn1, Mapt, Gabrg2, Gria1, Atp2b1, Gabra2, Gabarapl1
GO:00431942	GO	N-stage4	CC	axon initial segment	4/486	0.000697890984299623	0.00428564041062867	Ank3, Lrrc7, Kcnq2, Nav1
GO:0060077	GO	N-stage4	CC	inhibitory synapse	4/486	0.00143279886004501	0.00771234941950153	Gabrb3, Gabrg2, Gabra2, Maf1
GO:00442942	GO	N-stage4	CC	dendritic growth cone	3/486	0.00173053543515809	0.00920138353327963	Hsp90aa1, L1cam, Hsp90ab1
GO:01201112	GO	N-stage4	CC	neuron projection cytoplasm	4/486	0.00867304663509239	0.0389840034319617	Kif3c, Mapk8, Gabarapl1, Kif3a
GO:00974701	GO	N-stage4	CC	ribbon synapse	3/486	0.0117523112566662	0.0497476476495774	Hspa8, Sh3gl2, Kif3a
mmu0472813	KEGG	N-stage4	---	Dopaminergic synapse	16/233	4.09475990602637e-07	3.16661432732706e-05	Camk2b, Calm2, Grin2b, Kif5c, Gng2, Fos, Prkacb, Gria1, Calm1, Kif5a, Gnb5, Ppp3ca, Mapk8, Ppp2r2a, Gnaq, Ppp3cb
mmu0436012	KEGG	N-stage4	---	Axon guidance	17/233	4.73320970380177e-06	0.000219620930256402	Sema5a, Camk2b, Plxna4, Plxna2, Dpysl5, Sema3c, Rac3, L1cam, Pik3r1, Pak3, Epha4, Sema6d, Ppp3ca, Fyn, Ppp3cb, Nrp1, Neo1
mmu0472411	KEGG	N-stage4	---	Glutamatergic synapse	12/233	3.65471113294533e-05	0.00105986622855415	Grin2b, Gng2, Prkacb, Shank1, Slc38a2, Gria1, Gnb5, Ppp3ca, Gnaq, Gls, Ppp3cb, Slc38a1
mmu0472713	KEGG	N-stage4	---	GABAergic synapse	10/233	0.000101758878672288	0.00227292598517079	Gabrb3, Gabrg2, Gng2, Prkacb, Slc38a2, Gnb5, Gabra2, Gabarapl1, Gls, Slc38a1
mmu0472513	KEGG	N-stage4	---	Cholinergic synapse	9/233	0.00258316038546895	0.0218771173421449	Camk2b, Kcnq2, Gng2, Fos, Prkacb, Pik3r1, Gnb5, Fyn, Gnaq
mmu0493513	KEGG	N-stage4	---	Growth hormone synthesis, secretion and action	8/233	0.0108803079607191	0.0573688965201553	Junb, Socs2, Stat3, Fos, Prkacb, Pik3r1, Mapk8, Gnaq
mmu0472612	KEGG	N-stage4	---	Serotonergic synapse	7/233	0.0556105460392989	0.155441526278522	Gabrb3, Gng2, Prkacb, Gnb5, Casp3, Dusp1, Gnaq
mmu0461313	KEGG	N-stage4	---	Neutrophil extracellular trap formation	4/233	0.788417216594658	0.871013305952194	Pik3r1, H3f3b, H3f3a, Actg1
GO:00074098	GO	N-stage5	BP	axonogenesis	23/142	2.03618319717827e-14	4.33707020998971e-12	Auts2, Ank3, Sema5a, Kif5c, Mycbp2, Nfib, Plxna2, Chl1, Ptprs, Zeb2, Dst, Ncam1, Map1b, Epha4, Map2, Hsp90aa1, Clasp2, Neo1, Top2b, Rtn4, Rnf165, Islr2, Usp9x
GO:003090011	GO	N-stage5	BP	forebrain development	16/142	2.44655947983254e-09	3.18460492291535e-07	Sema5a, Nfib, Ptprs, Zeb2, Prox1, Fgfr1, Ncam1, Tra2b, Atrx, Pcm1, Top2b, Rtn4, Kif1a, Arid1a, Usp9x, Tacc2
GO:00485888	GO	N-stage5	BP	developmental cell growth	13/142	1.01231906519725e-08	1.18593178487858e-06	Auts2, Sema5a, Sorbs2, Ptprs, Fubp1, Zeb2, Map1b, Map2, Hsp90aa1, Clasp2, Rtn4, Islr2, Usp9x
GO:00486755	GO	N-stage5	BP	axon extension	10/142	1.29261309890747e-08	1.44218690035248e-06	Auts2, Sema5a, Ptprs, Map1b, Map2, Hsp90aa1, Clasp2, Rtn4, Islr2, Usp9x
GO:00163589	GO	N-stage5	BP	dendrite development	13/142	5.06066234272497e-08	4.74285274760185e-06	Ptprs, Camk2b, Map1b, Rbfox2, Epha4, Map2, Ptprd, Dhx36, Hecw1, Caprin1, Kif1a, Tanc2, Ppp3ca
GO:00507708	GO	N-stage5	BP	regulation of axonogenesis	11/142	6.25073568860457e-08	5.43161623747713e-06	Sema5a, Mycbp2, Plxna2, Ptprs, Zeb2, Map1b, Epha4, Map2, Clasp2, Rtn4, Islr2
GO:00705713	GO	N-stage5	BP	negative regulation of neuron projection regeneration	5/142	6.25922485752807e-08	5.43161623747713e-06	Ptprs, Epha4, Map4k4, Neo1, Rtn4
GO:00605608	GO	N-stage5	BP	developmental growth involved in morphogenesis	12/142	1.26667252553761e-07	1.02338404390849e-05	Auts2, Sema5a, Ptprs, Zeb2, Map1b, Map2, Kdm5b, Hsp90aa1, Clasp2, Rtn4, Islr2, Usp9x
GO:004566610	GO	N-stage5	BP	positive regulation of neuron differentiation	15/142	2.04189365895324e-07	1.54327640094434e-05	Tcf4, Sema5a, Plxna2, Zeb2, Camk2b, Prox1, Fgfr1, Map1b, Epha4, Ahi1, Ptprd, Dhx36, Rtn4, Caprin1, Islr2
GO:00507738	GO	N-stage5	BP	regulation of dendrite development	10/142	3.71043573055858e-07	2.48387169048536e-05	Ptprs, Camk2b, Epha4, Ptprd, Dhx36, Hecw1, Caprin1, Kif1a, Tanc2, Ppp3ca
GO:19901386	GO	N-stage5	BP	neuron projection extension	10/142	3.88771712794474e-07	2.53025589743737e-05	Auts2, Sema5a, Ptprs, Map1b, Map2, Hsp90aa1, Clasp2, Rtn4, Islr2, Usp9x
GO:00074118	GO	N-stage5	BP	axon guidance	11/142	4.14499219403843e-07	2.5904351317051e-05	Ank3, Sema5a, Kif5c, Mycbp2, Nfib, Plxna2, Chl1, Ncam1, Epha4, Neo1, Rnf165
GO:00974858	GO	N-stage5	BP	neuron projection guidance	11/142	4.31186385559107e-07	2.5904351317051e-05	Ank3, Sema5a, Kif5c, Mycbp2, Nfib, Plxna2, Chl1, Ncam1, Epha4, Neo1, Rnf165
GO:001097610	GO	N-stage5	BP	positive regulation of neuron projection development	13/142	4.77415822351645e-07	2.79646317942476e-05	Sema5a, Plxna2, Zeb2, Camk2b, Fgfr1, Map1b, Epha4, Ahi1, Ptprd, Dhx36, Rtn4, Caprin1, Islr2
GO:00508077	GO	N-stage5	BP	regulation of synapse organization	11/142	1.09464775529446e-06	5.828999296943e-05	Sorbs2, Cttnbp2, Ptprs, Camk2b, Epha4, Ptprd, Dhx36, Caprin1, Kif1a, Tanc2, Grin2b
GO:00508037	GO	N-stage5	BP	regulation of synapse structure or activity	11/142	1.65441028312761e-06	8.24741126248508e-05	Sorbs2, Cttnbp2, Ptprs, Camk2b, Epha4, Ptprd, Dhx36, Caprin1, Kif1a, Tanc2, Grin2b
GO:00219546	GO	N-stage5	BP	central nervous system neuron development	7/142	1.88674391120508e-06	9.02171629378268e-05	Mycbp2, Nfib, Zeb2, Fgfr1, Epha4, Map2, Hsp90aa1
GO:00609983	GO	N-stage5	BP	regulation of dendritic spine development	7/142	2.02487334153583e-06	9.48855647843691e-05	Ptprs, Camk2b, Epha4, Dhx36, Caprin1, Kif1a, Tanc2
GO:00218462	GO	N-stage5	BP	cell proliferation in forebrain	5/142	2.18214792804163e-06	9.83225499115678e-05	Zeb2, Fgfr1, Pcm1, Kif1a, Tacc2
GO:00486813	GO	N-stage5	BP	negative regulation of axon regeneration	4/142	2.26265939902635e-06	0.000100026622111674	Ptprs, Epha4, Neo1, Rtn4
GO:00017646	GO	N-stage5	BP	neuron migration	9/142	2.45853984367453e-06	0.000106115896033987	Auts2, Chl1, Camk2b, Pcm1, Hsp90aa1, Nav1, Neo1, Top2b, Usp9x
GO:01060273	GO	N-stage5	BP	neuron projection organization	7/142	3.93596052177236e-06	0.000164677776830583	Camk2b, Epha4, Dhx36, Caprin1, Kif1a, Tanc2, Grin2b
GO:00705704	GO	N-stage5	BP	regulation of neuron projection regeneration	5/142	4.31623302980923e-06	0.000177419894541106	Ptprs, Epha4, Map4k4, Neo1, Rtn4
GO:004566512	GO	N-stage5	BP	negative regulation of neuron differentiation	10/142	4.40072518910527e-06	0.000177774122725408	Sema5a, Ttc3, Ptprs, Epha4, Map2, Pbx1, Map4k4, Neo1, Rtn4, Ppp3ca
GO:002154310	GO	N-stage5	BP	pallium development	8/142	5.50715530778193e-06	0.000210481083098176	Ptprs, Zeb2, Prox1, Fgfr1, Tra2b, Rtn4, Usp9x, Tacc2
GO:00219553	GO	N-stage5	BP	central nervous system neuron axonogenesis	5/142	5.52570607477613e-06	0.000210481083098176	Mycbp2, Nfib, Zeb2, Epha4, Hsp90aa1
GO:00305164	GO	N-stage5	BP	regulation of axon extension	7/142	6.02069256870874e-06	0.000223912423626739	Sema5a, Ptprs, Map1b, Map2, Clasp2, Rtn4, Islr2
GO:00109778	GO	N-stage5	BP	negative regulation of neuron projection development	8/142	1.27176141744352e-05	0.000444736865831367	Sema5a, Ptprs, Epha4, Map2, Map4k4, Neo1, Rtn4, Ppp3ca
GO:00609964	GO	N-stage5	BP	dendritic spine development	7/142	1.29791792607492e-05	0.000447209073646109	Ptprs, Camk2b, Epha4, Dhx36, Caprin1, Kif1a, Tanc2
GO:00613875	GO	N-stage5	BP	regulation of extent of cell growth	7/142	1.3660895998465e-05	0.000463876511947876	Sema5a, Ptprs, Map1b, Map2, Clasp2, Rtn4, Islr2
GO:01060303	GO	N-stage5	BP	neuron projection fasciculation	4/142	1.507101013076e-05	0.000493963885242528	Sema5a, Ncam1, Epha4, Rtn4
GO:005196113	GO	N-stage5	BP	negative regulation of nervous system development	11/142	1.51794279716014e-05	0.000493963885242528	Sema5a, Ttc3, Ptprs, Epha4, Map2, Pcm1, Pbx1, Map4k4, Neo1, Rtn4, Ppp3ca
GO:00215379	GO	N-stage5	BP	telencephalon development	9/142	2.48950813922914e-05	0.000757521762365437	Nfib, Ptprs, Zeb2, Prox1, Fgfr1, Tra2b, Rtn4, Usp9x, Tacc2
GO:001072113	GO	N-stage5	BP	negative regulation of cell development	11/142	2.60232262136292e-05	0.000771802772386497	Sema5a, Ttc3, Ptprs, Epha4, Map2, Pcm1, Pbx1, Map4k4, Neo1, Rtn4, Ppp3ca
GO:00219523	GO	N-stage5	BP	central nervous system projection neuron axonogenesis	4/142	2.7766572107844e-05	0.000803173808008376	Mycbp2, Nfib, Zeb2, Epha4
GO:00311027	GO	N-stage5	BP	neuron projection regeneration	5/142	3.81233478749123e-05	0.0010411967469326	Ptprs, Epha4, Map4k4, Neo1, Rtn4
GO:00508088	GO	N-stage5	BP	synapse organization	12/142	3.82172088075985e-05	0.0010411967469326	Ank3, Sorbs2, Cttnbp2, Ptprs, Camk2b, Epha4, Ptprd, Dhx36, Caprin1, Kif1a, Tanc2, Grin2b
GO:00507723	GO	N-stage5	BP	positive regulation of axonogenesis	6/142	4.02884843098559e-05	0.00108501056020681	Sema5a, Plxna2, Zeb2, Map1b, Rtn4, Islr2
GO:00080453	GO	N-stage5	BP	motor neuron axon guidance	4/142	6.66247896889868e-05	0.00166065832171592	Kif5c, Mycbp2, Epha4, Rnf165
GO:00486794	GO	N-stage5	BP	regulation of axon regeneration	4/142	6.66247896889868e-05	0.00166065832171592	Ptprs, Epha4, Neo1, Rtn4
GO:00309028	GO	N-stage5	BP	hindbrain development	7/142	8.71523060888911e-05	0.00208365156292114	Nfib, Plxna2, Ptprs, Prox1, Rbfox2, Ahi1, Usp9x
GO:002195310	GO	N-stage5	BP	central nervous system neuron differentiation	8/142	9.91431626487633e-05	0.00232292430086052	Mycbp2, Nfib, Zeb2, Prox1, Fgfr1, Epha4, Map2, Hsp90aa1
GO:006135112	GO	N-stage5	BP	neural precursor cell proliferation	7/142	0.000173197704488536	0.00375742797793185	Zeb2, Prox1, Fgfr1, Pcm1, Ptbp2, Kif1a, Tacc2
GO:00305173	GO	N-stage5	BP	negative regulation of axon extension	4/142	0.000191543594978107	0.00404312291021356	Sema5a, Ptprs, Map2, Rtn4
GO:00486388	GO	N-stage5	BP	regulation of developmental growth	10/142	0.000209437704602133	0.00434258886621945	Sema5a, Ptprs, Prox1, Fgfr1, Ncam1, Map1b, Map2, Clasp2, Rtn4, Islr2
GO:00080383	GO	N-stage5	BP	neuron recognition	4/142	0.000243846214300683	0.00480110655551681	Sema5a, Ncam1, Epha4, Rtn4
GO:00311036	GO	N-stage5	BP	axon regeneration	4/142	0.000305701476079279	0.00587097179060451	Ptprs, Epha4, Neo1, Rtn4
GO:00217616	GO	N-stage5	BP	limbic system development	5/142	0.00035193961245489	0.00654440088874451	Ptprs, Zeb2, Prox1, Fgfr1, Usp9x
GO:00486397	GO	N-stage5	BP	positive regulation of developmental growth	7/142	0.000376370880208139	0.00688935134630993	Sema5a, Prox1, Fgfr1, Ncam1, Map1b, Rtn4, Islr2
GO:002198710	GO	N-stage5	BP	cerebral cortex development	5/142	0.000525058155578424	0.00918068103373319	Ptprs, Fgfr1, Tra2b, Rtn4, Tacc2
GO:19000064	GO	N-stage5	BP	positive regulation of dendrite development	5/142	0.000547638784389022	0.00950457534684058	Camk2b, Epha4, Ptprd, Dhx36, Caprin1
GO:00459276	GO	N-stage5	BP	positive regulation of growth	8/142	0.00066728951372056	0.0111675666474805	Sema5a, Prox1, Fgfr1, Ncam1, Map1b, Ahi1, Rtn4, Islr2
GO:00507713	GO	N-stage5	BP	negative regulation of axonogenesis	4/142	0.000792327001087239	0.0127544461894863	Sema5a, Ptprs, Map2, Rtn4
GO:00486786	GO	N-stage5	BP	response to axon injury	4/142	0.000837147775198386	0.0133431104577539	Ptprs, Epha4, Neo1, Rtn4
GO:00020646	GO	N-stage5	BP	epithelial cell development	7/142	0.00102202081680087	0.0157539129852924	Akap9, Ptprs, Prox1, Fgfr1, Atrx, Rtn4, Jmjd1c
GO:00217663	GO	N-stage5	BP	hippocampus development	4/142	0.00108839369865374	0.0165591327009461	Ptprs, Zeb2, Prox1, Usp9x
GO:0060900	GO	N-stage5	BP	embryonic camera-type eye formation	2/142	0.00195205682590058	0.0265712298166015	Prox1, Arid1a
GO:00720733	GO	N-stage5	BP	kidney epithelium development	5/142	0.00196193886396588	0.0265712298166015	Mtss1, Fgfr1, Epha4, Pbx1, Ahi1
GO:00104644	GO	N-stage5	BP	regulation of mesenchymal cell proliferation	3/142	0.00259888315816742	0.0316233321774627	Nfib, Fgfr1, Phf14
GO:00604211	GO	N-stage5	BP	positive regulation of heart growth	3/142	0.00259888315816742	0.0316233321774627	Prox1, Fgfr1, Ncam1
GO:00716794	GO	N-stage5	BP	commissural neuron axon guidance	2/142	0.00274636084914291	0.0328302217833767	Nfib, Ncam1
GO:0010960	GO	N-stage5	BP	magnesium ion homeostasis	2/142	0.00366765806212635	0.0405345416960473	Ank3, Mtss1
GO:00457733	GO	N-stage5	BP	positive regulation of axon extension	3/142	0.00459704598370392	0.0462136480309078	Sema5a, Map1b, Islr2
GO:19048891	GO	N-stage5	BP	regulation of excitatory synapse assembly	2/142	0.004712792433637	0.0463952633277794	Ptprs, Ptprd
GO:00104634	GO	N-stage5	BP	mesenchymal cell proliferation	3/142	0.00508203183603394	0.0488000024255226	Nfib, Fgfr1, Phf14
GO:00466222	GO	N-stage5	BP	positive regulation of organ growth	3/142	0.00508203183603394	0.0488000024255226	Prox1, Fgfr1, Ncam1
GO:00304269	GO	N-stage5	CC	growth cone	12/143	6.80530348213222e-09	1.03060161989036e-06	Auts2, Gria2, Kif5c, Ncam1, Map1b, Epha4, Map2, Hsp90aa1, Ptbp2, Clasp2, Rtn4, Usp9x
GO:00304279	GO	N-stage5	CC	site of polarized growth	12/143	9.84651229194613e-09	1.03060161989036e-06	Auts2, Gria2, Kif5c, Ncam1, Map1b, Epha4, Map2, Hsp90aa1, Ptbp2, Clasp2, Rtn4, Usp9x
GO:009898410	GO	N-stage5	CC	neuron to neuron synapse	15/143	7.60544854484239e-08	3.98018473846752e-06	Gria2, Sorbs2, Akap9, Ptprs, Camk2b, Dst, Map1b, Epha4, Map2, Ptprd, Cald1, Rtn4, Pura, Tanc2, Grin2b
GO:00322799	GO	N-stage5	CC	asymmetric synapse	14/143	2.17186258381428e-07	8.52456064147107e-06	Gria2, Sorbs2, Akap9, Ptprs, Camk2b, Dst, Map1b, Epha4, Map2, Cald1, Rtn4, Pura, Tanc2, Grin2b
GO:01500349	GO	N-stage5	CC	distal axon	13/143	7.60039157408799e-07	2.16956632205784e-05	Auts2, Gria2, Kif5c, Ncam1, Map1b, Epha4, Map2, Hsp90aa1, Ptbp2, Clasp2, Rtn4, Grin2b, Usp9x
GO:00442943	GO	N-stage5	CC	dendritic growth cone	3/143	4.79974138940226e-05	0.00079322041909069	Map2, Hsp90aa1, Rtn4
GO:00986855	GO	N-stage5	CC	Schaffer collateral - CA1 synapse	6/143	7.13745023864242e-05	0.00112057968746686	Gria2, Ptprs, Ncam1, Epha4, Ptprd, Ppp3ca
GO:00443046	GO	N-stage5	CC	main axon	5/143	0.00018054301479901	0.0022930253403074	Ank3, Sptan1, Map1b, Map2, Nav1
GO:00442958	GO	N-stage5	CC	axonal growth cone	4/143	0.000182565711807914	0.0022930253403074	Kif5c, Epha4, Hsp90aa1, Clasp2
GO:00431943	GO	N-stage5	CC	axon initial segment	3/143	0.000239904931813506	0.00246434656131734	Ank3, Map2, Nav1
GO:00443099	GO	N-stage5	CC	neuron spine	7/143	0.000243295361149164	0.00246434656131734	Gria2, Fus, Epha4, Cald1, Tanc2, Grin2b, Ppp3ca
GO:0033270	GO	N-stage5	CC	paranode region of axon	2/143	0.00480032259208318	0.0284396470549834	Ank3, Sptan1
mmu0472412	KEGG	N-stage5	---	Glutamatergic synapse	5/45	0.000243642275096824	0.00908344035603809	Gria2, Slc38a2, Slc38a1, Grin2b, Ppp3ca
mmu0436013	KEGG	N-stage5	---	Axon guidance	6/45	0.00027131954990199	0.00908344035603809	Sema5a, Plxna2, Camk2b, Epha4, Neo1, Ppp3ca
mmu0472814	KEGG	N-stage5	---	Dopaminergic synapse	5/45	0.000554283474113014	0.0109009083242226	Gria2, Kif5c, Camk2b, Grin2b, Ppp3ca
mmu0472714	KEGG	N-stage5	---	GABAergic synapse	2/45	0.0739593099941415	0.436359928965435	Slc38a2, Slc38a1
mmu0472514	KEGG	N-stage5	---	Cholinergic synapse	1/45	0.434519865598905	0.625946143068233	Camk2b
GO:0001731	GO	N-stage6	BP	formation of translation preinitiation complex	3/300	0.000547318041587191	0.0108402914438393	Rps2, Rpl13a, Eif4b
GO:001097611	GO	N-stage6		positive regulation of neuron projection development	13/300	0.001136875718552	0.019319880687368	Eef1a1, Tubb2b, Rpl4, Stmn2, Dpysl3, Eif4g2, Fez1, Pcp4, Arf1, Mif, Ranbp1, Map1b, Mapt
GO:00074099	GO	N-stage6	BP	axonogenesis	15/300	0.001553284264581	0.0248040081000279	Tubb2b, Rpl24, Hsp90ab1, Stmn1, Rpl4, Actb, Tubb3, Rab3a, Uchl1, Eif4g2, Kif5c, Gap43, Map1b, Bhlhe22, Mapt
GO:004566611	GO	N-stage6	BP	positive regulation of neuron differentiation	14/300	0.00339280637487166	0.0480642363251702	Eef1a1, Tubb2b, Rpl4, Stmn2, Dpysl3, Eif4g2, Fez1, Neurod1, Pcp4, Arf1, Mif, Ranbp1, Map1b, Mapt
GO:00426254	GO	N-stage6	MF	ATPase-coupled ion transmembrane transporter activity	5/291	0.000693307537596031	0.00543979760267655	Atp6v1g1, Atp5e, Atp5l, Atp6v1f, Atp6v0d1
GO:00156624	GO	N-stage6	MF	ion transmembrane transporter activity, phosphorylative mechanism	4/291	0.00139240475604056	0.0102687954598256	Atp6v1g1, Atp5e, Atp5l, Atp6v0d1
GO:004320912	GO	N-stage6	CC	myelin sheath	27/301	4.55052847364967e-19	1.77925663319702e-17	Eef1a1, Rps27a, Tuba1a, Ubb, Hspa8, Prdx2, Actb, Tagln3, Pebp1, Actg1, Calm1, Uchl1, Calm2, Cox6a1, Atp5h, Cct5, Cox5a, Slc25a4, Atp5c1, Gnb2, Calm3, Cox5b, Mif, Cdc42, Gnb1, Cct2, Mdh2
GO:003227910	GO	N-stage6	CC	asymmetric synapse	28/301	6.40199481002102e-13	1.31746314248327e-11	Rpl23, Rps14, Rpl30, Rplp0, Rpl7, Rpl18a, Rpl6, Rps3, Rpl5, Rps18, Rpl38, Rps19, Rps13, Rpl8, Rpl10a, Rps25, Rpl4, Rpl12, Hspa8, Fabp5, Actb, Rpl14, Cnih2, Eif4g2, Arf1, Gap43, Map1b, Mapt
GO:009898411	GO	N-stage6	CC	neuron to neuron synapse	28/301	3.2104728869377e-12	6.27647449396321e-11	Rpl23, Rps14, Rpl30, Rplp0, Rpl7, Rpl18a, Rpl6, Rps3, Rpl5, Rps18, Rpl38, Rps19, Rps13, Rpl8, Rpl10a, Rps25, Rpl4, Rpl12, Hspa8, Fabp5, Actb, Rpl14, Cnih2, Eif4g2, Arf1, Gap43, Map1b, Mapt
GO:015003410	GO	N-stage6	CC	distal axon	22/301	6.90476284068573e-09	9.99911952114118e-08	Rpl26, Hsp90ab1, Hspa8, Actb, Tubb3, Calb2, Pebp1, Actg1, Stmn2, Rab3a, Calm1, Arpc3, Calm2, Dpysl3, Kif5c, Fez1, Calm3, Ywhae, Cplx2, Map1b, Mapt, Atp6v0d1
GO:003042610	GO	N-stage6	CC	growth cone	13/301	3.63395719614299e-06	3.38304110402835e-05	Hsp90ab1, Tubb3, Stmn2, Calm1, Arpc3, Calm2, Dpysl3, Kif5c, Fez1, Calm3, Ywhae, Map1b, Mapt
GO:003042710	GO	N-stage6	CC	site of polarized growth	13/301	5.21070126223472e-06	4.70858614325086e-05	Hsp90ab1, Tubb3, Stmn2, Calm1, Arpc3, Calm2, Dpysl3, Kif5c, Fez1, Calm3, Ywhae, Map1b, Mapt
GO:00443064	GO	N-stage6	CC	neuron projection terminus	10/301	0.000481178409142144	0.0028944731996089	Rpl26, Hspa8, Actb, Calb2, Pebp1, Actg1, Rab3a, Uchl1, Cplx2, Atp6v0d1
GO:00436793	GO	N-stage6	CC	axon terminus	9/301	0.000924296398391474	0.00509013932071924	Rpl26, Hspa8, Actb, Calb2, Pebp1, Actg1, Rab3a, Cplx2, Atp6v0d1
mmu0472815	KEGG	N-stage6	---	Dopaminergic synapse	9/212	0.00481681672652108	0.0462673332088781	Calm1, Calm2, Kif5c, Gnas, Gnb2, Calm3, Ppp2r2b, Gng2, Gnb1
mmu0472715	KEGG	N-stage6	---	GABAergic synapse	5/212	0.0604443951666061	0.330765162439483	Gabarap, Gnb2, Gabarapl2, Gng2, Gnb1
mmu0472413	KEGG	N-stage6	---	Glutamatergic synapse	4/212	0.281481034012592	0.840178237886069	Gnas, Gnb2, Gng2, Gnb1
mmu0472613	KEGG	N-stage6	---	Serotonergic synapse	4/212	0.378691524236001	0.94433202879104	Gnas, Gnb2, Gng2, Gnb1
mmu0472515	KEGG	N-stage6	---	Cholinergic synapse	3/212	0.500047197694123	0.993313307737647	Gnb2, Gng2, Gnb1
mmu0461314	KEGG	N-stage6	---	Neutrophil extracellular trap formation	5/212	0.540587552063057	0.993313307737647	H3f3a, Actb, H3f3b, Actg1, Slc25a4
mmu0436014	KEGG	N-stage6	---	Axon guidance	2/212	0.932427959964811	0.993313307737647	Myl12b, Cdc42
mmu0493514	KEGG	N-stage6	---	Growth hormone synthesis, secretion and action	1/212	0.939730380300363	0.993313307737647	Gnas
GO:000740910	GO	N-stage7	BP	axonogenesis	56/567	1.98507695116384e-22	8.62515935280689e-19	Reln, Cxcl12, Lhx1, Barhl2, Cck, Adcy1, Plxnd1, Nptx1, Scn1b, Ache, Unc5b, Nrg1, Robo2, Cntn5, Ablim1, Ust, Slitrk5, Olfm1, App, Gap43, Ank3, Map1a, Map1b, Cdh4, Flrt3, Grin1, Ndn, Uchl1, Nrn1, Bcl11a, Epha3, L1cam, Rtn4r, Cacna1a, Sema6a, Islr2, Nfasc, Tbr1, Stxbp1, Hsp90ab1, Nptn, Ephb6, Cntn2, Dixdc1, Evl, Rufy3, Kif5a, Dscaml1, Usp9x, Actr3, Cdk5r1, Klf7, Mycbp2, Raph1, Rtn4, Bsg
GO:00508089	GO	N-stage7	BP	synapse organization	50/567	3.92089690381966e-18	8.51814852354821e-15	Reln, Cacna2d2, Lingo2, Clstn2, Plxnd1, Nptx1, Ache, Iqsec3, Utrn, Dnm3, Nrg1, Baiap2, Cntn5, Slitrk5, Ndrg1, Rims3, App, Gap43, Clstn1, Sncb, Ank3, Arhgap44, Cnksr2, Nptxr, Flrt3, Grin1, Igsf9, Epha3, L1cam, Cacng2, Cacna1a, Sez6l2, Nfasc, Dab2ip, Mdga2, Ptprf, Nptn, Pgrmc1, Cntn2, Srcin1, Wasf1, Myo5a, Ube3a, Gabrb3, Rock2, Dctn1, Magi2, Actr3, Cdk5r1, Kif1a
GO:001635810	GO	N-stage7	BP	dendrite development	36/567	5.62594326987215e-15	8.14824116919816e-12	Reln, Fmn1, Cit, Ache, Fat3, Dnm3, Nrg1, Baiap2, Slitrk5, App, Arhgap44, Map1a, Map1b, Mef2a, Grin1, Asap1, Bcl11a, Igsf9, Ywhah, Mapk8, Cacna1a, Mapk8ip2, Pacsin1, Dab2ip, Ptprf, Btbd3, Srcin1, Hprt, Ube3a, Bbs4, Rock2, Elavl4, Actr3, Cdk5r1, Klf7, Kif1a
GO:00990034	GO	N-stage7	BP	vesicle-mediated transport in synapse	33/567	8.6451018719116e-15	9.39074190836397e-12	Syt4, Dnm1, Syt1, Adcy1, Caly, Dnm3, Slc17a6, Rims3, Clstn1, Sncb, Bin1, Erc2, Snap25, Sh3gl2, Syt7, Prkar1b, Nrn1, Sv2a, Cacna1a, Pacsin1, Pls3, Napb, Stxbp1, Ap1s2, Syn2, Prkcb, Syp, Cadps, Magi2, Snap47, Vamp2, Cdk5r1, Ppp3cb
GO:19901387	GO	N-stage7	BP	neuron projection extension	27/567	4.30445424805945e-13	2.67183624397405e-10	Cxcl12, Syt4, Barhl2, Syt1, Nrg1, Olfm1, Map1b, Cdh4, Sh3gl2, Flrt3, Ndn, Nrn1, Bcl11a, Impact, L1cam, Rtn4r, Sema6a, Islr2, Hsp90ab1, Cyfip2, Wasf1, Rufy3, Usp9x, Actr3, Cdk5r1, Raph1, Rtn4
GO:00080384	GO	N-stage7	BP	neuron recognition	15/567	5.22211039154323e-13	2.83625870640692e-10	Cntnap2, Robo2, Cntn5, Tnfrsf21, App, Gap43, Ndn, Epha3, L1cam, Nptn, Cntn2, Dscaml1, Cdk5r1, Rtn4, Bsg
GO:00074119	GO	N-stage7	BP	axon guidance	30/567	7.1444001760593e-13	3.44490321201387e-10	Reln, Cxcl12, Lhx1, Plxnd1, Scn1b, Unc5b, Robo2, Cntn5, Ablim1, App, Gap43, Ank3, Cdh4, Flrt3, Epha3, L1cam, Rtn4r, Sema6a, Nfasc, Tbr1, Nptn, Ephb6, Cntn2, Evl, Kif5a, Dscaml1, Cdk5r1, Klf7, Mycbp2, Bsg
GO:00974859	GO	N-stage7	BP	neuron projection guidance	30/567	7.92843086769591e-13	3.44490321201387e-10	Reln, Cxcl12, Lhx1, Plxnd1, Scn1b, Unc5b, Robo2, Cntn5, Ablim1, App, Gap43, Ank3, Cdh4, Flrt3, Epha3, L1cam, Rtn4r, Sema6a, Nfasc, Tbr1, Nptn, Ephb6, Cntn2, Evl, Kif5a, Dscaml1, Cdk5r1, Klf7, Mycbp2, Bsg
GO:00485889	GO	N-stage7	BP	developmental cell growth	30/567	3.55401585866472e-12	1.18786145429986e-09	Cxcl12, Rgs4, Syt4, Barhl2, Syt1, Nrg1, Olfm1, App, Map1b, Cdh4, Sh3gl2, Flrt3, Ndn, Nrn1, Bcl11a, Impact, L1cam, Rtn4r, Sema6a, Islr2, Hsp90ab1, Cyfip2, Wasf1, Rufy3, Akap6, Usp9x, Actr3, Cdk5r1, Raph1, Rtn4
GO:00605609	GO	N-stage7	BP	developmental growth involved in morphogenesis	30/567	7.56751503101215e-12	2.34863234355341e-09	Cxcl12, Lhx1, Syt4, Fmn1, Barhl2, Syt1, Nrg1, Olfm1, App, Map1b, Cdh4, Sh3gl2, Flrt3, Ndn, Nrn1, Bcl11a, Impact, L1cam, Rtn4r, Sema6a, Islr2, Hsp90ab1, Cyfip2, Wasf1, Rufy3, Usp9x, Actr3, Cdk5r1, Raph1, Rtn4
GO:004566612	GO	N-stage7	BP	positive regulation of neuron differentiation	39/567	3.32682041303124e-11	9.63668979641383e-09	Ndnf, Reln, Cxcl12, Syt4, Gdf5, Rit2, Syt1, Plxnd1, Scn1b, Ache, Nrg1, Baiap2, Robo2, App, Map1b, Bend6, Cdh4, Ndrg4, Bcl11a, Impact, Pcp4, Epha3, Stmn2, L1cam, Pacsin1, Islr2, Ahi1, Dab2ip, Nap1l2, Ptprf, Timp2, Dixdc1, Rufy3, Elavl4, Magi2, Actr3, Ncoa1, Negr1, Rtn4
GO:00507709	GO	N-stage7	BP	regulation of axonogenesis	25/567	5.31234990470045e-11	1.35777413740726e-08	Cxcl12, Barhl2, Plxnd1, Ache, Nrg1, Robo2, Ust, Olfm1, Map1b, Cdh4, Grin1, Bcl11a, L1cam, Rtn4r, Cacna1a, Sema6a, Islr2, Tbr1, Cntn2, Dixdc1, Rufy3, Actr3, Cdk5r1, Mycbp2, Rtn4
GO:00508038	GO	N-stage7	BP	regulation of synapse structure or activity	29/567	1.29374504779393e-10	3.1229567959248e-08	Reln, Lingo2, Clstn2, Dnm1, Nptx1, Dnm3, Baiap2, Slc17a6, Slitrk5, Rims3, App, Gap43, Clstn1, Arhgap44, Nptxr, Flrt3, Grin1, Igsf9, Dab2ip, Mdga2, Ptprf, Pgrmc1, Srcin1, Ube3a, Dctn1, Magi2, Actr3, Cdk5r1, Kif1a
GO:00354184	GO	N-stage7	BP	protein localization to synapse	17/567	4.03391424232628e-10	8.34636065852746e-08	Reln, Nptx1, Baiap2, Clstn1, Arhgap44, Map1a, Nptxr, Snap25, Grin1, Cacng2, Klc1, Nptn, Anks1b, Kif5a, Magi2, Snap47, Vamp2
GO:005196114	GO	N-stage7	BP	negative regulation of nervous system development	32/567	4.60975096339958e-10	9.10425815271418e-08	Trp73, Syt4, Rit2, Casz1, Cit, Fat3, Dnm3, Nrg1, Tnfrsf21, Olfm1, App, Bex1, Asap1, Bcl11a, Ywhah, Epha3, Stmn2, Ttc3, Itm2c, Rtn4r, Sema6a, Cntn2, Cend1, Dixdc1, Ube3a, Rufy3, Prkacb, Actr3, Cdk5r1, Inpp5f, Ptprg, Rtn4
GO:001097612	GO	N-stage7	BP	positive regulation of neuron projection development	32/567	7.42431394309688e-10	1.40254974272852e-07	Ndnf, Reln, Cxcl12, Syt4, Rit2, Syt1, Plxnd1, Scn1b, Ache, Nrg1, Baiap2, Robo2, Map1b, Cdh4, Ndrg4, Bcl11a, Pcp4, Epha3, Stmn2, L1cam, Pacsin1, Islr2, Ahi1, Dab2ip, Ptprf, Dixdc1, Rufy3, Elavl4, Magi2, Actr3, Negr1, Rtn4
GO:00508078	GO	N-stage7	BP	regulation of synapse organization	27/567	1.07752775533374e-09	1.95077420705213e-07	Reln, Lingo2, Clstn2, Nptx1, Dnm3, Baiap2, Slitrk5, Rims3, App, Gap43, Clstn1, Arhgap44, Nptxr, Flrt3, Grin1, Igsf9, Dab2ip, Mdga2, Ptprf, Pgrmc1, Srcin1, Ube3a, Dctn1, Magi2, Actr3, Cdk5r1, Kif1a
GO:004566513	GO	N-stage7	BP	negative regulation of neuron differentiation	26/567	1.1711568907767e-09	2.03547067616991e-07	Trp73, Rit2, Casz1, Cit, Fat3, Dnm3, App, Bex1, Asap1, Bcl11a, Ywhah, Epha3, Stmn2, Ttc3, Itm2c, Rtn4r, Sema6a, Cntn2, Dixdc1, Ube3a, Rufy3, Actr3, Cdk5r1, Inpp5f, Ptprg, Rtn4
GO:00074166	GO	N-stage7	BP	synapse assembly	22/567	1.72637972624478e-09	2.67897139661913e-07	Reln, Lingo2, Clstn2, Plxnd1, Nptx1, Ache, Dnm3, Nrg1, Cntn5, Slitrk5, App, Gap43, Clstn1, Nptxr, Flrt3, Grin1, Cacna1a, Mdga2, Nptn, Gabrb3, Magi2, Actr3
GO:00486756	GO	N-stage7	BP	axon extension	18/567	7.26788731757159e-09	9.61205891066682e-07	Cxcl12, Barhl2, Nrg1, Olfm1, Map1b, Cdh4, Ndn, L1cam, Rtn4r, Sema6a, Islr2, Hsp90ab1, Rufy3, Usp9x, Actr3, Cdk5r1, Raph1, Rtn4
GO:001072114	GO	N-stage7	BP	negative regulation of cell development	31/567	7.52489816434977e-09	9.61205891066682e-07	Trp73, Rgs4, Syt4, Rit2, Casz1, Cit, Fat3, Dnm3, Nrg1, Olfm1, App, Nppc, Bex1, Asap1, Bcl11a, Ywhah, Epha3, Stmn2, Ttc3, Itm2c, Rtn4r, Sema6a, Cntn2, Dixdc1, Ube3a, Rufy3, Actr3, Cdk5r1, Inpp5f, Ptprg, Rtn4
GO:00017647	GO	N-stage7	BP	neuron migration	21/567	7.74274020421954e-09	9.61205891066682e-07	Ndnf, Reln, Cxcl12, Lhx1, Barhl2, Cck, Fat3, Nrg1, Gas6, Olfm1, Nr2f2, Ndn, Mapk8, Sema6a, Dab2ip, Cntn2, Tubb2a, Bbs4, Usp9x, Zmiz1, Cdk5r1
GO:00996433	GO	N-stage7	BP	signal release from synapse	21/567	7.74274020421954e-09	9.61205891066682e-07	Syt4, Syt1, Adcy1, Rims3, Erc2, Snap25, Syt7, Nrn1, Cacna1b, Sv2a, Cacna1a, Xbp1, Napb, Stxbp1, Ica1, Syn2, Prkcb, Syp, Cadps, Snap47, Vamp2
GO:003090012	GO	N-stage7	BP	forebrain development	31/567	1.07906618315036e-08	1.27400477671381e-06	Reln, Cxcl12, Lhx1, Trp73, Lhx5, Wnt4, Nrg1, Cntnap2, Robo2, Chd5, Slitrk5, App, Nr2f2, Twsg1, Grin1, Aplp2, Rtn4r, Dab2ip, Tbr1, Btbd3, Cntn2, Hprt, Dixdc1, Bbs4, Ncor2, Usp9x, Zmiz1, Ubb, Cdk5r1, Rtn4, Kif1a
GO:007099711	GO	N-stage7	BP	neuron death	32/567	1.13879734975527e-08	1.30212486439122e-06	Ndnf, Trp73, Gdf5, Trpm2, Cit, Kcnma1, Ache, Unc5b, Tnfrsf21, Diablo, App, Sncb, Cd200, Scn2a, Grin1, Pcp4, Angpt1, Mapk8, Cacna1a, Stxbp1, Nenf, Hsp90ab1, Ptprf, Pink1, Gpi1, Gabrb3, Ncoa7, Oxr1, Gclm, Ubb, Cdk5r1, Ralbp1
GO:00507739	GO	N-stage7	BP	regulation of dendrite development	21/567	1.6208148475675e-08	1.7606101281702e-06	Reln, Cit, Ache, Fat3, Dnm3, Nrg1, Baiap2, Arhgap44, Grin1, Asap1, Bcl11a, Ywhah, Pacsin1, Dab2ip, Ptprf, Srcin1, Ube3a, Elavl4, Actr3, Cdk5r1, Kif1a
GO:00971204	GO	N-stage7	BP	receptor localization to synapse	13/567	2.04807764085218e-08	2.07460021344582e-06	Reln, Nptx1, Clstn1, Arhgap44, Nptxr, Snap25, Cacng2, Nptn, Anks1b, Kif5a, Magi2, Snap47, Vamp2
GO:005140214	GO	N-stage7	BP	neuron apoptotic process	26/567	2.2147101313498e-08	2.18702625470793e-06	Ndnf, Trp73, Gdf5, Cit, Kcnma1, Unc5b, Tnfrsf21, Diablo, App, Sncb, Scn2a, Grin1, Pcp4, Angpt1, Mapk8, Cacna1a, Stxbp1, Hsp90ab1, Ptprf, Pink1, Gpi1, Gabrb3, Oxr1, Gclm, Cdk5r1, Ralbp1
GO:00109779	GO	N-stage7	BP	negative regulation of neuron projection development	19/567	6.36740751744238e-08	5.45691245311357e-06	Rit2, Cit, Fat3, Dnm3, Asap1, Bcl11a, Ywhah, Epha3, Stmn2, Itm2c, Rtn4r, Sema6a, Ube3a, Rufy3, Actr3, Cdk5r1, Inpp5f, Ptprg, Rtn4
GO:00486389	GO	N-stage7	BP	regulation of developmental growth	30/567	9.39573123609412e-08	7.42262767651435e-06	Cxcl12, Trp73, Rgs4, Syt4, Cacna2d2, Barhl2, Gdf5, Syt1, Nrg1, Olfm1, App, Nppc, Map1b, Cdh4, Bcl11a, Kcnk2, L1cam, Gnas, Rtn4r, Sgip1, Sema6a, Islr2, Cited2, Bbs4, Rufy3, Akap6, Actr3, Cdk5r1, Vgll4, Rtn4
GO:01060274	GO	N-stage7	BP	neuron projection organization	14/567	2.90949326379533e-07	2.07241774281815e-05	Reln, Dnm3, Baiap2, Atp1a3, App, Arhgap44, Map1a, Grin1, Srcin1, Ube3a, Dctn1, Actr3, Cdk5r1, Kif1a
GO:00347656	GO	N-stage7	BP	regulation of ion transmembrane transport	32/567	4.6417469995876e-07	3.0558167747285e-05	Reln, Rgs4, Cacna2d2, Kcnc2, Scn2b, Nalcn, Scn1b, Kcnma1, Cacna2d1, Kcnh7, Kcnb2, Kcnq5, App, Cacna2d3, Ank3, Bin1, Scn2a, Kcna6, Scn3a, Ywhah, Cacna1b, Cacng2, Cacna1a, Mapk8ip2, Pink1, Scn3b, Myo5a, Akap6, Trpc1, Arl6ip1, Cbarp, Vamp2
GO:00613876	GO	N-stage7	BP	regulation of extent of cell growth	15/567	5.36430934831873e-07	3.42763589977131e-05	Cxcl12, Barhl2, Nrg1, Olfm1, Map1b, Cdh4, Bcl11a, L1cam, Rtn4r, Sema6a, Islr2, Rufy3, Actr3, Cdk5r1, Rtn4
GO:00305165	GO	N-stage7	BP	regulation of axon extension	14/567	6.46036986484784e-07	3.86865080990574e-05	Cxcl12, Barhl2, Nrg1, Olfm1, Map1b, Cdh4, L1cam, Rtn4r, Sema6a, Islr2, Rufy3, Actr3, Cdk5r1, Rtn4
GO:190121410	GO	N-stage7	BP	regulation of neuron death	27/567	6.58884589331876e-07	3.86872100087433e-05	Ndnf, Trp73, Gdf5, Trpm2, Kcnma1, Unc5b, App, Sncb, Cd200, Grin1, Pcp4, Angpt1, Mapk8, Cacna1a, Stxbp1, Nenf, Hsp90ab1, Ptprf, Pink1, Gpi1, Gabrb3, Ncoa7, Oxr1, Gclm, Ubb, Cdk5r1, Ralbp1
GO:004352314	GO	N-stage7	BP	regulation of neuron apoptotic process	22/567	8.60333604345793e-07	4.73183482390186e-05	Ndnf, Trp73, Gdf5, Kcnma1, Unc5b, App, Sncb, Grin1, Pcp4, Angpt1, Mapk8, Cacna1a, Stxbp1, Hsp90ab1, Ptprf, Pink1, Gpi1, Gabrb3, Oxr1, Gclm, Cdk5r1, Ralbp1
GO:002153710	GO	N-stage7	BP	telencephalon development	21/567	1.05902830459814e-06	5.54394937768545e-05	Reln, Cxcl12, Lhx1, Trp73, Lhx5, Nrg1, Robo2, Slitrk5, Grin1, Rtn4r, Dab2ip, Btbd3, Cntn2, Hprt, Dixdc1, Bbs4, Ncor2, Usp9x, Zmiz1, Cdk5r1, Rtn4
GO:00507724	GO	N-stage7	BP	positive regulation of axonogenesis	13/567	1.30703056866784e-06	6.6812327304256e-05	Cxcl12, Plxnd1, Ache, Nrg1, Robo2, Map1b, Cdh4, Bcl11a, L1cam, Islr2, Dixdc1, Rufy3, Rtn4
GO:01060304	GO	N-stage7	BP	neuron projection fasciculation	7/567	1.58671428312284e-06	7.74637478670645e-05	Tnfrsf21, Ndn, Epha3, L1cam, Cntn2, Cdk5r1, Rtn4
GO:0099612	GO	N-stage7	BP	protein localization to axon	5/567	3.41108585378528e-06	0.000156012295102074	Epb41l3, Cntnap2, Ank3, Nfasc, Cntn2
GO:19012157	GO	N-stage7	BP	negative regulation of neuron death	20/567	3.78367440771487e-06	0.000169485209294032	Ndnf, Trp73, Gdf5, Unc5b, App, Sncb, Cd200, Grin1, Pcp4, Angpt1, Cacna1a, Stxbp1, Nenf, Hsp90ab1, Pink1, Gpi1, Gabrb3, Ncoa7, Oxr1, Gclm
GO:00718053	GO	N-stage7	BP	potassium ion transmembrane transport	17/567	8.56643367032569e-06	0.000335325714392479	Rgs4, Kcnk9, Kcnc2, Nalcn, Slc24a3, Slc24a2, Kcnma1, Kcnh7, Kcnb2, Kcnq5, Atp1a3, Ank3, Bin1, Kcna6, Kcnk2, Akap6, Vamp2
GO:004352410	GO	N-stage7	BP	negative regulation of neuron apoptotic process	16/567	1.02666940029013e-05	0.000391305135461456	Ndnf, Trp73, Gdf5, Unc5b, Sncb, Grin1, Pcp4, Angpt1, Cacna1a, Stxbp1, Hsp90ab1, Pink1, Gpi1, Gabrb3, Oxr1, Gclm
GO:00015586	GO	N-stage7	BP	regulation of cell growth	27/567	1.09036226398681e-05	0.000411967307567189	Cxcl12, Rgs4, Syt4, Barhl2, Syt1, Epb41l3, Nrg1, Olfm1, Clstn1, Map1b, Cdh4, Bcl11a, L1cam, Rtn4r, Sema6a, Xbp1, Islr2, Dab2ip, Cryab, Rufy3, Cdkn2d, Akap6, Actr3, Cdk5r1, Tro, Vgll4, Rtn4
GO:00068164	GO	N-stage7	BP	calcium ion transport	26/567	1.47086432181691e-05	0.000541602159177499	Cxcl12, Rgs4, Cacna2d2, Trpm2, Nalcn, Slc24a3, Slc24a2, Cacna2d1, Fam155a, Gas6, Cacna2d3, Ramp1, Bin1, Grin1, Homer2, Cacna1b, Cacng2, Cacna1a, Jph4, Atp2b1, Myo5a, Prkcb, Akap6, Trpc1, Cbarp, Vdac1
GO:00609984	GO	N-stage7	BP	regulation of dendritic spine development	11/567	2.16526190703196e-05	0.000771152703774907	Reln, Dnm3, Nrg1, Baiap2, Arhgap44, Asap1, Srcin1, Ube3a, Actr3, Cdk5r1, Kif1a
GO:20001713	GO	N-stage7	BP	negative regulation of dendrite development	7/567	2.18522099811741e-05	0.000771933759091068	Cit, Fat3, Dnm3, Asap1, Bcl11a, Ywhah, Ube3a
GO:00708384	GO	N-stage7	BP	divalent metal ion transport	27/567	3.36849463589074e-05	0.00113458210798025	Cxcl12, Rgs4, Cacna2d2, Trpm2, Nalcn, Slc24a3, Slc24a2, Tmem163, Cacna2d1, Fam155a, Gas6, Cacna2d3, Ramp1, Bin1, Grin1, Homer2, Cacna1b, Cacng2, Cacna1a, Jph4, Atp2b1, Myo5a, Prkcb, Akap6, Trpc1, Cbarp, Vdac1
GO:0060612	GO	N-stage7	BP	adipose tissue development	8/567	3.40258594123154e-05	0.00113724891651162	Lmna, Lncpint, Xbp1, Selenom, Ap1s2, Bbs4, Ubb, Klf7
GO:00519636	GO	N-stage7	BP	regulation of synapse assembly	12/567	5.09167643564868e-05	0.00153634264672872	Lingo2, Clstn2, Nptx1, Slitrk5, App, Gap43, Clstn1, Nptxr, Flrt3, Grin1, Mdga2, Actr3
GO:00068145	GO	N-stage7	BP	sodium ion transport	17/567	6.42407985340815e-05	0.0018438212888718	Scn2b, Trpm2, Nalcn, Slc24a3, Scn1b, Slc24a2, Slc17a6, Atp1a3, Ank3, Scn2a, Scn3a, Ywhah, Nkain3, Gnas, Slc38a2, Scn3b, Slc6a6
GO:1990535	GO	N-stage7	BP	neuron projection maintenance	4/567	6.45413799680713e-05	0.0018438212888718	Atp1a3, App, Map1a, Dctn1
GO:00705884	GO	N-stage7	BP	calcium ion transmembrane transport	19/567	6.75465497975588e-05	0.00188381748234916	Cacna2d2, Trpm2, Nalcn, Slc24a3, Slc24a2, Cacna2d1, Fam155a, Gas6, Cacna2d3, Bin1, Grin1, Cacna1b, Cacna1a, Atp2b1, Myo5a, Akap6, Trpc1, Cbarp, Vdac1
GO:00432706	GO	N-stage7	BP	positive regulation of ion transport	21/567	7.71298447336507e-05	0.0020945573460482	Reln, Cxcl12, Syt4, Kcnc2, Syt1, Cck, Scn1b, Cacna2d1, Ank3, Grin1, Pcp4, Gnas, Cacng2, Stxbp1, Atp2b1, Pink1, Scn3b, Akap6, Trpc1, Arl6ip1, Rtn4
GO:00486405	GO	N-stage7	BP	negative regulation of developmental growth	12/567	8.70170008166838e-05	0.00229144768817267	Trp73, Rgs4, Bcl11a, Kcnk2, Gnas, Rtn4r, Sema6a, Cited2, Actr3, Cdk5r1, Vgll4, Rtn4
GO:00068134	GO	N-stage7	BP	potassium ion transport	17/567	8.77643099253175e-05	0.00229720437726208	Rgs4, Kcnk9, Kcnc2, Nalcn, Slc24a3, Slc24a2, Kcnma1, Kcnh7, Kcnb2, Kcnq5, Atp1a3, Ank3, Bin1, Kcna6, Kcnk2, Akap6, Vamp2
[truncated: 103 more rows]
