# Supplementary material for: Traumatic brain injury promotes neurogenesis at the cost of astrogliogenesis in the adult hippocampus of male mice
Source: Nat Commun. 2024 Jun 18;15:5222. doi: 10.1038/s41467-024-49299-6 (PMC11189490; doi:10.1038/s41467-024-49299-6)
Supplement: Supplementary file 9 — Supplementary data 6 [file 41467_2024_49299_MOESM9_ESM.xlsx]

## Sheet: Supplementary data 6
Standard deviation of transition probabilities from cell populations listed in the columns to cell populations listed in the rows (grouped by treatment condition) as predicted by RNA velocity analysis.
Condition	Cluster to.from	NSC-stage1	NSC-stage2	RG-like	N-stage1	N-stage2	N-stage3	N-stage4	N-stage5	N-stage6	A-stage1	A-stage2	A-stage3	A-stage4
Control	NSC-stage1	0.045179	0.025228	0.0570054	0	0	0	0	0	0	0	0	0	0
Control	NSC-stage2	0.046019	0.0383951	0.0551482	0.0160184	0	0	0	0	0	0	0	0	0
Control	RG-like	0.0244205	0.0826	0.107432	0.0915256	0	0	0	0	0	0.0015541	0	0	0
Control	N-stage1	0	0.11736	0.170738	0.175531	0.0422893	0	0	0	0	0	0	0	0
Control	N-stage2	0	0	0	0.277135	0.090478	0.0734012	0	0	0	0	0	0	0
Control	N-stage3	0	0	0	0	0.131453	0.0901386	0.0534582	0	0	0	0	0	0
Control	N-stage4	0	0	0	0	0	0.161183	0.0700111	0.22417	0.093427	0	0	0	0
Control	N-stage5	0	0	0	0	0	0	0.122138	0.267875	0.149404	0	0	0	0
Control	N-stage6	0	0	0	0	0	0	0	0.0445307	0.106367	0	0	0	0
Control	A-stage1	0	0	0.290668	0	0	0	0	0	0	0.0358204	0.0238629	0	0
Control	A-stage2	0	0	0	0	0	0	0	0	0	0.0353469	0.141413	0.0872236	0.0993643
Control	A-stage3	0	0	0	0	0	0	0	0	0	0	0.130822	0.0631179	0.0644428
Control	A-stage4	0	0	0	0	0	0	0	0	0	0	0.0417628	0.0263311	0.0355622
TBI	NSC-stage1	0.0280716	0.0159309	0.0471799	0	0	0	0	0	0	0	0	0	0
TBI	NSC-stage2	0.0479368	0.0381974	0.0691573	0.0181875	0	0	0	0	0	0	0	0	0
TBI	RG-like	0.0428065	0.0698635	0.0990064	0.0658903	0	0	0	0	0	0.004446	0	0	0
TBI	N-stage1	0	0.0952534	0.178885	0.165641	0.0353353	0	0	0	0	0	0	0	0
TBI	N-stage2	0	0	0	0.246506	0.123674	0.0769579	0	0	0	0	0	0	0
TBI	N-stage3	0	0	0	0	0.157199	0.0399172	0.0574634	0	0	0	0	0	0
TBI	N-stage4	0	0	0	0	0	0.114464	0.0668514	0.17143	0.158699	0	0	0	0
TBI	N-stage5	0	0	0	0	0	0	0.123932	0.186944	0.195409	0	0	0	0
TBI	N-stage6	0	0	0	0	0	0	0	0.0175605	0.0453056	0	0	0	0
TBI	A-stage1	0	0	0.224768	0	0	0	0	0	0	0.0474467	0.00898404	0	0
TBI	A-stage2	0	0	0	0	0	0	0	0	0	0.0501564	0.266815	0.127388	0.131581
TBI	A-stage3	0	0	0	0	0	0	0	0	0	0	0.249774	0.108558	0.103006
TBI	A-stage4	0	0	0	0	0	0	0	0	0	0	0.0336001	0.0203628	0.0307117
