# Supplementary material for: Traumatic brain injury promotes neurogenesis at the cost of astrogliogenesis in the adult hippocampus of male mice
Source: Nat Commun. 2024 Jun 18;15:5222. doi: 10.1038/s41467-024-49299-6 (PMC11189490; doi:10.1038/s41467-024-49299-6)
Supplement: Supplementary file 10 — Supplementary data 7 [file 41467_2024_49299_MOESM10_ESM.xlsx]

## Sheet: Supplementary data 7
Clusters included	Gene symbol	P-value (MAST test)	Ln fold change of the average expression in TBI vs Control	Percentage of the cells in the given cluster expressing this marker	Percentage of remaining cells expressing this marker	Adjusted p-value (Bonferroni correction)
NSC-stage2	Ppp1r14b	3.21256e-08	0.532192	1	1	0.000499906
NSC-stage2	Rps28	2.90645e-07	-0.505596	0.978	1	0.00452272
NSC-stage2	Cenpp	2.93142e-07	-0.391011	0.315	0.735	0.00456159
RG-like	Ppp1r14b	5.31952e-11	0.459257	0.995	0.976	8.2777e-07
RG-like	Med29	2.52489e-06	0.330704	0.537	0.252	0.0392899
RG-like	Rpl19	2.97857e-06	0.24104	1	1	0.0463495
N-stage1	Ppp1r14b	2.06034e-19	0.50512	1	1	3.2061e-15
N-stage1	Rcc2	1.03138e-11	0.506464	0.821	0.482	1.60493e-07
N-stage1	Hsp90ab1	5.69166e-11	0.265329	1	1	8.85679e-07
N-stage1	Fth1	2.00037e-08	0.362886	0.996	1	0.000311277
N-stage1	Tpt1	3.42149e-08	0.221117	1	1	0.000532419
N-stage1	Cxcr4	7.98204e-08	-0.291666	0.166	0.432	0.00124209
N-stage1	Htatsf1	9.67707e-08	0.438947	0.672	0.403	0.00150585
N-stage1	Rps27	2.21178e-07	-0.274755	0.987	1	0.00344176
N-stage1	Rpl35	3.26376e-07	-0.299586	0.991	1	0.00507874
N-stage1	Sptan1	4.91744e-07	0.44909	0.689	0.46	0.00765203
N-stage1	Rpl13	5.42591e-07	0.203248	1	1	0.00844327
N-stage1	Chka	8.92009e-07	0.445436	0.498	0.252	0.0138806
N-stage1	Hnrnpu	1.33412e-06	0.374263	0.97	0.942	0.0207602
N-stage1	Fabp5	1.34434e-06	0.345313	0.996	1	0.0209192
N-stage1	Chchd2	1.6263e-06	0.306681	1	0.993	0.0253069
N-stage1	Tcerg1	2.10788e-06	0.391021	0.664	0.424	0.0328008
N-stage1	Srrm2	2.36215e-06	0.343045	0.966	0.885	0.0367574
N-stage2	Ppp1r14b	5.51833e-20	0.550949	1	0.987	8.58707e-16
N-stage2	Basp1	4.96575e-18	0.613906	0.997	0.98	7.72721e-14
N-stage2	Hsp90ab1	1.28048e-11	0.262032	1	1	1.99255e-07
N-stage2	Hsp90aa1	2.86864e-11	0.423086	1	0.993	4.4639e-07
N-stage2	AI480526	4.30751e-11	-0.407595	0.125	0.416	6.70292e-07
N-stage2	Rpl13	2.12398e-10	0.283839	1	1	3.30512e-06
N-stage2	Tmsb4x	1.06266e-09	0.286839	1	1	1.6536e-05
N-stage2	CT025619.1	1.21641e-08	-0.428778	0.682	0.832	0.000189285
N-stage2	Ankrd11	7.33553e-08	0.489126	0.803	0.638	0.00114148
N-stage2	Fabp5	4.55179e-07	0.306672	1	1	0.00708305
N-stage2	2001-09-01	6.12134e-07	-0.249488	0.073	0.262	0.00952542
N-stage2	C130071C03Rik	8.52572e-07	-0.40457	0.803	0.899	0.0132669
N-stage2	Rps27	2.81815e-06	-0.254428	0.993	1	0.0438532
N-stage2	Egr1	3.12418e-06	-0.665806	0.574	0.698	0.0486153
N-stage3	Basp1	1.35219e-18	0.51206	1	1	2.10414e-14
N-stage3	Ppp1r14b	8.8845e-18	0.616391	0.996	0.95	1.38252e-13
N-stage3	Hsp90ab1	2.06473e-17	0.343187	1	1	3.21293e-13
N-stage3	Fabp5	3.40229e-12	0.415025	1	1	5.29431e-08
N-stage3	Rps14	2.99472e-11	0.352678	1	1	4.66009e-07
N-stage3	Tpt1	4.18237e-10	0.274295	1	1	6.50818e-06
N-stage3	Rps9	2.67604e-09	0.281854	1	1	4.16419e-05
N-stage3	AI480526	4.17541e-09	-0.362726	0.111	0.383	6.49736e-05
N-stage3	Rpl13	5.18571e-09	0.300135	1	1	8.06948e-05
N-stage3	Ptma	5.43108e-09	0.270089	1	1	8.4513e-05
N-stage3	Hsp90aa1	6.94053e-09	0.367616	1	1	0.000108002
N-stage3	Ckb	4.40289e-08	0.438533	0.962	0.823	0.000685134
N-stage3	Rps24	4.56852e-08	0.263555	1	1	0.000710908
N-stage3	Mir124a.1hg	7.77219e-08	-0.395091	0.197	0.475	0.00120943
N-stage3	Rpl15	2.76988e-07	0.25023	1	1	0.00431022
N-stage3	Rpl19	3.28246e-07	0.258467	1	1	0.00510784
N-stage3	CT025619.1	4.07138e-07	-0.398589	0.632	0.709	0.00633547
N-stage3	Nfix	7.65326e-07	0.237696	1	1	0.0119092
N-stage3	Tmsb4x	1.08054e-06	0.28273	1	1	0.0168142
N-stage3	X2610037D02Rik	1.71808e-06	-0.278045	0.218	0.468	0.0267351
N-stage3	Fth1	1.92263e-06	0.326412	0.996	0.993	0.0299181
N-stage3	Calm1	2.00557e-06	0.323007	1	1	0.0312087
N-stage4	Basp1	3.81756e-19	0.532614	1	1	5.94051e-15
N-stage4	Ppp1r14b	4.13771e-16	0.70787	0.978	0.893	6.4387e-12
N-stage4	Ptma	9.22622e-13	0.30839	1	1	1.43569e-08
N-stage4	Tpt1	1.95203e-12	0.346796	1	1	3.03756e-08
N-stage4	Rpl13	4.01119e-10	0.358007	1	1	6.24181e-06
N-stage4	Rpl3	1.68479e-08	0.342066	1	1	0.000262169
N-stage4	Tmsb4x	2.4146e-08	0.367348	1	1	0.000375736
N-stage4	Dnajb9	1.13609e-07	-0.359272	0.378	0.696	0.00176786
N-stage4	Mir124a.1hg	1.26005e-07	-0.322308	0.139	0.411	0.00196077
N-stage4	Rps14	1.62459e-07	0.310422	1	1	0.00252803
N-stage4	Fth1	2.99563e-07	0.365251	1	0.982	0.0046615
N-stage4	Rpl26	4.97136e-07	0.316708	1	1	0.00773594
N-stage4	Rps9	6.30323e-07	0.278689	1	1	0.00980846
N-stage4	Hsp90ab1	6.74598e-07	0.239215	1	1	0.0104974
N-stage4	Atg14	7.64605e-07	-0.310048	0.148	0.411	0.011898
N-stage4	AI480526	1.73998e-06	-0.262175	0.078	0.295	0.0270759
N-stage4	Dynlt1c	1.93849e-06	-0.212165	0.017	0.17	0.0301649
N-stage4	2001-09-01	2.79339e-06	-0.251842	0.035	0.205	0.0434679
N-stage5	Rpl11	4.77391e-08	0.705394	1	1	0.000742869
N-stage5	Rpl15	2.48827e-07	0.714627	1	0.979	0.00387199
N-stage5	Rplp0	2.09009e-06	0.720403	1	0.979	0.0325239
A-stage1	Rps3	1.1197e-06	0.718714	1	0.986	0.0174236
A-stage2	Scp2	1.2268e-13	0.303871	0.837	0.458	1.90902e-09
A-stage2	Oxct1	1.91234e-13	0.301283	0.858	0.492	2.97579e-09
A-stage2	Ndufb4	1.99228e-13	0.260815	0.801	0.432	3.10018e-09
A-stage2	Rrp1	2.30853e-13	0.307444	0.837	0.462	3.5923e-09
A-stage2	Cdk5r1	2.38096e-13	0.316559	0.773	0.394	3.70501e-09
A-stage2	Tbcb	2.70549e-13	0.336466	0.801	0.415	4.21001e-09
A-stage2	Ndufs6	4.23663e-13	0.336369	0.787	0.403	6.59262e-09
A-stage2	Snrpc	5.41139e-13	0.371123	0.794	0.407	8.42067e-09
A-stage2	Cops9	5.99966e-13	0.328054	0.823	0.445	9.33607e-09
A-stage2	Ndufa8	6.69916e-13	0.276084	0.794	0.428	1.04246e-08
A-stage2	Arl3	1.0047e-12	0.248327	0.823	0.466	1.56342e-08
A-stage2	Mkrn1	1.06044e-12	0.25221	0.801	0.449	1.65015e-08
A-stage2	Ap2m1	1.71074e-12	0.296345	0.809	0.445	2.66208e-08
A-stage2	Tuba1b	2.1309e-12	0.256893	0.83	0.47	3.3159e-08
A-stage2	Fkbp1a	2.2807e-12	0.296974	0.837	0.475	3.549e-08
A-stage2	Rbm8a	2.30536e-12	0.313488	0.809	0.441	3.58737e-08
A-stage2	Srp9	2.36272e-12	0.249038	0.78	0.428	3.67662e-08
A-stage2	Arpc2	2.55011e-12	0.237627	0.851	0.508	3.96823e-08
A-stage2	Myl12b	2.70297e-12	0.286234	0.78	0.419	4.20609e-08
A-stage2	Ppp1cb	3.02024e-12	0.307418	0.837	0.479	4.6998e-08
A-stage2	Bcl7a	3.83358e-12	0.253922	0.823	0.47	5.96543e-08
A-stage2	Psma5	4.93326e-12	0.270503	0.787	0.436	7.67665e-08
A-stage2	Gm17750	4.9598e-12	0.281761	0.816	0.458	7.71795e-08
A-stage2	Cotl1	5.22457e-12	0.270416	0.865	0.521	8.12995e-08
A-stage2	Rheb	7.94986e-12	0.342243	0.83	0.47	1.23708e-07
A-stage2	Snx3	9.34294e-12	0.242193	0.809	0.466	1.45385e-07
A-stage2	Usp22	9.82628e-12	0.248667	0.83	0.487	1.52907e-07
A-stage2	Ccni	1.01891e-11	0.217463	0.872	0.547	1.58552e-07
A-stage2	Esd	1.75177e-11	0.285146	0.816	0.466	2.72593e-07
A-stage2	Eif3i	2.50873e-11	0.279279	0.794	0.449	3.90384e-07
A-stage2	Ndufs4	2.5167e-11	0.360273	0.83	0.479	3.91624e-07
A-stage2	Psmb2	2.56194e-11	0.245161	0.887	0.564	3.98663e-07
A-stage2	Btg2	3.45215e-11	0.20776	0.83	0.508	5.3719e-07
A-stage2	Vps37b	4.65732e-11	0.386022	0.837	0.496	7.24726e-07
A-stage2	Psma6	5.68169e-11	0.220466	0.872	0.559	8.84127e-07
A-stage2	Pdia3	5.81954e-11	0.300482	0.901	0.585	9.05578e-07
A-stage2	Sars	7.79269e-11	0.200564	0.801	0.483	1.21262e-06
A-stage2	Ppdpf	8.53068e-11	0.218177	0.908	0.606	1.32746e-06
A-stage2	Rnf187	1.04752e-10	0.221498	0.887	0.581	1.63004e-06
A-stage2	Mllt11	1.16609e-10	0.326668	0.773	0.424	1.81455e-06
A-stage2	Tmed2	1.33265e-10	0.25842	0.787	0.458	2.07373e-06
A-stage2	Ube2l3	1.3584e-10	0.232222	0.78	0.458	2.1138e-06
A-stage2	Prkar1a	1.37721e-10	0.237379	0.95	0.678	2.14307e-06
A-stage2	Cacybp	1.49652e-10	0.294591	0.872	0.551	2.32873e-06
A-stage2	Romo1	1.52026e-10	0.246524	0.759	0.432	2.36568e-06
A-stage2	Psmd4	1.57953e-10	0.287837	0.78	0.445	2.4579e-06
A-stage2	Timm8b	1.60131e-10	0.304722	0.83	0.496	2.4918e-06
A-stage2	Trir	1.75115e-10	0.294972	0.844	0.517	2.72496e-06
A-stage2	Frmd4b	1.75374e-10	0.213797	0.809	0.492	2.72899e-06
A-stage2	Serf1	1.81209e-10	0.291631	0.837	0.504	2.81979e-06
A-stage2	Fkbp4	1.85455e-10	0.23575	0.879	0.568	2.88587e-06
A-stage2	Krtcap2	2.05894e-10	0.350774	0.773	0.428	3.20392e-06
A-stage2	Banf1	2.12687e-10	0.322318	0.738	0.39	3.30962e-06
A-stage2	Scand1	2.42741e-10	0.299962	0.773	0.436	3.7773e-06
A-stage2	Ndufs2	2.4851e-10	0.26182	0.858	0.542	3.86707e-06
A-stage2	Ndufa5	2.70425e-10	0.289835	0.887	0.576	4.20808e-06
A-stage2	Bcas2	2.76811e-10	0.303308	0.837	0.508	4.30746e-06
A-stage2	Cyb5a	2.92175e-10	0.298092	0.766	0.428	4.54654e-06
A-stage2	X2900097C17Rik	3.3534e-10	0.209375	0.801	0.492	5.21823e-06
A-stage2	Tomm22	3.82603e-10	0.210305	0.709	0.403	5.95369e-06
A-stage2	Ywhag	3.95713e-10	0.292699	0.759	0.424	6.15769e-06
A-stage2	Nsg1	4.45742e-10	0.251361	0.837	0.521	6.93619e-06
A-stage2	Tceal9	4.65199e-10	0.271268	0.894	0.593	7.23896e-06
A-stage2	Fis1	4.79794e-10	0.278129	0.851	0.534	7.46607e-06
A-stage2	Crip2	5.43754e-10	0.303695	0.908	0.614	8.46136e-06
A-stage2	Eif3m	5.90442e-10	0.272134	0.851	0.534	9.18787e-06
A-stage2	Gm26735	6.3953e-10	0.214641	0.901	0.614	9.95172e-06
A-stage2	Tuba1a	7.19357e-10	0.352071	1	1	1.11939e-05
A-stage2	Tubb2b	7.25132e-10	0.438112	1	1	1.12838e-05
A-stage2	Cnpy2	7.25527e-10	0.220298	0.716	0.407	1.12899e-05
A-stage2	Mrpl52	7.59307e-10	0.221788	0.858	0.555	1.18156e-05
A-stage2	Prdx5	7.88056e-10	0.305214	0.816	0.492	1.22629e-05
A-stage2	Igfbpl1	8.25538e-10	0.247766	1	1	1.28462e-05
A-stage2	Eloc	9.63852e-10	0.224218	0.823	0.517	1.49985e-05
A-stage2	Sf3b6	1.04819e-09	0.320112	0.95	0.716	1.63108e-05
A-stage2	Mex3a	1.36885e-09	0.278185	0.837	0.521	2.13007e-05
A-stage2	Rabac1	1.41251e-09	0.407588	0.723	0.39	2.19801e-05
A-stage2	Snu13	1.4248e-09	0.246018	0.908	0.623	2.21713e-05
A-stage2	Sox11	1.80191e-09	0.305815	1	1	2.80395e-05
A-stage2	Manf	1.92153e-09	0.252667	0.695	0.377	2.9901e-05
A-stage2	Drap1	2.1401e-09	0.224432	0.865	0.572	3.33021e-05
A-stage2	Minos1	2.25773e-09	0.226564	0.872	0.581	3.51325e-05
A-stage2	Mien1	2.29192e-09	0.325206	0.716	0.386	3.56645e-05
A-stage2	Rps9	2.30845e-09	0.327172	1	1	3.59217e-05
A-stage2	Snrpg	2.36058e-09	0.358428	0.695	0.364	3.6733e-05
A-stage2	Uqcrfs1	2.44408e-09	0.304573	0.716	0.39	3.80323e-05
A-stage2	Ube2n	2.48049e-09	0.239698	0.851	0.551	3.85989e-05
A-stage2	Nudc	2.49516e-09	0.277254	0.879	0.585	3.88272e-05
A-stage2	Polr2f	2.5307e-09	0.297952	0.716	0.39	3.93803e-05
A-stage2	BC031181	2.54946e-09	0.26713	0.894	0.606	3.96721e-05
A-stage2	Tomm7	2.705e-09	0.342381	0.695	0.364	4.20925e-05
A-stage2	Tubb5	2.91367e-09	0.27719	1	1	4.53397e-05
A-stage2	Dad1	3.12514e-09	0.257665	0.887	0.597	4.86303e-05
A-stage2	D8Ertd738e	3.19917e-09	0.274137	0.901	0.619	4.97823e-05
A-stage2	Fos	3.8326e-09	0.280911	0.901	0.623	5.96391e-05
A-stage2	Rtf1	3.91099e-09	0.245392	0.879	0.593	6.08589e-05
A-stage2	Vdac1	3.91557e-09	0.227573	0.901	0.623	6.09302e-05
A-stage2	Zmat2	4.26038e-09	0.356355	0.809	0.496	6.62958e-05
A-stage2	Brk1	4.42375e-09	0.204158	0.837	0.542	6.88379e-05
A-stage2	Selenoh	4.63567e-09	0.331038	0.674	0.347	7.21356e-05
A-stage2	Ptges3	4.65288e-09	0.233793	0.816	0.517	7.24034e-05
A-stage2	Bax	4.74368e-09	0.238619	0.908	0.636	7.38164e-05
A-stage2	Nudt21	4.74893e-09	0.26766	0.773	0.462	7.38981e-05
A-stage2	Enc1	4.7627e-09	0.27088	0.667	0.36	7.41124e-05
A-stage2	Rps5	4.77235e-09	0.298059	1	1	7.42626e-05
A-stage2	Lsm4	4.82975e-09	0.302214	0.709	0.386	7.51558e-05
A-stage2	Ndufb3	5.19867e-09	0.256907	0.752	0.441	8.08965e-05
A-stage2	Taldo1	6.24323e-09	0.238537	0.908	0.636	9.7151e-05
A-stage2	Arpc1a	6.88245e-09	0.364996	0.723	0.403	0.000107098
A-stage2	Snrpd3	6.99607e-09	0.246814	0.709	0.403	0.000108866
A-stage2	Calb2	7.94486e-09	0.226928	0.901	0.627	0.00012363
A-stage2	Rac1	8.07291e-09	0.308584	0.759	0.445	0.000125623
A-stage2	Rpl28	8.37248e-09	0.329025	1	1	0.000130284
A-stage2	Eif4h	8.60906e-09	0.261383	0.95	0.712	0.000133966
A-stage2	Hnrnpa0	1.00361e-08	0.298195	0.73	0.415	0.000156172
A-stage2	Nrep	1.06849e-08	0.235435	0.631	0.343	0.000166267
A-stage2	Tmsb4x	1.10774e-08	0.409888	1	1	0.000172376
A-stage2	Stmn1	1.24651e-08	0.247846	1	1	0.000193969
A-stage2	Rbbp4	1.25291e-08	0.251809	0.801	0.504	0.000194966
A-stage2	Aff4	1.31172e-08	0.249514	0.872	0.597	0.000204117
A-stage2	Ppp1ca	1.3555e-08	0.236324	0.844	0.555	0.000210929
A-stage2	Canx	1.35792e-08	0.30456	0.908	0.644	0.000211306
A-stage2	Tmsb10	1.39194e-08	0.208455	1	1	0.0002166
A-stage2	Slc38a2	1.46627e-08	0.232027	0.702	0.407	0.000228166
A-stage2	Psmb3	1.49044e-08	0.207397	0.858	0.581	0.000231928
A-stage2	Camta1	1.61291e-08	0.242269	0.716	0.419	0.000250985
A-stage2	Ube2r2	1.61947e-08	0.26682	0.759	0.458	0.000252006
A-stage2	Hsp90aa1	1.75844e-08	0.313699	1	1	0.00027363
A-stage2	Sec61b	1.93479e-08	0.274248	0.709	0.403	0.000301073
A-stage2	Tpi1	1.97156e-08	0.214397	0.887	0.619	0.000306795
A-stage2	Mrpl20	2.14454e-08	0.241305	0.674	0.386	0.000333712
A-stage2	H1f0	2.16437e-08	0.221498	0.851	0.572	0.000336797
A-stage2	Ndufa6	2.40286e-08	0.231193	0.943	0.708	0.000373909
A-stage2	Uqcrh	2.94596e-08	0.295633	1	0.996	0.000458421
A-stage2	Rps16	2.95062e-08	0.295361	1	1	0.000459146
A-stage2	Rps21	3.30079e-08	0.302406	1	1	0.000513636
A-stage2	Eef1d	3.3516e-08	0.262374	0.716	0.419	0.000521542
A-stage2	Cycs	3.45268e-08	0.301935	0.716	0.411	0.000537271
A-stage2	Eomes	3.78124e-08	0.200564	0.936	0.703	0.000588398
A-stage2	Rpl23	3.85009e-08	0.284812	1	1	0.000599113
A-stage2	Rps12	4.02797e-08	0.306993	1	1	0.000626792
A-stage2	Smc1a	5.87573e-08	0.222794	0.865	0.597	0.000914322
A-stage2	Rps20	5.98826e-08	0.265308	1	1	0.000931834
A-stage2	Rpl27a	6.41148e-08	0.308909	1	1	0.000997691
A-stage2	Rpl7	6.49134e-08	0.229205	1	1	0.00101012
A-stage2	St13	7.03721e-08	0.240029	0.865	0.597	0.00109506
A-stage2	Cox14	7.15454e-08	0.266835	0.66	0.364	0.00111332
A-stage2	Snrpb	7.31114e-08	0.215642	0.915	0.669	0.00113769
A-stage2	Rack1	7.33188e-08	0.276077	1	1	0.00114091
A-stage2	Nsa2	7.73924e-08	0.262387	0.922	0.682	0.0012043
A-stage2	Rpl24	7.93966e-08	0.286234	1	1	0.00123549
A-stage2	Tma7	8.22411e-08	0.22211	0.929	0.695	0.00127975
A-stage2	Btf3	8.66679e-08	0.240408	1	1	0.00134864
A-stage2	Rpl39	9.01889e-08	0.295476	1	1	0.00140343
A-stage2	Uqcrc2	9.08227e-08	0.332112	0.702	0.403	0.00141329
A-stage2	Mrpl34	1.09551e-07	0.307296	0.433	0.165	0.00170472
A-stage2	Rpl18a	1.09634e-07	0.275838	1	1	0.00170602
A-stage2	Rplp0	1.15018e-07	0.267358	1	1	0.0017898
A-stage2	Ssr4	1.26764e-07	0.405163	0.546	0.258	0.00197257
A-stage2	Cnn3	1.30836e-07	0.212577	0.908	0.665	0.00203594
A-stage2	Nop10	1.33963e-07	0.250388	0.589	0.309	0.0020846
A-stage2	Ppia	1.34392e-07	0.319367	1	1	0.00209128
A-stage2	Rbfox3	1.37449e-07	0.280748	0.596	0.305	0.00213885
A-stage2	Rps3a1	1.37775e-07	0.292383	1	1	0.00214392
A-stage2	H3f3b	1.43526e-07	0.286213	1	1	0.0022334
A-stage2	Rps10	1.43997e-07	0.254825	1	1	0.00224074
A-stage2	Spcs1	1.53079e-07	0.250778	0.426	0.178	0.00238207
A-stage2	Tcp1	1.56394e-07	0.236663	0.908	0.665	0.00243364
A-stage2	Cd24a	1.59278e-07	0.301525	0.603	0.309	0.00247853
A-stage2	Pcsk1n	1.66927e-07	0.268936	0.716	0.428	0.00259756
A-stage2	Rps11	1.67379e-07	0.254295	1	1	0.00260459
A-stage2	Tmem258	1.71883e-07	0.299903	0.411	0.153	0.00267467
A-stage2	Cct4	1.77778e-07	0.227042	0.929	0.703	0.00276641
A-stage2	X2410015M20Rik	1.87967e-07	0.349947	0.631	0.339	0.00292495
A-stage2	Rpl30	1.88154e-07	0.275313	1	1	0.00292787
A-stage2	Mdh1	1.89692e-07	0.246185	0.887	0.636	0.00295179
A-stage2	Ndufb7	1.96983e-07	0.250811	0.915	0.682	0.00306525
A-stage2	Cd47	2.74268e-07	0.287412	0.915	0.682	0.00426789
A-stage2	Srrm4	2.8252e-07	0.269161	0.404	0.157	0.0043963
A-stage2	Aplp1	3.25313e-07	0.247564	0.957	0.758	0.0050622
A-stage2	Rpl17	3.32595e-07	0.245156	1	1	0.00517551
A-stage2	Supt4a	3.34077e-07	0.311141	0.433	0.174	0.00519856
A-stage2	Aplp2	3.47014e-07	0.285842	0.957	0.758	0.00539989
A-stage2	Arl4c	3.67073e-07	0.220912	0.589	0.322	0.00571203
A-stage2	Rps25	3.67523e-07	0.23728	1	1	0.00571902
A-stage2	Thoc7	3.94043e-07	0.257665	0.723	0.449	0.0061317
A-stage2	Cfdp1	4.2851e-07	0.306409	0.44	0.182	0.00666805
A-stage2	Tpt1	4.53926e-07	0.293436	1	1	0.00706354
A-stage2	Dnajc15	4.60584e-07	0.242663	0.404	0.169	0.00716715
A-stage2	Kdm5b	4.89753e-07	0.253642	0.787	0.521	0.00762105
A-stage2	Rps8	4.98447e-07	0.28462	1	1	0.00775633
A-stage2	Rps18	5.25466e-07	0.265206	1	1	0.00817677
A-stage2	Mettl9	5.27076e-07	0.201198	0.404	0.182	0.00820182
A-stage2	Chmp2a	5.4457e-07	0.300148	0.66	0.377	0.00847405
A-stage2	Polr2k	6.3662e-07	0.374621	0.546	0.271	0.00990645
A-stage2	Ssbp3	7.21133e-07	0.261634	0.66	0.386	0.0112216
A-stage2	Psmc3	7.86661e-07	0.217023	0.468	0.233	0.0122412
A-stage2	Sema3c	8.15272e-07	0.252766	0.489	0.233	0.0126865
A-stage2	Prdx2	8.37944e-07	0.207464	1	1	0.0130393
A-stage2	Gng2	8.3863e-07	0.28958	0.56	0.288	0.0130499
A-stage2	Psmc5	9.14242e-07	0.226175	0.638	0.377	0.0142265
A-stage2	Rps27a	9.23971e-07	0.28648	1	1	0.0143779
A-stage2	Lamtor2	9.32733e-07	0.227254	0.532	0.28	0.0145143
A-stage2	Psmd14	9.91028e-07	0.298059	0.539	0.271	0.0154214
A-stage2	H2afz	1.0116e-06	0.205284	1	0.996	0.0157415
A-stage2	Rab3a	1.04347e-06	0.263924	0.589	0.318	0.0162375
A-stage2	Ndufv3	1.09801e-06	0.251239	0.454	0.216	0.0170861
A-stage2	Myt1l	1.10194e-06	0.249872	0.496	0.242	0.0171473
A-stage2	Cdk6	1.11974e-06	0.205435	0.539	0.288	0.0174243
A-stage2	Stox2	1.20269e-06	-0.239722	0.865	0.75	0.018715
A-stage2	Tmem50a	1.29195e-06	0.278423	0.624	0.352	0.0201041
A-stage2	Pgam1	1.35349e-06	0.211241	0.667	0.411	0.0210617
A-stage2	App	1.42227e-06	0.245785	0.915	0.703	0.022132
A-stage2	Gm26917	1.57821e-06	0.716874	0.794	0.682	0.0245584
A-stage2	Psmd12	1.58854e-06	0.348313	0.511	0.25	0.0247193
A-stage2	Nono	1.74109e-06	0.20719	0.979	0.822	0.0270931
A-stage2	Sec11a	1.75681e-06	0.211525	0.418	0.199	0.0273377
A-stage2	Gdpd1	1.75739e-06	0.248327	0.525	0.271	0.0273467
A-stage2	Rps27	1.85235e-06	0.237313	1	1	0.0288244
A-stage2	Gabarapl2	1.86446e-06	0.214653	0.979	0.831	0.0290129
A-stage2	Gtf2a2	1.92343e-06	0.271471	0.78	0.521	0.0299305
A-stage2	Rnf7	1.96709e-06	0.271786	0.461	0.216	0.0306099
A-stage2	Pnrc1	2.00912e-06	0.202117	0.511	0.275	0.0312639
A-stage2	Dynll1	2.13906e-06	0.299663	1	1	0.033286
A-stage2	Cd9	2.18642e-06	0.200564	0.979	0.822	0.0340229
A-stage2	Kdm1a	2.22377e-06	0.209897	0.936	0.737	0.0346042
A-stage2	Bag1	2.22659e-06	0.255904	0.589	0.326	0.034648
A-stage2	Ubb	2.24806e-06	0.275725	1	1	0.034982
A-stage2	Rps3	2.25888e-06	0.220095	1	1	0.0351504
A-stage2	Rpl26	2.59012e-06	0.26946	1	1	0.0403048
A-stage2	Slc3a2	2.59368e-06	0.362634	0.525	0.271	0.0403602
A-stage2	Srpk2	2.62474e-06	0.278603	1	0.898	0.0408437
A-stage2	Ndufb2	2.65993e-06	0.247766	0.617	0.36	0.0413912
A-stage2	Rps29	2.7119e-06	0.292699	1	1	0.0421999
A-stage2	Rpl32	2.88126e-06	0.238919	1	1	0.0448353
A-stage2	Pafah1b3	2.98396e-06	0.229212	0.461	0.225	0.0464334
A-stage2	Rpl18	2.99894e-06	0.221555	1	1	0.0466665
A-stage3	Basp1	6.17624e-19	0.414202	0.796	0.325	9.61085e-15
A-stage3	Marcksl1	7.89296e-18	0.319902	0.849	0.427	1.22822e-13
A-stage3	Rpl29	4.86683e-17	0.336162	0.989	0.675	7.57328e-13
A-stage3	Igfbpl1	3.24454e-16	0.495595	0.919	0.586	5.04883e-12
A-stage3	Tmsb10	2.15089e-15	0.414236	0.903	0.516	3.34699e-11
A-stage3	Nav1	1.48183e-13	0.359921	0.581	0.204	2.30587e-09
A-stage3	Map1b	1.71512e-13	0.403618	0.683	0.274	2.66891e-09
A-stage3	Elavl2	1.85158e-13	0.429886	0.661	0.255	2.88124e-09
A-stage3	Tubb3	3.93323e-13	0.398465	0.683	0.28	6.1205e-09
A-stage3	Stmn1	4.26972e-13	0.488459	0.957	0.713	6.64411e-09
A-stage3	Sox11	5.99024e-13	0.423058	0.93	0.637	9.32142e-09
A-stage3	Fxyd6	1.41918e-12	0.373129	0.554	0.185	2.20838e-08
A-stage3	Jpt1	1.62888e-12	0.330657	0.849	0.484	2.5347e-08
A-stage3	Neurod1	1.66549e-12	0.394501	0.602	0.217	2.59167e-08
A-stage3	2003-09-01	1.91537e-12	0.384368	0.554	0.185	2.9805e-08
A-stage3	Sox4	3.33807e-12	0.461328	0.957	0.707	5.19437e-08
A-stage3	Pcp4	3.49366e-12	0.423753	0.543	0.172	5.43648e-08
A-stage3	Dpysl3	4.3863e-12	0.409535	0.618	0.236	6.82552e-08
A-stage3	Elavl3	4.70977e-12	0.261647	0.559	0.236	7.32888e-08
A-stage3	Dcx	8.02994e-12	0.410226	0.613	0.236	1.24954e-07
A-stage3	Stmn3	1.06243e-11	0.379551	0.559	0.197	1.65325e-07
A-stage3	Elavl4	1.27427e-11	0.386228	0.511	0.159	1.98289e-07
A-stage3	Epha4	3.6413e-11	0.318987	0.688	0.331	5.66622e-07
A-stage3	Tmsb4x	4.62239e-11	0.505752	1	0.866	7.19291e-07
A-stage3	Hnrnpa1	9.04875e-11	0.359283	0.935	0.656	1.40808e-06
A-stage3	Hmgn2	1.79157e-10	0.263199	0.86	0.541	2.78786e-06
A-stage3	Ccnd2	3.3143e-10	0.280189	0.806	0.478	5.15739e-06
A-stage3	Egr1	5.25677e-10	0.370798	0.527	0.191	8.18006e-06
A-stage3	Hnrnpab	1.12276e-09	0.342402	0.774	0.439	1.74713e-05
A-stage3	Hist3h2ba	1.23179e-09	0.391306	0.543	0.21	1.91679e-05
A-stage3	Rpl10a	2.72713e-09	0.487456	0.962	0.803	4.24368e-05
A-stage3	Eif4g2	2.91242e-09	0.393864	0.984	0.803	4.53202e-05
A-stage3	Ppp1r14b	3.16707e-09	0.327289	0.935	0.682	4.92828e-05
A-stage3	Eid1	4.33524e-09	0.428297	0.812	0.51	6.74606e-05
A-stage3	Marcks	7.30059e-09	0.380806	0.957	0.752	0.000113604
A-stage3	Prox1	7.30107e-09	0.350886	0.656	0.331	0.000113612
A-stage3	Zbtb18	8.05852e-09	0.280052	0.747	0.433	0.000125399
A-stage3	Tsn	8.39617e-09	0.242201	0.86	0.573	0.000130653
A-stage3	Zeb2	1.74167e-08	0.295356	0.935	0.694	0.000271022
A-stage3	Nsg2	3.56683e-08	0.323351	0.333	0.083	0.000555035
A-stage3	X4833420G17Rik	3.92555e-08	0.387375	0.462	0.414	0.000610855
A-stage3	Rpl36a	4.84941e-08	0.264358	0.919	0.675	0.000754617
A-stage3	Rpl12	6.28818e-08	0.340424	0.978	0.815	0.000978503
A-stage3	AC149090.1	7.24189e-08	-0.542736	0.355	0.662	0.00112691
A-stage3	Mrpl18	1.14385e-07	0.231002	0.382	0.395	0.00177994
A-stage3	Bex2	1.32003e-07	0.303666	0.575	0.28	0.00205409
A-stage3	Hmgn1	1.79299e-07	0.315359	0.887	0.637	0.00279008
A-stage3	Calm2	1.87173e-07	0.287593	0.941	0.726	0.00291259
A-stage3	Dnaja1	2.05e-07	0.307072	0.978	0.815	0.00319001
A-stage3	Gm42418	2.08705e-07	-0.873857	1	1	0.00324766
A-stage3	H2afz	2.09328e-07	0.297807	0.93	0.707	0.00325735
A-stage3	Nacc2	2.18137e-07	-0.263336	0.312	0.573	0.00339443
A-stage3	Bex3	2.27558e-07	0.348764	0.634	0.338	0.00354103
A-stage3	Eef1b2	2.39334e-07	0.383016	0.941	0.745	0.00372427
A-stage3	Arhgdia	2.55391e-07	-0.256713	0.161	0.389	0.00397414
A-stage3	Tubb5	2.59624e-07	0.310396	0.946	0.764	0.00404001
A-stage3	Jun	3.15135e-07	0.256156	0.785	0.51	0.00490381
A-stage3	Set	4.34461e-07	0.347337	0.919	0.701	0.00676064
A-stage3	Tln1	4.63385e-07	0.201978	0.253	0.255	0.00721073
A-stage3	H3f3b	4.83821e-07	0.416929	1	0.962	0.00752874
A-stage3	Ier5	5.14434e-07	0.335353	0.446	0.178	0.00800511
A-stage3	Rps5	7.10389e-07	0.387537	0.973	0.898	0.0110544
A-stage3	Rplp0	8.13473e-07	0.357678	0.962	0.86	0.0126585
A-stage3	Pdha1	1.03841e-06	-0.277833	0.21	0.452	0.0161586
A-stage3	Rps6	1.24747e-06	0.346722	0.946	0.764	0.0194119
A-stage3	Rpl21	1.46531e-06	0.40591	1	0.994	0.0228017
A-stage3	Rpl7	1.54088e-06	0.29341	0.989	0.892	0.0239776
A-stage3	Rpl17	1.55331e-06	0.328779	0.989	0.879	0.024171
A-stage3	Tprgl	1.84637e-06	-0.260421	0.247	0.478	0.0287314
A-stage3	Phpt1	2.07859e-06	-0.244538	0.151	0.35	0.032345
A-stage3	Exoc3	2.56045e-06	0.246576	0.29	0.268	0.0398432
A-stage3	Rpl19	2.62379e-06	0.376734	0.989	0.968	0.0408288
A-stage3	Zcchc7	2.69738e-06	0.236088	0.538	0.592	0.041974
A-stage3	Cct5	2.73373e-06	0.388295	0.667	0.401	0.0425396
A-stage3	Snrpe	3.07406e-06	0.292637	0.774	0.516	0.0478354
A-stage4	Mrps17	6.712e-08	-0.572579	0.086	0.516	0.00104445
A-stage4	Igfbpl1	3.70984e-07	0.525383	0.724	0.28	0.00577289
A-stage6	Uqcrc1	3.58127e-07	-0.579354	0.329	0.65	0.00557281
A-stage6	Marcksl1	8.35104e-07	0.290877	0.982	0.894	0.012995
A-stage7	Nop56	1.55608e-36	0.580612	0.78	0.123	2.42141e-32
A-stage7	Ankrd17	2.07499e-36	0.505521	0.827	0.18	3.22889e-32
A-stage7	X4833420G17Rik	3.68435e-35	0.734099	0.813	0.09	5.73322e-31
A-stage7	Srrm4	6.56587e-35	0.74114	0.74	0.041	1.02171e-30
A-stage7	Gdpd1	1.06919e-34	0.531419	0.833	0.189	1.66377e-30
A-stage7	Xrn2	1.19615e-34	0.650803	0.847	0.148	1.86133e-30
A-stage7	Brd8	1.3759e-34	0.510586	0.767	0.131	2.14104e-30
A-stage7	Dhx9	1.90533e-34	0.69672	0.793	0.098	2.96488e-30
A-stage7	Casp3	2.83934e-34	0.584197	0.62	0.041	4.41829e-30
A-stage7	Prpf38b	6.29265e-34	0.58891	0.753	0.115	9.79199e-30
A-stage7	Pnrc1	8.76943e-34	0.654613	0.84	0.156	1.36461e-29
A-stage7	Arpc5	1.80327e-33	0.382301	0.62	0.123	2.80607e-29
A-stage7	Kif3a	2.1254e-33	0.643423	0.82	0.139	3.30733e-29
A-stage7	Sema3c	2.79684e-33	0.723135	0.813	0.107	4.35216e-29
A-stage7	Pafah1b3	5.02342e-33	0.664582	0.78	0.107	7.81694e-29
A-stage7	Setbp1	5.69326e-33	0.681455	0.787	0.107	8.85929e-29
A-stage7	Lima1	1.44965e-32	0.722677	0.813	0.115	2.2558e-28
A-stage7	Snw1	2.9753e-32	0.327667	0.787	0.221	4.62986e-28
A-stage7	Usp34	3.38118e-32	0.564866	0.773	0.131	5.26146e-28
A-stage7	Mga	5.49911e-32	0.579062	0.713	0.09	8.55717e-28
A-stage7	Atf7ip	7.00841e-32	0.67133	0.733	0.082	1.09058e-27
A-stage7	Ezh2	8.52112e-32	0.640518	0.833	0.156	1.32597e-27
A-stage7	Myt1l	1.64272e-31	0.707174	0.813	0.123	2.55624e-27
A-stage7	Cdk6	1.74814e-31	0.636215	0.86	0.18	2.72028e-27
A-stage7	Cspp1	2.3747e-31	0.743141	0.82	0.131	3.69527e-27
A-stage7	Jmjd1c	3.47809e-31	0.519055	0.88	0.23	5.41226e-27
A-stage7	Zc3h13	3.4864e-31	0.584879	0.82	0.164	5.42519e-27
A-stage7	Sarnp	3.52716e-31	0.424855	0.86	0.246	5.48861e-27
A-stage7	BC005561	4.66124e-31	0.625506	0.58	0.016	7.25336e-27
A-stage7	Lrp8	7.01971e-31	0.66642	0.813	0.139	1.09234e-26
A-stage7	Atf4	7.21947e-31	0.56664	0.787	0.148	1.12342e-26
A-stage7	Ube2k	8.81822e-31	0.313487	0.8	0.238	1.3722e-26
A-stage7	Psmd14	1.03333e-30	0.669182	0.84	0.172	1.60796e-26
A-stage7	Gng2	1.27119e-30	0.621748	0.867	0.197	1.97809e-26
A-stage7	Erh	1.50717e-30	0.459805	0.84	0.23	2.34531e-26
A-stage7	Ddx50	1.8399e-30	0.535909	0.873	0.23	2.86307e-26
A-stage7	Fzd3	2.79686e-30	0.539444	0.767	0.156	4.3522e-26
A-stage7	Brd3	4.50513e-30	0.514292	0.833	0.197	7.01043e-26
A-stage7	CT025619.1	7.00933e-30	0.393029	0.867	0.279	1.09072e-25
A-stage7	Ccnl1	7.95013e-30	0.696757	0.813	0.139	1.23712e-25
A-stage7	Rbmx	8.15878e-30	0.696865	0.82	0.148	1.26959e-25
A-stage7	Upf3b	8.68235e-30	0.739393	0.713	0.066	1.35106e-25
A-stage7	Mkln1	9.57947e-30	0.353254	0.747	0.205	1.49066e-25
A-stage7	Rbfox3	9.95922e-30	0.651993	0.873	0.205	1.54975e-25
A-stage7	Pten	1.03237e-29	0.548113	0.847	0.221	1.60647e-25
A-stage7	Rbm4b	1.25605e-29	0.615762	0.68	0.074	1.95453e-25
A-stage7	Prrc2b	1.39243e-29	0.389451	0.873	0.287	2.16676e-25
A-stage7	Cd24a	1.47041e-29	0.617176	0.873	0.213	2.28811e-25
A-stage7	Slc24a5	1.82299e-29	0.585666	0.867	0.213	2.83676e-25
A-stage7	Ppp1cc	2.45407e-29	0.57979	0.82	0.18	3.81878e-25
A-stage7	Gpbp1	2.48408e-29	0.364884	0.767	0.205	3.86548e-25
A-stage7	Syn2	3.06731e-29	0.644203	0.873	0.213	4.77305e-25
A-stage7	Taf15	3.3722e-29	0.593542	0.773	0.148	5.24748e-25
A-stage7	Ank3	3.82944e-29	0.61101	0.6	0.033	5.959e-25
A-stage7	Plxna2	4.23712e-29	0.599233	0.62	0.049	6.59338e-25
A-stage7	Fyn	4.36759e-29	0.451308	0.793	0.213	6.7964e-25
A-stage7	Supt4a	4.5381e-29	0.514172	0.78	0.18	7.06173e-25
A-stage7	Actr3	4.77848e-29	0.644963	0.787	0.148	7.43579e-25
A-stage7	Wac	5.21501e-29	0.613862	0.753	0.131	8.11507e-25
A-stage7	Nsd2	5.78689e-29	0.615619	0.873	0.221	9.00499e-25
A-stage7	Fbl	6.30132e-29	0.490415	0.6	0.082	9.80548e-25
A-stage7	Anapc5	7.23215e-29	0.490864	0.833	0.221	1.12539e-24
A-stage7	Herc1	8.41296e-29	0.615988	0.707	0.098	1.30914e-24
A-stage7	Trim35	8.724e-29	0.489025	0.827	0.213	1.35754e-24
A-stage7	Baz1b	9.56634e-29	0.658271	0.767	0.131	1.48862e-24
A-stage7	Sox11	1.24023e-28	0.515229	1	0.992	1.92992e-24
A-stage7	Pak2	1.3402e-28	0.249038	0.787	0.262	2.08548e-24
A-stage7	Rab6b	1.95081e-28	0.59781	0.8	0.172	3.03565e-24
A-stage7	Rbm26	2.06954e-28	0.460529	0.887	0.27	3.22041e-24
A-stage7	Setd5	2.25664e-28	0.6213	0.66	0.066	3.51156e-24
A-stage7	Nop10	3.28211e-28	0.39948	0.9	0.32	5.10729e-24
A-stage7	Rab3a	4.23429e-28	0.602709	0.88	0.238	6.58898e-24
A-stage7	Ndn	4.3148e-28	0.625615	0.833	0.197	6.71426e-24
A-stage7	Lsm7	5.11909e-28	0.520749	0.787	0.189	7.96581e-24
A-stage7	Luc7l	5.50467e-28	0.622692	0.613	0.041	8.56582e-24
A-stage7	Pafah1b2	5.66541e-28	0.605703	0.827	0.189	8.81595e-24
A-stage7	Polr1d	5.78283e-28	0.42129	0.92	0.344	8.99867e-24
A-stage7	Morf4l2	6.28956e-28	0.486979	0.893	0.287	9.78718e-24
A-stage7	Arl4c	9.86791e-28	0.513062	0.873	0.262	1.53554e-23
A-stage7	Supt16	9.97168e-28	0.539444	0.887	0.262	1.55169e-23
A-stage7	Ubn2	1.08897e-27	0.522785	0.887	0.27	1.69454e-23
A-stage7	Smarca4	1.22118e-27	0.460529	0.873	0.279	1.90028e-23
A-stage7	Gatad2b	1.81385e-27	0.52668	0.693	0.115	2.82253e-23
A-stage7	Pkia	2.15537e-27	0.529242	0.833	0.221	3.35397e-23
A-stage7	Tmem234	2.16008e-27	0.501281	0.82	0.23	3.3613e-23
A-stage7	Psmd12	2.45136e-27	0.585001	0.787	0.18	3.81456e-23
A-stage7	Kif21b	2.63793e-27	0.53886	0.547	0.041	4.10489e-23
A-stage7	Neo1	2.8018e-27	0.53842	0.833	0.221	4.35989e-23
A-stage7	Scg5	2.82754e-27	0.401165	0.807	0.246	4.39993e-23
A-stage7	Zfp266	3.27912e-27	0.617306	0.873	0.238	5.10264e-23
A-stage7	Psmc3	4.28719e-27	0.445143	0.793	0.23	6.6713e-23
A-stage7	Hnrnpl	5.22556e-27	0.601392	0.833	0.205	8.13149e-23
A-stage7	Nedd4l	5.79464e-27	0.546268	0.553	0.041	9.01704e-23
A-stage7	Ddx3x	6.49187e-27	0.331638	0.893	0.344	1.0102e-22
A-stage7	Ccnl2	6.99785e-27	0.601118	0.88	0.254	1.08894e-22
A-stage7	Cfdp1	7.44685e-27	0.465587	0.773	0.197	1.1588e-22
A-stage7	Polr2k	8.70302e-27	0.393796	0.84	0.279	1.35428e-22
A-stage7	Dync1h1	8.84772e-27	0.556825	0.827	0.213	1.37679e-22
A-stage7	Ube2v2	1.03399e-26	0.713445	0.927	0.32	1.60899e-22
A-stage7	H1fx	1.30757e-26	0.491499	0.56	0.066	2.03471e-22
A-stage7	Sec11a	1.41297e-26	0.523826	0.7	0.139	2.19873e-22
A-stage7	Crebbp	1.60616e-26	0.734133	0.76	0.139	2.49934e-22
A-stage7	Tardbp	1.64828e-26	0.608137	0.633	0.074	2.5649e-22
A-stage7	Arid1a	2.12347e-26	0.461656	0.88	0.295	3.30434e-22
A-stage7	Ptp4a1	2.24326e-26	0.516363	0.633	0.098	3.49074e-22
A-stage7	Purb	2.86978e-26	0.504086	0.807	0.221	4.46567e-22
A-stage7	Rock1	2.93476e-26	0.323407	0.7	0.189	4.56679e-22
A-stage7	Jkamp	2.95885e-26	0.311459	0.76	0.246	4.60426e-22
A-stage7	Myef2	3.20862e-26	0.537618	0.66	0.107	4.99293e-22
A-stage7	Scaf11	3.66634e-26	0.292156	0.7	0.213	5.70519e-22
A-stage7	Strap	3.72691e-26	0.448162	0.813	0.246	5.79944e-22
A-stage7	Tmpo	4.20268e-26	0.581237	0.88	0.262	6.5398e-22
A-stage7	X4930402H24Rik	4.61617e-26	0.427238	0.82	0.262	7.18322e-22
A-stage7	Sgta	7.04844e-26	0.362069	0.607	0.139	1.09681e-21
A-stage7	Fam168a	7.42984e-26	0.214505	0.84	0.336	1.15616e-21
A-stage7	Cenpv	7.77098e-26	0.205581	0.38	0.082	1.20924e-21
A-stage7	Smc6	7.90763e-26	0.568652	0.707	0.131	1.23051e-21
A-stage7	Hectd1	8.15035e-26	0.54505	0.753	0.172	1.26828e-21
A-stage7	Lin7c	8.9238e-26	0.397808	0.667	0.164	1.38863e-21
A-stage7	Celsr2	1.10668e-25	0.437155	0.667	0.139	1.72211e-21
A-stage7	Aprt	1.19091e-25	0.353995	0.493	0.082	1.85318e-21
A-stage7	Lamtor2	1.19143e-25	0.230543	0.867	0.369	1.85399e-21
A-stage7	Mrpl30	1.19461e-25	0.243292	0.833	0.328	1.85894e-21
A-stage7	Cript	1.35588e-25	0.57793	0.767	0.18	2.10988e-21
A-stage7	Akirin2	1.40279e-25	0.459805	0.82	0.246	2.18289e-21
A-stage7	Rsl1d1	1.45549e-25	0.435132	0.607	0.115	2.26489e-21
A-stage7	Ptp4a2	1.52815e-25	0.605564	0.813	0.213	2.37795e-21
A-stage7	Mtpn	1.74851e-25	0.286881	0.833	0.311	2.72086e-21
A-stage7	Zmynd11	1.89763e-25	0.528116	0.673	0.131	2.9529e-21
A-stage7	Smarcd1	1.94231e-25	0.560257	0.593	0.066	3.02243e-21
A-stage7	Rwdd1	2.13727e-25	0.591215	0.793	0.205	3.3258e-21
A-stage7	Tmcc1	2.7947e-25	0.492092	0.893	0.311	4.34883e-21
A-stage7	Ubqln2	2.85949e-25	0.53299	0.847	0.254	4.44966e-21
A-stage7	Enc1	3.59397e-25	0.51566	0.887	0.295	5.59258e-21
A-stage7	Eif1ax	4.45819e-25	0.393126	0.853	0.303	6.93738e-21
A-stage7	Nrep	4.81961e-25	0.510493	0.893	0.303	7.49979e-21
A-stage7	Emx2	5.33863e-25	0.538753	0.813	0.23	8.30744e-21
A-stage7	Uhrf2	6.87582e-25	0.598414	0.58	0.041	1.06995e-20
A-stage7	Smarcc1	1.09182e-24	0.597032	0.887	0.287	1.69897e-20
A-stage7	Bicd1	1.16867e-24	0.625836	0.68	0.107	1.81856e-20
A-stage7	Peli1	1.18649e-24	0.50533	0.68	0.139	1.8463e-20
A-stage7	Golgb1	1.20718e-24	0.502463	0.9	0.32	1.87849e-20
A-stage7	Mark3	1.26918e-24	0.387604	0.867	0.32	1.97497e-20
A-stage7	Puf60	1.30444e-24	0.472437	0.747	0.197	2.02983e-20
A-stage7	Pum2	1.37826e-24	0.296041	0.533	0.115	2.14471e-20
A-stage7	Sumo3	1.49343e-24	0.527889	0.873	0.287	2.32393e-20
A-stage7	Mbd3	1.96471e-24	0.509274	0.887	0.311	3.05728e-20
A-stage7	Ube2d2a	2.12842e-24	0.521346	0.813	0.246	3.31203e-20
A-stage7	Anp32e	2.16326e-24	0.500285	0.893	0.32	3.36625e-20
A-stage7	Bag1	2.23402e-24	0.605703	0.9	0.311	3.47636e-20
A-stage7	Ssbp3	2.88683e-24	0.492595	0.887	0.311	4.4922e-20
A-stage7	Zfand6	2.88696e-24	0.482844	0.88	0.303	4.49239e-20
A-stage7	Vezf1	3.40811e-24	0.518551	0.627	0.107	5.30336e-20
A-stage7	Zcrb1	5.51844e-24	0.244653	0.893	0.418	8.58724e-20
A-stage7	Zcchc7	6.01773e-24	0.628498	0.573	0.041	9.36419e-20
A-stage7	Kmt2c	6.32055e-24	0.41022	0.887	0.336	9.83541e-20
A-stage7	Clip3	6.8672e-24	0.440452	0.84	0.287	1.0686e-19
A-stage7	Fam133b	1.15959e-23	0.454609	0.567	0.09	1.80445e-19
A-stage7	N4bp2l2	1.3905e-23	0.434146	0.853	0.303	2.16376e-19
A-stage7	Txnrd1	1.44783e-23	0.506448	0.62	0.098	2.25296e-19
A-stage7	Zfp207	1.71302e-23	0.447654	0.687	0.164	2.66563e-19
A-stage7	Mff	1.79299e-23	0.247353	0.847	0.361	2.79007e-19
A-stage7	Mettl9	2.12003e-23	0.440532	0.727	0.205	3.29897e-19
A-stage7	Commd3	2.32918e-23	0.414756	0.9	0.361	3.62444e-19
A-stage7	Psmd8	2.50654e-23	0.334187	0.807	0.295	3.90043e-19
A-stage7	Txnl1	2.97621e-23	0.362432	0.92	0.402	4.63128e-19
A-stage7	Smarcc2	3.35397e-23	0.461715	0.673	0.156	5.21911e-19
A-stage7	Erp29	4.5812e-23	0.531994	0.867	0.311	7.1288e-19
A-stage7	Papola	4.93593e-23	0.528587	0.693	0.148	7.68081e-19
A-stage7	Smchd1	5.62438e-23	0.469745	0.58	0.098	8.75209e-19
A-stage7	Rala	6.93119e-23	0.437396	0.873	0.328	1.07856e-18
A-stage7	Dnajc15	7.63832e-23	0.412412	0.72	0.213	1.1886e-18
A-stage7	Lsm6	7.76276e-23	0.516807	0.82	0.27	1.20796e-18
A-stage7	Anp32b	7.91367e-23	0.441811	0.9	0.361	1.23145e-18
A-stage7	Wnk1	8.18073e-23	0.693745	0.913	0.352	1.273e-18
A-stage7	Psmb7	9.48364e-23	0.473441	0.867	0.32	1.47575e-18
A-stage7	Ssr4	9.55907e-23	0.405261	0.78	0.262	1.48749e-18
A-stage7	Mrpl18	9.59882e-23	0.397064	0.647	0.164	1.49367e-18
A-stage7	Psmd6	1.23722e-22	0.44847	0.7	0.18	1.92523e-18
A-stage7	Ssr3	1.26245e-22	0.321257	0.867	0.377	1.9645e-18
A-stage7	Snrpg	1.44043e-22	0.330824	0.9	0.393	2.24145e-18
A-stage7	Ubxn4	1.4964e-22	0.376433	0.86	0.336	2.32854e-18
A-stage7	Frmd4a	1.50479e-22	0.514833	0.593	0.09	2.3416e-18
A-stage7	Dnajc7	1.50718e-22	0.455669	0.893	0.344	2.34532e-18
A-stage7	Mphosph8	1.51616e-22	0.371529	0.627	0.148	2.35929e-18
A-stage7	Selenoh	1.72814e-22	0.421241	0.9	0.361	2.68916e-18
A-stage7	Dnajc8	2.07706e-22	0.391579	0.933	0.418	3.23211e-18
A-stage7	Clasp2	2.85086e-22	0.498611	0.893	0.344	4.43622e-18
A-stage7	Taok1	2.95758e-22	0.268444	0.773	0.287	4.60228e-18
A-stage7	Celf1	3.78635e-22	0.516363	0.9	0.344	5.89194e-18
A-stage7	Igfbpl1	4.07015e-22	0.452034	1	0.984	6.33355e-18
A-stage7	Sorbs2	4.50091e-22	0.492595	0.9	0.344	7.00387e-18
A-stage7	Ssrp1	4.59454e-22	0.59733	0.613	0.09	7.14957e-18
A-stage7	X6330403K07Rik	4.72329e-22	0.471721	0.507	0.049	7.34991e-18
A-stage7	Aimp1	5.62883e-22	0.336269	0.9	0.393	8.75902e-18
A-stage7	Dnaja2	5.74476e-22	0.384382	0.847	0.328	8.93943e-18
A-stage7	Ppp1r9a	5.76067e-22	0.590887	0.547	0.049	8.96417e-18
A-stage7	Marcksl1	7.48692e-22	0.452813	1	0.975	1.16504e-17
A-stage7	Psmd11	8.31504e-22	0.462248	0.887	0.352	1.2939e-17
A-stage7	Arhgef12	1.06568e-21	0.284868	0.847	0.369	1.65831e-17
A-stage7	Xpr1	1.63817e-21	0.334187	0.893	0.385	2.54915e-17
A-stage7	Rnd2	1.90909e-21	0.444503	0.86	0.336	2.97073e-17
A-stage7	Tpm3	2.23989e-21	0.303869	0.9	0.402	3.48549e-17
A-stage7	Dtna	2.59123e-21	0.403892	0.84	0.328	4.03221e-17
A-stage7	Fkbp8	2.65774e-21	0.396573	0.673	0.189	4.13571e-17
A-stage7	Cwc15	3.75858e-21	0.257566	0.86	0.385	5.84873e-17
A-stage7	Dynll2	4.48603e-21	0.219874	0.74	0.295	6.98071e-17
A-stage7	Rp9	5.70731e-21	0.438884	0.6	0.123	8.88115e-17
A-stage7	Psmc5	5.75773e-21	0.213508	0.92	0.467	8.95961e-17
A-stage7	Phf3	5.90395e-21	0.496408	0.9	0.361	9.18714e-17
A-stage7	Kcnq1ot1	6.76931e-21	0.406463	1	0.951	1.05337e-16
A-stage7	Slc38a2	7.96937e-21	0.503235	0.9	0.361	1.24011e-16
A-stage7	Rbfox2	8.54472e-21	0.495796	0.9	0.361	1.32964e-16
A-stage7	Atp6v1e1	1.00509e-20	0.303229	0.86	0.385	1.56402e-16
A-stage7	Tmsb4x	1.21161e-20	0.801698	1	0.992	1.88539e-16
A-stage7	Apex1	1.55168e-20	0.490973	0.513	0.057	2.41457e-16
A-stage7	Chd6	1.69301e-20	0.484327	0.9	0.369	2.6345e-16
A-stage7	Ccdc34	1.8598e-20	0.201883	0.947	0.508	2.89404e-16
A-stage7	Lmnb1	2.25916e-20	0.492823	0.433	0.016	3.51547e-16
A-stage7	Baz2b	2.93139e-20	0.476206	0.553	0.09	4.56153e-16
A-stage7	Gtf2i	3.58073e-20	0.459245	0.847	0.328	5.57197e-16
A-stage7	Mtch2	4.35028e-20	0.478086	0.64	0.156	6.76947e-16
A-stage7	Daam1	4.6459e-20	0.487475	0.907	0.385	7.22948e-16
A-stage7	Psmc4	4.93365e-20	0.292595	0.58	0.18	7.67726e-16
A-stage7	Tmem50a	5.2749e-20	0.284994	0.913	0.459	8.20826e-16
A-stage7	X2410015M20Rik	5.9525e-20	0.209437	0.953	0.533	9.26269e-16
A-stage7	Ctxn1	6.13761e-20	0.525041	0.48	0.033	9.55073e-16
A-stage7	Ptbp2	9.00991e-20	0.434223	0.9	0.385	1.40203e-15
A-stage7	Adgrg1	1.10344e-19	0.444267	0.907	0.41	1.71707e-15
A-stage7	Ppp2r2b	1.16495e-19	0.279962	0.9	0.426	1.81278e-15
A-stage7	Coa3	1.67159e-19	0.220947	0.627	0.238	2.60116e-15
A-stage7	Tmem57	3.06697e-19	0.421423	0.42	0.041	4.77251e-15
A-stage7	Ctcf	3.35196e-19	0.434223	0.9	0.393	5.21599e-15
A-stage7	Mrpl34	3.41807e-19	0.316488	0.773	0.303	5.31886e-15
A-stage7	Zfp706	4.01713e-19	0.343125	0.867	0.385	6.25105e-15
A-stage7	Igf1r	4.12561e-19	0.593472	0.573	0.09	6.41987e-15
A-stage7	Ahi1	4.63133e-19	0.389975	0.913	0.426	7.20681e-15
A-stage7	Ywhah	4.64593e-19	0.531345	0.527	0.066	7.22953e-15
A-stage7	Zfp148	4.76799e-19	0.397912	0.893	0.402	7.41947e-15
A-stage7	Rbbp6	5.13592e-19	0.466173	0.92	0.426	7.992e-15
A-stage7	Birc6	5.60507e-19	0.571132	0.547	0.082	8.72205e-15
A-stage7	Kdm5b	5.96548e-19	0.410687	0.9	0.402	9.28288e-15
A-stage7	Eny2	6.65992e-19	0.333274	0.907	0.434	1.03635e-14
A-stage7	Tmsb10	7.01233e-19	0.398436	1	0.984	1.09119e-14
A-stage7	Draxin	7.89436e-19	0.379991	0.32	0.008	1.22844e-14
A-stage7	Chchd1	8.21382e-19	0.240869	0.887	0.434	1.27815e-14
A-stage7	BC005537	9.72294e-19	0.268368	0.627	0.221	1.51299e-14
A-stage7	Mllt11	1.01208e-18	0.442159	0.92	0.426	1.5749e-14
A-stage7	Hnrnpa0	1.02908e-18	0.446418	0.913	0.418	1.60135e-14
A-stage7	Rnf10	1.05095e-18	0.306781	0.647	0.221	1.63539e-14
A-stage7	Zfp644	1.07672e-18	0.539536	0.607	0.123	1.67548e-14
A-stage7	Rnf7	1.10145e-18	0.222751	0.8	0.377	1.71397e-14
A-stage7	Arpc1a	1.16593e-18	0.303369	0.94	0.492	1.8143e-14
A-stage7	Glrx2	1.24006e-18	0.442216	0.653	0.189	1.92965e-14
A-stage7	Actr10	1.84515e-18	0.387408	0.7	0.238	2.87123e-14
A-stage7	Usp9x	2.20047e-18	0.550881	0.667	0.172	3.42416e-14
A-stage7	Cdc37l1	2.24654e-18	0.420312	0.64	0.18	3.49585e-14
A-stage7	Ywhag	2.56885e-18	0.371556	0.9	0.418	3.99739e-14
A-stage7	Stub1	2.8958e-18	0.279228	0.633	0.221	4.50616e-14
A-stage7	Smarca2	3.15887e-18	0.449312	0.9	0.41	4.91552e-14
A-stage7	Ndufv2	3.47464e-18	0.200038	0.94	0.541	5.40689e-14
A-stage7	Pabpn1	3.8298e-18	0.39989	0.927	0.451	5.95954e-14
A-stage7	Pum1	3.92018e-18	0.305802	0.933	0.484	6.10019e-14
A-stage7	Skp1a	4.00478e-18	0.501281	0.7	0.213	6.23184e-14
A-stage7	Sptan1	4.35674e-18	0.444946	0.907	0.418	6.77952e-14
A-stage7	Arpp19	4.4417e-18	0.421081	0.82	0.336	6.91173e-14
A-stage7	Frmd4b	5.32732e-18	0.407927	0.927	0.451	8.28985e-14
A-stage7	Apba2	5.92559e-18	0.401817	0.9	0.426	9.22081e-14
A-stage7	Ebna1bp2	6.28932e-18	0.419775	0.527	0.107	9.78681e-14
A-stage7	Sox4	6.31329e-18	0.399808	1	0.992	9.82411e-14
A-stage7	Cdk5r1	6.3807e-18	0.425633	0.907	0.418	9.92901e-14
A-stage7	Klhl24	7.20925e-18	0.243333	0.9	0.475	1.12183e-13
A-stage7	Thoc7	8.94729e-18	0.338833	0.913	0.451	1.39229e-13
A-stage7	Tsen34	9.0372e-18	0.368411	0.6	0.172	1.40628e-13
A-stage7	Lsm4	9.77263e-18	0.320989	0.913	0.459	1.52072e-13
A-stage7	Stmn1	1.0252e-17	0.47413	1	0.992	1.59532e-13
A-stage7	Gtf2a2	1.1292e-17	0.374488	0.907	0.434	1.75715e-13
A-stage7	Mgea5	1.16784e-17	0.218317	0.427	0.115	1.81728e-13
A-stage7	Bcl7a	1.50964e-17	0.411061	0.927	0.459	2.34916e-13
A-stage7	Zcchc11	1.56146e-17	0.316628	0.927	0.484	2.42978e-13
A-stage7	Phf14	1.63824e-17	0.482137	0.927	0.459	2.54926e-13
A-stage7	Btg2	1.71718e-17	0.402978	0.927	0.459	2.6721e-13
A-stage7	Bcl11a	1.90426e-17	0.352584	0.927	0.467	2.96323e-13
A-stage7	Rnf165	2.18761e-17	0.436517	0.353	0	3.40415e-13
A-stage7	Tomm22	2.73052e-17	0.234887	0.907	0.484	4.24897e-13
A-stage7	Gabbr1	2.74429e-17	0.230298	0.887	0.475	4.27039e-13
A-stage7	Ctbp1	2.76856e-17	0.478023	0.573	0.131	4.30815e-13
A-stage7	Rb1cc1	3.36826e-17	0.388206	0.94	0.492	5.24135e-13
A-stage7	Krit1	3.74177e-17	0.529279	0.5	0.057	5.82257e-13
A-stage7	Stox2	4.34428e-17	0.255438	0.913	0.484	6.76014e-13
A-stage7	AC160336.1	4.43159e-17	0.499289	0.54	0.098	6.89599e-13
A-stage7	Mrpl20	5.10304e-17	0.318871	0.913	0.475	7.94084e-13
A-stage7	Camta1	5.32995e-17	0.377155	0.893	0.426	8.29393e-13
A-stage7	Sec61b	5.35403e-17	0.293576	0.907	0.459	8.3314e-13
A-stage7	Eif3d	5.66604e-17	0.268734	0.46	0.123	8.81692e-13
A-stage7	Zc3h15	6.01244e-17	0.239575	0.907	0.484	9.35596e-13
A-stage7	Snrpc	6.29071e-17	0.303369	0.913	0.475	9.78897e-13
A-stage7	Snrpd3	6.43459e-17	0.273075	0.893	0.451	1.00129e-12
A-stage7	2007-03-01	6.66233e-17	0.378877	0.573	0.156	1.03672e-12
A-stage7	Eef1d	7.80629e-17	0.34781	0.947	0.525	1.21474e-12
A-stage7	Manf	7.99435e-17	0.275007	0.92	0.5	1.244e-12
A-stage7	Psma5	9.30785e-17	0.266417	0.92	0.492	1.44839e-12
A-stage7	Nop58	9.95957e-17	0.515506	0.473	0.049	1.54981e-12
A-stage7	Kifap3	1.03479e-16	0.470188	0.54	0.115	1.61024e-12
A-stage7	Mkrn1	1.04222e-16	0.45324	0.913	0.451	1.62181e-12
A-stage7	Hdgfl3	1.07133e-16	0.344597	0.927	0.484	1.66709e-12
A-stage7	Foxn3	1.09106e-16	0.289865	0.5	0.131	1.69779e-12
A-stage7	Ubap2l	1.09422e-16	0.232964	0.933	0.516	1.70272e-12
A-stage7	Banf1	1.1253e-16	0.233485	0.9	0.484	1.75107e-12
A-stage7	Basp1	1.27799e-16	0.40147	1	0.951	1.98868e-12
A-stage7	Pcnp	1.45884e-16	0.506788	0.633	0.172	2.27011e-12
A-stage7	Nap1l4	2.13597e-16	0.361099	0.92	0.484	3.32379e-12
A-stage7	Cpeb4	2.22262e-16	0.316506	0.86	0.418	3.45861e-12
A-stage7	Fgd4	2.51426e-16	0.302311	0.473	0.115	3.91244e-12
A-stage7	Tnrc6b	2.73313e-16	0.211443	0.947	0.549	4.25303e-12
A-stage7	Strbp	3.47479e-16	0.356683	0.9	0.451	5.40712e-12
A-stage7	Vps37b	4.02648e-16	0.380976	0.927	0.484	6.2656e-12
A-stage7	Sugt1	4.09356e-16	0.298152	0.527	0.156	6.36999e-12
A-stage7	Fkbp1a	4.14139e-16	0.212772	0.96	0.582	6.44442e-12
A-stage7	Gpatch8	4.27988e-16	0.331735	0.907	0.459	6.65993e-12
A-stage7	Rab11fip2	5.13722e-16	0.367664	0.933	0.5	7.99403e-12
A-stage7	Ube2r2	5.22893e-16	0.410456	0.913	0.467	8.13674e-12
A-stage7	Fam114a2	5.5605e-16	0.357765	0.407	0.066	8.6527e-12
A-stage7	Gdi1	6.28765e-16	0.367693	0.553	0.156	9.78421e-12
A-stage7	Rab11b	6.63139e-16	0.356229	0.607	0.197	1.03191e-11
A-stage7	Mrps24	7.5581e-16	0.354626	0.707	0.27	1.17612e-11
A-stage7	C1qbp	7.60098e-16	0.21572	0.573	0.221	1.18279e-11
A-stage7	Pik3r1	8.95324e-16	0.345775	0.547	0.156	1.39321e-11
A-stage7	Polr2f	1.00158e-15	0.203706	0.92	0.525	1.55856e-11
A-stage7	Kat6b	1.09085e-15	0.343081	0.933	0.508	1.69747e-11
A-stage7	Scand1	1.11401e-15	0.357702	0.92	0.492	1.73351e-11
A-stage7	Usp22	1.23525e-15	0.426874	0.927	0.492	1.92217e-11
A-stage7	Gnaq	1.36526e-15	0.326774	0.96	0.566	2.12448e-11
A-stage7	Fbrsl1	1.41042e-15	0.223456	0.56	0.213	2.19476e-11
A-stage7	X1700020I14Rik	1.42356e-15	0.303052	0.9	0.475	2.2152e-11
A-stage7	Psma1	1.86706e-15	0.218977	0.953	0.574	2.90533e-11
A-stage7	Chd3	1.92267e-15	0.334657	0.953	0.549	2.99186e-11
A-stage7	Brd2	1.92451e-15	0.24798	0.933	0.533	2.99473e-11
A-stage7	Ndufb2	2.0988e-15	0.217507	0.92	0.541	3.26594e-11
A-stage7	Esd	2.65082e-15	0.251666	0.947	0.557	4.12494e-11
A-stage7	Zfp326	2.73704e-15	0.386585	0.9	0.459	4.2591e-11
A-stage7	Rrp1	2.84417e-15	0.357702	0.947	0.541	4.42582e-11
A-stage7	Ostc	2.89242e-15	0.264855	0.533	0.18	4.50089e-11
A-stage7	Rbm8a	3.47224e-15	0.440356	0.927	0.5	5.40315e-11
A-stage7	Tead1	3.68969e-15	0.329109	0.913	0.492	5.74153e-11
A-stage7	Ppp3cb	3.88091e-15	0.231652	0.32	0.066	6.03909e-11
A-stage7	Cep170	4.84205e-15	0.262634	0.933	0.541	7.53472e-11
A-stage7	Shisa4	4.86425e-15	0.418706	0.733	0.303	7.56925e-11
A-stage7	Pcmt1	5.2655e-15	0.433014	0.713	0.279	8.19365e-11
A-stage7	Naa15	6.87765e-15	0.427059	0.46	0.082	1.07023e-10
A-stage7	Ccdc50	7.00704e-15	0.324413	0.94	0.541	1.09037e-10
A-stage7	Nudt3	7.10868e-15	0.29085	0.907	0.508	1.10618e-10
A-stage7	Nipbl	7.36978e-15	0.364101	0.927	0.508	1.14681e-10
A-stage7	Hspa4	8.61604e-15	0.3675	0.413	0.074	1.34074e-10
A-stage7	Aff4	9.10721e-15	0.245315	0.92	0.525	1.41717e-10
A-stage7	Ivns1abp	9.68383e-15	0.309004	0.447	0.107	1.5069e-10
A-stage7	Rbm25	1.03387e-14	0.405986	1	0.959	1.60881e-10
A-stage7	Serf1	1.31052e-14	0.30082	0.947	0.557	2.0393e-10
A-stage7	Arid4b	1.34895e-14	0.400614	0.933	0.525	2.0991e-10
A-stage7	Myl12b	1.34962e-14	0.309389	0.927	0.525	2.10014e-10
A-stage7	X2900097C17Rik	1.4714e-14	0.201634	0.94	0.574	2.28964e-10
A-stage7	Mrps14	1.60602e-14	0.232433	0.707	0.336	2.49913e-10
A-stage7	Jpt1	1.77473e-14	0.351676	1	0.959	2.76166e-10
A-stage7	Dlgap1	1.9244e-14	0.295196	0.547	0.18	2.99456e-10
A-stage7	Hmgn2	2.15708e-14	0.376878	1	0.959	3.35663e-10
A-stage7	Rab6a	2.54982e-14	0.383236	0.933	0.533	3.96778e-10
A-stage7	Srsf1	2.58874e-14	0.398369	0.927	0.516	4.02833e-10
A-stage7	B230219D22Rik	2.66956e-14	0.212881	0.42	0.123	4.1541e-10
A-stage7	Psmd4	2.95329e-14	0.344762	0.913	0.508	4.59561e-10
A-stage7	Tmod2	3.04516e-14	0.35716	0.653	0.254	4.73857e-10
A-stage7	Zmat2	5.30705e-14	0.405747	0.96	0.59	8.2583e-10
A-stage7	Mfap4	6.19832e-14	0.371094	0.287	0	9.64521e-10
A-stage7	Polr2e	6.75484e-14	0.32995	0.44	0.107	1.05112e-09
A-stage7	Thrap3	7.27763e-14	0.289202	0.94	0.557	1.13247e-09
A-stage7	Gm26917	1.03225e-13	0.467453	0.327	0.016	1.60629e-09
A-stage7	Spire1	1.20063e-13	0.338371	0.653	0.262	1.8683e-09
A-stage7	Klc1	1.24597e-13	0.269968	0.34	0.066	1.93885e-09
A-stage7	Eci2	1.34565e-13	0.33036	0.687	0.295	2.09396e-09
A-stage7	Ddx46	1.44349e-13	0.381297	0.4	0.066	2.24621e-09
A-stage7	Acp1	1.4667e-13	0.325844	0.907	0.508	2.28233e-09
A-stage7	Krtcap2	1.53225e-13	0.231569	0.94	0.59	2.38433e-09
A-stage7	Marcks	1.59789e-13	0.400717	1	0.992	2.48647e-09
A-stage7	Zeb2	1.68393e-13	0.369902	1	0.959	2.62036e-09
A-stage7	Mien1	1.83347e-13	0.23598	0.933	0.574	2.85306e-09
A-stage7	Bod1l	1.88883e-13	0.316488	0.947	0.574	2.9392e-09
A-stage7	Immt	1.90952e-13	0.300105	0.567	0.205	2.9714e-09
A-stage7	Ypel3	1.92348e-13	0.22434	0.94	0.582	2.99312e-09
A-stage7	Plp1	2.05028e-13	0.635717	0.947	0.574	3.19044e-09
A-stage7	Zfp637	2.38558e-13	0.304326	0.327	0.049	3.7122e-09
A-stage7	Sdhb	3.71451e-13	0.276312	0.84	0.467	5.78015e-09
A-stage7	Abcc5	3.95626e-13	0.294261	0.273	0.025	6.15633e-09
A-stage7	Tnrc6c	4.17822e-13	0.286881	0.967	0.623	6.50172e-09
A-stage7	Eif3i	4.71092e-13	0.297435	0.933	0.566	7.33066e-09
A-stage7	Huwe1	5.08465e-13	0.242487	0.933	0.574	7.91223e-09
A-stage7	Clasp1	5.25376e-13	0.247353	0.387	0.107	8.17537e-09
A-stage7	Emx1	6.10818e-13	0.341037	0.267	0	9.50495e-09
A-stage7	Mex3a	6.25635e-13	0.32682	0.933	0.557	9.73551e-09
A-stage7	Srsf10	7.17262e-13	0.260164	0.967	0.631	1.11613e-08
A-stage7	Ythdc1	7.41159e-13	0.325844	0.933	0.557	1.15332e-08
A-stage7	Auts2	7.47112e-13	0.371493	1	0.967	1.16258e-08
A-stage7	Slc38a1	8.29372e-13	0.281915	0.933	0.566	1.29059e-08
A-stage7	Smc1a	8.48974e-13	0.268265	0.94	0.582	1.32109e-08
A-stage7	Phb2	8.94304e-13	0.383499	0.473	0.123	1.39163e-08
A-stage7	Rnf11	9.73319e-13	0.30599	0.513	0.172	1.51458e-08
A-stage7	Zmiz1	1.02924e-12	0.231915	0.967	0.639	1.6016e-08
A-stage7	Bcas2	1.07248e-12	0.276058	0.94	0.582	1.66889e-08
A-stage7	Tnik	1.08156e-12	0.268959	0.933	0.574	1.68302e-08
A-stage7	Ube2i	1.09777e-12	0.298563	0.967	0.631	1.70824e-08
A-stage7	Myo6	1.16686e-12	0.404859	0.753	0.361	1.81575e-08
A-stage7	H1f0	1.20199e-12	0.317164	0.947	0.59	1.87042e-08
A-stage7	Eif4b	1.26767e-12	0.402358	0.327	0.025	1.97262e-08
A-stage7	Nsd1	1.4429e-12	0.26183	0.96	0.623	2.2453e-08
A-stage7	Trim2	1.44751e-12	0.415736	1	0.959	2.25247e-08
A-stage7	Fos	1.45908e-12	0.329525	0.96	0.623	2.27048e-08
A-stage7	Ap2m1	1.58902e-12	0.237367	0.927	0.574	2.47267e-08
A-stage7	Pfdn2	1.70774e-12	0.231028	0.973	0.656	2.65742e-08
A-stage7	Tmem256	1.77394e-12	0.23942	0.593	0.254	2.76043e-08
A-stage7	Nudt21	1.7863e-12	0.377424	0.92	0.541	2.77966e-08
A-stage7	Npepps	1.97372e-12	0.212456	0.48	0.18	3.0713e-08
A-stage7	Cnpy2	1.98241e-12	0.305028	0.92	0.557	3.08483e-08
A-stage7	Cotl1	2.00046e-12	0.234793	0.953	0.623	3.11292e-08
A-stage7	Hnrnpa1	2.39638e-12	0.343055	1	0.984	3.72901e-08
A-stage7	Clk1	2.60775e-12	0.206842	0.96	0.639	4.05792e-08
A-stage7	Klhdc2	2.6861e-12	0.212657	0.973	0.664	4.17983e-08
A-stage7	Gm26735	3.29565e-12	0.224871	0.96	0.631	5.12837e-08
A-stage7	Trir	3.5987e-12	0.219666	0.927	0.582	5.59993e-08
A-stage7	Stmn2	4.5523e-12	0.223993	0.993	0.721	7.08384e-08
A-stage7	Cadm4	5.06361e-12	0.373561	0.747	0.361	7.87949e-08
A-stage7	Smarce1	5.70965e-12	0.314626	0.96	0.631	8.88479e-08
A-stage7	Ndufs4	5.79312e-12	0.297936	0.953	0.623	9.01468e-08
A-stage7	Dhx36	6.47922e-12	0.249079	0.96	0.639	1.00823e-07
A-stage7	Sptbn1	7.73881e-12	0.31718	0.78	0.41	1.20424e-07
A-stage7	Snrnp70	9.75531e-12	0.376647	1	0.959	1.51802e-07
A-stage7	Hdac2	1.02123e-11	0.29628	0.947	0.607	1.58914e-07
A-stage7	Srek1	1.13066e-11	0.263346	0.933	0.59	1.75942e-07
A-stage7	Cplx2	1.21042e-11	0.222175	0.993	0.73	1.88354e-07
A-stage7	Tubb5	1.2323e-11	0.314188	1	0.984	1.91759e-07
A-stage7	Nsg1	1.23486e-11	0.324478	0.933	0.582	1.92157e-07
A-stage7	Nsd3	1.34421e-11	0.240015	0.34	0.082	2.09173e-07
A-stage7	Ubtf	1.76236e-11	0.293545	0.353	0.082	2.74241e-07
A-stage7	Chd7	1.76791e-11	0.277513	0.967	0.656	2.75104e-07
A-stage7	Vim	1.8128e-11	0.515506	0.653	0.254	2.8209e-07
A-stage7	Kdm1a	1.83015e-11	0.323407	0.987	0.713	2.8479e-07
A-stage7	Eif3m	2.31987e-11	0.244933	0.947	0.623	3.60994e-07
A-stage7	Cntfr	2.34024e-11	-0.589939	0.133	0.475	3.64165e-07
A-stage7	Pfdn1	2.35158e-11	0.296564	0.6	0.262	3.65929e-07
A-stage7	Zfp292	2.97189e-11	0.240446	0.993	0.738	4.62455e-07
A-stage7	Calb2	3.41913e-11	0.243812	0.96	0.648	5.32052e-07
A-stage7	Ccni	3.53423e-11	0.207154	0.94	0.623	5.49961e-07
A-stage7	Cir1	3.66806e-11	0.459495	0.393	0.066	5.70787e-07
A-stage7	Eomes	3.81449e-11	0.223378	0.98	0.697	5.93572e-07
A-stage7	Llph	4.68261e-11	0.293454	0.353	0.082	7.28661e-07
A-stage7	Kmt2a	6.23451e-11	0.308382	0.98	0.705	9.70152e-07
A-stage7	Senp6	6.30703e-11	0.353396	0.947	0.623	9.81437e-07
A-stage7	Sltm	6.54825e-11	0.289075	0.933	0.598	1.01897e-06
A-stage7	Glrx3	6.93982e-11	0.234793	0.96	0.656	1.07991e-06
A-stage7	Crmp1	8.14085e-11	0.237733	0.98	0.705	1.2668e-06
A-stage7	Chd9	8.46767e-11	0.237515	0.96	0.656	1.31765e-06
A-stage7	Srsf6	1.0198e-10	0.289137	0.967	0.672	1.58691e-06
A-stage7	Tcaf1	1.10146e-10	0.293702	0.94	0.615	1.71399e-06
A-stage7	Lsamp	1.16281e-10	-0.481946	0.98	0.926	1.80945e-06
A-stage7	H3f3b	1.18933e-10	0.505398	1	1	1.85072e-06
A-stage7	Sfpq	1.32961e-10	0.334499	1	0.967	2.06901e-06
A-stage7	2002-03-01	1.37334e-10	-0.637737	0.247	0.631	2.13705e-06
A-stage7	R3hdm1	1.71845e-10	0.302033	0.993	0.762	2.67409e-06
A-stage7	Fam104a	1.72401e-10	0.324281	0.44	0.131	2.68274e-06
A-stage7	Ctsf	2.05207e-10	-0.618544	0.107	0.434	3.19322e-06
A-stage7	Fgfr1	2.14058e-10	0.224145	0.947	0.656	3.33095e-06
A-stage7	Fnbp1l	2.24394e-10	0.278976	0.213	0	3.4918e-06
A-stage7	Btbd17	2.38141e-10	-0.28178	0.947	0.77	3.70571e-06
A-stage7	Sbno1	2.50516e-10	0.263798	0.96	0.664	3.89828e-06
A-stage7	Gm17750	2.51089e-10	0.216492	0.933	0.623	3.9072e-06
A-stage7	Bax	2.77887e-10	0.278566	0.967	0.68	4.32419e-06
A-stage7	Rtn1	3.11411e-10	0.313848	1	0.984	4.84586e-06
A-stage7	Acat1	3.31048e-10	0.326194	0.493	0.18	5.15144e-06
A-stage7	Zfp451	3.69365e-10	0.326707	0.28	0.033	5.74768e-06
A-stage7	Bcap31	3.79897e-10	-0.259192	0.073	0.246	5.91158e-06
A-stage7	Rps27l	4.00306e-10	0.230847	0.993	0.762	6.22915e-06
A-stage7	Pnisr	4.18961e-10	0.349708	1	0.975	6.51945e-06
A-stage7	Ttc14	4.98574e-10	0.267163	0.993	0.77	7.7583e-06
A-stage7	Wbp4	5.97434e-10	0.241969	0.427	0.156	9.29667e-06
A-stage7	Polr2j	6.13713e-10	0.395639	0.387	0.09	9.54999e-06
A-stage7	Top1	7.73853e-10	0.412661	1	0.975	1.20419e-05
A-stage7	Fubp1	1.09959e-09	0.368181	1	0.959	1.71107e-05
A-stage7	Dlgap4	1.13371e-09	0.296935	0.347	0.082	1.76416e-05
A-stage7	Ppp1ca	1.14584e-09	0.247244	0.947	0.656	1.78305e-05
A-stage7	Ppp1cb	1.36437e-09	0.21703	0.953	0.68	2.1231e-05
A-stage7	Cul1	1.73421e-09	0.531345	0.373	0.066	2.6986e-05
A-stage7	Prpf40a	1.93279e-09	0.208656	0.96	0.689	3.00761e-05
A-stage7	Mpv17l2	2.40329e-09	-0.290508	0.087	0.279	3.73976e-05
A-stage7	Atp2b1	2.56099e-09	0.305028	0.953	0.672	3.98515e-05
A-stage7	Dcaf8	2.57755e-09	0.273825	0.34	0.09	4.01093e-05
A-stage7	Hp1bp3	2.73684e-09	0.333802	0.953	0.672	4.2588e-05
A-stage7	Polr2m	3.11113e-09	0.370578	0.513	0.197	4.84123e-05
A-stage7	Enah	3.16727e-09	0.307162	1	0.811	4.92858e-05
A-stage7	Nfix	3.36442e-09	0.374652	1	0.992	5.23538e-05
A-stage7	Luc7l3	3.89401e-09	0.316922	1	0.959	6.05946e-05
A-stage7	Prrc2a	4.58096e-09	0.261346	0.36	0.115	7.12843e-05
A-stage7	Ing4	4.60619e-09	0.326959	0.347	0.082	7.1677e-05
A-stage7	Mlf2	5.79042e-09	0.205004	0.933	0.656	9.01047e-05
A-stage7	Aldh7a1	6.82984e-09	-0.215619	0.22	0.426	0.000106279
A-stage7	Cnot6	7.4734e-09	0.272234	0.24	0.033	0.000116294
A-stage7	Mras	9.60136e-09	-0.447562	0.167	0.443	0.000149407
A-stage7	Atp1b2	1.0722e-08	-0.578384	0.96	0.951	0.000166845
A-stage7	Cetn3	1.2104e-08	0.314896	0.98	0.754	0.00018835
A-stage7	Fermt2	1.30886e-08	-0.272086	0.707	0.59	0.000203672
A-stage7	Copa	1.56172e-08	0.242487	0.3	0.082	0.000243019
A-stage7	Bri3	1.75876e-08	0.265972	0.967	0.721	0.000273681
A-stage7	Aamp	1.91921e-08	-0.456938	0.08	0.32	0.000298648
A-stage7	H2afj	2.20234e-08	0.343307	0.667	0.344	0.000342706
A-stage7	Pla2g7	2.31844e-08	-0.519143	1	1	0.000360772
A-stage7	Ei24	2.85317e-08	-0.338496	0.053	0.23	0.000443981
A-stage7	Tsg101	3.00547e-08	0.326959	0.353	0.09	0.000467682
A-stage7	Smpdl3a	3.04772e-08	-0.562009	0.22	0.541	0.000474256
A-stage7	Hacd3	3.72793e-08	-0.380544	0.127	0.361	0.000580103
A-stage7	Map2	3.74137e-08	0.393588	1	0.984	0.000582195
A-stage7	Etfb	3.74374e-08	-0.260607	0.22	0.459	0.000582563
A-stage7	Tsc22d4	4.51614e-08	-0.416424	0.787	0.762	0.000702756
A-stage7	Prpf4b	4.52528e-08	0.209973	0.993	0.803	0.00070418
A-stage7	Gria2	4.91264e-08	0.359031	1	0.992	0.000764455
A-stage7	Spop	5.29057e-08	0.324356	0.36	0.107	0.000823265
A-stage7	Clu	6.07294e-08	-0.448365	1	1	0.000945011
A-stage7	Sall2	6.40187e-08	-0.21614	0.027	0.131	0.000996196
A-stage7	Tnrc6a	7.27447e-08	0.353071	0.32	0.074	0.00113198
A-stage7	Eml5	7.40562e-08	0.294617	0.2	0.008	0.00115239
A-stage7	Luc7l2	7.47041e-08	0.338982	1	0.951	0.00116247
A-stage7	Thrsp	7.5209e-08	-0.480656	0.993	0.943	0.00117033
A-stage7	Fam181b	8.04752e-08	-0.429012	0.12	0.369	0.00125228
A-stage7	Soga3	8.35028e-08	0.236956	0.993	0.811	0.00129939
A-stage7	Celf2	8.87539e-08	0.32364	1	0.992	0.0013811
A-stage7	Sf3b1	9.45402e-08	0.280323	1	0.967	0.00147114
A-stage7	Atp6ap2	9.597e-08	-0.305349	0.093	0.287	0.00149339
A-stage7	Bnip3l	9.64605e-08	0.229054	0.993	0.811	0.00150102
A-stage7	Rpl18a	1.15009e-07	0.476269	1	0.992	0.00178965
A-stage7	Cttnbp2	1.20262e-07	0.231079	1	0.951	0.0018714
A-stage7	Txn1	1.52045e-07	0.305853	0.987	0.795	0.00236597
A-stage7	Ntsr2	1.67523e-07	-0.460125	0.887	0.869	0.00260683
A-stage7	Aqp4	1.71784e-07	-0.688207	0.687	0.885	0.00267313
A-stage7	Matr3	2.07276e-07	0.32577	1	0.967	0.00322542
A-stage7	Erg28	2.12703e-07	-0.34629	0.113	0.311	0.00330987
A-stage7	Oat	2.14284e-07	-0.360447	0.22	0.475	0.00333448
A-stage7	Baalc	2.25212e-07	-0.247455	0.4	0.672	0.00350452
A-stage7	Rnps1	2.81797e-07	0.363117	0.253	0.033	0.00438505
A-stage7	Pbrm1	3.06036e-07	0.23005	0.993	0.828	0.00476222
A-stage7	Htra1	3.39183e-07	-0.429993	0.973	0.943	0.00527803
A-stage7	Pomp	3.53924e-07	0.296404	1	0.852	0.00550741
A-stage7	Luzp2	3.74285e-07	-0.738392	0.56	0.828	0.00582426
A-stage7	Pcdh1	3.831e-07	-0.225018	0.027	0.164	0.00596141
A-stage7	Lamtor4	4.57152e-07	0.219767	0.56	0.311	0.00711374
A-stage7	Tst	5.69301e-07	-0.656712	0.34	0.664	0.00885889
A-stage7	Pex7	6.01188e-07	-0.273419	0.053	0.213	0.00935509
A-stage7	Dbx2	6.03856e-07	-0.227347	0.127	0.303	0.0093966
A-stage7	Gpr37l1	6.96911e-07	-0.515894	0.987	0.992	0.0108446
A-stage7	Nwd1	7.16494e-07	0.289507	0.213	0.23	0.0111494
A-stage7	Wscd1	7.39781e-07	-0.416137	0.22	0.484	0.0115117
A-stage7	Os9	7.61345e-07	-0.457738	0.093	0.32	0.0118473
A-stage7	Etnk1	7.87107e-07	0.251886	0.347	0.123	0.0122482
A-stage7	Snx14	7.96102e-07	-0.262676	0.033	0.172	0.0123881
A-stage7	Hacd2	8.23566e-07	-0.372671	0.18	0.426	0.0128155
A-stage7	Myo10	9.60321e-07	0.306182	0.253	0.246	0.0149436
A-stage7	Sema6d	1.05444e-06	-0.330143	0.06	0.23	0.0164082
A-stage7	Glul	1.07823e-06	-0.573573	1	1	0.0167783
A-stage7	Ogt	1.17237e-06	0.275386	1	0.951	0.0182433
A-stage7	Dazap1	1.48402e-06	0.229166	0.227	0.049	0.0230929
A-stage7	Nlgn1	1.59267e-06	-0.212181	0.047	0.164	0.0247835
A-stage7	Srp19	1.70025e-06	-0.248693	0.107	0.262	0.0264576
A-stage7	Tmbim6	1.82841e-06	0.219318	0.973	0.787	0.0284519
A-stage7	Emc3	2.00468e-06	-0.220079	0.247	0.459	0.0311948
A-stage7	Pnrc2	2.06128e-06	-0.281962	0.067	0.23	0.0320756
A-stage7	Sdc2	2.39408e-06	-0.445549	0.16	0.41	0.0372542
A-stage7	Ddhd1	2.51018e-06	-0.218158	0.033	0.148	0.039061
A-stage7	Sdf4	2.52124e-06	-0.203564	0.113	0.254	0.039233
A-stage7	Sorbs1	2.52346e-06	0.228778	0.307	0.107	0.0392675
A-stage7	Slc9a3r1	2.5245e-06	-0.465612	0.24	0.516	0.0392837
A-stage7	Eno1	2.56851e-06	-0.461828	0.627	0.689	0.0399685
A-stage7	Ddah1	2.66551e-06	-0.27169	0.34	0.59	0.0414781
A-stage7	Ywhaq	2.72392e-06	0.337921	1	0.975	0.0423869
A-stage7	Cdk11b	2.75539e-06	0.32995	0.3	0.082	0.0428766
A-stage7	Pdcd10	2.75896e-06	-0.211494	0.107	0.262	0.0429323
A-stage7	Exosc4	2.82754e-06	-0.419827	0.02	0.18	0.0439994
A-stage7	Rpl23a	2.84403e-06	0.481969	1	0.992	0.0442559
A-stage7	Smpd2	2.86076e-06	-0.23323	0.08	0.23	0.0445164
A-stage7	Sh3bgrl	2.86902e-06	0.218124	0.993	0.844	0.0446448
A-stage7	Map7d1	2.89369e-06	-0.27299	0.047	0.197	0.0450288
A-stage7	Map2k2	2.98366e-06	0.359031	0.36	0.123	0.0464288
A-stage7	Naaa	2.99629e-06	-0.380282	0.313	0.582	0.0466252
A-stage7	Pi4ka	3.1356e-06	-0.315463	0.033	0.18	0.0487931
NSC-stage1 and NSC-stage2	Ppp1r14b	1.82e-08	0.540027	1	0.942	0.000283287
NSC-stage1 and NSC-stage2	Rcc2	2.7e-08	0.513641	0.915	0.68	0.000420174
NSC-stage1 and NSC-stage2	Eid2	3.33e-07	0.383113	0.4	0.097	0.00517635
NSC-stage1 and NSC-stage2	Rps28	5.7e-07	-0.419342	0.985	0.99	0.008865
NSC-stage1 and NSC-stage2	Nfix	3.01e-06	0.387307	1	1	0.0468414
