# Supplementary material for: Traumatic brain injury promotes neurogenesis at the cost of astrogliogenesis in the adult hippocampus of male mice
Source: Nat Commun. 2024 Jun 18;15:5222. doi: 10.1038/s41467-024-49299-6 (PMC11189490; doi:10.1038/s41467-024-49299-6)
Supplement: Supplementary file 11 — Supplementary data 8 [file 41467_2024_49299_MOESM11_ESM.xlsx]

## Sheet: Supplementary data 8
Differential_Pathway_Analysis_Unbiased
ONTOLOGY	Description	GeneRatio	p value	p adjust	geneID	db	Cluster
BP	chromatin remodeling at centromere	1/3	0.0014140027058674454	0.017383095668477143	Cenpp	GO	NSC-stage2
BP	ribosomal small subunit assembly	1/3	0.0026983024693334468	0.017383095668477143	Rps28	GO	NSC-stage2
BP	histone exchange	1/3	0.0030833775557657095	0.017383095668477143	Cenpp	GO	NSC-stage2
BP	DNA replication-independent nucleosome assembly	1/3	0.0035966567958674034	0.017383095668477143	Cenpp	GO	NSC-stage2
BP	centromere complex assembly	1/3	0.00372494907181653	0.017383095668477143	Cenpp	GO	NSC-stage2
BP	DNA replication-independent nucleosome organization	1/3	0.00372494907181653	0.017383095668477143	Cenpp	GO	NSC-stage2
BP	ATP-dependent chromatin remodeling	1/3	0.005904233207831622	0.022009688944549077	Cenpp	GO	NSC-stage2
BP	maturation of SSU-rRNA	1/3	0.006288482555585451	0.022009688944549077	Rps28	GO	NSC-stage2
BP	ribosome assembly	1/3	0.008464025351848536	0.02620495741554043	Rps28	GO	NSC-stage2
BP	ribosomal small subunit biogenesis	1/3	0.009358913362693011	0.02620495741554043	Rps28	GO	NSC-stage2
BP	cytoplasmic translation	1/3	0.011657581177422549	0.029284608155933	Rps28	GO	NSC-stage2
BP	nucleosome assembly	1/3	0.012550546352542713	0.029284608155933	Cenpp	GO	NSC-stage2
BP	nucleosome organization	1/3	0.017515793442654304	0.033352014618503685	Cenpp	GO	NSC-stage2
BP	chromatin assembly	1/3	0.019294121606045267	0.033352014618503685	Cenpp	GO	NSC-stage2
BP	chromatin remodeling	1/3	0.02132386752141413	0.033352014618503685	Cenpp	GO	NSC-stage2
BP	protein-DNA complex assembly	1/3	0.02183086602645723	0.033352014618503685	Cenpp	GO	NSC-stage2
BP	ribonucleoprotein complex assembly	1/3	0.021957588287627172	0.033352014618503685	Rps28	GO	NSC-stage2
BP	chromatin assembly or disassembly	1/3	0.022084299603706503	0.033352014618503685	Cenpp	GO	NSC-stage2
BP	ribonucleoprotein complex subunit organization	1/3	0.022844337679747695	0.033352014618503685	Rps28	GO	NSC-stage2
BP	DNA packaging	1/3	0.025374953643432563	0.033352014618503685	Cenpp	GO	NSC-stage2
BP	rRNA processing	1/3	0.026259635932140313	0.033352014618503685	Rps28	GO	NSC-stage2
BP	protein-DNA complex subunit organization	1/3	0.027270045673238874	0.033352014618503685	Cenpp	GO	NSC-stage2
BP	rRNA metabolic process	1/3	0.02739629772234231	0.033352014618503685	Rps28	GO	NSC-stage2
BP	DNA conformation change	1/3	0.030800975035417233	0.03593447087465344	Cenpp	GO	NSC-stage2
BP	ribosome biogenesis	1/3	0.03758647441573337	0.04209685134562138	Rps28	GO	NSC-stage2
BP	ncRNA processing	1/3	0.04496397332921309	0.04842274050838333	Rps28	GO	NSC-stage2
MF	protein serine/threonine phosphatase inhibitor activity	1/3	0.0014550903859711362	0.010185632701797953	Ppp1r14b	GO	NSC-stage2
MF	protein phosphatase inhibitor activity	1/3	0.005152585963112188	0.013253457751500036	Ppp1r14b	GO	NSC-stage2
MF	phosphatase inhibitor activity	1/3	0.005680053322071443	0.013253457751500036	Ppp1r14b	GO	NSC-stage2
MF	protein phosphatase regulator activity	1/3	0.009761605207040502	0.01605785185910258	Ppp1r14b	GO	NSC-stage2
MF	phosphatase regulator activity	1/3	0.01146989418507327	0.01605785185910258	Ppp1r14b	GO	NSC-stage2
MF	structural constituent of ribosome	1/3	0.020765123182669543	0.0242259770464478	Rps28	GO	NSC-stage2
CC	polysomal ribosome	1/3	0.00399124029676301	0.02254994275995889	Rps28	GO	NSC-stage2
CC	cytosolic small ribosomal subunit	1/3	0.005918667053322779	0.02254994275995889	Rps28	GO	NSC-stage2
CC	polysome	1/3	0.009509874312921274	0.02254994275995889	Rps28	GO	NSC-stage2
CC	small ribosomal subunit	1/3	0.010022196782203951	0.02254994275995889	Rps28	GO	NSC-stage2
CC	cytosolic ribosome	1/3	0.014752807225297815	0.026555053005536067	Rps28	GO	NSC-stage2
CC	ribosomal subunit	1/3	0.02530984542211634	0.033030008046852605	Rps28	GO	NSC-stage2
CC,"chromosome, centromeric region",1/3,0.025690006258663134,0.033030008046852605,Cenpp,GO,NSC-stage2
CC	ribosome	1/3	0.02986525333721579	0.033598410004367765	Rps28	GO	NSC-stage2
CC	chromosomal region	1/3	0.03817992870730069	0.03817992870730069	Cenpp	GO	NSC-stage2
---	Ribosome	1/1	0.019888888888888845	0.027555555555555555	Rps28	KEGG	NSC-stage2
---	Coronavirus disease - COVID-19	1/1	0.027555555555555555	0.027555555555555555	Rps28	KEGG	NSC-stage2
BP	cytoplasmic translation	1/3	0.011657581177422549	0.011657581177422549	Rpl19	GO	RG-like
MF	protein serine/threonine phosphatase inhibitor activity	1/3	0.0014550903859711362	0.01164072308776909	Ppp1r14b	GO	RG-like
MF	protein phosphatase inhibitor activity	1/3	0.005152585963112188	0.015146808858857181	Ppp1r14b	GO	RG-like
MF	phosphatase inhibitor activity	1/3	0.005680053322071443	0.015146808858857181	Ppp1r14b	GO	RG-like
MF	rRNA binding	1/3	0.009498616965827988	0.01529319224676436	Rpl19	GO	RG-like
MF	protein phosphatase regulator activity	1/3	0.009761605207040502	0.01529319224676436	Ppp1r14b	GO	RG-like
MF	phosphatase regulator activity	1/3	0.01146989418507327	0.01529319224676436	Ppp1r14b	GO	RG-like
MF	structural constituent of ribosome	1/3	0.020765123182669543	0.023731569351622333	Rpl19	GO	RG-like
CC	polysomal ribosome	1/3	0.00399124029676301	0.019019748625842547	Rpl19	GO	RG-like
CC	mediator complex	1/3	0.005276468011511937	0.019019748625842547	Med29	GO	RG-like
CC	cytosolic large ribosomal subunit	1/3	0.008228294906171496	0.019019748625842547	Rpl19	GO	RG-like
CC	polysome	1/3	0.009509874312921274	0.019019748625842547	Rpl19	GO	RG-like
CC	cytosolic ribosome	1/3	0.014752807225297815	0.021371678049906695	Rpl19	GO	RG-like
CC	large ribosomal subunit	1/3	0.01602875853743002	0.021371678049906695	Rpl19	GO	RG-like
CC	ribosomal subunit	1/3	0.02530984542211634	0.028925537625275815	Rpl19	GO	RG-like
CC	ribosome	1/3	0.02986525333721579	0.02986525333721579	Rpl19	GO	RG-like
---	Ribosome	1/1	0.019888888888888845	0.027555555555555555	Rpl19	KEGG	RG-like
---	Coronavirus disease - COVID-19	1/1	0.027555555555555555	0.027555555555555555	Rpl19	KEGG	RG-like
BP,regulation of attachment of spindle microtubules to kinetochore,2/17,3.880421121915191e-5,0.02456306570172316,"Rcc2, Hnrnpu",GO,N-stage1
BP,phosphatidylcholine biosynthetic process,2/17,8.485224642900354e-5,0.02662855587977526,"Chka, Fabp5",GO,N-stage1
BP,RNA splicing,4/17,1.4809128140809918e-4,0.02662855587977526,"Htatsf1, Hnrnpu, Tcerg1, Srrm2",GO,N-stage1
BP,adaptive thermogenesis,3/17,1.9695702677615328e-4,0.02662855587977526,"Cxcr4, Hnrnpu, Fabp5",GO,N-stage1
BP,attachment of spindle microtubules to kinetochore,2/17,2.4475365861961686e-4,0.02662855587977526,"Rcc2, Hnrnpu",GO,N-stage1
BP,positive regulation of chromosome segregation,2/17,2.604325927702412e-4,0.02662855587977526,"Rcc2, Hnrnpu",GO,N-stage1
BP,mRNA processing,4/17,2.9447060214601395e-4,0.02662855587977526,"Htatsf1, Hnrnpu, Tcerg1, Srrm2",GO,N-stage1
BP,phosphatidylcholine metabolic process,2/17,6.240543625927588e-4,0.049378301440152046,"Chka, Fabp5",GO,N-stage1
MF,drug binding,3/17,9.786854699286647e-5,0.009982591793272379,"Hsp90ab1, Cxcr4, Chka",GO,N-stage1
MF,structural constituent of ribosome,3/17,2.1025663396525535e-4,0.010723088332228023,"Rps27, Rpl35, Rpl13",GO,N-stage1
MF,RNA polymerase binding,2/17,9.748191158599138e-4,0.03314384993923707,"Hnrnpu, Tcerg1",GO,N-stage1
MF,double-stranded RNA binding,2/17,0.0018217972592807323,0.041371957693483785,"Hsp90ab1, Hnrnpu",GO,N-stage1
MF,mRNA binding,3/17,0.0020280371418374406,0.041371957693483785,"Rpl35, Hnrnpu, Srrm2",GO,N-stage1
CC,mitotic spindle midzone,2/17,5.2446949801426594e-5,0.0035342237182512492,"Rcc2, Hnrnpu",GO,N-stage1
CC,cytosolic ribosome,3/17,7.600481114518815e-5,0.0035342237182512492,"Rps27, Rpl35, Rpl13",GO,N-stage1
CC,spindle midzone,2/17,3.1185530671288256e-4,0.0070271744308616916,"Rcc2, Hnrnpu",GO,N-stage1
CC,spliceosomal complex,3/17,3.667457145186152e-4,0.0070271744308616916,"Htatsf1, Hnrnpu, Srrm2",GO,N-stage1
CC,ribosomal subunit,3/17,3.778050769280479e-4,0.0070271744308616916,"Rps27, Rpl35, Rpl13",GO,N-stage1
CC,ribosome,3/17,6.150035962052765e-4,0.009532555741181786,"Rps27, Rpl35, Rpl13",GO,N-stage1
CC,cytosolic large ribosomal subunit,2/17,9.860103154858374e-4,0.01309985133431184,"Rpl35, Rpl13",GO,N-stage1
CC,spindle,3/17,0.0012255388921957673,0.014246889621775794,"Rcc2, Tpt1, Hnrnpu",GO,N-stage1
CC,nuclear matrix,2/17,0.0018530610785942791,0.019148297812140884,"Hnrnpu, Tcerg1",GO,N-stage1
CC,nuclear periphery,2/17,0.003030591046685612,0.026605119235326585,"Hnrnpu, Tcerg1",GO,N-stage1
CC,microtubule,3/17,0.003513378579933223,0.026605119235326585,"Rcc2, Tpt1, Hnrnpu",GO,N-stage1
CC,large ribosomal subunit,2/17,0.003692565229526536,0.026605119235326585,"Rpl35, Rpl13",GO,N-stage1
CC,lytic vacuole,3/17,0.004245246908735965,0.026605119235326585,"Hsp90ab1, Fth1, Cxcr4",GO,N-stage1
CC,lysosome,3/17,0.004245246908735965,0.026605119235326585,"Hsp90ab1, Fth1, Cxcr4",GO,N-stage1
CC,mitotic spindle,2/17,0.004291148263762352,0.026605119235326585,"Rcc2, Hnrnpu",GO,N-stage1
CC,midbody,2/17,0.005064911719563151,0.029439799369960818,"Rcc2, Hnrnpu",GO,N-stage1
CC	dendritic growth cone	1/17	0.008733195396089743	0.041884153902168535	Hsp90ab1	GO	N-stage1
CC	autolysosome	1/17	0.008733195396089743	0.041884153902168535	Fth1	GO	N-stage1
CC,"chromosome, centromeric region",2/17,0.009270129137495173,0.041884153902168535,"Rcc2, Hnrnpu",GO,N-stage1
CC	fascia adherens	1/17	0.00945771217145741	0.041884153902168535	Sptan1	GO	N-stage1
CC	cuticular plate	1/17	0.00945771217145741	0.041884153902168535	Sptan1	GO	N-stage1
CC,growth cone,2/17,0.009990396906491455,0.04223213237744115,"Hsp90ab1, Cxcr4",GO,N-stage1
CC,site of polarized growth,2/17,0.010640567277761862,0.0423338312320258,"Hsp90ab1, Cxcr4",GO,N-stage1
CC,late endosome,2/17,0.01092485967278085,0.0423338312320258,"Tpt1, Cxcr4",GO,N-stage1
CC	secondary lysosome	1/17	0.011628273259085886	0.0432571765237995	Fth1	GO	N-stage1
CC	paranode region of axon	1/17	0.012350798279708752	0.044177855385112076	Sptan1	GO	N-stage1
CC	sperm head plasma membrane	1/17	0.013072826164341578	0.04423707664592204	Hsp90ab1	GO	N-stage1
CC	U2 snRNP	1/17	0.013794357233674615	0.04423707664592204	Htatsf1	GO	N-stage1
CC	telomerase holoenzyme complex	1/17	0.013794357233674615	0.04423707664592204	Hnrnpu	GO	N-stage1
CC	dendrite terminus	1/17	0.014515391808207156	0.044997714605442184	Hsp90ab1	GO	N-stage1
---,Ribosome,3/11,0.0011349081004881833,0.03972178351708642,"Rps27, Rpl35, Rpl13",KEGG,N-stage1
---,Coronavirus disease - COVID-19,3/11,0.00289484564041211,0.05065979870721193,"Rps27, Rpl35, Rpl13",KEGG,N-stage1
---,Spliceosome,2/11,0.011082727716017496,0.1292984900202041,"Hnrnpu, Tcerg1",KEGG,N-stage1
---,Necroptosis,2/11,0.01862423182473304,0.1629620284664141,"Hsp90ab1, Fth1",KEGG,N-stage1
---	Ferroptosis	1/11	0.0478428239012233	0.24946079176128585	Fth1	KEGG	N-stage1
---	Intestinal immune network for IgA production	1/11	0.05134573978890755	0.24946079176128585	Cxcr4	KEGG	N-stage1
---	Mineral absorption	1/11	0.06408976733698302	0.24946079176128585	Fth1	KEGG	N-stage1
---	Viral life cycle - HIV-1	1/11	0.07211836100114477	0.24946079176128585	Cxcr4	KEGG	N-stage1
---	PPAR signaling pathway	1/11	0.10361052558493067	0.24946079176128585	Fabp5	KEGG	N-stage1
---	Antigen processing and presentation	1/11	0.10471705506743156	0.24946079176128585	Hsp90ab1	KEGG	N-stage1
---	Progesterone-mediated oocyte maturation	1/11	0.10692638959852174	0.24946079176128585	Hsp90ab1	KEGG	N-stage1
---	IL-17 signaling pathway	1/11	0.1080291971551467	0.24946079176128585	Hsp90ab1	KEGG	N-stage1
---	Viral protein interaction with cytokine and cytokine receptor	1/11	0.11023109911220241	0.24946079176128585	Cxcr4	KEGG	N-stage1
---	Glycerophospholipid metabolism	1/11	0.11352468790850223	0.24946079176128585	Chka	KEGG	N-stage1
---	Choline metabolism in cancer	1/11	0.11352468790850223	0.24946079176128585	Chka	KEGG	N-stage1
---	Prostate cancer	1/11	0.11462008539592183	0.24946079176128585	Hsp90ab1	KEGG	N-stage1
---	Th17 cell differentiation	1/11	0.12116667028405315	0.24946079176128585	Hsp90ab1	KEGG	N-stage1
---	Leukocyte transendothelial migration	1/11	0.13520022831965028	0.2628893328437644	Cxcr4	KEGG	N-stage1
---	Estrogen signaling pathway	1/11	0.15219251080862084	0.2700163636338515	Hsp90ab1	KEGG	N-stage1
---	Apoptosis	1/11	0.15429506493362943	0.2700163636338515	Sptan1	KEGG	N-stage1
---	Fluid shear stress and atherosclerosis	1/11	0.16577461858106646	0.2762910309684441	Hsp90ab1	KEGG	N-stage1
---	Protein processing in endoplasmic reticulum	1/11	0.19133952721379943	0.29761936322174803	Hsp90ab1	KEGG	N-stage1
---	Axon guidance	1/11	0.20036710590574036	0.29761936322174803	Cxcr4	KEGG	N-stage1
---	Chemokine signaling pathway	1/11	0.21127635091656238	0.29761936322174803	Cxcr4	KEGG	N-stage1
---	NOD-like receptor signaling pathway	1/11	0.23172818392193728	0.29761936322174803	Hsp90ab1	KEGG	N-stage1
---	Lipid and atherosclerosis	1/11	0.23461018274794687	0.29761936322174803	Hsp90ab1	KEGG	N-stage1
---	Regulation of actin cytoskeleton	1/11	0.23843755933037425	0.29761936322174803	Cxcr4	KEGG	N-stage1
---	Chemical carcinogenesis - receptor activation	1/11	0.24319730978703213	0.29761936322174803	Hsp90ab1	KEGG	N-stage1
---	Calcium signaling pathway	1/11	0.25731475862751596	0.29761936322174803	Cxcr4	KEGG	N-stage1
---	Human immunodeficiency virus 1 infection	1/11	0.25731475862751596	0.29761936322174803	Cxcr4	KEGG	N-stage1
---	Salmonella infection	1/11	0.2693557651191658	0.29761936322174803	Hsp90ab1	KEGG	N-stage1
---	Human cytomegalovirus infection	1/11	0.27210913208845533	0.29761936322174803	Cxcr4	KEGG	N-stage1
---	Endocytosis	1/11	0.286635104453137	0.30400692896544834	Cxcr4	KEGG	N-stage1
---	Cytokine-cytokine receptor interaction	1/11	0.3044218132734309	0.31337539601676706	Cxcr4	KEGG	N-stage1
---	PI3K-Akt signaling pathway	1/11	0.36110998501295366	0.36110998501295366	Hsp90ab1	KEGG	N-stage1
BP,regulation of tau-protein kinase activity,2/11,1.3307086281043755e-5,0.0047638364492895826,"Hsp90aa1, Egr1",GO,N-stage2
BP,positive regulation of cell size,2/11,2.738541457141483e-5,0.0047638364492895826,"Hsp90ab1, Hsp90aa1",GO,N-stage2
BP,chaperone-mediated protein complex assembly,2/11,3.080066669799299e-5,0.0047638364492895826,"Hsp90ab1, Hsp90aa1",GO,N-stage2
BP,ribonucleoprotein complex assembly,3/11,6.222591969811464e-5,0.006501412505396298,"Hsp90ab1, Hsp90aa1, Rps27",GO,N-stage2
BP,ribonucleoprotein complex subunit organization,3/11,7.005832441159805e-5,0.006501412505396298,"Hsp90ab1, Hsp90aa1, Rps27",GO,N-stage2
BP,positive regulation of telomerase activity,2/11,1.192576717808408e-4,0.00922259328438502,"Hsp90ab1, Hsp90aa1",GO,N-stage2
BP,regulation of protein modification by small protein conjugation or removal,3/11,1.669399055136827e-4,0.009991217928362918,"Hsp90ab1, Hsp90aa1, Egr1",GO,N-stage2
BP,central nervous system neuron axonogenesis,2/11,1.7226237807522273e-4,0.009991217928362918,"Hsp90ab1, Hsp90aa1",GO,N-stage2
BP,regulation of telomerase activity,2/11,2.253336431012422e-4,0.01091546704587841,"Hsp90ab1, Hsp90aa1",GO,N-stage2
BP,positive regulation of protein import into nucleus,2/11,2.6461445483554107e-4,0.01091546704587841,"Hsp90ab1, Hsp90aa1",GO,N-stage2
BP,cellular response to heat,2/11,2.7492075837378055e-4,0.01091546704587841,"Hsp90ab1, Hsp90aa1",GO,N-stage2
BP,positive regulation of protein import,2/11,0.00032936128392448756,0.01091546704587841,"Hsp90ab1, Hsp90aa1",GO,N-stage2
BP,RNA-dependent DNA biosynthetic process,2/11,3.52492199793237e-4,0.01091546704587841,"Hsp90ab1, Hsp90aa1",GO,N-stage2
BP,telomere maintenance via telomerase,2/11,3.52492199793237e-4,0.01091546704587841,"Hsp90ab1, Hsp90aa1",GO,N-stage2
BP,positive regulation of smooth muscle cell migration,2/11,3.763954153751176e-4,0.01091546704587841,"Tmsb4x, Egr1",GO,N-stage2
BP,glomerulus development,2/11,3.763954153751176e-4,0.01091546704587841,"Basp1, Egr1",GO,N-stage2
BP,telomere maintenance via telomere lengthening,2/11,5.359653226033157e-4,0.013443976678404775,"Hsp90ab1, Hsp90aa1",GO,N-stage2
BP,positive regulation of nucleocytoplasmic transport,2/11,5.359653226033157e-4,0.013443976678404775,"Hsp90ab1, Hsp90aa1",GO,N-stage2
BP,regulation of protein import into nucleus,2/11,5.505076657105403e-4,0.013443976678404775,"Hsp90ab1, Hsp90aa1",GO,N-stage2
BP,positive regulation of DNA biosynthetic process,2/11,5.801646423520131e-4,0.013459819702566704,"Hsp90ab1, Hsp90aa1",GO,N-stage2
BP,regulation of protein import,2/11,6.41763556300963e-4,0.014099618460678786,"Hsp90ab1, Hsp90aa1",GO,N-stage2
BP,regulation of smooth muscle cell migration,2/11,7.064010939009137e-4,0.014099618460678786,"Tmsb4x, Egr1",GO,N-stage2
BP,positive regulation of protein localization to nucleus,2/11,7.568675854059737e-4,0.014099618460678786,"Hsp90ab1, Hsp90aa1",GO,N-stage2
BP,ribonucleoprotein complex biogenesis,3/11,7.950000827107684e-4,0.014099618460678786,"Hsp90ab1, Hsp90aa1, Rps27",GO,N-stage2
BP,regulation of cellular component size,3/11,8.177647718333569e-4,0.014099618460678786,"Hsp90ab1, Hsp90aa1, Tmsb4x",GO,N-stage2
BP,smooth muscle cell migration,2/11,8.267996954759718e-4,0.014099618460678786,"Tmsb4x, Egr1",GO,N-stage2
BP,response to heat,2/11,8.628959771866681e-4,0.014099618460678786,"Hsp90ab1, Hsp90aa1",GO,N-stage2
BP,anatomical structure homeostasis,3/11,8.705035985914232e-4,0.014099618460678786,"Hsp90ab1, Hsp90aa1, Ankrd11",GO,N-stage2
BP,central nervous system neuron development,2/11,8.812261537924241e-4,0.014099618460678786,"Hsp90ab1, Hsp90aa1",GO,N-stage2
BP,positive regulation of protein kinase activity,3/11,9.82409252690047e-4,0.015194596441606058,"Hsp90ab1, Hsp90aa1, Egr1",GO,N-stage2
BP,muscle cell migration,2/11,0.0010952219357929656,0.016392999297030194,"Tmsb4x, Egr1",GO,N-stage2
BP,positive regulation of protein kinase B signaling,2/11,0.0011575028140859058,0.016783790804245635,"Hsp90ab1, Hsp90aa1",GO,N-stage2
BP,regulation of DNA biosynthetic process,2/11,0.0013771573069593767,0.019363666376640932,"Hsp90ab1, Hsp90aa1",GO,N-stage2
BP,telomere maintenance,2/11,0.0014701872015598228,0.019873235060290862,"Hsp90ab1, Hsp90aa1",GO,N-stage2
BP,telomere organization,2/11,0.0015178049015200294,0.019873235060290862,"Hsp90ab1, Hsp90aa1",GO,N-stage2
BP,regulation of nucleocytoplasmic transport,2/11,0.0015418889270915324,0.019873235060290862,"Hsp90ab1, Hsp90aa1",GO,N-stage2
BP,positive regulation of peptidyl-serine phosphorylation,2/11,0.001615239951068321,0.020255982089072998,"Hsp90ab1, Hsp90aa1",GO,N-stage2
BP,axon extension,2/11,0.0018451493907791752,0.021710610503671807,"Hsp90ab1, Hsp90aa1",GO,N-stage2
BP,regulation of cellular ketone metabolic process,2/11,0.001871604353764811,0.021710610503671807,"Fabp5, Egr1",GO,N-stage2
BP,regulation of protein localization to nucleus,2/11,0.001871604353764811,0.021710610503671807,"Hsp90ab1, Hsp90aa1",GO,N-stage2
BP,establishment of cell polarity,2/11,0.0019792363605530016,0.022168115652838848,"Hsp90ab1, Hsp90aa1",GO,N-stage2
BP,positive regulation of intracellular protein transport,2/11,0.002006596675472482,0.022168115652838848,"Hsp90ab1, Hsp90aa1",GO,N-stage2
BP,nephron development,2/11,0.002203168564646633,0.023773725906884598,"Basp1, Egr1",GO,N-stage2
BP,protein folding,2/11,0.0023194502476298327,0.02445965715682369,"Hsp90ab1, Hsp90aa1",GO,N-stage2
BP,response to temperature stimulus,2/11,0.002438596673956723,0.025144641260353765,"Hsp90ab1, Hsp90aa1",GO,N-stage2
BP,regulation of peptidyl-serine phosphorylation,2/11,0.002591544224987608,0.02551012242888566,"Hsp90ab1, Hsp90aa1",GO,N-stage2
BP,protein import into nucleus,2/11,0.002622667568225973,0.02551012242888566,"Hsp90ab1, Hsp90aa1",GO,N-stage2
BP,regulation of protein kinase B signaling,2/11,0.0026539685212127284,0.02551012242888566,"Hsp90ab1, Hsp90aa1",GO,N-stage2
BP,import into nucleus,2/11,0.0027489356065609548,0.02551012242888566,"Hsp90ab1, Hsp90aa1",GO,N-stage2
BP,DNA biosynthetic process,2/11,0.0027489356065609548,0.02551012242888566,"Hsp90ab1, Hsp90aa1",GO,N-stage2
BP,protein stabilization,2/11,0.003043381450364967,0.02768880378371264,"Hsp90ab1, Hsp90aa1",GO,N-stage2
BP,temperature homeostasis,2/11,0.003144698755917512,0.02790525217347415,"Fabp5, Egr1",GO,N-stage2
BP,positive regulation of intracellular transport,2/11,0.003247594002947422,0.02790525217347415,"Hsp90ab1, Hsp90aa1",GO,N-stage2
BP,regulation of lipid biosynthetic process,2/11,0.003247594002947422,0.02790525217347415,"Fabp5, Egr1",GO,N-stage2
BP,protein kinase B signaling,2/11,0.003674877829947442,0.031002605692647508,"Hsp90ab1, Hsp90aa1",GO,N-stage2
BP,neuron projection extension,2/11,0.0037485232444413145,0.031059192596799467,"Hsp90ab1, Hsp90aa1",GO,N-stage2
BP,regulation of protein ubiquitination,2/11,0.004050010532012981,0.032255430482834246,"Hsp90ab1, Hsp90aa1",GO,N-stage2
BP,cellular ketone metabolic process,2/11,0.004244028084391162,0.032255430482834246,"Fabp5, Egr1",GO,N-stage2
BP,regulation of cell size,2/11,0.004322833768609998,0.032255430482834246,"Hsp90ab1, Hsp90aa1",GO,N-stage2
BP,protein import,2/11,0.004482493836932599,0.032255430482834246,"Hsp90ab1, Hsp90aa1",GO,N-stage2
BP,positive regulation of DNA metabolic process,2/11,0.004482493836932599,0.032255430482834246,"Hsp90ab1, Hsp90aa1",GO,N-stage2
BP,bone development,2/11,0.0046858987250000695,0.032255430482834246,"Rpl13, Ankrd11",GO,N-stage2
BP	negative regulation of transforming growth factor beta production	1/11	0.004706276480904714	0.032255430482834246	Hsp90ab1	GO	N-stage2
BP	cell proliferation involved in metanephros development	1/11	0.004706276480904714	0.032255430482834246	Egr1	GO	N-stage2
BP	trans-synaptic signaling by lipid	1/11	0.004706276480904714	0.032255430482834246	Fabp5	GO	N-stage2
BP	trans-synaptic signaling by endocannabinoid	1/11	0.004706276480904714	0.032255430482834246	Fabp5	GO	N-stage2
BP	positive regulation of cell proliferation involved in kidney development	1/11	0.004706276480904714	0.032255430482834246	Egr1	GO	N-stage2
BP,establishment or maintenance of cell polarity,2/11,0.004727088950070536,0.032255430482834246,"Hsp90ab1, Hsp90aa1",GO,N-stage2
BP,regulation of protein polymerization,2/11,0.004893542707453919,0.03290730168490751,"Hsp90aa1, Tmsb4x",GO,N-stage2
BP,regulation of intracellular protein transport,2/11,0.005105408425846189,0.033271641753177796,"Hsp90ab1, Hsp90aa1",GO,N-stage2
BP	complement-dependent cytotoxicity	1/11	0.005175794919823784	0.033271641753177796	Hsp90ab1	GO	N-stage2
BP	transport across blood-brain barrier	1/11	0.005175794919823784	0.033271641753177796	Fabp5	GO	N-stage2
BP,central nervous system neuron differentiation,2/11,0.005234547086168059,0.033271641753177796,"Hsp90ab1, Hsp90aa1",GO,N-stage2
BP	vascular transport	1/11	0.005645111995599805	0.03401729825919883	Fabp5	GO	N-stage2
BP	regulation of prostaglandin biosynthetic process	1/11	0.005645111995599805	0.03401729825919883	Fabp5	GO	N-stage2
BP	sequestering of actin monomers	1/11	0.005645111995599805	0.03401729825919883	Tmsb4x	GO	N-stage2
BP	regulation of glomerular mesangial cell proliferation	1/11	0.005645111995599805	0.03401729825919883	Egr1	GO	N-stage2
BP,regulation of cellular protein catabolic process,2/11,0.006087334021655518,0.03459758161811978,"Hsp90ab1, Hsp90aa1",GO,N-stage2
BP	regulation of transcription from RNA polymerase II promoter in response to hypoxia	1/11	0.006114227785960824	0.03459758161811978	Egr1	GO	N-stage2
BP	glomerular mesangial cell proliferation	1/11	0.006114227785960824	0.03459758161811978	Egr1	GO	N-stage2
BP	positive regulation of metanephros development	1/11	0.006114227785960824	0.03459758161811978	Egr1	GO	N-stage2
BP	positive regulation of glomerulus development	1/11	0.006114227785960824	0.03459758161811978	Egr1	GO	N-stage2
BP	regulation of peroxisome proliferator activated receptor signaling pathway	1/11	0.006583142368605022	0.03504293037223886	Fabp5	GO	N-stage2
BP	positive regulation of hormone biosynthetic process	1/11	0.006583142368605022	0.03504293037223886	Egr1	GO	N-stage2
BP	positive regulation of smooth muscle cell differentiation	1/11	0.006583142368605022	0.03504293037223886	Tmsb4x	GO	N-stage2
BP	metanephric glomerulus development	1/11	0.006583142368605022	0.03504293037223886	Egr1	GO	N-stage2
BP	regulation of unsaturated fatty acid biosynthetic process	1/11	0.006583142368605022	0.03504293037223886	Fabp5	GO	N-stage2
BP,developmental cell growth,2/11,0.0067052285458366525,0.03504293037223886,"Hsp90ab1, Hsp90aa1",GO,N-stage2
BP,regulation of neuron apoptotic process,2/11,0.006851751597456318,0.03504293037223886,"Hsp90ab1, Egr1",GO,N-stage2
BP	renal filtration cell differentiation	1/11	0.007051855821206154	0.03504293037223886	Basp1	GO	N-stage2
BP	glomerular visceral epithelial cell differentiation	1/11	0.007051855821206154	0.03504293037223886	Basp1	GO	N-stage2
BP	glomerular epithelial cell differentiation	1/11	0.007051855821206154	0.03504293037223886	Basp1	GO	N-stage2
BP	retrograde trans-synaptic signaling	1/11	0.007051855821206154	0.03504293037223886	Fabp5	GO	N-stage2
BP,developmental growth involved in morphogenesis,2/11,0.007099214342651838,0.03504293037223886,"Hsp90ab1, Hsp90aa1",GO,N-stage2
BP,T cell differentiation,2/11,0.007452474855304522,0.035973720151902575,"Hsp90aa1, Egr1",GO,N-stage2
BP	glomerular mesangium development	1/11	0.007520368221410667	0.035973720151902575	Egr1	GO	N-stage2
BP	regulation of cell proliferation involved in kidney development	1/11	0.007520368221410667	0.035973720151902575	Egr1	GO	N-stage2
BP,regulation of protein stability,2/11,0.007709647043868731,0.036144945029050225,"Hsp90ab1, Hsp90aa1",GO,N-stage2
BP	positive regulation of phosphoprotein phosphatase activity	1/11	0.007988679646838137	0.036144945029050225	Hsp90ab1	GO	N-stage2
BP	glomerular epithelium development	1/11	0.007988679646838137	0.036144945029050225	Basp1	GO	N-stage2
BP	regulation of glomerulus development	1/11	0.007988679646838137	0.036144945029050225	Egr1	GO	N-stage2
BP,protein localization to nucleus,2/11,0.008023554607741753,0.036144945029050225,"Hsp90ab1, Hsp90aa1",GO,N-stage2
BP,protein polymerization,2/11,0.008023554607741753,0.036144945029050225,"Hsp90aa1, Tmsb4x",GO,N-stage2
BP,neuron apoptotic process,2/11,0.0082895420204142,0.0363328763077585,"Hsp90ab1, Egr1",GO,N-stage2
BP	C21-steroid hormone biosynthetic process	1/11	0.008456790175081719	0.0363328763077585	Egr1	GO	N-stage2
BP	protein refolding	1/11	0.008456790175081719	0.0363328763077585	Hsp90aa1	GO	N-stage2
BP	progesterone metabolic process	1/11	0.008456790175081719	0.0363328763077585	Egr1	GO	N-stage2
BP	adhesion of symbiont to host	1/11	0.008456790175081719	0.0363328763077585	Hsp90ab1	GO	N-stage2
BP,nucleocytoplasmic transport,2/11,0.008833440607558793,0.036646555274694015,"Hsp90ab1, Hsp90aa1",GO,N-stage2
BP,nuclear transport,2/11,0.008833440607558793,0.036646555274694015,"Hsp90ab1, Hsp90aa1",GO,N-stage2
BP	phosphatidylcholine biosynthetic process	1/11	0.00892469988370781	0.036646555274694015	Fabp5	GO	N-stage2
BP	regulation of ketone biosynthetic process	1/11	0.00892469988370781	0.036646555274694015	Egr1	GO	N-stage2
BP	positive regulation of hormone metabolic process	1/11	0.00892469988370781	0.036646555274694015	Egr1	GO	N-stage2
BP,positive regulation of cellular protein localization,2/11,0.009336451363770393,0.03757250646873636,"Hsp90ab1, Hsp90aa1",GO,N-stage2
BP	negative regulation of cell cycle arrest	1/11	0.009392408850256273	0.03757250646873636	Hsp90ab1	GO	N-stage2
BP,kidney development,2/11,0.00939312661718409,0.03757250646873636,"Basp1, Egr1",GO,N-stage2
BP	ribosomal small subunit assembly	1/11	0.009859917152240438	0.03803041538377939	Rps27	GO	N-stage2
BP	peroxisome proliferator activated receptor signaling pathway	1/11	0.009859917152240438	0.03803041538377939	Fabp5	GO	N-stage2
BP	locomotor rhythm	1/11	0.009859917152240438	0.03803041538377939	Egr1	GO	N-stage2
BP	protein insertion into mitochondrial membrane	1/11	0.009859917152240438	0.03803041538377939	Hsp90aa1	GO	N-stage2
BP,regulation of intracellular transport,2/11,0.010026857592810298,0.03803041538377939,"Hsp90ab1, Hsp90aa1",GO,N-stage2
BP,peptidyl-serine phosphorylation,2/11,0.01014410283060843,0.03803041538377939,"Hsp90ab1, Hsp90aa1",GO,N-stage2
BP,renal system development,2/11,0.010261967416012902,0.03803041538377939,"Basp1, Egr1",GO,N-stage2
BP	cell proliferation involved in kidney development	1/11	0.010327224867146989	0.03803041538377939	Egr1	GO	N-stage2
BP	regulation of metanephros development	1/11	0.010327224867146989	0.03803041538377939	Egr1	GO	N-stage2
BP	positive regulation of protein localization to cell surface	1/11	0.010327224867146989	0.03803041538377939	Hsp90ab1	GO	N-stage2
BP,positive regulation of protein transport,2/11,0.011165587789836898,0.040793958539246625,"Hsp90ab1, Hsp90aa1",GO,N-stage2
BP	interleukin-1-mediated signaling pathway	1/11	0.011261238845540644	0.040821990815084835	Egr1	GO	N-stage2
BP,peptidyl-serine modification,2/11,0.01172427076006134,0.04160459891048737,"Hsp90ab1, Hsp90aa1",GO,N-stage2
BP	establishment of protein localization to mitochondrial membrane	1/11	0.011727945263867556	0.04160459891048737	Hsp90aa1	GO	N-stage2
BP,regulation of small molecule metabolic process,2/11,0.011787105616878868,0.04160459891048737,"Fabp5, Egr1",GO,N-stage2
BP,regulation of lipid metabolic process,2/11,0.01210354710657648,0.04160459891048737,"Fabp5, Egr1",GO,N-stage2
BP,positive regulation of establishment of protein localization,2/11,0.012167287941493157,0.04160459891048737,"Hsp90ab1, Hsp90aa1",GO,N-stage2
BP	positive regulation of lamellipodium assembly	1/11	0.012194451404798023	0.04160459891048737	Hsp90aa1	GO	N-stage2
BP	negative regulation of glucose transmembrane transport	1/11	0.012194451404798023	0.04160459891048737	Fabp5	GO	N-stage2
BP	glomerulus vasculature development	1/11	0.012194451404798023	0.04160459891048737	Egr1	GO	N-stage2
BP,transmembrane receptor protein serine/threonine kinase signaling pathway,2/11,0.012423755438655032,0.04166376885388485,"Hsp90ab1, Egr1",GO,N-stage2
BP	negative regulation of cell killing	1/11	0.012660757345684837	0.04166376885388485	Hsp90ab1	GO	N-stage2
BP	regulation of hormone biosynthetic process	1/11	0.012660757345684837	0.04166376885388485	Egr1	GO	N-stage2
BP	renal system vasculature development	1/11	0.012660757345684837	0.04166376885388485	Egr1	GO	N-stage2
BP	kidney vasculature development	1/11	0.012660757345684837	0.04166376885388485	Egr1	GO	N-stage2
BP,urogenital system development,2/11,0.012943883627396742,0.04176442950608733,"Basp1, Egr1",GO,N-stage2
BP,regulation of neuron death,2/11,0.013009571508787513,0.04176442950608733,"Hsp90ab1, Egr1",GO,N-stage2
BP	regulation of protein sumoylation	1/11	0.013126863163855584	0.04176442950608733	Egr1	GO	N-stage2
BP	cellular response to gamma radiation	1/11	0.013126863163855584	0.04176442950608733	Egr1	GO	N-stage2
BP,regulation of DNA metabolic process,2/11,0.013141393767001618,0.04176442950608733,"Hsp90ab1, Hsp90aa1",GO,N-stage2
BP	prostaglandin biosynthetic process	1/11	0.013592768936610655	0.04176850852044599	Fabp5	GO	N-stage2
BP	positive regulation of transforming growth factor beta receptor signaling pathway	1/11	0.013592768936610655	0.04176850852044599	Hsp90ab1	GO	N-stage2
BP	prostanoid biosynthetic process	1/11	0.013592768936610655	0.04176850852044599	Fabp5	GO	N-stage2
BP	cellular response to interleukin-4	1/11	0.013592768936610655	0.04176850852044599	Hsp90ab1	GO	N-stage2
BP	positive regulation of cellular response to transforming growth factor beta stimulus	1/11	0.013592768936610655	0.04176850852044599	Hsp90ab1	GO	N-stage2
BP	positive regulation of phosphatase activity	1/11	0.014058474741224902	0.0426348515027997	Hsp90ab1	GO	N-stage2
BP	steroid hormone biosynthetic process	1/11	0.014058474741224902	0.0426348515027997	Egr1	GO	N-stage2
BP,regulation of protein catabolic process,2/11,0.014217287154906355,0.042836501557639926,"Hsp90ab1, Hsp90aa1",GO,N-stage2
BP	response to interleukin-4	1/11	0.014523980654944424	0.04319953220445008	Hsp90ab1	GO	N-stage2
BP	positive regulation of cyclin-dependent protein kinase activity	1/11	0.014523980654944424	0.04319953220445008	Hsp90ab1	GO	N-stage2
BP	regulation of smooth muscle cell differentiation	1/11	0.014989286754991782	0.044299548116663603	Tmsb4x	GO	N-stage2
BP,lymphocyte differentiation,2/11,0.015189493943692815,0.04460712145489536,"Hsp90aa1, Egr1",GO,N-stage2
BP	positive regulation of lamellipodium organization	1/11	0.015454393118560117	0.04509961262271631	Hsp90aa1	GO	N-stage2
BP,neuron death,2/11,0.01568626272554775,0.04549016190408847,"Hsp90ab1, Egr1",GO,N-stage2
BP	regulation of transforming growth factor beta production	1/11	0.01591929982281859	0.04559601924560386	Hsp90ab1	GO	N-stage2
BP	olefinic compound biosynthetic process	1/11	0.01591929982281859	0.04559601924560386	Egr1	GO	N-stage2
BP	regulation of lamellipodium assembly	1/11	0.016384006944908047	0.04614172399477872	Hsp90aa1	GO	N-stage2
BP	negative regulation of proteasomal ubiquitin-dependent protein catabolic process	1/11	0.016384006944908047	0.04614172399477872	Hsp90ab1	GO	N-stage2
BP,establishment of protein localization to organelle,2/11,0.0164081561619364,0.04614172399477872,"Hsp90ab1, Hsp90aa1",GO,N-stage2
BP	regulation of long-term neuronal synaptic plasticity	1/11	0.01684851456194325	0.04681263926192616	Egr1	GO	N-stage2
BP	transforming growth factor beta production	1/11	0.01684851456194325	0.04681263926192616	Hsp90ab1	GO	N-stage2
BP,regulation of protein-containing complex assembly,2/11,0.017293251631755026,0.047533430511657544,"Hsp90aa1, Tmsb4x",GO,N-stage2
BP	response to ischemia	1/11	0.0173128227510132	0.047533430511657544	Egr1	GO	N-stage2
BP	metanephric nephron development	1/11	0.017776931589180256	0.048520566219880226	Egr1	GO	N-stage2
BP	epithelial cell differentiation involved in kidney development	1/11	0.01824084115347846	0.04949561576148541	Basp1	GO	N-stage2
BP	long-term memory	1/11	0.018704551520918766	0.049593782318321754	Egr1	GO	N-stage2
BP	positive regulation of protein dephosphorylation	1/11	0.018704551520918766	0.049593782318321754	Hsp90ab1	GO	N-stage2
BP	protein insertion into membrane	1/11	0.018704551520918766	0.049593782318321754	Hsp90aa1	GO	N-stage2
BP	face morphogenesis	1/11	0.018704551520918766	0.049593782318321754	Ankrd11	GO	N-stage2
MF,pyrimidine nucleotide binding,2/11,1.1745595594310702e-5,6.577533532813993e-4,"Hsp90ab1, Hsp90aa1",GO,N-stage2
MF,DNA polymerase binding,2/11,3.644086476687861e-5,9.181769693383772e-4,"Hsp90ab1, Hsp90aa1",GO,N-stage2
MF,tau protein binding,2/11,4.918805192884163e-5,9.181769693383772e-4,"Hsp90ab1, Hsp90aa1",GO,N-stage2
MF,protein folding chaperone,2/11,6.913072463315026e-5,9.678301448641036e-4,"Hsp90ab1, Hsp90aa1",GO,N-stage2
MF,disordered domain specific binding,2/11,1.1907780504388586e-4,0.0013336714164915214,"Hsp90ab1, Hsp90aa1",GO,N-stage2
MF,unfolded protein binding,2/11,7.302081898227778e-4,0.006815276438345927,"Hsp90ab1, Hsp90aa1",GO,N-stage2
MF,histone deacetylase binding,2/11,0.001555501366446164,0.012444010931569311,"Hsp90ab1, Hsp90aa1",GO,N-stage2
MF,ion channel binding,2/11,0.002093777146938484,0.01465644002856939,"Hsp90ab1, Hsp90aa1",GO,N-stage2
MF,structural constituent of ribosome,2/11,0.002547641394975385,0.01585199090206906,"Rpl13, Rps27",GO,N-stage2
MF	histone methyltransferase binding	1/11	0.0048428188963312024	0.024854322389890715	Hsp90ab1	GO	N-stage2
MF	protein serine/threonine phosphatase inhibitor activity	1/11	0.005325926226405153	0.024854322389890715	Ppp1r14b	GO	N-stage2
MF	ATP-dependent protein binding	1/11	0.005325926226405153	0.024854322389890715	Hsp90ab1	GO	N-stage2
MF	retinoic acid binding	1/11	0.0077382663135774354	0.031085363661327886	Fabp5	GO	N-stage2
MF	long-chain fatty acid transporter activity	1/11	0.009183116161684435	0.031085363661327886	Fabp5	GO	N-stage2
MF,ubiquitin protein ligase binding,2/11,0.009216986070087427,0.031085363661327886,"Hsp90ab1, Hsp90aa1",GO,N-stage2
MF,ubiquitin-like protein ligase binding,2/11,0.010285991380492254,0.031085363661327886,"Hsp90ab1, Hsp90aa1",GO,N-stage2
MF	RNA polymerase II core promoter sequence-specific DNA binding	1/11	0.011586949559636905	0.031085363661327886	Egr1	GO	N-stage2
MF,GTP binding,2/11,0.012250872682852266,0.031085363661327886,"Hsp90ab1, Hsp90aa1",GO,N-stage2
MF,purine ribonucleoside binding,2/11,0.012715885629117423,0.031085363661327886,"Hsp90ab1, Hsp90aa1",GO,N-stage2
MF,ribonucleoside binding,2/11,0.012917553701401357,0.031085363661327886,"Hsp90ab1, Hsp90aa1",GO,N-stage2
MF,purine nucleoside binding,2/11,0.012985092274502336,0.031085363661327886,"Hsp90ab1, Hsp90aa1",GO,N-stage2
MF	actin monomer binding	1/11	0.013026703502551529	0.031085363661327886	Tmsb4x	GO	N-stage2
MF,nucleoside binding,2/11,0.013600019588639772,0.031085363661327886,"Hsp90ab1, Hsp90aa1",GO,N-stage2
MF,guanyl nucleotide binding,2/11,0.013877394491664233,0.031085363661327886,"Hsp90ab1, Hsp90aa1",GO,N-stage2
MF,guanyl ribonucleotide binding,2/11,0.013877394491664233,0.031085363661327886,"Hsp90ab1, Hsp90aa1",GO,N-stage2
MF	histone acetyltransferase binding	1/11	0.015422057218407947	0.032978800899425086	Egr1	GO	N-stage2
MF	retinoid binding	1/11	0.015900493290794238	0.032978800899425086	Fabp5	GO	N-stage2
MF	protein phosphatase inhibitor activity	1/11	0.01876667409084587	0.036239094796116166	Ppp1r14b	GO	N-stage2
MF	isoprenoid binding	1/11	0.01876667409084587	0.036239094796116166	Fabp5	GO	N-stage2
MF	phosphatase inhibitor activity	1/11	0.020673243033158095	0.038590053661895114	Ppp1r14b	GO	N-stage2
MF	core promoter sequence-specific DNA binding	1/11	0.024001636820658145	0.043357795546995356	Egr1	GO	N-stage2
MF	fatty acid binding	1/11	0.024950715795677425	0.043663752642435494	Fabp5	GO	N-stage2
CC,dendritic growth cone,2/11,1.337227201019891e-5,6.552413284997466e-4,"Hsp90ab1, Hsp90aa1",GO,N-stage2
CC,dendrite terminus,2/11,3.8416595664298735e-5,8.348810925757298e-4,"Hsp90ab1, Hsp90aa1",GO,N-stage2
CC,sperm plasma membrane,2/11,5.111516893320795e-5,8.348810925757298e-4,"Hsp90ab1, Hsp90aa1",GO,N-stage2
CC,COP9 signalosome,2/11,1.1302126257842367e-4,0.00138451046658569,"Basp1, Hsp90ab1",GO,N-stage2
CC,axonal growth cone,2/11,2.0787088293218432e-4,0.0020371346527354064,"Hsp90ab1, Hsp90aa1",GO,N-stage2
CC,brush border membrane,2/11,5.981701106948152e-4,0.004885055904007657,"Hsp90ab1, Hsp90aa1",GO,N-stage2
CC,cytosolic ribosome,2/11,0.001293296786132648,0.009053077502928535,"Rpl13, Rps27",GO,N-stage2
CC,brush border,2/11,0.0019073854732449137,0.011682736023625096,"Hsp90ab1, Hsp90aa1",GO,N-stage2
CC,ribosomal subunit,2/11,0.00376644413865111,0.018226000238856097,"Rpl13, Rps27",GO,N-stage2
CC,cluster of actin-based cell projections,2/11,0.003841131790864721,0.018226000238856097,"Hsp90ab1, Hsp90aa1",GO,N-stage2
CC,growth cone,2/11,0.0041857940955950905,0.018226000238856097,"Hsp90ab1, Hsp90aa1",GO,N-stage2
CC,site of polarized growth,2/11,0.004463510262577004,0.018226000238856097,"Hsp90ab1, Hsp90aa1",GO,N-stage2
CC,ribosome,2/11,0.005216033268091462,0.019660433087421665,"Rpl13, Rps27",GO,N-stage2
CC,basolateral plasma membrane,2/11,0.006351677695626912,0.022230871934694193,"Hsp90ab1, Hsp90aa1",GO,N-stage2
CC	sperm head plasma membrane	1/11	0.00847742861069345	0.02650466008063676	Hsp90ab1	GO	N-stage2
CC,cell projection membrane,2/11,0.008654582883473228,0.02650466008063676,"Hsp90ab1, Hsp90aa1",GO,N-stage2
CC	chaperone complex	1/11	0.011288685908682483	0.030874239413061166	Hsp90ab1	GO	N-stage2
CC,apical plasma membrane,2/11,0.011341557335410224,0.030874239413061166,"Hsp90ab1, Hsp90aa1",GO,N-stage2
CC,distal axon,2/11,0.01353637617473482,0.034527103268594775,"Hsp90ab1, Hsp90aa1",GO,N-stage2
CC	sperm head	1/11	0.014092695211671336	0.034527103268594775	Hsp90ab1	GO	N-stage2
CC,apical part of cell,2/11,0.018590440109195784,0.043377693588123496,"Hsp90ab1, Hsp90aa1",GO,N-stage2
CC	cytosolic small ribosomal subunit	1/11	0.021534746534600857	0.04796375364524736	Rps27	GO	N-stage2
---,Antigen processing and presentation,2/7,0.00201016550592179,0.013081002648375974,"Hsp90ab1, Hsp90aa1",KEGG,N-stage2
---,Progesterone-mediated oocyte maturation,2/7,0.002099450519917244,0.013081002648375974,"Hsp90ab1, Hsp90aa1",KEGG,N-stage2
---,IL-17 signaling pathway,2/7,0.002144794824012801,0.013081002648375974,"Hsp90ab1, Hsp90aa1",KEGG,N-stage2
---,Prostate cancer,2/7,0.0024266516825111038,0.013081002648375974,"Hsp90ab1, Hsp90aa1",KEGG,N-stage2
---,Th17 cell differentiation,2/7,0.002725208885078328,0.013081002648375974,"Hsp90ab1, Hsp90aa1",KEGG,N-stage2
---,Estrogen signaling pathway,2/7,0.004399943183402525,0.0175997727336101,"Hsp90ab1, Hsp90aa1",KEGG,N-stage2
---,Fluid shear stress and atherosclerosis,2/7,0.005273007349013503,0.018078882339474866,"Hsp90ab1, Hsp90aa1",KEGG,N-stage2
---,Protein processing in endoplasmic reticulum,2/7,0.007159238633966979,0.018564918970221903,"Hsp90ab1, Hsp90aa1",KEGG,N-stage2
---,Necroptosis,2/7,0.007485922368403087,0.018564918970221903,"Hsp90ab1, Hsp90aa1",KEGG,N-stage2
---,Ribosome,2/7,0.007735382904259127,0.018564918970221903,"Rpl13, Rps27",KEGG,N-stage2
---,NOD-like receptor signaling pathway,2/7,0.010824670597107827,0.022205038248230075,"Hsp90ab1, Hsp90aa1",KEGG,N-stage2
---,Lipid and atherosclerosis,2/7,0.011120004974966785,0.022205038248230075,"Hsp90ab1, Hsp90aa1",KEGG,N-stage2
---,Chemical carcinogenesis - receptor activation,2/7,0.012027729051124623,0.022205038248230075,"Hsp90ab1, Hsp90aa1",KEGG,N-stage2
---,Coronavirus disease - COVID-19,2/7,0.01449336987027377,0.0240907326325354,"Rpl13, Rps27",KEGG,N-stage2
---,Salmonella infection,2/7,0.015056707895334623,0.0240907326325354,"Hsp90ab1, Hsp90aa1",KEGG,N-stage2
---,PI3K-Akt signaling pathway,2/7,0.029170495774212317,0.04375574366131847,"Hsp90ab1, Hsp90aa1",KEGG,N-stage2
---	PPAR signaling pathway	1/7	0.06722389184217226	0.09060884045377651	Fabp5	KEGG	N-stage2
---	GnRH signaling pathway	1/7	0.06795663034033239	0.09060884045377651	Egr1	KEGG	N-stage2
---	AGE-RAGE signaling pathway in diabetic complications	1/7	0.07598424852680175	0.09598010340227589	Egr1	KEGG	N-stage2
---,"Parathyroid hormone synthesis, secretion and action",1/7,0.08106181521866329,0.09727417826239594,Egr1,KEGG,N-stage2
---	Apelin signaling pathway	1/7	0.10184352013757869	0.11639259444294707	Egr1	KEGG	N-stage2
---	Regulation of actin cytoskeleton	1/7	0.15911105810772308	0.1735756997538797	Tmsb4x	KEGG	N-stage2
---	Human T-cell leukemia virus 1 infection	1/7	0.17902517843511911	0.18680888184534167	Egr1	KEGG	N-stage2
---	Prion disease	1/7	0.1907785121103419	0.1907785121103419	Egr1	KEGG	N-stage2
BP,positive regulation of cell size,2/18,7.595298130273263e-5,0.017764873334366535,"Hsp90ab1, Hsp90aa1",GO,N-stage3
BP,chaperone-mediated protein complex assembly,2/18,8.540804487676218e-5,0.017764873334366535,"Hsp90ab1, Hsp90aa1",GO,N-stage3
BP,ribonucleoprotein complex biogenesis,4/18,2.3446897865930823e-4,0.02308985476036668,"Hsp90ab1, Rps14, Hsp90aa1, Rps24",GO,N-stage3
BP,ribonucleoprotein complex assembly,3/18,2.962602018697567e-4,0.02308985476036668,"Hsp90ab1, Rps14, Hsp90aa1",GO,N-stage3
BP,positive regulation of telomerase activity,2/18,3.295713377470168e-4,0.02308985476036668,"Hsp90ab1, Hsp90aa1",GO,N-stage3
BP,ribonucleoprotein complex subunit organization,3/18,3.3302675135144254e-4,0.02308985476036668,"Hsp90ab1, Rps14, Hsp90aa1",GO,N-stage3
BP,central nervous system neuron axonogenesis,2/18,4.7538599977261587e-4,0.028251510843629743,"Hsp90ab1, Hsp90aa1",GO,N-stage3
BP,regulation of telomerase activity,2/18,6.211003330335531e-4,0.02862928623047969,"Hsp90ab1, Hsp90aa1",GO,N-stage3
BP,positive regulation of protein import into nucleus,2/18,7.287902811115597e-4,0.02862928623047969,"Hsp90ab1, Hsp90aa1",GO,N-stage3
BP,central nervous system neuron differentiation,3/18,7.364377341317473e-4,0.02862928623047969,"Hsp90ab1, Hsp90aa1, Nfix",GO,N-stage3
BP,cellular response to heat,2/18,7.570243955174918e-4,0.02862928623047969,"Hsp90ab1, Hsp90aa1",GO,N-stage3
BP,positive regulation of protein import,2/18,9.06028029446492e-4,0.028801202846140187,"Hsp90ab1, Hsp90aa1",GO,N-stage3
BP,RNA-dependent DNA biosynthetic process,2/18,9.692712496297178e-4,0.028801202846140187,"Hsp90ab1, Hsp90aa1",GO,N-stage3
BP,telomere maintenance via telomerase,2/18,9.692712496297178e-4,0.028801202846140187,"Hsp90ab1, Hsp90aa1",GO,N-stage3
BP,ribosomal small subunit biogenesis,2/18,0.0014306034726642748,0.03481086884173882,"Rps14, Rps24",GO,N-stage3
BP,telomere maintenance via telomere lengthening,2/18,0.0014696713053660498,0.03481086884173882,"Hsp90ab1, Hsp90aa1",GO,N-stage3
BP,positive regulation of nucleocytoplasmic transport,2/18,0.0014696713053660498,0.03481086884173882,"Hsp90ab1, Hsp90aa1",GO,N-stage3
BP,regulation of protein import into nucleus,2/18,0.0015092470648629952,0.03481086884173882,"Hsp90ab1, Hsp90aa1",GO,N-stage3
BP,positive regulation of DNA biosynthetic process,2/18,0.0015899194903678789,0.03481086884173882,"Hsp90ab1, Hsp90aa1",GO,N-stage3
BP,regulation of protein import,2/18,0.0017573278895657756,0.036552420102968136,"Hsp90ab1, Hsp90aa1",GO,N-stage3
BP,positive regulation of protein localization to nucleus,2/18,0.002069627249813003,0.040998330282009963,"Hsp90ab1, Hsp90aa1",GO,N-stage3
BP,cytoplasmic translation,2/18,0.0022109529898858937,0.041709638330341185,"Rpl15, Rpl19",GO,N-stage3
BP,response to heat,2/18,0.002356740978205751,0.041709638330341185,"Hsp90ab1, Hsp90aa1",GO,N-stage3
BP,central nervous system neuron development,2/18,0.002406325288288915,0.041709638330341185,"Hsp90ab1, Hsp90aa1",GO,N-stage3
MF,structural constituent of ribosome,6/18,1.8053314792060063e-9,1.2998386650283245e-7,"Rps14, Rps9, Rpl13, Rps24, Rpl15, Rpl19",GO,N-stage3
MF,rRNA binding,3/18,2.4224860590094352e-5,7.82726811551799e-4,"Rps14, Rps9, Rpl19",GO,N-stage3
MF,pyrimidine nucleotide binding,2/18,3.261361714799163e-5,7.82726811551799e-4,"Hsp90ab1, Hsp90aa1",GO,N-stage3
MF,DNA polymerase binding,2/18,1.010177209602468e-4,0.0018183189772844424,"Hsp90ab1, Hsp90aa1",GO,N-stage3
MF,tau protein binding,2/18,1.3627006546328312e-4,0.001962288942671277,"Hsp90ab1, Hsp90aa1",GO,N-stage3
MF,ion channel binding,3/18,1.8711330502759274e-4,0.001968289979805266,"Hsp90ab1, Hsp90aa1, Calm1",GO,N-stage3
MF,protein folding chaperone,2/18,1.9136152581440084e-4,0.001968289979805266,"Hsp90ab1, Hsp90aa1",GO,N-stage3
MF,disordered domain specific binding,2/18,3.2907882682999554e-4,0.00296170944146996,"Hsp90ab1, Hsp90aa1",GO,N-stage3
MF,ubiquitin protein ligase binding,3/18,0.0017100186512095422,0.013175494234341337,"Hsp90ab1, Hsp90aa1, Ckb",GO,N-stage3
MF,unfolded protein binding,2/18,0.001997370416258127,0.013175494234341337,"Hsp90ab1, Hsp90aa1",GO,N-stage3
MF,ubiquitin-like protein ligase binding,3/18,0.002012922730246593,0.013175494234341337,"Hsp90ab1, Hsp90aa1, Ckb",GO,N-stage3
MF,histone deacetylase binding,2/18,0.004220997597478069,0.0248827602851025,"Hsp90ab1, Hsp90aa1",GO,N-stage3
MF,translation regulator activity,2/18,0.004492720607032396,0.0248827602851025,"Rps14, Rps9",GO,N-stage3
MF	small ribosomal subunit rRNA binding	1/18	0.007913612327639874	0.03685431048856369	Rps14	GO	N-stage3
MF	histone methyltransferase binding	1/18	0.007913612327639874	0.03685431048856369	Hsp90ab1	GO	N-stage3
MF	protein serine/threonine phosphatase inhibitor activity	1/18	0.00870171219868865	0.03685431048856369	Ppp1r14b	GO	N-stage3
MF	ATP-dependent protein binding	1/18	0.00870171219868865	0.03685431048856369	Hsp90ab1	GO	N-stage3
MF	ferroxidase activity	1/18	0.010276138455387218	0.03699409843939399	Fth1	GO	N-stage3
MF,"oxidoreductase activity, oxidizing metal ions, oxygen as acceptor",1/18,0.010276138455387218,0.03699409843939399,Fth1,GO,N-stage3
MF	G protein-coupled glutamate receptor binding	1/18	0.010276138455387218	0.03699409843939399	Calm1	GO	N-stage3
MF	retinoic acid binding	1/18	0.012633350386294762	0.0413455103551465	Fabp5	GO	N-stage3
MF	adenylate cyclase binding	1/18	0.012633350386294762	0.0413455103551465	Calm1	GO	N-stage3
MF	ferric iron binding	1/18	0.014201878232751985	0.04445805359818013	Fth1	GO	N-stage3
MF	long-chain fatty acid transporter activity	1/18	0.01498525937229589	0.04495577811688767	Fabp5	GO	N-stage3
MF,"oxidoreductase activity, oxidizing metal ions",1/18,0.01733187664298752,0.04799596608827313,Fth1,GO,N-stage3
MF	nitric-oxide synthase binding	1/18	0.01733187664298752	0.04799596608827313	Calm1	GO	N-stage3
CC,cytosolic ribosome,6/18,2.2579307786270455e-10,1.783765315115366e-8,"Rps14, Rps9, Rpl13, Rps24, Rpl15, Rpl19",GO,N-stage3
CC,ribosomal subunit,6/18,5.996100906373603e-9,2.3684598580175732e-7,"Rps14, Rps9, Rpl13, Rps24, Rpl15, Rpl19",GO,N-stage3
CC,ribosome,6/18,1.626926466358465e-8,4.2842396947439575e-7,"Rps14, Rps9, Rpl13, Rps24, Rpl15, Rpl19",GO,N-stage3
CC,cytosolic small ribosomal subunit,3/18,5.776866407813962e-6,1.1409311155432575e-4,"Rps14, Rps9, Rps24",GO,N-stage3
CC,cytosolic large ribosomal subunit,3/18,1.5718119301323775e-5,2.4834628496091563e-4,"Rpl13, Rpl15, Rpl19",GO,N-stage3
CC,small ribosomal subunit,3/18,2.8506669394347482e-5,3.7533781369224184e-4,"Rps14, Rps9, Rps24",GO,N-stage3
CC,dendritic growth cone,2/18,3.712469258964278e-5,4.1897867351168287e-4,"Hsp90ab1, Hsp90aa1",GO,N-stage3
CC,dendrite terminus,2/18,1.0648294155169795e-4,0.001021635000035723,"Hsp90ab1, Hsp90aa1",GO,N-stage3
CC,large ribosomal subunit,3/18,1.1638879747242413e-4,0.001021635000035723,"Rpl13, Rpl15, Rpl19",GO,N-stage3
CC,sperm plasma membrane,2/18,1.415956328178163e-4,0.0011186054992607488,"Hsp90ab1, Hsp90aa1",GO,N-stage3
CC,COP9 signalosome,2/18,3.1239438304709384e-4,0.0022435596600654923,"Basp1, Hsp90ab1",GO,N-stage3
CC,growth cone,3/18,5.274814698907124e-4,0.0030577248420996725,"Hsp90ab1, Hsp90aa1, Calm1",GO,N-stage3
CC,myelin sheath,3/18,5.574228748517375e-4,0.0030577248420996725,"Hsp90aa1, Ckb, Calm1",GO,N-stage3
CC,axonal growth cone,2/18,5.731831627837564e-4,0.0030577248420996725,"Hsp90ab1, Hsp90aa1",GO,N-stage3
CC,site of polarized growth,3/18,5.805806662214568e-4,0.0030577248420996725,"Hsp90ab1, Hsp90aa1, Calm1",GO,N-stage3
CC,brush border membrane,2/18,0.001638875370054981,0.008091947139646468,"Hsp90ab1, Hsp90aa1",GO,N-stage3
CC,distal axon,3/18,0.003025890341863908,0.014061490412191104,"Hsp90ab1, Hsp90aa1, Calm1",GO,N-stage3
CC,brush border,2/18,0.005161682578041679,0.02265405131473848,"Hsp90ab1, Hsp90aa1",GO,N-stage3
CC	autolysosome	1/18	0.00924472896688422	0.03843860991493965	Fth1	GO	N-stage3
CC,cluster of actin-based cell projections,2/18,0.010271551413858203,0.0405726280847399,"Hsp90ab1, Hsp90aa1",GO,N-stage3
CC	secondary lysosome	1/18	0.012308326051201357	0.04630275038309082	Fth1	GO	N-stage3
CC	sperm head plasma membrane	1/18	0.013836767384305837	0.04968657378909823	Hsp90ab1	GO	N-stage3
---,Ribosome,6/13,8.702249125688039e-8,5.134326984155943e-6,"Rps14, Rps9, Rpl13, Rps24, Rpl15, Rpl19",KEGG,N-stage3
---,Coronavirus disease - COVID-19,6/13,6.014283964195503e-7,1.7742137694376734e-05,"Rps14, Rps9, Rpl13, Rps24, Rpl15, Rpl19",KEGG,N-stage3
---,Estrogen signaling pathway,3/13,8.274988974552091e-4,0.015971225600115227,"Hsp90ab1, Hsp90aa1, Calm1",KEGG,N-stage3
---,Fluid shear stress and atherosclerosis,3/13,0.0010827949559400153,0.015971225600115227,"Hsp90ab1, Hsp90aa1, Calm1",KEGG,N-stage3
---,Necroptosis,3/13,0.0018199184939328423,0.02147503822840754,"Hsp90ab1, Hsp90aa1, Fth1",KEGG,N-stage3
---,Lipid and atherosclerosis,3/13,0.0032634952211077223,0.0320910363408926,"Hsp90ab1, Hsp90aa1, Calm1",KEGG,N-stage3
---,Antigen processing and presentation,2/13,0.007180540685287287,0.05015850378648293,"Hsp90ab1, Hsp90aa1",KEGG,N-stage3
---,Progesterone-mediated oocyte maturation,2/13,0.0074928485096998915,0.05015850378648293,"Hsp90ab1, Hsp90aa1",KEGG,N-stage3
---,IL-17 signaling pathway,2/13,0.007651297187768582,0.05015850378648293,"Hsp90ab1, Hsp90aa1",KEGG,N-stage3
---,Prostate cancer,2/13,0.00863386212223229,0.05093978652117051,"Hsp90ab1, Hsp90aa1",KEGG,N-stage3
---,Th17 cell differentiation,2/13,0.009670441707081128,0.051868732792526046,"Hsp90ab1, Hsp90aa1",KEGG,N-stage3
---,Protein processing in endoplasmic reticulum,2/13,0.024665720814980065,0.12127312734031866,"Hsp90ab1, Hsp90aa1",KEGG,N-stage3
---,NOD-like receptor signaling pathway,2/13,0.03662939669166374,0.1592494605546217,"Hsp90ab1, Hsp90aa1",KEGG,N-stage3
---	Phototransduction	1/13	0.038330766640227165	0.1592494605546217	Calm1	KEGG	N-stage3
---,Chemical carcinogenesis - receptor activation,2/13,0.040487150988463144,0.1592494605546217,"Hsp90ab1, Hsp90aa1",KEGG,N-stage3
---,Salmonella infection,2/13,0.05006670339392586,0.18462096876510162,"Hsp90ab1, Hsp90aa1",KEGG,N-stage3
---	Ferroptosis	1/13	0.05629841553130588	0.1953886186086498	Fth1	KEGG	N-stage3
---	Arginine and proline metabolism	1/13	0.0753012801101356	0.23383029086831578	Ckb	KEGG	N-stage3
---	Mineral absorption	1/13	0.0753012801101356	0.23383029086831578	Fth1	KEGG	N-stage3
---	Long-term potentiation	1/13	0.09262990302325735	0.23998270885249107	Calm1	KEGG	N-stage3
---,PI3K-Akt signaling pathway,2/13,0.09263200061509128,0.23998270885249107,"Hsp90ab1, Hsp90aa1",KEGG,N-stage3
---	Amphetamine addiction	1/13	0.09526908079516949	0.23998270885249107	Calm1	KEGG	N-stage3
---	Glioma	1/13	0.10183605594334633	0.23998270885249107	Calm1	KEGG	N-stage3
---	Gastric acid secretion	1/13	0.10314415937968247	0.23998270885249107	Calm1	KEGG	N-stage3
---	Renin secretion	1/13	0.10445050402148259	0.23998270885249107	Calm1	KEGG	N-stage3
---	Pertussis	1/13	0.10575509203669098	0.23998270885249107	Calm1	KEGG	N-stage3
---	Salivary secretion	1/13	0.11612881695381005	0.24350136243555498	Calm1	KEGG	N-stage3
---	PPAR signaling pathway	1/13	0.12127391716791747	0.24350136243555498	Fabp5	KEGG	N-stage3
---	GnRH signaling pathway	1/13	0.1225558652182841	0.24350136243555498	Calm1	KEGG	N-stage3
---	Phosphatidylinositol signaling system	1/13	0.13021137093169521	0.24350136243555498	Calm1	KEGG	N-stage3
---	Circadian entrainment	1/13	0.1327494733305925	0.24350136243555498	Calm1	KEGG	N-stage3
---	Melanogenesis	1/13	0.1352807375584102	0.24350136243555498	Calm1	KEGG	N-stage3
---	Aldosterone synthesis and secretion	1/13	0.13780518050709656	0.24350136243555498	Calm1	KEGG	N-stage3
---	Glucagon signaling pathway	1/13	0.1403228190306588	0.24350136243555498	Calm1	KEGG	N-stage3
---	C-type lectin receptor signaling pathway	1/13	0.15032566463010533	0.25340612037646326	Calm1	KEGG	N-stage3
---	Oocyte meiosis	1/13	0.161450384161119	0.2574479098785411	Calm1	KEGG	N-stage3
---	Neurotrophin signaling pathway	1/13	0.161450384161119	0.2574479098785411	Calm1	KEGG	N-stage3
---	Inflammatory mediator regulation of TRP channels	1/13	0.16879200100559388	0.262071791035001	Calm1	KEGG	N-stage3
---	Dopaminergic synapse	1/13	0.17848854244672696	0.26376965608514585	Calm1	KEGG	N-stage3
---	Apelin signaling pathway	1/13	0.18089630780351018	0.26376965608514585	Calm1	KEGG	N-stage3
---	Insulin signaling pathway	1/13	0.1832975576184912	0.26376965608514585	Calm1	KEGG	N-stage3
---	Vascular smooth muscle contraction	1/13	0.18927228265867213	0.2658824923062299	Calm1	KEGG	N-stage3
---	Adrenergic signaling in cardiomyocytes	1/13	0.19874797807573497	0.26808155102243975	Calm1	KEGG	N-stage3
---	Oxytocin signaling pathway	1/13	0.199925224491311	0.26808155102243975	Calm1	KEGG	N-stage3
---	cGMP-PKG signaling pathway	1/13	0.22313745070183666	0.29255799092018586	Calm1	KEGG	N-stage3
---	Tuberculosis	1/13	0.23111374361588888	0.29580041063592266	Calm1	KEGG	N-stage3
---	Cellular senescence	1/13	0.23563761525234517	0.29580041063592266	Calm1	KEGG	N-stage3
---	Alcoholism	1/13	0.2589875017161467	0.3171754050627375	Calm1	KEGG	N-stage3
---	Rap1 signaling pathway	1/13	0.2687915515083892	0.3171754050627375	Calm1	KEGG	N-stage3
---	cAMP signaling pathway	1/13	0.27526091378299644	0.3171754050627375	Calm1	KEGG	N-stage3
---	Regulation of actin cytoskeleton	1/13	0.27526091378299644	0.3171754050627375	Tmsb4x	KEGG	N-stage3
---	Kaposi sarcoma-associated herpesvirus infection	1/13	0.2795444248010568	0.3171754050627375	Calm1	KEGG	N-stage3
---	Ras signaling pathway	1/13	0.2912038761763073	0.31800552852763125	Calm1	KEGG	N-stage3
---	Calcium signaling pathway	1/13	0.2964458316783003	0.31800552852763125	Calm1	KEGG	N-stage3
---	Human immunodeficiency virus 1 infection	1/13	0.2964458316783003	0.31800552852763125	Calm1	KEGG	N-stage3
---	Human cytomegalovirus infection	1/13	0.31298057945339564	0.32974739620982757	Calm1	KEGG	N-stage3
---	Parkinson disease	1/13	0.32111274409199775	0.3323798579197872	Calm1	KEGG	N-stage3
---	Alzheimer disease	1/13	0.43205126893561485	0.43950042874484957	Calm1	KEGG	N-stage3
---	Pathways of neurodegeneration - multiple diseases	1/13	0.5030475772193441	0.5030475772193441	Calm1	KEGG	N-stage3
BP,ribonucleoprotein complex biogenesis,4/15,1.090431756417216e-4,0.013749671476729224,"Rpl3, Rps14, Rpl26, Hsp90ab1",GO,N-stage4
BP,cellular response to interleukin-4,2/15,1.5511443494944656e-4,0.013749671476729224,"Rpl3, Hsp90ab1",GO,N-stage4
BP,ribonucleoprotein complex assembly,3/15,1.6790476323509215e-4,0.013749671476729224,"Rpl3, Rps14, Hsp90ab1",GO,N-stage4
BP,response to interleukin-4,2/15,1.775237577775812e-4,0.013749671476729224,"Rpl3, Hsp90ab1",GO,N-stage4
BP,ribonucleoprotein complex subunit organization,3/15,1.888691136913355e-4,0.013749671476729224,"Rpl3, Rps14, Hsp90ab1",GO,N-stage4
BP,regulation of intrinsic apoptotic signaling pathway in response to DNA damage,2/15,2.53693802970857e-4,0.015390757380231991,"Tpt1, Rpl26",GO,N-stage4
BP,regulation of cell cycle arrest,2/15,6.464536634660083e-4,0.03323439152615919,"Rpl26, Hsp90ab1",GO,N-stage4
BP,ribosome assembly,2/15,8.083248765580278e-4,0.03323439152615919,"Rpl3, Rps14",GO,N-stage4
BP,ribosome biogenesis,3/15,8.217294608116283e-4,0.03323439152615919,"Rpl3, Rps14, Rpl26",GO,N-stage4
BP,ribosomal large subunit biogenesis,2/15,0.001014830202197799,0.03693981935999988,"Rpl3, Rpl26",GO,N-stage4
MF,structural constituent of ribosome,5/15,4.381589700216857e-8,2.3660584381171026e-6,"Rpl13, Rpl3, Rps14, Rpl26, Rps9",GO,N-stage4
MF,rRNA binding,3/15,1.3600536517298328e-5,3.672144859670549e-4,"Rpl3, Rps14, Rps9",GO,N-stage4
MF,mRNA 5'-UTR binding,2/15,1.2152781615348936e-4,0.0021875006907628083,"Rps14, Rpl26",GO,N-stage4
MF,translation regulator activity,2/15,0.0031172888607224115,0.035599484564005836,"Rps14, Rps9",GO,N-stage4
MF,heat shock protein binding,2/15,0.004094251746623589,0.035599484564005836,"Dnajb9, Hsp90ab1",GO,N-stage4
MF	small ribosomal subunit rRNA binding	1/15	0.006598603809191861	0.035599484564005836	Rps14	GO	N-stage4
MF	histone methyltransferase binding	1/15	0.006598603809191861	0.035599484564005836	Hsp90ab1	GO	N-stage4
MF	protein serine/threonine phosphatase inhibitor activity	1/15	0.007256224222399021	0.035599484564005836	Ppp1r14b	GO	N-stage4
MF	pyrimidine nucleotide binding	1/15	0.007256224222399021	0.035599484564005836	Hsp90ab1	GO	N-stage4
MF	ATP-dependent protein binding	1/15	0.007256224222399021	0.035599484564005836	Hsp90ab1	GO	N-stage4
MF	ferroxidase activity	1/15	0.00857024628392733	0.035599484564005836	Fth1	GO	N-stage4
MF	5S rRNA binding	1/15	0.00857024628392733	0.035599484564005836	Rpl3	GO	N-stage4
MF,"oxidoreductase activity, oxidizing metal ions, oxygen as acceptor",1/15,0.00857024628392733,0.035599484564005836,Fth1,GO,N-stage4
MF	ferric iron binding	1/15	0.01184820284728394	0.04500928483263378	Fth1	GO	N-stage4
MF	DNA polymerase binding	1/15	0.01250257912017605	0.04500928483263378	Hsp90ab1	GO	N-stage4
MF,"oxidoreductase activity, oxidizing metal ions",1/15,0.014463282041446535,0.045348125468539946,Fth1,GO,N-stage4
MF	tau protein binding	1/15	0.014463282041446535	0.045348125468539946	Hsp90ab1	GO	N-stage4
MF	misfolded protein binding	1/15	0.015116041822846649	0.045348125468539946	Dnajb9	GO	N-stage4
MF	protein folding chaperone	1/15	0.017071900835013865	0.04785222915054019	Hsp90ab1	GO	N-stage4
MF	actin monomer binding	1/15	0.0177230478335334	0.04785222915054019	Tmsb4x	GO	N-stage4
CC,cytosolic ribosome,5/15,7.793814137433318e-9,5.611546178951989e-7,"Rpl13, Rpl3, Rps14, Rpl26, Rps9",GO,N-stage4
CC,ribosomal subunit,5/15,1.1879182379177521e-7,4.276505656503907e-6,"Rpl13, Rpl3, Rps14, Rpl26, Rps9",GO,N-stage4
CC,ribosome,5/15,2.724770803181435e-7,6.539449927635445e-6,"Rpl13, Rpl3, Rps14, Rpl26, Rps9",GO,N-stage4
CC,cytosolic large ribosomal subunit,3/15,8.816228625447052e-6,1.5869211525804694e-4,"Rpl13, Rpl3, Rpl26",GO,N-stage4
CC,large ribosomal subunit,3/15,6.56675201431486e-5,9.456122900613398e-4,"Rpl13, Rpl3, Rpl26",GO,N-stage4
CC,COP9 signalosome,2/15,2.1497836179175473e-4,0.0025797403415010567,"Basp1, Hsp90ab1",GO,N-stage4
CC,cytosolic small ribosomal subunit,2/15,3.9484975038379857e-4,0.003553647753454187,"Rps14, Rps9",GO,N-stage4
CC,axonal growth cone,2/15,3.9484975038379857e-4,0.003553647753454187,"Hsp90ab1, Dynlt1c",GO,N-stage4
CC,autophagosome,2/15,9.925497945560548e-4,0.007940398356448438,"Fth1, Atg14",GO,N-stage4
CC,small ribosomal subunit,2/15,0.0011320724278841862,0.00815092148076614,"Rps14, Rps9",GO,N-stage4
CC,cytoplasmic microtubule,2/15,0.0014377218332314412,0.00941054290842398,"Tpt1, Dynlt1c",GO,N-stage4
CC,distal axon,3/15,0.0017502639527064746,0.010501583716238848,"Rpl26, Hsp90ab1, Dynlt1c",GO,N-stage4
CC,endocytic vesicle,2/15,0.007169261939589397,0.03305468143410457,"Fth1, Atg14",GO,N-stage4
CC	phagophore assembly site membrane	1/15	0.007709401884041123	0.03305468143410457	Atg14	GO	N-stage4
CC	dendritic growth cone	1/15	0.007709401884041123	0.03305468143410457	Hsp90ab1	GO	N-stage4
CC	autolysosome	1/15	0.007709401884041123	0.03305468143410457	Fth1	GO	N-stage4
CC,growth cone,2/15,0.007804577560830244,0.03305468143410457,"Hsp90ab1, Dynlt1c",GO,N-stage4
CC,site of polarized growth,2/15,0.008315782418107329,0.033263129672429316,"Hsp90ab1, Dynlt1c",GO,N-stage4
CC	secondary lysosome	1/15	0.010266850556187923	0.036960662002276524	Fth1	GO	N-stage4
CC	mitochondria-associated endoplasmic reticulum membrane	1/15	0.010266850556187923	0.036960662002276524	Atg14	GO	N-stage4
CC	sperm head plasma membrane	1/15	0.011543266660071438	0.03957691426310207	Hsp90ab1	GO	N-stage4
CC	dendrite terminus	1/15	0.012818146235688999	0.04195029677134582	Hsp90ab1	GO	N-stage4
CC	sperm plasma membrane	1/15	0.014727588365549882	0.04608990801318136	Hsp90ab1	GO	N-stage4
CC	chaperone complex	1/15	0.015363302671060453	0.04608990801318136	Hsp90ab1	GO	N-stage4
CC	cytoplasmic dynein complex	1/15	0.0166335829608526	0.04759338102572052	Dynlt1c	GO	N-stage4
CC	organelle membrane contact site	1/15	0.017902333582456742	0.04759338102572052	Atg14	GO	N-stage4
CC	phagophore assembly site	1/15	0.018536135802319498	0.04759338102572052	Atg14	GO	N-stage4
CC	phosphatidylinositol 3-kinase complex	1/15	0.018536135802319498	0.04759338102572052	Atg14	GO	N-stage4
CC	sperm head	1/15	0.019169556246470765	0.04759338102572052	Hsp90ab1	GO	N-stage4
---,Ribosome,5/10,6.84234280983725e-7,1.779009130557685e-5,"Rpl13, Rpl3, Rps14, Rpl26, Rps9",KEGG,N-stage4
---,Coronavirus disease - COVID-19,5/10,3.4349702761519017e-6,4.4654613589974724e-5,"Rpl13, Rpl3, Rps14, Rpl26, Rps9",KEGG,N-stage4
---,Necroptosis,2/10,0.015434491961677392,0.13376559700120405,"Fth1, Hsp90ab1",KEGG,N-stage4
---,Salmonella infection,2/10,0.030521648245914818,0.19839071359844632,"Hsp90ab1, Dynlt1c",KEGG,N-stage4
---	Ferroptosis	1/10	0.043587372834859694	0.22665433874127042	Fth1	KEGG	N-stage4
---	Mineral absorption	1/10	0.05843408777523185	0.25321438035933796	Fth1	KEGG	N-stage4
---	Antigen processing and presentation	1/10	0.09566363202878725	0.26184578208619647	Hsp90ab1	KEGG	N-stage4
---	Progesterone-mediated oocyte maturation	1/10	0.09769254242421954	0.26184578208619647	Hsp90ab1	KEGG	N-stage4
---	IL-17 signaling pathway	1/10	0.09870546054004303	0.26184578208619647	Hsp90ab1	KEGG	N-stage4
---	Prostate cancer	1/10	0.10476150800914785	0.26184578208619647	Hsp90ab1	KEGG	N-stage4
---	Th17 cell differentiation	1/10	0.11078090780569849	0.26184578208619647	Hsp90ab1	KEGG	N-stage4
---	Estrogen signaling pathway	1/10	0.13936434870929282	0.2633055097978693	Hsp90ab1	KEGG	N-stage4
---	Spinocerebellar ataxia	1/10	0.1461386872611249	0.2633055097978693	Atg14	KEGG	N-stage4
---	Autophagy - animal	1/10	0.14710252213271213	0.2633055097978693	Atg14	KEGG	N-stage4
---	Fluid shear stress and atherosclerosis	1/10	0.15190702488338614	0.2633055097978693	Hsp90ab1	KEGG	N-stage4
---	Protein processing in endoplasmic reticulum	1/10	0.17556615441733403	0.2770485382317161	Hsp90ab1	KEGG	N-stage4
---	NOD-like receptor signaling pathway	1/10	0.21308378414699947	0.2770485382317161	Hsp90ab1	KEGG	N-stage4
---	Lipid and atherosclerosis	1/10	0.2157676707207703	0.2770485382317161	Hsp90ab1	KEGG	N-stage4
---	Regulation of actin cytoskeleton	1/10	0.21933337039681378	0.2770485382317161	Tmsb4x	KEGG	N-stage4
---	Kaposi sarcoma-associated herpesvirus infection	1/10	0.22288447235802789	0.2770485382317161	Atg14	KEGG	N-stage4
---	Chemical carcinogenesis - receptor activation	1/10	0.2237699731871553	0.2770485382317161	Hsp90ab1	KEGG	N-stage4
---	Huntington disease	1/10	0.28928825911876777	0.3418861244130892	Atg14	KEGG	N-stage4
---	PI3K-Akt signaling pathway	1/10	0.3345358319159367	0.36691085080691527	Hsp90ab1	KEGG	N-stage4
---	Amyotrophic lateral sclerosis	1/10	0.34220106159889396	0.36691085080691527	Atg14	KEGG	N-stage4
---	Alzheimer disease	1/10	0.3527988950066493	0.36691085080691527	Atg14	KEGG	N-stage4
---	Pathways of neurodegeneration - multiple diseases	1/10	0.4159688021484954	0.4159688021484954	Atg14	KEGG	N-stage4
BP,cytoplasmic translation,3/3,5.742450246865736e-8,3.502894650588099e-6,"Rpl11, Rpl15, Rplp0",GO,N-stage5
BP,ribosomal large subunit assembly,2/3,4.792437164538434e-6,1.4616933351842225e-4,"Rpl11, Rplp0",GO,N-stage5
BP,ribosome assembly,2/3,2.3607338936218724e-5,4.532258527964954e-4,"Rpl11, Rplp0",GO,N-stage5
BP,ribosomal large subunit biogenesis,2/3,2.9719728052229206e-5,4.532258527964954e-4,"Rpl11, Rplp0",GO,N-stage5
BP,ribonucleoprotein complex assembly,2/3,1.613593663355672e-4,0.0017767810805985218,"Rpl11, Rplp0",GO,N-stage5
BP,ribonucleoprotein complex subunit organization,2/3,1.7476535219001856e-4,0.0017767810805985218,"Rpl11, Rplp0",GO,N-stage5
BP,ribosome biogenesis,2/3,4.7734672494619007e-4,0.004159735745959656,"Rpl11, Rplp0",GO,N-stage5
BP,ribonucleoprotein complex biogenesis,2/3,9.092575291311564e-4,0.006933088659625068,"Rpl11, Rplp0",GO,N-stage5
BP	negative regulation of ubiquitin protein ligase activity	1/3	0.0012855121207555609	0.008712915485121023	Rpl11	GO	N-stage5
BP	protein neddylation	1/3	0.0021847147880179607	0.012827347483341175	Rpl11	GO	N-stage5
BP	negative regulation of ubiquitin-protein transferase activity	1/3	0.0023131282347008675	0.012827347483341175	Rpl11	GO	N-stage5
BP	regulation of ubiquitin protein ligase activity	1/3	0.0029550302093005465	0.015021403563944444	Rpl11	GO	N-stage5
BP	positive regulation of signal transduction by p53 class mediator	1/3	0.0032117138871822215	0.015070349778316578	Rpl11	GO	N-stage5
BP	cellular response to interleukin-4	1/3	0.00372494907181653	0.015179470984626992	Rplp0	GO	N-stage5
BP	response to interleukin-4	1/3	0.00398150058613167	0.015179470984626992	Rplp0	GO	N-stage5
BP	regulation of intrinsic apoptotic signaling pathway by p53 class mediator	1/3	0.00398150058613167	0.015179470984626992	Rpl11	GO	N-stage5
BP	negative regulation of proteasomal ubiquitin-dependent protein catabolic process	1/3	0.004494471477665907	0.0161272211845659	Rpl11	GO	N-stage5
BP	regulation of ubiquitin-protein transferase activity	1/3	0.006416543664410135	0.021011590526265424	Rpl11	GO	N-stage5
BP	negative regulation of ubiquitin-dependent protein catabolic process	1/3	0.006544593770476115	0.021011590526265424	Rpl11	GO	N-stage5
BP	negative regulation of proteasomal protein catabolic process	1/3	0.0070566841766069865	0.02152288673865131	Rpl11	GO	N-stage5
BP	positive regulation of intrinsic apoptotic signaling pathway	1/3	0.008719762609549542	0.024394605937540205	Rpl11	GO	N-stage5
BP	regulation of signal transduction by p53 class mediator	1/3	0.00910328604040489	0.024394605937540205	Rpl11	GO	N-stage5
BP	negative regulation of proteolysis involved in cellular protein catabolic process	1/3	0.009358913362693011	0.024394605937540205	Rpl11	GO	N-stage5
BP	negative regulation of protein ubiquitination	1/3	0.009870036108407643	0.024394605937540205	Rpl11	GO	N-stage5
BP	intrinsic apoptotic signaling pathway by p53 class mediator	1/3	0.009997789318664019	0.024394605937540205	Rpl11	GO	N-stage5
BP	negative regulation of cellular protein catabolic process	1/3	0.010764077816754702	0.025254182570078342	Rpl11	GO	N-stage5
BP	negative regulation of protein modification by small protein conjugation or removal	1/3	0.011274717075432483	0.025472508948199312	Rpl11	GO	N-stage5
BP	positive regulation of protein binding	1/3	0.012933081002809321	0.028175640756120304	Rpl11	GO	N-stage5
BP	negative regulation of protein catabolic process	1/3	0.016625823761861502	0.033966317534906	Rpl11	GO	N-stage5
BP	regulation of proteasomal ubiquitin-dependent protein catabolic process	1/3	0.016752995178738295	0.033966317534906	Rpl11	GO	N-stage5
BP	signal transduction by p53 class mediator	1/3	0.017261571206263704	0.033966317534906	Rpl11	GO	N-stage5
BP	regulation of ubiquitin-dependent protein catabolic process	1/3	0.020309345003273194	0.038257527023713586	Rpl11	GO	N-stage5
BP	negative regulation of DNA-binding transcription factor activity	1/3	0.02094350369601683	0.038257527023713586	Rpl11	GO	N-stage5
BP	regulation of intrinsic apoptotic signaling pathway	1/3	0.02132386752141413	0.038257527023713586	Rpl11	GO	N-stage5
BP	protein stabilization	1/3	0.02271769202428653	0.03959369181375652	Rpl11	GO	N-stage5
BP	positive regulation of apoptotic signaling pathway	1/3	0.023477401839777867	0.03974923630743308	Rpl11	GO	N-stage5
BP	regulation of proteasomal protein catabolic process	1/3	0.024110192514344653	0.03974923630743308	Rpl11	GO	N-stage5
BP	positive regulation of binding	1/3	0.02550136962073668	0.04004594479651397	Rpl11	GO	N-stage5
BP	rRNA processing	1/3	0.026259635932140313	0.04004594479651397	Rpl11	GO	N-stage5
BP	regulation of protein ubiquitination	1/3	0.026259635932140313	0.04004594479651397	Rpl11	GO	N-stage5
BP	rRNA metabolic process	1/3	0.02739629772234231	0.040760345391777586	Rpl11	GO	N-stage5
BP	regulation of proteolysis involved in cellular protein catabolic process	1/3	0.028153580613438756	0.0408897242242801	Rpl11	GO	N-stage5
BP	regulation of protein binding	1/3	0.029414845061359607	0.041728036017277585	Rpl11	GO	N-stage5
BP	regulation of protein modification by small protein conjugation or removal	1/3	0.030549049630228864	0.04235209153281729	Rpl11	GO	N-stage5
BP	negative regulation of cellular catabolic process	1/3	0.0318082402138804	0.04284800587894378	Rpl11	GO	N-stage5
BP	regulation of cellular protein catabolic process	1/3	0.03231161099067892	0.04284800587894378	Rpl11	GO	N-stage5
BP	negative regulation of transferase activity	1/3	0.03306633997541952	0.04291588805320406	Rpl11	GO	N-stage5
BP	protein targeting	1/3	0.03444899037772564	0.043778925271693	Rpl11	GO	N-stage5
BP	regulation of protein stability	1/3	0.03645776437414239	0.044806420592298946	Rpl11	GO	N-stage5
BP	protein localization to nucleus	1/3	0.03721033573051724	0.044806420592298946	Rpl11	GO	N-stage5
BP	intrinsic apoptotic signaling pathway	1/3	0.037461105741102396	0.044806420592298946	Rpl11	GO	N-stage5
BP	negative regulation of catabolic process	1/3	0.039465698422607054	0.046296300072673664	Rpl11	GO	N-stage5
MF,structural constituent of ribosome,3/3,3.322322035238194e-7,3.322322035238194e-6,"Rpl11, Rpl15, Rplp0",GO,N-stage5
MF,rRNA binding,2/3,2.9783209006439393e-5,1.4891604503219696e-4,"Rpl11, Rplp0",GO,N-stage5
MF	5S rRNA binding	1/3	0.0017195005291523735	0.005553348675748415	Rpl11	GO	N-stage5
MF	ubiquitin-protein transferase regulator activity	1/3	0.0026445684482255816	0.005553348675748415	Rpl11	GO	N-stage5
MF	peroxisome proliferator activated receptor binding	1/3	0.0027766743378742076	0.005553348675748415	Rpl11	GO	N-stage5
CC,cytosolic large ribosomal subunit,3/3,1.9839150129022412e-8,3.37265552193381e-7,"Rpl11, Rpl15, Rplp0",GO,N-stage5
CC,cytosolic ribosome,3/3,1.1756877310402971e-7,8.573839062455775e-7,"Rpl11, Rpl15, Rplp0",GO,N-stage5
CC,large ribosomal subunit,3/3,1.513030422786313e-7,8.573839062455775e-7,"Rpl11, Rpl15, Rplp0",GO,N-stage5
CC,ribosomal subunit,3/3,6.06734008683753e-7,2.5786195369059503e-6,"Rpl11, Rpl15, Rplp0",GO,N-stage5
CC,ribosome,3/3,1.0038541396794121e-6,3.413104074910001e-6,"Rpl11, Rpl15, Rplp0",GO,N-stage5
CC	polysomal ribosome	1/3	0.00399124029676301	0.011308514174161862	Rpl11	GO	N-stage5
CC	A band	1/3	0.004891015858777603	0.011878181371317036	Rpl15	GO	N-stage5
CC	polysome	1/3	0.009509874312921274	0.020208482914957707	Rpl11	GO	N-stage5
CC	sarcomere	1/3	0.024041928458665374	0.038228303291619956	Rpl15	GO	N-stage5
CC	myofibril	1/3	0.027083083596675217	0.038228303291619956	Rpl15	GO	N-stage5
CC	cytoplasmic ribonucleoprotein granule	1/3	0.027842383966376727	0.038228303291619956	Rplp0	GO	N-stage5
CC	contractile fiber	1/3	0.028854169783421035	0.038228303291619956	Rpl15	GO	N-stage5
CC	ribonucleoprotein granule	1/3	0.02923340839947408	0.038228303291619956	Rplp0	GO	N-stage5
---,Ribosome,3/3,7.738620501353455e-6,1.547724100270691e-5,"Rpl11, Rpl15, Rplp0",KEGG,N-stage5
---,Coronavirus disease - COVID-19,3/3,2.067764100763692e-5,2.067764100763692e-5,"Rpl11, Rpl15, Rplp0",KEGG,N-stage5
BP	positive regulation of intrinsic apoptotic signaling pathway in response to DNA damage	1/1	4.715363511659243e-4	0.014360425240057206	Rps3	GO	A-stage1
BP	positive regulation of T cell receptor signaling pathway	1/1	6.85871056241405e-4	0.014360425240057206	Rps3	GO	A-stage1
BP	positive regulation of execution phase of apoptosis	1/1	7.287379972565899e-4	0.014360425240057206	Rps3	GO	A-stage1
BP	positive regulation of antigen receptor-mediated signaling pathway	1/1	9.859396433471446e-4	0.014360425240057206	Rps3	GO	A-stage1
BP	positive regulation of activated T cell proliferation	1/1	0.0011145404663923664	0.014360425240057206	Rps3	GO	A-stage1
BP	regulation of nuclease activity	1/1	0.0011574074074075513	0.014360425240057206	Rps3	GO	A-stage1
BP	positive regulation of microtubule polymerization	1/1	0.0012431412894375882	0.014360425240057206	Rps3	GO	A-stage1
BP	negative regulation of DNA repair	1/1	0.001328875171467847	0.014360425240057206	Rps3	GO	A-stage1
BP	regulation of execution phase of apoptosis	1/1	0.001328875171467847	0.014360425240057206	Rps3	GO	A-stage1
BP	positive regulation of interleukin-2 production	1/1	0.001371742112483032	0.014360425240057206	Rps3	GO	A-stage1
BP	positive regulation of microtubule polymerization or depolymerization	1/1	0.001414609053497884	0.014360425240057206	Rps3	GO	A-stage1
BP	response to nerve growth factor	1/1	0.0015003429355282538	0.014360425240057206	Rps3	GO	A-stage1
BP	cellular response to nerve growth factor stimulus	1/1	0.0015003429355282538	0.014360425240057206	Rps3	GO	A-stage1
BP	regulation of intrinsic apoptotic signaling pathway in response to DNA damage	1/1	0.0015860768175582907	0.014360425240057206	Rps3	GO	A-stage1
BP	base-excision repair	1/1	0.0016289437585733646	0.014360425240057206	Rps3	GO	A-stage1
BP	regulation of activated T cell proliferation	1/1	0.0017146776406038455	0.014360425240057206	Rps3	GO	A-stage1
BP	regulation of T cell receptor signaling pathway	1/1	0.0019290123456792152	0.014934842249657214	Rps3	GO	A-stage1
BP	activated T cell proliferation	1/1	0.002057613168724326	0.014934842249657214	Rps3	GO	A-stage1
BP	regulation of microtubule polymerization	1/1	0.0022719478737998067	0.014934842249657214	Rps3	GO	A-stage1
BP	regulation of interleukin-2 production	1/1	0.0024862825788750653	0.014934842249657214	Rps3	GO	A-stage1
BP	regulation of antigen receptor-mediated signaling pathway	1/1	0.002657750342935694	0.014934842249657214	Rps3	GO	A-stage1
BP	interleukin-2 production	1/1	0.00282921810699599	0.014934842249657214	Rps3	GO	A-stage1
BP	execution phase of apoptosis	1/1	0.0029149519890260267	0.014934842249657214	Rps3	GO	A-stage1
BP	positive regulation of intrinsic apoptotic signaling pathway	1/1	0.0029149519890260267	0.014934842249657214	Rps3	GO	A-stage1
BP	positive regulation of DNA repair	1/1	0.0031292866941016184	0.014934842249657214	Rps3	GO	A-stage1
BP	negative regulation of response to DNA damage stimulus	1/1	0.0031721536351166923	0.014934842249657214	Rps3	GO	A-stage1
BP	negative regulation of protein ubiquitination	1/1	0.003300754458162136	0.014934842249657214	Rps3	GO	A-stage1
BP	positive regulation of JUN kinase activity	1/1	0.003300754458162136	0.014934842249657214	Rps3	GO	A-stage1
BP	positive regulation of NIK/NF-kappaB signaling	1/1	0.003300754458162136	0.014934842249657214	Rps3	GO	A-stage1
BP	microtubule polymerization	1/1	0.003343621399176988	0.014934842249657214	Rps3	GO	A-stage1
BP	negative regulation of protein modification by small protein conjugation or removal	1/1	0.0037722908093279495	0.015515861753622462	Rps3	GO	A-stage1
BP	cellular response to hydrogen peroxide	1/1	0.0038151577503429124	0.015515861753622462	Rps3	GO	A-stage1
BP	regulation of microtubule polymerization or depolymerization	1/1	0.0039008916323731713	0.015515861753622462	Rps3	GO	A-stage1
BP	regulation of JUN kinase activity	1/1	0.00398662551440343	0.015515861753622462	Rps3	GO	A-stage1
BP	positive regulation of T cell proliferation	1/1	0.004286694101509059	0.015515861753622462	Rps3	GO	A-stage1
BP	regulation of NIK/NF-kappaB signaling	1/1	0.0044581618655692434	0.015515861753622462	Rps3	GO	A-stage1
BP	NIK/NF-kappaB signaling	1/1	0.004715363511659798	0.015515861753622462	Rps3	GO	A-stage1
BP	positive regulation of response to DNA damage stimulus	1/1	0.004715363511659798	0.015515861753622462	Rps3	GO	A-stage1
BP	intrinsic apoptotic signaling pathway in response to DNA damage	1/1	0.004758230452674983	0.015515861753622462	Rps3	GO	A-stage1
BP	spindle assembly	1/1	0.004801097393690057	0.015515861753622462	Rps3	GO	A-stage1
BP	response to hydrogen peroxide	1/1	0.005186899862825833	0.015515861753622462	Rps3	GO	A-stage1
BP	microtubule polymerization or depolymerization	1/1	0.005229766803841018	0.015515861753622462	Rps3	GO	A-stage1
BP	positive regulation of cysteine-type endopeptidase activity involved in apoptotic process	1/1	0.00535836762688624	0.015515861753622462	Rps3	GO	A-stage1
BP	negative regulation of DNA metabolic process	1/1	0.005401234567901314	0.015515861753622462	Rps3	GO	A-stage1
BP	regulation of DNA repair	1/1	0.005486968449931462	0.015515861753622462	Rps3	GO	A-stage1
BP	positive regulation of protein polymerization	1/1	0.005529835390946536	0.015515861753622462	Rps3	GO	A-stage1
BP	T cell receptor signaling pathway	1/1	0.00557270233196161	0.015515861753622462	Rps3	GO	A-stage1
BP	positive regulation of lymphocyte proliferation	1/1	0.005915637860082312	0.015515861753622462	Rps3	GO	A-stage1
BP	positive regulation of mononuclear cell proliferation	1/1	0.006001371742112682	0.015515861753622462	Rps3	GO	A-stage1
BP	positive regulation of JNK cascade	1/1	0.006001371742112682	0.015515861753622462	Rps3	GO	A-stage1
BP	positive regulation of cysteine-type endopeptidase activity	1/1	0.006087105624142719	0.015515861753622462	Rps3	GO	A-stage1
BP	negative regulation of translation	1/1	0.006215706447188163	0.015515861753622462	Rps3	GO	A-stage1
BP	positive regulation of NF-kappaB transcription factor activity	1/1	0.0063014403292182	0.015515861753622462	Rps3	GO	A-stage1
BP	cellular response to reactive oxygen species	1/1	0.0064300411522634215	0.015515861753622462	Rps3	GO	A-stage1
BP	positive regulation of leukocyte proliferation	1/1	0.0065157750342936804	0.015515861753622462	Rps3	GO	A-stage1
BP	positive regulation of endopeptidase activity	1/1	0.006858710562414383	0.015515861753622462	Rps3	GO	A-stage1
BP	negative regulation of cellular amide metabolic process	1/1	0.007030178326474568	0.015515861753622462	Rps3	GO	A-stage1
BP	regulation of intrinsic apoptotic signaling pathway	1/1	0.0071587791495201225	0.015515861753622462	Rps3	GO	A-stage1
BP	positive regulation of stress-activated MAPK cascade	1/1	0.007244513031550159	0.015515861753622462	Rps3	GO	A-stage1
BP	cellular response to tumor necrosis factor	1/1	0.007244513031550159	0.015515861753622462	Rps3	GO	A-stage1
BP	positive regulation of peptidase activity	1/1	0.007330246913580196	0.015515861753622462	Rps3	GO	A-stage1
BP	positive regulation of stress-activated protein kinase signaling cascade	1/1	0.007330246913580196	0.015515861753622462	Rps3	GO	A-stage1
BP	regulation of T cell proliferation	1/1	0.007501714677640603	0.015515861753622462	Rps3	GO	A-stage1
BP	spindle organization	1/1	0.007673182441701121	0.015515861753622462	Rps3	GO	A-stage1
BP	positive regulation of apoptotic signaling pathway	1/1	0.00788751714677638	0.015515861753622462	Rps3	GO	A-stage1
BP	regulation of JNK cascade	1/1	0.00797325102880675	0.015515861753622462	Rps3	GO	A-stage1
BP	response to tumor necrosis factor	1/1	0.008058984910836786	0.015515861753622462	Rps3	GO	A-stage1
BP	JNK cascade	1/1	0.008573388203018006	0.015515861753622462	Rps3	GO	A-stage1
BP	positive regulation of T cell activation	1/1	0.008573388203018006	0.015515861753622462	Rps3	GO	A-stage1
BP	positive regulation of supramolecular fiber organization	1/1	0.008573388203018006	0.015515861753622462	Rps3	GO	A-stage1
BP	regulation of microtubule cytoskeleton organization	1/1	0.008616255144033191	0.015515861753622462	Rps3	GO	A-stage1
BP	response to reactive oxygen species	1/1	0.008659122085047932	0.015515861753622462	Rps3	GO	A-stage1
BP	regulation of protein ubiquitination	1/1	0.008830589849108339	0.015515861753622462	Rps3	GO	A-stage1
BP	regulation of cysteine-type endopeptidase activity involved in apoptotic process	1/1	0.008959190672153894	0.015515861753622462	Rps3	GO	A-stage1
BP	T cell proliferation	1/1	0.00913065843621419	0.015515861753622462	Rps3	GO	A-stage1
BP	positive regulation of DNA metabolic process	1/1	0.009302126200274596	0.015515861753622462	Rps3	GO	A-stage1
BP	positive regulation of leukocyte cell-cell adhesion	1/1	0.009473593964334781	0.015515861753622462	Rps3	GO	A-stage1
BP	regulation of response to DNA damage stimulus	1/1	0.009516460905349966	0.015515861753622462	Rps3	GO	A-stage1
BP	positive regulation of cytoskeleton organization	1/1	0.009645061728395188	0.015515861753622462	Rps3	GO	A-stage1
BP	positive regulation of MAP kinase activity	1/1	0.00968792866941015	0.015515861753622462	Rps3	GO	A-stage1
BP	regulation of protein polymerization	1/1	0.009730795610425225	0.015515861753622462	Rps3	GO	A-stage1
BP	regulation of lymphocyte proliferation	1/1	0.00990226337448552	0.015515861753622462	Rps3	GO	A-stage1
BP	regulation of stress-activated MAPK cascade	1/1	0.009945130315500816	0.015515861753622462	Rps3	GO	A-stage1
BP	regulation of mononuclear cell proliferation	1/1	0.010030864197530964	0.015515861753622462	Rps3	GO	A-stage1
BP	regulation of cysteine-type endopeptidase activity	1/1	0.010030864197530964	0.015515861753622462	Rps3	GO	A-stage1
BP	positive regulation of protein-containing complex assembly	1/1	0.010073731138545927	0.015515861753622462	Rps3	GO	A-stage1
BP	regulation of stress-activated protein kinase signaling cascade	1/1	0.010073731138545927	0.015515861753622462	Rps3	GO	A-stage1
BP	regulation of protein modification by small protein conjugation or removal	1/1	0.010288065843621408	0.015665918443696233	Rps3	GO	A-stage1
BP	detection of stimulus	1/1	0.010588134430727147	0.01594168554738694	Rps3	GO	A-stage1
BP	regulation of leukocyte proliferation	1/1	0.010759602194787554	0.01601985215668369	Rps3	GO	A-stage1
BP	stress-activated MAPK cascade	1/1	0.011016803840877998	0.01605897016092179	Rps3	GO	A-stage1
BP	regulation of microtubule-based process	1/1	0.011059670781893072	0.01605897016092179	Rps3	GO	A-stage1
BP	positive regulation of DNA-binding transcription factor activity	1/1	0.01114540466392333	0.01605897016092179	Rps3	GO	A-stage1
BP	positive regulation of cell-cell adhesion	1/1	0.011359739368998811	0.016193671015381283	Rps3	GO	A-stage1
BP	stress-activated protein kinase signaling cascade	1/1	0.011659807956104329	0.01644646595913663	Rps3	GO	A-stage1
BP	cellular response to oxidative stress	1/1	0.011831275720164736	0.016514489026063277	Rps3	GO	A-stage1
BP	positive regulation of protein serine/threonine kinase activity	1/1	0.012474279835390956	0.0171164664477424	Rps3	GO	A-stage1
BP	protein polymerization	1/1	0.012560013717421215	0.0171164664477424	Rps3	GO	A-stage1
BP	intrinsic apoptotic signaling pathway	1/1	0.012645747599451473	0.0171164664477424	Rps3	GO	A-stage1
BP	antigen receptor-mediated signaling pathway	1/1	0.012817215363511547	0.017118764345570466	Rps3	GO	A-stage1
BP	regulation of MAP kinase activity	1/1	0.012902949245541917	0.017118764345570466	Rps3	GO	A-stage1
BP	regulation of leukocyte cell-cell adhesion	1/1	0.01324588477366262	0.017282459593248582	Rps3	GO	A-stage1
BP	lymphocyte proliferation	1/1	0.013588820301783322	0.017282459593248582	Rps3	GO	A-stage1
BP	mononuclear cell proliferation	1/1	0.013717421124828655	0.017282459593248582	Rps3	GO	A-stage1
BP	regulation of T cell activation	1/1	0.013760288065843618	0.017282459593248582	Rps3	GO	A-stage1
BP	chromosome segregation	1/1	0.01388888888888895	0.017282459593248582	Rps3	GO	A-stage1
BP	immune response-activating cell surface receptor signaling pathway	1/1	0.014146090534979727	0.017282459593248582	Rps3	GO	A-stage1
BP	immune response-activating signal transduction	1/1	0.014188957475994579	0.017282459593248582	Rps3	GO	A-stage1
BP	cellular response to chemical stress	1/1	0.014231824417009653	0.017282459593248582	Rps3	GO	A-stage1
BP	immune response-regulating cell surface receptor signaling pathway	1/1	0.014660493827160392	0.017282459593248582	Rps3	GO	A-stage1
BP	positive regulation of proteolysis	1/1	0.014746227709190762	0.017282459593248582	Rps3	GO	A-stage1
BP	leukocyte proliferation	1/1	0.014746227709190762	0.017282459593248582	Rps3	GO	A-stage1
BP	immune response-regulating signaling pathway	1/1	0.014789094650205947	0.017282459593248582	Rps3	GO	A-stage1
BP	leukocyte cell-cell adhesion	1/1	0.014789094650205947	0.017282459593248582	Rps3	GO	A-stage1
BP	regulation of endopeptidase activity	1/1	0.0148319615912208	0.017282459593248582	Rps3	GO	A-stage1
BP	regulation of translation	1/1	0.015217764060356798	0.0175791412421363	Rps3	GO	A-stage1
BP	regulation of supramolecular fiber organization	1/1	0.01586076817558313	0.01816532423528324	Rps3	GO	A-stage1
BP	regulation of DNA metabolic process	1/1	0.016246570644718794	0.018449495477901003	Rps3	GO	A-stage1
BP	response to oxidative stress	1/1	0.017532578875171567	0.01927076419310576	Rps3	GO	A-stage1
BP	regulation of cellular amide metabolic process	1/1	0.01757544581618664	0.01927076419310576	Rps3	GO	A-stage1
BP	regulation of apoptotic signaling pathway	1/1	0.017704046639231974	0.01927076419310576	Rps3	GO	A-stage1
BP	regulation of DNA-binding transcription factor activity	1/1	0.01778978052126201	0.01927076419310576	Rps3	GO	A-stage1
BP	activation of immune response	1/1	0.017832647462276974	0.01927076419310576	Rps3	GO	A-stage1
BP	positive regulation of lymphocyte activation	1/1	0.017832647462276974	0.01927076419310576	Rps3	GO	A-stage1
BP	regulation of peptidase activity	1/1	0.018046982167352565	0.01934636488340195	Rps3	GO	A-stage1
BP	regulation of cell-cell adhesion	1/1	0.01830418381344312	0.01946635421429665	Rps3	GO	A-stage1
BP	positive regulation of cell adhesion	1/1	0.018647119341564045	0.019530178326474662	Rps3	GO	A-stage1
BP	regulation of protein-containing complex assembly	1/1	0.018775720164609044	0.019530178326474662	Rps3	GO	A-stage1
BP	positive regulation of protein kinase activity	1/1	0.01886145404663908	0.019530178326474662	Rps3	GO	A-stage1
BP	regulation of protein serine/threonine kinase activity	1/1	0.01894718792866945	0.019530178326474662	Rps3	GO	A-stage1
BP	positive regulation of cytokine production	1/1	0.01924725651577497	0.01968803338254844	Rps3	GO	A-stage1
BP	positive regulation of leukocyte activation	1/1	0.02053326474622763	0.02077402869313212	Rps3	GO	A-stage1
BP	DNA repair	1/1	0.020618998628258	0.02077402869313212	Rps3	GO	A-stage1
BP	positive regulation of cell activation	1/1	0.02126200274348433	0.02126200274348433	Rps3	GO	A-stage1
MF	oxidized DNA binding	1/1	4.411310600380691e-4	0.0038231358536614897	Rps3	GO	A-stage1
MF	small ribosomal subunit rRNA binding	1/1	4.411310600380691e-4	0.0038231358536614897	Rps3	GO	A-stage1
MF	DNA-(apurinic or apyrimidinic site) endonuclease activity	1/1	5.734703780492234e-4	0.0038231358536614897	Rps3	GO	A-stage1
MF	endodeoxyribonuclease activity	1/1	0.0017204111341481143	0.005117120296440625	Rps3	GO	A-stage1
MF	ubiquitin-like protein conjugating enzyme binding	1/1	0.0018086373461556615	0.005117120296440625	Rps3	GO	A-stage1
MF	Hsp90 protein binding	1/1	0.0021174290881821323	0.005117120296440625	Rps3	GO	A-stage1
MF	Hsp70 protein binding	1/1	0.0022056553001896795	0.005117120296440625	Rps3	GO	A-stage1
MF	protein kinase A binding	1/1	0.002426220830208825	0.005117120296440625	Rps3	GO	A-stage1
MF	damaged DNA binding	1/1	0.002470333936212543	0.005117120296440625	Rps3	GO	A-stage1
MF	deoxyribonuclease activity	1/1	0.0025585601482203124	0.005117120296440625	Rps3	GO	A-stage1
MF	rRNA binding	1/1	0.003176143632273032	0.005774806604132785	Rps3	GO	A-stage1
MF	endonuclease activity	1/1	0.005337685826459104	0.008896143044098508	Rps3	GO	A-stage1
MF	heat shock protein binding	1/1	0.006440513476553944	0.009908482271621452	Rps3	GO	A-stage1
MF	structural constituent of ribosome	1/1	0.00696987074859956	0.009956958212285087	Rps3	GO	A-stage1
MF,"catalytic activity, acting on DNA",1/1,0.008116811504698007,0.010223861038526285,Rps3,GO,A-stage1
MF	lyase activity	1/1	0.008293263928713102	0.010223861038526285	Rps3	GO	A-stage1
MF	nuclease activity	1/1	0.008690281882747342	0.010223861038526285	Rps3	GO	A-stage1
MF	microtubule binding	1/1	0.011469407560986355	0.012743786178873728	Rps3	GO	A-stage1
MF	mRNA binding	1/1	0.015219021571308944	0.016020022706640994	Rps3	GO	A-stage1
MF	tubulin binding	1/1	0.016145396797388578	0.016145396797388578	Rps3	GO	A-stage1
CC	cytosolic small ribosomal subunit	1/1	0.0019767092088867066	0.016114477246358117	Rps3	GO	A-stage1
CC	ruffle membrane	1/1	0.00296506381333006	0.016114477246358117	Rps3	GO	A-stage1
CC	polysome	1/1	0.0031799235099481127	0.016114477246358117	Rps3	GO	A-stage1
CC	small ribosomal subunit	1/1	0.0033518112672425993	0.016114477246358117	Rps3	GO	A-stage1
CC	cytosolic ribosome	1/1	0.004941773022216545	0.016114477246358117	Rps3	GO	A-stage1
CC	mitotic spindle	1/1	0.0058012118086888664	0.016114477246358117	Rps3	GO	A-stage1
CC	ruffle	1/1	0.0064028189592196805	0.016114477246358117	Rps3	GO	A-stage1
CC	leading edge membrane	1/1	0.006445790898543247	0.016114477246358117	Rps3	GO	A-stage1
CC	ribosomal subunit	1/1	0.008508443986076974	0.018907653302393277	Rps3	GO	A-stage1
CC	ribosome	1/1	0.010055433801727465	0.020083727431250534	Rps3	GO	A-stage1
CC	mitochondrial matrix	1/1	0.011731339435348653	0.020083727431250534	Rps3	GO	A-stage1
CC	spindle	1/1	0.012762665979115573	0.020083727431250534	Rps3	GO	A-stage1
CC	cell projection membrane	1/1	0.013063469554381202	0.020083727431250534	Rps3	GO	A-stage1
CC	cell leading edge	1/1	0.016973916032830716	0.020083727431250534	Rps3	GO	A-stage1
CC	postsynaptic density	1/1	0.01718877572944877	0.020083727431250534	Rps3	GO	A-stage1
CC	asymmetric synapse	1/1	0.01740363542606671	0.020083727431250534	Rps3	GO	A-stage1
CC	neuron to neuron synapse	1/1	0.018606849727128116	0.020083727431250534	Rps3	GO	A-stage1
CC	postsynaptic specialization	1/1	0.018864681363069957	0.020083727431250534	Rps3	GO	A-stage1
CC	mitochondrial inner membrane	1/1	0.01907954105968801	0.020083727431250534	Rps3	GO	A-stage1
CC	organelle inner membrane	1/1	0.02101327832925115	0.02101327832925115	Rps3	GO	A-stage1
---	Ribosome	1/1	0.019888888888888845	0.028111111111111198	Rps3	KEGG	A-stage1
---	Coronavirus disease - COVID-19	1/1	0.027555555555555555	0.028111111111111198	Rps3	KEGG	A-stage1
---	Salmonella infection	1/1	0.028111111111111198	0.028111111111111198	Rps3	KEGG	A-stage1
BP,ribonucleoprotein complex biogenesis,26/224,2.9147450417262024e-14,8.102991215998843e-11,"Rrp1, Snrpc, Snu13, Snrpg, Ptges3, Nudt21, Rps5, Lsm4, Snrpd3, Eif4h, Hsp90aa1, Mrpl20, Rps16, Rps21, Rpl7, Snrpb, Nsa2, Rpl24, Rplp0, Nop10, Rps10, Rps25, Rps8, Rps27, Rpl26, Srpk2",GO,A-stage2
BP,ribonucleoprotein complex assembly,18/224,7.09365962875833e-14,9.860186883974079e-11,"Snrpc, Snu13, Snrpg, Ptges3, Nudt21, Rps5, Lsm4, Snrpd3, Eif4h, Hsp90aa1, Mrpl20, Snrpb, Rpl24, Rplp0, Rps10, Rps25, Rps27, Srpk2",GO,A-stage2
BP,ribonucleoprotein complex subunit organization,18/224,1.4232604526377715e-13,1.3188880194443349e-10,"Snrpc, Snu13, Snrpg, Ptges3, Nudt21, Rps5, Lsm4, Snrpd3, Eif4h, Hsp90aa1, Mrpl20, Snrpb, Rpl24, Rplp0, Rps10, Rps25, Rps27, Srpk2",GO,A-stage2
BP,cytoplasmic translation,14/224,2.0946437595464294e-13,1.4557774128847685e-10,"Eif3i, Eif3m, Eif4h, Rps21, Rpl24, Tma7, Rpl39, Rpl18a, Rplp0, Rpl30, Rpl17, Rpl26, Rps29, Rpl18",GO,A-stage2
BP,generation of precursor metabolites and energy,21/224,3.439887171834404e-10,1.9125772675399285e-7,"Oxct1, Ndufs6, Ndufa8, Ppp1cb, Ndufs4, Ndufs2, Ndufa5, Uqcrfs1, Ptges3, Bax, Ndufb3, Taldo1, Ppp1ca, Tpi1, Uqcrh, Cycs, Mdh1, Dnajc15, Ndufv3, Pgam1, App",GO,A-stage2
BP,electron transport chain,11/224,5.026661058193874e-10,2.3290196236298284e-7,"Ndufs6, Ndufa8, Ndufs4, Ndufs2, Ndufa5, Uqcrfs1, Ndufb3, Uqcrh, Cycs, Dnajc15, Ndufv3",GO,A-stage2
BP,mitochondrion organization,22/224,1.6972889146401955e-9,6.740661689571063e-7,"Ndufs6, Ndufa8, Ndufs4, Mllt11, Romo1, Ndufa5, Tomm22, Fis1, Tomm7, Vdac1, Bax, Ndufb3, Hsp90aa1, Ndufa6, Cox14, Cd24a, Ndufb7, Dnajc15, Rab3a, Gabarapl2, Rnf7, Ndufb2",GO,A-stage2
BP,respiratory electron transport chain,10/224,5.6465513039367255e-9,1.962176578118012e-6,"Ndufs6, Ndufa8, Ndufs4, Ndufs2, Ndufa5, Uqcrfs1, Uqcrh, Cycs, Dnajc15, Ndufv3",GO,A-stage2
BP,NADH dehydrogenase complex assembly,8/224,1.4531002800660388e-8,4.039618778583588e-6,"Ndufs6, Ndufa8, Ndufs4, Ndufa5, Ndufb3, Ndufa6, Ndufb7, Ndufb2",GO,A-stage2
BP,mitochondrial respiratory chain complex I assembly,8/224,1.4531002800660388e-8,4.039618778583588e-6,"Ndufs6, Ndufa8, Ndufs4, Ndufa5, Ndufb3, Ndufa6, Ndufb7, Ndufb2",GO,A-stage2
BP,energy derivation by oxidation of organic compounds,15/224,1.939155383290629e-8,4.900774514134498e-6,"Ndufs6, Ndufa8, Ppp1cb, Ndufs4, Ndufs2, Ndufa5, Uqcrfs1, Ptges3, Bax, Ppp1ca, Uqcrh, Cycs, Mdh1, Dnajc15, Ndufv3",GO,A-stage2
BP,ribosome biogenesis,16/224,3.134089114513399e-8,7.260639781956041e-6,"Rrp1, Snu13, Rps5, Mrpl20, Rps16, Rps21, Rpl7, Nsa2, Rpl24, Rplp0, Nop10, Rps10, Rps25, Rps8, Rps27, Rpl26",GO,A-stage2
BP,protein folding,12/224,3.552195111075944e-8,7.596232622147018e-6,"Fkbp1a, Pdia3, Fkbp4, Nudc, Ptges3, Canx, Hsp90aa1, St13, Ppia, Tcp1, Cct4, Bag1",GO,A-stage2
BP,cellular respiration,12/224,4.097186431597791e-8,8.135841628458472e-6,"Ndufs6, Ndufa8, Ndufs4, Ndufs2, Ndufa5, Uqcrfs1, Bax, Uqcrh, Cycs, Mdh1, Dnajc15, Ndufv3",GO,A-stage2
BP,regulation of protein-containing complex assembly,19/224,5.319473751528125e-8,9.858758019498793e-6,"Arpc2, Cotl1, Fkbp4, Brk1, Bax, Arpc1a, Rac1, Tmsb4x, Stmn1, Tmsb10, Hsp90aa1, Rack1, H3f3b, Cd24a, Dnajc15, Psmc3, Psmc5, Rab3a, Rps3",GO,A-stage2
BP,mitochondrial ATP synthesis coupled electron transport,8/224,7.031610097070972e-8,1.2217422543660814e-5,"Ndufs6, Ndufa8, Ndufs2, Uqcrfs1, Uqcrh, Cycs, Dnajc15, Ndufv3",GO,A-stage2
BP,mitochondrial respiratory chain complex assembly,9/224,1.0490220475922153e-7,1.7154595837096227e-5,"Ndufs6, Ndufa8, Ndufs4, Ndufa5, Ndufb3, Ndufa6, Cox14, Ndufb7, Ndufb2",GO,A-stage2
BP,ATP synthesis coupled electron transport,8/224,1.2125090529947454e-7,1.788038336317766e-5,"Ndufs6, Ndufa8, Ndufs2, Uqcrfs1, Uqcrh, Cycs, Dnajc15, Ndufv3",GO,A-stage2
BP,mRNA processing,19/224,1.2220405895696962e-7,1.788038336317766e-5,"Snrpc, Rbm8a, Bcas2, Sf3b6, Snu13, Snrpg, Zmat2, Nudt21, Lsm4, Snrpd3, Snrpb, Rbfox3, Srrm4, Aplp1, Supt4a, Thoc7, App, Nono, Srpk2",GO,A-stage2
BP,"RNA splicing, via transesterification reactions",14/224,4.031944540694789e-7,5.0949117377870515e-5,"Snrpc, Rbm8a, Bcas2, Sf3b6, Snu13, Snrpg, Zmat2, Lsm4, Snrpd3, Snrpb, Rbfox3, Srrm4, Nono, Srpk2",GO,A-stage2
BP,"RNA splicing, via transesterification reactions with bulged adenosine as nucleophile",14/224,4.031944540694789e-7,5.0949117377870515e-5,"Snrpc, Rbm8a, Bcas2, Sf3b6, Snu13, Snrpg, Zmat2, Lsm4, Snrpd3, Snrpb, Rbfox3, Srrm4, Nono, Srpk2",GO,A-stage2
BP,"mRNA splicing, via spliceosome",14/224,4.031944540694789e-7,5.0949117377870515e-5,"Snrpc, Rbm8a, Bcas2, Sf3b6, Snu13, Snrpg, Zmat2, Lsm4, Snrpd3, Snrpb, Rbfox3, Srrm4, Nono, Srpk2",GO,A-stage2
BP,ribosomal small subunit biogenesis,8/224,5.013999022306332e-7,6.060398818265914e-5,"Snu13, Rps5, Rps16, Rps21, Rps10, Rps25, Rps8, Rps27",GO,A-stage2
BP,RNA splicing,16/224,1.1297169059981224e-6,1.308588749447825e-4,"Snrpc, Rbm8a, Bcas2, Sf3b6, Snu13, Snrpg, Zmat2, Lsm4, Snrpd3, Slc38a2, Snrpb, Rbfox3, Srrm4, Thoc7, Nono, Srpk2",GO,A-stage2
BP,proteasomal ubiquitin-independent protein catabolic process,5/224,1.799395506047486e-6,2.0009278027248044e-4,"Psma5, Psmb2, Psma6, Enc1, Psmb3",GO,A-stage2
BP,protein targeting,13/224,2.403847255816435e-6,2.5702674504498804e-4,"Cdk5r1, Srp9, Arpc2, Vps37b, Romo1, Tomm22, Ywhag, Fis1, Tomm7, Hsp90aa1, Sec61b, Spcs1, Dnajc15",GO,A-stage2
BP,establishment of protein localization to membrane,12/224,2.8491929247363663e-6,2.933613455839666e-4,"Cdk5r1, Srp9, Arpc2, Vps37b, Romo1, Tomm22, Nsg1, Fis1, Bax, Hsp90aa1, Sec61b, Rack1",GO,A-stage2
BP,ribosome assembly,7/224,3.2991542285173915e-6,3.275588841170839e-4,"Rps5, Mrpl20, Rpl24, Rplp0, Rps10, Rps25, Rps27",GO,A-stage2
BP,protein localization to mitochondrion,8/224,4.779281507199126e-6,4.5815181344874376e-4,"Romo1, Tomm22, Fis1, Tomm7, Bax, Hsp90aa1, Dnajc15, Bag1",GO,A-stage2
BP,ribosomal large subunit biogenesis,7/224,7.143751343975157e-6,6.619876245416979e-4,"Snu13, Mrpl20, Rpl7, Nsa2, Rpl24, Rplp0, Rpl26",GO,A-stage2
BP,oxidative phosphorylation,8/224,9.84846221919272e-6,8.831846764308309e-4,"Ndufs6, Ndufa8, Ndufs2, Uqcrfs1, Uqcrh, Cycs, Dnajc15, Ndufv3",GO,A-stage2
BP,spliceosomal snRNP assembly,5/224,1.2724559465416535e-5,0.0011054461035580616,"Snrpc, Snrpg, Lsm4, Snrpd3, Snrpb",GO,A-stage2
BP,regulation of protein polymerization,11/224,1.3192547474094998e-5,0.0011113721811510332,"Arpc2, Cotl1, Fkbp4, Brk1, Arpc1a, Rac1, Tmsb4x, Stmn1, Tmsb10, Hsp90aa1, Rps3",GO,A-stage2
BP,positive regulation of protein-containing complex assembly,11/224,1.821604277627636e-5,0.0014894293799425965,"Arpc2, Brk1, Bax, Arpc1a, Rac1, Hsp90aa1, Rack1, Cd24a, Psmc3, Psmc5, Rps3",GO,A-stage2
BP,protein polymerization,12/224,2.859284677708599e-5,0.002271088972579973,"Arpc2, Cotl1, Fkbp4, Brk1, Arpc1a, Rac1, Tmsb4x, Stmn1, Tmsb10, Hsp90aa1, Chmp2a, Rps3",GO,A-stage2
BP,establishment of protein localization to mitochondrion,7/224,3.2235191145074526e-5,0.0024892730939807552,"Romo1, Tomm22, Fis1, Tomm7, Bax, Hsp90aa1, Dnajc15",GO,A-stage2
BP,regulation of intrinsic apoptotic signaling pathway,9/224,3.558990587564204e-5,0.002626966331420619,"Fis1, Bax, Rack1, Tpt1, Nono, Kdm1a, Ubb, Rps3, Rpl26",GO,A-stage2
BP,ATP metabolic process,11/224,3.590817287553364e-5,0.002626966331420619,"Ndufs6, Ndufa8, Ndufs2, Uqcrfs1, Tpi1, Uqcrh, Cycs, Dnajc15, Ndufv3, Pgam1, App",GO,A-stage2
BP,ribosomal small subunit assembly,4/224,4.356813796287515e-5,0.003027985588419823,"Rps5, Rps10, Rps25, Rps27",GO,A-stage2
BP,protein insertion into mitochondrial membrane,4/224,4.356813796287515e-5,0.003027985588419823,"Romo1, Tomm22, Bax, Hsp90aa1",GO,A-stage2
BP,rRNA metabolic process,10/224,4.6276754039650125e-5,0.003137789664151887,"Rrp1, Trir, Snu13, Rps16, Rps21, Rpl7, Nsa2, Nop10, Rps8, Rpl26",GO,A-stage2
BP,positive regulation of intrinsic apoptotic signaling pathway,6/224,4.8832680892151265e-5,0.00323225840190906,"Fis1, Bax, Rack1, Ubb, Rps3, Rpl26",GO,A-stage2
BP,"mitochondrial electron transport, NADH to ubiquinone",4/224,5.285008073105903e-5,0.0034168191728452114,"Ndufs6, Ndufa8, Ndufs2, Dnajc15",GO,A-stage2
BP,positive regulation of establishment of protein localization,13/224,5.4937513164558e-5,0.003471051968124346,"Oxct1, Cdk5r1, Arpc2, Fis1, Tomm7, Rac1, Hsp90aa1, Rack1, Ppia, Tcp1, Cct4, App, Dynll1",GO,A-stage2
BP,establishment of protein localization to organelle,14/224,6.9666511882216e-5,0.004303842289612455,"Ap2m1, Srp9, Vps37b, Romo1, Tomm22, Fis1, Tomm7, Bax, Hsp90aa1, Sec61b, Spcs1, Tcp1, Cct4, Dnajc15",GO,A-stage2
BP,positive regulation of apoptotic signaling pathway,9/224,7.555064780271634e-5,0.004565886975903292,"Pdia3, Mllt11, Fis1, Bax, Ppp1ca, Rack1, Ubb, Rps3, Rpl26",GO,A-stage2
BP,protein targeting to mitochondrion,6/224,7.87898182318547e-5,0.004660333929458639,"Romo1, Tomm22, Fis1, Tomm7, Hsp90aa1, Dnajc15",GO,A-stage2
BP,establishment of protein localization to mitochondrial membrane,4/224,8.935257276443809e-5,0.005175003172607039,"Romo1, Tomm22, Bax, Hsp90aa1",GO,A-stage2
BP,positive regulation of lamellipodium assembly,4/224,1.048064626192035e-4,0.005946162573089505,"Arpc2, Brk1, Rac1, Hsp90aa1",GO,A-stage2
BP,respiratory burst,4/224,1.2211114224424072e-4,0.006789379508779784,"Rac1, Cd24a, Prdx2, Pgam1",GO,A-stage2
BP,reactive oxygen species metabolic process,11/224,1.2934276409354756e-4,0.006979280878080314,"Ndufs4, Romo1, Prdx5, Vdac1, Rac1, Hsp90aa1, Cycs, Cd47, Prdx2, App, Dynll1",GO,A-stage2
BP,positive regulation of neuron apoptotic process,6/224,1.3054769987776128e-4,0.006979280878080314,"Cdk5r1, Fis1, Bax, App, Bag1, Srpk2",GO,A-stage2
BP,"mitochondrial electron transport, ubiquinol to cytochrome c",3/224,1.3616783505735098e-4,0.007142388329423315,"Uqcrfs1, Uqcrh, Cycs",GO,A-stage2
BP,intrinsic apoptotic signaling pathway,11/224,1.414384904417306e-4,0.00728146302644465,"Mllt11, Fis1, Bax, Rack1, Tpt1, Nono, Rnf7, Kdm1a, Ubb, Rps3, Rpl26",GO,A-stage2
BP,chaperone-mediated protein folding,5/224,1.6833117158047037e-4,0.008508375581703776,"Fkbp1a, Fkbp4, Ptges3, St13, Bag1",GO,A-stage2
BP,regulation of translation,12/224,1.7728807032042199e-4,0.008563638123371353,"Srp9, Btg2, Tmed2, Rps9, Enc1, Ppp1ca, Rack1, Rps3a1, Aplp1, App, Rps3, Rpl26",GO,A-stage2
BP,rRNA processing,9/224,1.7794054156946673e-4,0.008563638123371353,"Rrp1, Snu13, Rps16, Rps21, Rpl7, Nsa2, Nop10, Rps8, Rpl26",GO,A-stage2
BP,regulation of cellular amide metabolic process,13/224,1.7978058997486396e-4,0.008563638123371353,"Srp9, Btg2, Tmed2, Rps9, Enc1, Ppp1ca, Rack1, Rps3a1, Aplp1, Pgam1, App, Rps3, Rpl26",GO,A-stage2
BP,reactive nitrogen species metabolic process,6/224,1.8174627671903234e-4,0.008563638123371353,"Prdx5, Rac1, Hsp90aa1, Cd47, App, Dynll1",GO,A-stage2
BP,regulation of apoptotic signaling pathway,13/224,1.9301391928842174e-4,0.008861623132010662,"Pdia3, Mllt11, Fis1, Bax, Ppp1ca, Rack1, Tpt1, Prdx2, Nono, Kdm1a, Ubb, Rps3, Rpl26",GO,A-stage2
BP,proteasomal protein catabolic process,14/224,1.9444568742901092e-4,0.008861623132010662,"Psma5, Psmb2, Psma6, Rnf187, Psmd4, Enc1, Psmb3, Sec61b, Rack1, Psmc5, Psmd14, Psmd12, Gabarapl2, Ubb",GO,A-stage2
BP,neuron death,13/224,2.0707545439654026e-4,0.009242325130710886,"Cdk5r1, Ndufs4, Btg2, Fis1, Fos, Bax, Rack1, Prdx2, App, Nono, Bag1, Ubb, Srpk2",GO,A-stage2
BP,positive regulation of cysteine-type endopeptidase activity involved in apoptotic process,7/224,2.0944837526431145e-4,0.009242325130710886,"Fis1, Bax, Cycs, Rack1, App, Rnf7, Rps3",GO,A-stage2
BP,positive regulation of neuron death,7/224,2.1998567234329672e-4,0.00955562764241195,"Cdk5r1, Fis1, Fos, Bax, App, Bag1, Srpk2",GO,A-stage2
BP,regulation of cellular carbohydrate catabolic process,3/224,2.3269436585191236e-4,0.009952159031820252,"Ppp1cb, Ppp1ca, Pgam1",GO,A-stage2
BP,regulation of supramolecular fiber organization,12/224,2.5896774514906634e-4,0.010908035325975826,"Arpc2, Cotl1, Fkbp4, Brk1, Arpc1a, Rac1, Tmsb4x, Stmn1, Tmsb10, Cd47, App, Rps3",GO,A-stage2
BP,positive regulation of lamellipodium organization,4/224,2.721585957368854e-4,0.01117845230209747,"Arpc2, Brk1, Rac1, Hsp90aa1",GO,A-stage2
BP,RNA-dependent DNA biosynthetic process,5/224,2.774507945484624e-4,0.01117845230209747,"Ptges3, Hsp90aa1, Nop10, Tcp1, Cct4",GO,A-stage2
BP,telomere maintenance via telomerase,5/224,2.774507945484624e-4,0.01117845230209747,"Ptges3, Hsp90aa1, Nop10, Tcp1, Cct4",GO,A-stage2
BP,symbiotic process,12/224,2.855047643607152e-4,0.01133861778461126,"Snx3, Vps37b, Romo1, Banf1, Bax, Ppia, Spcs1, Tcp1, Thoc7, Chmp2a, Psmc3, Srpk2",GO,A-stage2
BP,cellular carbohydrate catabolic process,4/224,3.0613843133601943e-4,0.01184947514605293,"Ppp1cb, Ppp1ca, Tpi1, Pgam1",GO,A-stage2
BP,regulation of neuron death,12/224,3.068928814805075e-4,0.01184947514605293,"Cdk5r1, Btg2, Fis1, Fos, Bax, Rack1, Prdx2, App, Nono, Bag1, Ubb, Srpk2",GO,A-stage2
BP,regulation of lamellipodium assembly,4/224,3.4305465883595755e-4,0.012887729075188675,"Arpc2, Brk1, Rac1, Hsp90aa1",GO,A-stage2
BP,positive regulation of telomerase activity,4/224,3.4305465883595755e-4,0.012887729075188675,"Ptges3, Hsp90aa1, Tcp1, Cct4",GO,A-stage2
BP,regulation of intrinsic apoptotic signaling pathway in response to DNA damage,4/224,4.2627005456690587e-4,0.01580041002261331,"Tpt1, Kdm1a, Rps3, Rpl26",GO,A-stage2
BP,positive regulation of cysteine-type endopeptidase activity,7/224,4.5520695768778394e-4,0.01665099134700052,"Fis1, Bax, Cycs, Rack1, App, Rnf7, Rps3",GO,A-stage2
BP,regulation of nitric oxide biosynthetic process,5/224,5.324041582170985e-4,0.01922186441355239,"Rac1, Hsp90aa1, Cd47, App, Dynll1",GO,A-stage2
BP,positive regulation of protein transport,11/224,5.766990905240299e-4,0.020295066731993244,"Oxct1, Cdk5r1, Arpc2, Fis1, Tomm7, Rac1, Hsp90aa1, Rack1, Ppia, App, Dynll1",GO,A-stage2
BP,protein insertion into membrane,4/224,5.767303136070023e-4,0.020295066731993244,"Romo1, Tomm22, Bax, Hsp90aa1",GO,A-stage2
BP,protein import into mitochondrial matrix,3/224,6.407780934089594e-4,0.02226703874596134,"Romo1, Tomm7, Dnajc15",GO,A-stage2
BP,positive regulation of plasma membrane bounded cell projection assembly,6/224,6.843505174365667e-4,0.023375096391853256,"Arpc2, Mien1, Brk1, Rac1, Hsp90aa1, Dynll1",GO,A-stage2
BP,regulation of cellular component size,12/224,6.894812604791247e-4,0.023375096391853256,"Cdk5r1, Ap2m1, Arpc2, Cotl1, Brk1, Arpc1a, Rac1, Tmsb4x, Tmsb10, Hsp90aa1, Sema3c, Kdm1a",GO,A-stage2
BP,telomere maintenance via telomere lengthening,5/224,7.341159237824572e-4,0.024423091814923685,"Ptges3, Hsp90aa1, Nop10, Tcp1, Cct4",GO,A-stage2
BP,single fertilization,7/224,7.379639253430178e-4,0.024423091814923685,"Snu13, H3f3b, Tcp1, Cct4, Kdm5b, Rab3a, Cd9",GO,A-stage2
BP,fertilization,8/224,7.50721318458089e-4,0.024553003121335144,"Snu13, Bax, H3f3b, Tcp1, Cct4, Kdm5b, Rab3a, Cd9",GO,A-stage2
BP,nitric oxide biosynthetic process,5/224,8.797355563302081e-4,0.028437963332534632,"Rac1, Hsp90aa1, Cd47, App, Dynll1",GO,A-stage2
BP,regulation of lamellipodium organization,4/224,9.0569318884062e-4,0.028697058426298407,"Arpc2, Brk1, Rac1, Hsp90aa1",GO,A-stage2
BP,regulation of reactive oxygen species metabolic process,8/224,9.083960940698777e-4,0.028697058426298407,"Romo1, Vdac1, Rac1, Hsp90aa1, Cd47, Prdx2, App, Dynll1",GO,A-stage2
BP,positive regulation of endopeptidase activity,7/224,9.237615122497947e-4,0.02885457307926325,"Fis1, Bax, Cycs, Rack1, App, Rnf7, Rps3",GO,A-stage2
BP,protein targeting to membrane,6/224,9.454307131390953e-4,0.0292033042502965,"Cdk5r1, Srp9, Arpc2, Vps37b, Fis1, Sec61b",GO,A-stage2
BP,nitric oxide metabolic process,5/224,0.0011060572796165583,0.033422165623196,"Rac1, Hsp90aa1, Cd47, App, Dynll1",GO,A-stage2
BP,regulation of mitochondrial membrane potential,5/224,0.0011060572796165583,0.033422165623196,"Ndufs4, Mllt11, Bax, Rack1, Ubb",GO,A-stage2
BP,regulation of telomerase activity,4/224,0.0011565404781868401,0.034571855154402316,"Ptges3, Hsp90aa1, Tcp1, Cct4",GO,A-stage2
BP,protein peptidyl-prolyl isomerization,3/224,0.001175551789809046,0.03476631889009732,"Fkbp1a, Fkbp4, Ppia",GO,A-stage2
BP,negative regulation of protein polymerization,5/224,0.001234149732476635,0.035900690547597314,"Arpc2, Fkbp4, Tmsb4x, Stmn1, Tmsb10",GO,A-stage2
BP,maturation of SSU-rRNA,4/224,0.0012499639866320451,0.035900690547597314,"Snu13, Rps16, Rps21, Rps8",GO,A-stage2
BP,regulation of neuron apoptotic process,9/224,0.0012526499939269566,0.035900690547597314,"Cdk5r1, Btg2, Fis1, Bax, Prdx2, App, Nono, Bag1, Srpk2",GO,A-stage2
BP,telomere organization,6/224,0.0013309938070244082,0.03739458156113574,"Ptges3, Hsp90aa1, Nop10, H3f3b, Tcp1, Cct4",GO,A-stage2
BP,regulation of actin filament organization,9/224,0.001352057046440359,0.03739458156113574,"Arpc2, Cotl1, Brk1, Arpc1a, Rac1, Tmsb4x, Stmn1, Tmsb10, Cd47",GO,A-stage2
BP,positive regulation of peptidase activity,7/224,0.001358580121465723,0.03739458156113574,"Fis1, Bax, Cycs, Rack1, App, Rnf7, Rps3",GO,A-stage2
BP,regulation of actin filament polymerization,7/224,0.001358580121465723,0.03739458156113574,"Arpc2, Cotl1, Brk1, Arpc1a, Rac1, Tmsb4x, Tmsb10",GO,A-stage2
BP,cellular response to oxidative stress,9/224,0.0014577288659792299,0.0397302573276692,"Romo1, Prdx5, Fos, Rack1, Prdx2, App, Nono, Rnf7, Rps3",GO,A-stage2
BP,negative regulation of phagocytosis,3/224,0.0015233225087432959,0.041014218668399924,"Snx3, Rack1, Cd47",GO,A-stage2
BP,forebrain development,11/224,0.0015405860627397258,0.041014218668399924,"Cdk5r1, Btg2, Bax, Rac1, Eomes, Aplp1, Aplp2, App, Rnf7, Kdm1a, Ubb",GO,A-stage2
BP,intracellular protein transmembrane transport,4/224,0.0015617426656818782,0.041014218668399924,"Romo1, Tomm7, Sec61b, Dnajc15",GO,A-stage2
BP,positive regulation of protein polymerization,6/224,0.0015638515031835942,0.041014218668399924,"Arpc2, Brk1, Arpc1a, Rac1, Hsp90aa1, Rps3",GO,A-stage2
BP,regulation of microtubule polymerization,4/224,0.0016766654919207575,0.04304902289140202,"Fkbp4, Rac1, Stmn1, Rps3",GO,A-stage2
BP,cytoplasmic translational initiation,3/224,0.001718863863649505,0.04304902289140202,"Eif3i, Eif3m, Eif4h",GO,A-stage2
BP,virion assembly,3/224,0.001718863863649505,0.04304902289140202,"Vps37b, Spcs1, Chmp2a",GO,A-stage2
BP,RNA polymerase II preinitiation complex assembly,3/224,0.001718863863649505,0.04304902289140202,"Psmc3, Psmc5, Gtf2a2",GO,A-stage2
BP,positive regulation of signal transduction by p53 class mediator,3/224,0.001718863863649505,0.04304902289140202,"Rpl23, Ubb, Rpl26",GO,A-stage2
BP,protein transmembrane transport,4/224,0.00179733223754798,0.044217554162684816,"Romo1, Tomm7, Sec61b, Dnajc15",GO,A-stage2
BP,regulation of long-term synaptic potentiation,4/224,0.00179733223754798,0.044217554162684816,"Nsg1, Calb2, Rab3a, App",GO,A-stage2
BP,regulation of protein binding,8/224,0.0018239223475980599,0.044478106371250936,"Fkbp1a, Bax, Stmn1, Cycs, Rack1, Aplp2, App, Kdm1a",GO,A-stage2
BP,mitochondrion morphogenesis,3/224,0.0019293930898708475,0.04664098078122571,"Ndufs6, Fis1, Bax",GO,A-stage2
BP,proteasome-mediated ubiquitin-dependent protein catabolic process,11/224,0.0019499273329227562,0.046731017116597086,"Psma5, Psmb2, Psma6, Rnf187, Psmd4, Psmb3, Sec61b, Rack1, Psmc5, Psmd14, Psmd12",GO,A-stage2
BP,regulation of protein targeting,4/224,0.002056482399686427,0.04886342795836125,"Cdk5r1, Arpc2, Fis1, Tomm7",GO,A-stage2
BP,response to oxidative stress,11/224,0.0021045900452333947,0.04958271462499014,"Romo1, Ndufs2, Prdx5, Fos, Ndufa6, Rack1, Prdx2, App, Nono, Rnf7, Rps3",GO,A-stage2
MF,structural constituent of ribosome,32/221,4.554058943322045e-33,1.921812874081903e-30,"Mrpl52, Rps9, Rps5, Rpl28, Mrpl20, Rps16, Rps21, Rpl23, Rps12, Rps20, Rpl27a, Rpl7, Rpl24, Rpl39, Mrpl34, Rpl18a, Rplp0, Rps3a1, Rps10, Rps11, Rpl30, Rpl17, Rps25, Rps8, Rps18, Rps27a, Rps27, Rps3, Rpl26, Rps29, Rpl32, Rpl18",GO,A-stage2
MF,rRNA binding,10/221,2.001651712416147e-9,4.22348511319807e-7,"Rps9, Rps5, Mrpl20, Rpl23, Rpl7, Rplp0, Rps11, Rpl17, Rps18, Rps3",GO,A-stage2
MF,ubiquitin protein ligase binding,15/221,3.636168223405468e-7,5.114876634257025e-5,"Tuba1b, Ube2l3, Prkar1a, Cacybp, Ndufs2, Ube2n, Tubb5, Hsp90aa1, Tpi1, Rpl23, Tcp1, Rps27a, Gabarapl2, Bag1, Ubb",GO,A-stage2
MF,ubiquitin-like protein ligase binding,15/221,7.491616692596529e-7,7.903655610689338e-5,"Tuba1b, Ube2l3, Prkar1a, Cacybp, Ndufs2, Ube2n, Tubb5, Hsp90aa1, Tpi1, Rpl23, Tcp1, Rps27a, Gabarapl2, Bag1, Ubb",GO,A-stage2
MF,snRNP binding,4/221,1.7631908485332254e-6,1.2412896172742634e-4,"Snrpc, Snrpg, Snrpd3, Snrpb",GO,A-stage2
MF,heat shock protein binding,10/221,1.7648667544183842e-6,1.2412896172742634e-4,"Cdk5r1, Fkbp1a, Fkbp4, Ptges3, Bax, Eef1d, St13, Cd24a, Bag1, Rps3",GO,A-stage2
MF,ribonucleoprotein complex binding,9/221,1.37566448857199e-5,8.293291631105425e-4,"Snrpc, Snrpg, Snrpd3, Eif4h, Ppp1ca, Sec61b, Snrpb, Rack1, Spcs1",GO,A-stage2
MF,unfolded protein binding,7/221,1.824169729901512e-5,9.622495325230476e-4,"Nudc, Ptges3, Canx, Hsp90aa1, St13, Tcp1, Cct4",GO,A-stage2
MF,mRNA binding,13/221,3.690909374839981e-5,0.0017306263957583023,"Rbm8a, Sf3b6, Nudt21, Rps5, Hnrnpa0, Hsp90aa1, Rpl7, Rbfox3, Rps3a1, Rpl30, Srrm4, Rps3, Rpl26",GO,A-stage2
MF,threonine-type endopeptidase activity,4/221,4.618803376224611e-5,0.001949135024766786,"Psma5, Psmb2, Psma6, Psmb3",GO,A-stage2
MF,NADH dehydrogenase (ubiquinone) activity,4/221,1.1104596372724554e-4,0.0036047228225305856,"Ndufs4, Ndufs2, Ndufa5, Ndufb7",GO,A-stage2
MF,NADH dehydrogenase (quinone) activity,4/221,1.1104596372724554e-4,0.0036047228225305856,"Ndufs4, Ndufs2, Ndufa5, Ndufb7",GO,A-stage2
MF,threonine-type peptidase activity,4/221,1.1104596372724554e-4,0.0036047228225305856,"Psma5, Psmb2, Psma6, Psmb3",GO,A-stage2
MF,Hsp70 protein binding,5/221,1.2477578462677575e-4,0.003761098650892812,"Fkbp1a, Bax, St13, Cd24a, Rps3",GO,A-stage2
MF,NADH dehydrogenase activity,4/221,1.497790134400528e-4,0.004213782911446819,"Ndufs4, Ndufs2, Ndufa5, Ndufb7",GO,A-stage2
MF,structural constituent of cytoskeleton,5/221,4.0205380764429344e-4,0.01060416917661824,"Tuba1b, Arpc2, Tuba1a, Tubb2b, Tubb5",GO,A-stage2
MF,telomerase RNA binding,3/221,4.660637621048236e-4,0.011569347506366798,"Snrpd3, Snrpb, Nop10",GO,A-stage2
MF,"oxidoreductase activity, acting on NAD(P)H, quinone or similar compound as acceptor",4/221,5.00333305793088e-4,0.011730036391371284,"Ndufs4, Ndufs2, Ndufa5, Ndufb7",GO,A-stage2
MF,GTP binding,11/221,7.67225486096905e-4,0.0163513726824855,"Arl3, Tuba1b, Rheb, Fkbp4, Tuba1a, Tubb2b, Tubb5, Rac1, Hsp90aa1, Arl4c, Rab3a",GO,A-stage2
MF,isomerase activity,7/221,7.749465726296446e-4,0.0163513726824855,"Fkbp1a, Pdia3, Fkbp4, Ptges3, Tpi1, Ppia, Pgam1",GO,A-stage2
MF,purine ribonucleoside binding,11/221,8.993180567882133e-4,0.018034158357101242,"Arl3, Tuba1b, Rheb, Fkbp4, Tuba1a, Tubb2b, Tubb5, Rac1, Hsp90aa1, Arl4c, Rab3a",GO,A-stage2
MF,ribonucleoside binding,11/221,9.614284696002939e-4,0.018034158357101242,"Arl3, Tuba1b, Rheb, Fkbp4, Tuba1a, Tubb2b, Tubb5, Rac1, Hsp90aa1, Arl4c, Rab3a",GO,A-stage2
MF,purine nucleoside binding,11/221,9.829043654344279e-4,0.018034158357101242,"Arl3, Tuba1b, Rheb, Fkbp4, Tuba1a, Tubb2b, Tubb5, Rac1, Hsp90aa1, Arl4c, Rab3a",GO,A-stage2
MF,nucleoside binding,11/221,0.001194656847045488,0.020320767052247946,"Arl3, Tuba1b, Rheb, Fkbp4, Tuba1a, Tubb2b, Tubb5, Rac1, Hsp90aa1, Arl4c, Rab3a",GO,A-stage2
MF,Hsp90 protein binding,4/221,0.0012223704866617612,0.020320767052247946,"Cdk5r1, Ptges3, Cd24a, Rps3",GO,A-stage2
MF,guanyl nucleotide binding,11/221,0.0013001438635324514,0.020320767052247946,"Arl3, Tuba1b, Rheb, Fkbp4, Tuba1a, Tubb2b, Tubb5, Rac1, Hsp90aa1, Arl4c, Rab3a",GO,A-stage2
MF,guanyl ribonucleotide binding,11/221,0.0013001438635324514,0.020320767052247946,"Arl3, Tuba1b, Rheb, Fkbp4, Tuba1a, Tubb2b, Tubb5, Rac1, Hsp90aa1, Arl4c, Rab3a",GO,A-stage2
MF,core promoter sequence-specific DNA binding,4/221,0.001424980772560764,0.021476495929308656,"Drap1, Fos, H3f3b, App",GO,A-stage2
MF,RNA polymerase II core promoter sequence-specific DNA binding,3/221,0.0015903944120486842,0.023142980754639473,"Fos, H3f3b, App",GO,A-stage2
MF,TBP-class protein binding,3/221,0.0020139171533270833,0.028329101290134304,"Drap1, Psmc5, Gtf2a2",GO,A-stage2
MF,GTPase activity,9/221,0.002589172309288785,0.03524615208128604,"Arl3, Tuba1b, Rheb, Tuba1a, Tubb2b, Tubb5, Rac1, Gng2, Rab3a",GO,A-stage2
MF,chaperone binding,5/221,0.003259906774053327,0.04299002058282825,"Ptges3, Bax, St13, App, Bag1",GO,A-stage2
CC,cytosolic ribosome,30/227,1.2641734159440524e-34,5.322170081124461e-32,"Rps9, Rps5, Rpl28, Rps16, Rps21, Rpl23, Rps12, Rps20, Rpl27a, Rpl7, Rack1, Rpl24, Rpl39, Rpl18a, Rplp0, Rps3a1, Rps10, Rps11, Rpl30, Rpl17, Rps25, Rps8, Rps18, Rps27a, Rps27, Rps3, Rpl26, Rps29, Rpl32, Rpl18",GO,A-stage2
CC,ribosome,35/227,3.0091591441013025e-31,6.000175376262247e-29,"Mrpl52, Rps9, Rps5, Rpl28, Canx, Mrpl20, Rps16, Rps21, Rpl23, Rps12, Rps20, Rpl27a, Rpl7, Rack1, Rpl24, Btf3, Rpl39, Mrpl34, Rpl18a, Rplp0, Rps3a1, Rps10, Rps11, Rpl30, Rpl17, Rps25, Rps8, Rps18, Rps27a, Rps27, Rps3, Rpl26, Rps29, Rpl32, Rpl18",GO,A-stage2
CC,ribosomal subunit,33/227,4.275659413013477e-31,6.000175376262247e-29,"Mrpl52, Rps9, Rps5, Rpl28, Mrpl20, Rps16, Rps21, Rpl23, Rps12, Rps20, Rpl27a, Rpl7, Rack1, Rpl24, Rpl39, Mrpl34, Rpl18a, Rplp0, Rps3a1, Rps10, Rps11, Rpl30, Rpl17, Rps25, Rps8, Rps18, Rps27a, Rps27, Rps3, Rpl26, Rps29, Rpl32, Rpl18",GO,A-stage2
CC,cytosolic small ribosomal subunit,17/227,4.8690763583296e-23,5.124702867141904e-21,"Rps9, Rps5, Rps16, Rps21, Rps12, Rps20, Rack1, Rps3a1, Rps10, Rps11, Rps25, Rps8, Rps18, Rps27a, Rps27, Rps3, Rps29",GO,A-stage2
CC,small ribosomal subunit,17/227,1.3268146726716847e-18,1.1171779543895585e-16,"Rps9, Rps5, Rps16, Rps21, Rps12, Rps20, Rack1, Rps3a1, Rps10, Rps11, Rps25, Rps8, Rps18, Rps27a, Rps27, Rps3, Rps29",GO,A-stage2
CC,cytosolic large ribosomal subunit,14/227,1.4672560603571432e-15,1.0295246690172622e-13,"Rpl28, Rpl23, Rps12, Rpl27a, Rpl7, Rpl24, Rpl39, Rpl18a, Rplp0, Rpl30, Rpl17, Rpl26, Rpl32, Rpl18",GO,A-stage2
CC,mitochondrial protein complex,23/227,2.146223137999217e-15,1.290799915853815e-13,"Ndufb4, Ndufs6, Ndufa8, Ndufs4, Romo1, Ndufs2, Ndufa5, Tomm22, Mrpl52, Uqcrfs1, Tomm7, Vdac1, Bax, Ndufb3, Mrpl20, Ndufa6, Uqcrh, Uqcrc2, Mrpl34, Ndufb7, Dnajc15, Ndufv3, Ndufb2",GO,A-stage2
CC,large ribosomal subunit,17/227,5.6487280150773724e-15,2.972643117934467e-13,"Mrpl52, Rpl28, Mrpl20, Rpl23, Rps12, Rpl27a, Rpl7, Rpl24, Rpl39, Mrpl34, Rpl18a, Rplp0, Rpl30, Rpl17, Rpl26, Rpl32, Rpl18",GO,A-stage2
CC,mitochondrial respirasome,14/227,3.3538614585958767e-14,1.5688618600765156e-12,"Ndufb4, Ndufs6, Ndufa8, Ndufs4, Ndufs2, Ndufa5, Uqcrfs1, Ndufb3, Ndufa6, Uqcrh, Uqcrc2, Ndufb7, Ndufv3, Ndufb2",GO,A-stage2
CC,respiratory chain complex,14/227,5.7759198640675e-14,2.4316622627724177e-12,"Ndufb4, Ndufs6, Ndufa8, Ndufs4, Ndufs2, Ndufa5, Uqcrfs1, Ndufb3, Ndufa6, Uqcrh, Uqcrc2, Ndufb7, Ndufv3, Ndufb2",GO,A-stage2
CC,inner mitochondrial membrane protein complex,16/227,2.0288870179529655e-13,7.765103950529078e-12,"Ndufb4, Ndufs6, Ndufa8, Ndufs4, Romo1, Ndufs2, Ndufa5, Uqcrfs1, Ndufb3, Ndufa6, Uqcrh, Uqcrc2, Ndufb7, Dnajc15, Ndufv3, Ndufb2",GO,A-stage2
CC,respirasome,14/227,2.597516767698398e-13,9.112954660008547e-12,"Ndufb4, Ndufs6, Ndufa8, Ndufs4, Ndufs2, Ndufa5, Uqcrfs1, Ndufb3, Ndufa6, Uqcrh, Uqcrc2, Ndufb7, Ndufv3, Ndufb2",GO,A-stage2
CC,polysome,13/227,3.1741941718727234e-13,1.027950574121859e-11,"Psma6, Rps21, Rpl7, Rpl24, Btf3, Rpl39, Rpl18a, Rpl30, Rpl17, Rps25, Rps3, Rps29, Rpl18",GO,A-stage2
CC,mitochondrial respiratory chain complex I,11/227,2.0176961736402088e-12,5.309063056890799e-11,"Ndufb4, Ndufs6, Ndufa8, Ndufs4, Ndufs2, Ndufa5, Ndufb3, Ndufa6, Ndufb7, Ndufv3, Ndufb2",GO,A-stage2
CC,NADH dehydrogenase complex,11/227,2.0176961736402088e-12,5.309063056890799e-11,"Ndufb4, Ndufs6, Ndufa8, Ndufs4, Ndufs2, Ndufa5, Ndufb3, Ndufa6, Ndufb7, Ndufv3, Ndufb2",GO,A-stage2
CC,respiratory chain complex I,11/227,2.0176961736402088e-12,5.309063056890799e-11,"Ndufb4, Ndufs6, Ndufa8, Ndufs4, Ndufs2, Ndufa5, Ndufb3, Ndufa6, Ndufb7, Ndufv3, Ndufb2",GO,A-stage2
CC,oxidoreductase complex,14/227,3.794958741517632e-12,9.398103706934842e-11,"Ndufb4, Ndufs6, Ndufa8, Ndufs4, Ndufs2, Ndufa5, Uqcrfs1, Ndufb3, Ndufa6, Uqcrh, Uqcrc2, Ndufb7, Ndufv3, Ndufb2",GO,A-stage2
CC,myelin sheath,17/227,3.7069852397647414e-11,8.670226588560868e-10,"Tuba1b, Pdia3, Ywhag, Tuba1a, Uqcrfs1, Vdac1, Canx, Hsp90aa1, Cycs, Uqcrc2, Ppia, Tcp1, Mdh1, Prdx2, Rps27a, Pgam1, Ubb",GO,A-stage2
CC,peptidase complex,12/227,1.4867386001109965e-10,3.294299740245945e-9,"Psma5, Usp22, Psmb2, Psma6, Psmd4, Psmb3, Spcs1, Psmc3, Psmc5, Psmd14, Psmd12, Sec11a",GO,A-stage2
CC,polysomal ribosome,8/227,4.711629632343241e-10,9.917980376082523e-9,"Rps21, Rpl24, Btf3, Rpl39, Rpl18a, Rpl30, Rps29, Rpl18",GO,A-stage2
CC,proteasome complex,9/227,1.1796187949250624e-8,2.3648548222069106e-7,"Psma5, Psmb2, Psma6, Psmd4, Psmb3, Psmc3, Psmc5, Psmd14, Psmd12",GO,A-stage2
CC,mitochondrial inner membrane,20/227,1.6290374626430898e-8,3.117385326239731e-7,"Ndufb4, Ndufs6, Ndufa8, Ndufs4, Romo1, Timm8b, Ndufs2, Ndufa5, Tomm22, Uqcrfs1, Vdac1, Ndufb3, Ndufa6, Uqcrh, Uqcrc2, Ndufb7, Dnajc15, Ndufv3, Rps3, Ndufb2",GO,A-stage2
CC,endopeptidase complex,9/227,2.6478843247763627e-8,4.846779568394994e-7,"Psma5, Psmb2, Psma6, Psmd4, Psmb3, Psmc3, Psmc5, Psmd14, Psmd12",GO,A-stage2
CC,spliceosomal snRNP complex,8/227,5.9467598164352494e-8,1.0431607844663502e-6,"Snrpc, Sf3b6, Snu13, Snrpg, Zmat2, Lsm4, Snrpd3, Snrpb",GO,A-stage2
CC,organelle inner membrane,20/227,7.949290941531703e-8,1.3386605945539388e-6,"Ndufb4, Ndufs6, Ndufa8, Ndufs4, Romo1, Timm8b, Ndufs2, Ndufa5, Tomm22, Uqcrfs1, Vdac1, Ndufb3, Ndufa6, Uqcrh, Uqcrc2, Ndufb7, Dnajc15, Ndufv3, Rps3, Ndufb2",GO,A-stage2
CC,small nuclear ribonucleoprotein complex,8/227,1.1984219474690403e-7,1.9405216918633306e-6,"Snrpc, Sf3b6, Snu13, Snrpg, Zmat2, Lsm4, Snrpd3, Snrpb",GO,A-stage2
CC,U2-type spliceosomal complex,9/227,2.2045724427786517e-7,3.4374999941104166e-6,"Rbm8a, Bcas2, Sf3b6, Snu13, Snrpg, Zmat2, Lsm4, Snrpd3, Snrpb",GO,A-stage2
CC,spliceosomal tri-snRNP complex,6/227,4.842128220869987e-7,7.280485646379517e-6,"Snu13, Snrpg, Zmat2, Lsm4, Snrpd3, Snrpb",GO,A-stage2
CC,Sm-like protein family complex,8/227,5.070480963822374e-7,7.360939606100757e-6,"Snrpc, Sf3b6, Snu13, Snrpg, Zmat2, Lsm4, Snrpd3, Snrpb",GO,A-stage2
CC,precatalytic spliceosome,7/227,6.158483411407998e-7,8.642405054009224e-6,"Sf3b6, Snu13, Snrpg, Zmat2, Lsm4, Snrpd3, Snrpb",GO,A-stage2
CC,proteasome regulatory particle,5/227,2.4640468173653744e-6,3.346334548744589e-5,"Psmd4, Psmc3, Psmc5, Psmd14, Psmd12",GO,A-stage2
CC,proteasome accessory complex,5/227,3.8291962494831255e-6,5.037786315726237e-5,"Psmd4, Psmc3, Psmc5, Psmd14, Psmd12",GO,A-stage2
CC,organelle envelope lumen,8/227,4.596583582387822e-6,5.864126327834161e-5,"Ndufa8, Pdia3, Cacybp, Timm8b, Tubb5, Cycs, Ndufb7, App",GO,A-stage2
CC,U4/U6 x U5 tri-snRNP complex,5/227,9.870535443983184e-6,1.222204535857918e-4,"Snu13, Zmat2, Lsm4, Snrpd3, Snrpb",GO,A-stage2
CC,spliceosomal complex,10/227,2.4072387207756065e-5,2.834044769115198e-4,"Rbm8a, Rheb, Bcas2, Sf3b6, Snu13, Snrpg, Zmat2, Lsm4, Snrpd3, Snrpb",GO,A-stage2
CC,U1 snRNP,4/227,2.4234112039939933e-5,2.834044769115198e-4,"Snrpc, Snrpg, Snrpd3, Snrpb",GO,A-stage2
CC,U2 snRNP,4/227,3.0462131543281378e-5,3.2883480460824257e-4,"Sf3b6, Snrpg, Snrpd3, Snrpb",GO,A-stage2
CC,telomerase holoenzyme complex,4/227,3.0462131543281378e-5,3.2883480460824257e-4,"Ptges3, Snrpd3, Snrpb, Nop10",GO,A-stage2
CC,proteasome core complex,4/227,3.0462131543281378e-5,3.2883480460824257e-4,"Psma5, Psmb2, Psma6, Psmb3",GO,A-stage2
CC,cytoplasmic ribonucleoprotein granule,10/227,5.932147905308342e-5,6.24358567033703e-4,"Psma6, Tuba1a, Mex3a, Snrpg, Tubb5, Lsm4, Rac1, Rpl28, Rplp0, Psmc3",GO,A-stage2
CC,ribonucleoprotein granule,10/227,8.935617292675036e-5,9.17535336638095e-4,"Psma6, Tuba1a, Mex3a, Snrpg, Tubb5, Lsm4, Rac1, Rpl28, Rplp0, Psmc3",GO,A-stage2
CC,U2-type precatalytic spliceosome,5/227,9.28460707252203e-5,9.306713279837559e-4,"Snu13, Zmat2, Lsm4, Snrpd3, Snrpb",GO,A-stage2
CC,U4 snRNP,3/227,1.0449833339408082e-4,0.001023111589742047,"Snrpg, Snrpd3, Snrpb",GO,A-stage2
CC,U12-type spliceosomal complex,4/227,1.1136310911999582e-4,0.001065542475898142,"Sf3b6, Snrpg, Snrpd3, Snrpb",GO,A-stage2
CC,mitochondrial respiratory chain complex III,3/227,1.4265106078059872e-4,0.0013055673171441754,"Uqcrfs1, Uqcrh, Uqcrc2",GO,A-stage2
CC,respiratory chain complex III,3/227,1.4265106078059872e-4,0.0013055673171441754,"Uqcrfs1, Uqcrh, Uqcrc2",GO,A-stage2
CC,catalytic step 2 spliceosome,6/227,1.6275837305389947e-4,0.0014578994692700357,"Rbm8a, Bcas2, Sf3b6, Snrpg, Snrpd3, Snrpb",GO,A-stage2
CC,"proteasome regulatory particle, base subcomplex",3/227,1.8883310199983115e-4,0.0016562236654568525,"Psmd4, Psmc3, Psmc5",GO,A-stage2
CC,nuclear envelope lumen,3/227,2.4371783407696387e-4,0.0020521041629280356,"Cacybp, Tubb5, App",GO,A-stage2
CC,oligosaccharyltransferase complex,3/227,2.4371783407696387e-4,0.0020521041629280356,"Krtcap2, Dad1, Tmem258",GO,A-stage2
CC,microtubule,13/227,3.3148037095221853e-4,0.0027363379641349808,"Tbcb, Arl3, Tuba1b, Fkbp4, Tuba1a, Tubb2b, Nudc, Tubb5, Stmn1, Tcp1, Cct4, Tpt1, Dynll1",GO,A-stage2
CC,U5 snRNP,3/227,3.8218063620027104e-4,0.0030941932276983483,"Snrpg, Snrpd3, Snrpb",GO,A-stage2
CC,SMN-Sm protein complex,3/227,4.6699850506874355e-4,0.003709554162904548,"Snrpg, Snrpd3, Snrpb",GO,A-stage2
CC,"transferase complex, transferring phosphorus-containing groups",9/227,6.292356952866401e-4,0.0049057079206606576,"Cdk5r1, Ccni, Prkar1a, Polr2f, Rtf1, Polr2k, Psmc5, Cdk6, Gtf2a2",GO,A-stage2
CC,"nuclear chromosome, telomeric region",5/227,7.404485168179568e-4,0.005566586171077854,"Ppp1cb, Ppp1ca, H3f3b, Thoc7, Kdm1a",GO,A-stage2
CC,"RNA polymerase II, holoenzyme",5/227,7.404485168179568e-4,0.005566586171077854,"Polr2f, Rtf1, Polr2k, Psmc5, Gtf2a2",GO,A-stage2
CC,mitochondrial intermembrane space,5/227,0.0013230624116534488,0.009772092549229859,"Ndufa8, Pdia3, Timm8b, Cycs, Ndufb7",GO,A-stage2
CC,chaperone complex,3/227,0.0015934999490807207,0.011566611699361783,"Ptges3, Tcp1, Cct4",GO,A-stage2
CC,transcription elongation factor complex,4/227,0.0017758011305218106,0.012671394507621734,"Eloc, Rtf1, Aff4, Supt4a",GO,A-stage2
CC,postsynaptic density,11/227,0.0020020615016709555,0.014047798203391205,"Cdk5r1, Rheb, Rpl23, Rpl7, Rpl18a, Rplp0, Cnn3, Rpl30, Rps25, Rps18, Rps3",GO,A-stage2
CC,asymmetric synapse,11/227,0.0022044168423667994,0.015214090010433157,"Cdk5r1, Rheb, Rpl23, Rpl7, Rpl18a, Rplp0, Cnn3, Rpl30, Rps25, Rps18, Rps3",GO,A-stage2
CC,U2-type catalytic step 2 spliceosome,3/227,0.0022538343921068883,0.015304262565758064,"Bcas2, Snrpd3, Snrpb",GO,A-stage2
CC,nuclear DNA-directed RNA polymerase complex,5/227,0.002515389521698959,0.016809190295797805,"Polr2f, Rtf1, Polr2k, Psmc5, Gtf2a2",GO,A-stage2
CC,DNA-directed RNA polymerase complex,5/227,0.0026314130018859558,0.01730976365303105,"Polr2f, Rtf1, Polr2k, Psmc5, Gtf2a2",GO,A-stage2
CC,protein kinase complex,5/227,0.002875025035709774,0.01862131600052023,"Cdk5r1, Ccni, Prkar1a, Psmc5, Cdk6",GO,A-stage2
CC,RNA polymerase complex,5/227,0.0030027578671756095,0.019153955486074722,"Polr2f, Rtf1, Polr2k, Psmc5, Gtf2a2",GO,A-stage2
CC,cytochrome complex,3/227,0.0033657828097009694,0.02114917258035982,"Uqcrfs1, Uqcrh, Uqcrc2",GO,A-stage2
CC,ruffle,6/227,0.003481360404887817,0.021553716624378987,"Arpc2, Frmd4b, Rac1, Hsp90aa1, Cdk6, Rps3",GO,A-stage2
CC,neuron to neuron synapse,11/227,0.003666729383166697,0.022372363337872164,"Cdk5r1, Rheb, Rpl23, Rpl7, Rpl18a, Rplp0, Cnn3, Rpl30, Rps25, Rps18, Rps3",GO,A-stage2
CC,chaperonin-containing T-complex,2/227,0.004048812074450955,0.023434742162303745,"Tcp1, Cct4",GO,A-stage2
CC,Arp2/3 protein complex,2/227,0.004048812074450955,0.023434742162303745,"Arpc2, Arpc1a",GO,A-stage2
CC,methylosome,2/227,0.004048812074450955,0.023434742162303745,"Snrpd3, Snrpb",GO,A-stage2
CC,postsynaptic specialization,11/227,0.004063506360684497,0.023434742162303745,"Cdk5r1, Rheb, Rpl23, Rpl7, Rpl18a, Rplp0, Cnn3, Rpl30, Rps25, Rps18, Rps3",GO,A-stage2
CC,"chromosome, telomeric region",5/227,0.004343127641281435,0.024708874824047083,"Ppp1cb, Ppp1ca, H3f3b, Thoc7, Kdm1a",GO,A-stage2
CC,ruffle membrane,4/227,0.004645004238500866,0.02607395712545153,"Arpc2, Rac1, Hsp90aa1, Rps3",GO,A-stage2
CC,TIM23 mitochondrial import inner membrane translocase complex,2/227,0.0049168478552665896,0.02723674930351624,"Romo1, Dnajc15",GO,A-stage2
CC,mitochondrial respiratory chain complex IV,2/227,0.005862450805919939,0.03205314012067915,"Uqcrfs1, Uqcrc2",GO,A-stage2
CC,P-body,4/227,0.006539261498896727,0.03529524475686567,"Psma6, Mex3a, Lsm4, Psmc3",GO,A-stage2
CC,zona pellucida receptor complex,2/227,0.0068840386189823015,0.03622725323239436,"Tcp1, Cct4",GO,A-stage2
CC,RNA polymerase I complex,2/227,0.0068840386189823015,0.03622725323239436,"Polr2f, Polr2k",GO,A-stage2
CC,mitochondrial outer membrane,6/227,0.007541687771514384,0.0391981549605871,"Scp2, Tomm22, Fis1, Tomm7, Vdac1, Bax",GO,A-stage2
CC,fibrillar center,5/227,0.007697033777745267,0.03951769781013119,"Ube2n, Polr2f, Aff4, Eef1d, Nono",GO,A-stage2
CC,protein phosphatase type 1 complex,2/227,0.007980052238946215,0.039995261816623294,"Ppp1cb, Ppp1ca",GO,A-stage2
CC,"RNA polymerase II, core complex",2/227,0.007980052238946215,0.039995261816623294,"Polr2f, Polr2k",GO,A-stage2
CC,serine/threonine protein kinase complex,4/227,0.008886081810664982,0.044012240497528915,"Cdk5r1, Ccni, Psmc5, Cdk6",GO,A-stage2
CC,U2-type prespliceosome,2/227,0.009148955562445587,0.04427253208953554,"Snrpg, Snrpb",GO,A-stage2
CC,prespliceosome,2/227,0.009148955562445587,0.04427253208953554,"Snrpg, Snrpb",GO,A-stage2
CC,chromosomal region,8/227,0.009508307848646529,0.045488609139547595,"Ppp1cb, Ppp1ca, Smc1a, H3f3b, Thoc7, Cfdp1, Dynll1, Kdm1a",GO,A-stage2
CC,eukaryotic translation initiation factor 3 complex,2/227,0.010389235142070859,0.04859853327568702,"Eif3i, Eif3m",GO,A-stage2
CC,outer mitochondrial membrane protein complex,2/227,0.010389235142070859,0.04859853327568702,"Tomm22, Tomm7",GO,A-stage2
CC,cytoplasmic microtubule,4/227,0.010861019383790319,0.049700969136692655,"Arl3, Tuba1b, Tuba1a, Tpt1",GO,A-stage2
CC,nuclear matrix,4/227,0.010861019383790319,0.049700969136692655,"Psma6, Enc1, Smc1a, Nono",GO,A-stage2
---,Ribosome,31/150,2.1842292915765216e-23,4.281089411489982e-21,"Rps9, Rps5, Rpl28, Mrpl20, Rps16, Rps21, Rpl23, Rps12, Rps20, Rpl27a, Rpl7, Rpl24, Rpl39, Mrpl34, Rpl18a, Rplp0, Rps3a1, Rps10, Rps11, Rpl30, Rpl17, Rps25, Rps8, Rps18, Rps27a, Rps27, Rps3, Rpl26, Rps29, Rpl32, Rpl18",KEGG,A-stage2
---,Parkinson disease,33/150,2.9389038474583146e-20,2.880125770509148e-18,"Ndufb4, Ndufs6, Ndufa8, Tuba1b, Psma5, Ndufs4, Psmb2, Psma6, Ube2l3, Psmd4, Ndufs2, Ndufa5, Tuba1a, Tubb2b, Uqcrfs1, Tubb5, Vdac1, Bax, Ndufb3, Psmb3, Ndufa6, Uqcrh, Cycs, Uqcrc2, Ndufb7, Psmc3, Psmc5, Rps27a, Psmd14, Ndufv3, Psmd12, Ubb, Ndufb2",KEGG,A-stage2
---,Huntington disease,33/150,1.9882479838921583e-18,1.2989886828095433e-16,"Ndufb4, Ndufs6, Ndufa8, Ap2m1, Tuba1b, Psma5, Ndufs4, Psmb2, Psma6, Psmd4, Ndufs2, Ndufa5, Tuba1a, Tubb2b, Uqcrfs1, Polr2f, Tubb5, Vdac1, Bax, Ndufb3, Psmb3, Ndufa6, Uqcrh, Cycs, Uqcrc2, Ndufb7, Polr2k, Psmc3, Psmc5, Psmd14, Ndufv3, Psmd12, Ndufb2",KEGG,A-stage2
---,Prion disease,31/150,4.766971976665138e-18,1.9411384767104394e-16,"Ndufb4, Ndufs6, Ndufa8, Tuba1b, Psma5, Ndufs4, Psmb2, Psma6, Psmd4, Ndufs2, Ndufa5, Tuba1a, Tubb2b, Uqcrfs1, Tubb5, Vdac1, Bax, Ndufb3, Rac1, Psmb3, Ndufa6, Uqcrh, Cycs, Uqcrc2, Ndufb7, Psmc3, Psmc5, Psmd14, Ndufv3, Psmd12, Ndufb2",KEGG,A-stage2
---,Coronavirus disease - COVID-19,30/150,4.951883869159284e-18,1.9411384767104394e-16,"Rps9, Fos, Rps5, Rpl28, Rps16, Rps21, Rpl23, Rps12, Rps20, Rpl27a, Rpl7, Rpl24, Rpl39, Rpl18a, Rplp0, Rps3a1, Rps10, Rps11, Rpl30, Rpl17, Rps25, Rps8, Rps18, Rps27a, Rps27, Rps3, Rpl26, Rps29, Rpl32, Rpl18",KEGG,A-stage2
---,Pathways of neurodegeneration - multiple diseases,36/150,4.86625279952472e-15,1.5896425811780752e-13,"Ndufb4, Cdk5r1, Ndufs6, Ndufa8, Tuba1b, Psma5, Ndufs4, Psmb2, Psma6, Ube2l3, Psmd4, Ndufs2, Ndufa5, Tuba1a, Tubb2b, Uqcrfs1, Tubb5, Vdac1, Bax, Ndufb3, Rac1, Psmb3, Ndufa6, Uqcrh, Cycs, Uqcrc2, Ndufb7, Psmc3, Psmc5, Rps27a, Psmd14, Ndufv3, App, Psmd12, Ubb, Ndufb2",KEGG,A-stage2
---,Amyotrophic lateral sclerosis,31/150,4.1837164436209594e-14,1.1714406042138685e-12,"Ndufb4, Ndufs6, Ndufa8, Tuba1b, Psma5, Ndufs4, Psmb2, Psma6, Psmd4, Ndufs2, Ndufa5, Tuba1a, Tubb2b, Uqcrfs1, Tubb5, Vdac1, Bax, Ndufb3, Rac1, Psmb3, Ndufa6, Uqcrh, Cycs, Uqcrc2, Ndufb7, Psmc3, Psmc5, Psmd14, Ndufv3, Psmd12, Ndufb2",KEGG,A-stage2
---,Alzheimer disease,31/150,1.1555593542552894e-13,2.831120417925459e-12,"Ndufb4, Cdk5r1, Ndufs6, Ndufa8, Tuba1b, Psma5, Ndufs4, Psmb2, Psma6, Psmd4, Ndufs2, Ndufa5, Tuba1a, Tubb2b, Uqcrfs1, Tubb5, Vdac1, Ndufb3, Psmb3, Ndufa6, Uqcrh, Cycs, Uqcrc2, Ndufb7, Psmc3, Psmc5, Psmd14, Ndufv3, App, Psmd12, Ndufb2",KEGG,A-stage2
---,Non-alcoholic fatty liver disease,18/150,8.365027156056257e-11,1.821717025096696e-9,"Ndufb4, Ndufs6, Ndufa8, Ndufs4, Ndufs2, Ndufa5, Uqcrfs1, Fos, Bax, Ndufb3, Rac1, Ndufa6, Uqcrh, Cycs, Uqcrc2, Ndufb7, Ndufv3, Ndufb2",KEGG,A-stage2
---,Oxidative phosphorylation,15/150,5.822931437856395e-9,1.1412945618198535e-7,"Ndufb4, Ndufs6, Ndufa8, Ndufs4, Ndufs2, Ndufa5, Uqcrfs1, Ndufb3, Ndufa6, Uqcrh, Cycs, Uqcrc2, Ndufb7, Ndufv3, Ndufb2",KEGG,A-stage2
---,Diabetic cardiomyopathy,18/150,1.1582989824747995e-8,2.0638781869550972e-7,"Ndufb4, Ndufs6, Ndufa8, Ppp1cb, Ndufs4, Ndufs2, Ndufa5, Uqcrfs1, Vdac1, Ndufb3, Rac1, Ppp1ca, Ndufa6, Uqcrh, Uqcrc2, Ndufb7, Ndufv3, Ndufb2",KEGG,A-stage2
---,Proteasome,9/150,6.19621802891572e-8,1.0120489447229008e-6,"Psma5, Psmb2, Psma6, Psmd4, Psmb3, Psmc3, Psmc5, Psmd14, Psmd12",KEGG,A-stage2
---,Chemical carcinogenesis - reactive oxygen species,17/150,1.4858691796705643e-7,2.240233532426389e-6,"Ndufb4, Ndufs6, Ndufa8, Ndufs4, Ndufs2, Ndufa5, Uqcrfs1, Fos, Vdac1, Ndufb3, Rac1, Ndufa6, Uqcrh, Uqcrc2, Ndufb7, Ndufv3, Ndufb2",KEGG,A-stage2
---,Thermogenesis,17/150,2.6340368718877916e-7,3.6876516206429083e-6,"Ndufb4, Ndufs6, Ndufa8, Rheb, Ndufs4, Ndufs2, Ndufa5, Uqcrfs1, Ndufb3, Ndufa6, Uqcrh, Cox14, Uqcrc2, Ndufb7, Ndufv3, Kdm1a, Ndufb2",KEGG,A-stage2
---,Retrograde endocannabinoid signaling,12/150,6.159143116990232e-6,8.047947006200569e-5,"Ndufb4, Ndufs6, Ndufa8, Ndufs4, Ndufs2, Ndufa5, Ndufb3, Ndufa6, Ndufb7, Gng2, Ndufv3, Ndufb2",KEGG,A-stage2
---,Salmonella infection,15/150,1.957709157037829e-5,2.3981937173713405e-4,"Tuba1b, Arpc2, Myl12b, Tuba1a, Tubb2b, Tubb5, Fos, Brk1, Bax, Arpc1a, Rac1, Hsp90aa1, Cycs, Dynll1, Rps3",KEGG,A-stage2
---,Spinocerebellar ataxia,11/150,2.191885659314062e-5,2.5271152307385655e-4,"Psma5, Psmb2, Psma6, Psmd4, Vdac1, Psmb3, Cycs, Psmc3, Psmc5, Psmd14, Psmd12",KEGG,A-stage2
---,Spliceosome,10/150,7.638413463238447e-5,8.317383548859643e-4,"Snrpc, Rbm8a, Bcas2, Sf3b6, Snu13, Snrpg, Zmat2, Lsm4, Snrpd3, Snrpb",KEGG,A-stage2
---,Protein export,4/150,0.0012728363375183697,0.01313031169229476,"Srp9, Sec61b, Spcs1, Sec11a",KEGG,A-stage2
---,Epstein-Barr virus infection,10/150,0.0052004076475089716,0.050375186678433936,"Pdia3, Psmd4, Bax, Rac1, Cycs, Psmc3, Psmc5, Psmd14, Cdk6, Psmd12",KEGG,A-stage2
---,Mitophagy - animal,5/150,0.005397341429832207,0.050375186678433936,"Fis1, Tomm7, Rps27a, Gabarapl2, Ubb",KEGG,A-stage2
---,Protein processing in endoplasmic reticulum,8/150,0.007991908473821623,0.07120063913041082,"Pdia3, Dad1, Bax, Canx, Hsp90aa1, Sec61b, Ssr4, Bag1",KEGG,A-stage2
---,Ubiquitin mediated proteolysis,7/150,0.011365523562062009,0.09685402687670235,"Ube2l3, Eloc, Ube2n, Ube2r2, Rps27a, Rnf7, Ubb",KEGG,A-stage2
---,Regulation of actin cytoskeleton,8/150,0.030642828162289616,0.2502497633253652,"Arpc2, Myl12b, Ppp1cb, Brk1, Arpc1a, Rac1, Tmsb4x, Ppp1ca",KEGG,A-stage2
---,Phagosome,7/150,0.03238549302006748,0.2531705662045602,"Tuba1b, Tuba1a, Tubb2b, Tubb5, Rac1, Canx, Sec61b",KEGG,A-stage2
---,Kaposi sarcoma-associated herpesvirus infection,8/150,0.03358385061897227,0.2531705662045602,"Fos, Bax, Rac1, Cycs, Gng2, Rps27a, Cdk6, Ubb",KEGG,A-stage2
---,Human immunodeficiency virus 1 infection,8/150,0.047262164561411975,0.3430883057050647,"Pdia3, Eloc, Fos, Bax, Rac1, Cycs, Gng2, Rnf7",KEGG,A-stage2
---,Carbon metabolism,5/150,0.05141951749551667,0.3599366224686167,"Esd, Taldo1, Tpi1, Mdh1, Pgam1",KEGG,A-stage2
---,Gap junction,4/150,0.05513448229425872,0.37263305274740377,"Tuba1b, Tuba1a, Tubb2b, Tubb5",KEGG,A-stage2
---,Colorectal cancer,4/150,0.0590497738784872,0.38117049083046245,"Fos, Bax, Rac1, Cycs",KEGG,A-stage2
---,Tight junction,6/150,0.06028716946808335,0.38117049083046245,"Tuba1b, Arpc2, Myl12b, Tuba1a, Arpc1a, Rac1",KEGG,A-stage2
---,Apoptosis,5/150,0.07672966493079304,0.4699691977011074,"Tuba1b, Tuba1a, Fos, Bax, Cycs",KEGG,A-stage2
---,Viral life cycle - HIV-1,3/150,0.08120389143407755,0.48230190063876366,"Aff4, Ppia, Supt4a",KEGG,A-stage2
---,Cellular senescence,6/150,0.08696398430460588,0.5013217918736104,"Ppp1cb, Rheb, Vdac1, Rbbp4, Ppp1ca, Cdk6",KEGG,A-stage2
---,mRNA surveillance pathway,4/150,0.09292655844733089,0.5104301786426582,"Rbm8a, Ppp1cb, Nudt21, Ppp1ca",KEGG,A-stage2
---,Measles,5/150,0.09674547978404018,0.5104301786426582,"Fos, Bax, Cycs, Rack1, Cdk6",KEGG,A-stage2
---,RNA polymerase,2/150,0.09896095300214801,0.5104301786426582,"Polr2f, Polr2k",KEGG,A-stage2
---,Apoptosis - multiple species,2/150,0.09896095300214801,0.5104301786426582,"Bax, Cycs",KEGG,A-stage2
---,Amphetamine addiction,3/150,0.107648374277418,0.541002086112152,"Ppp1cb, Fos, Ppp1ca",KEGG,A-stage2
---,p53 signaling pathway,3/150,0.11832951922585638,0.5798146442066964,"Bax, Cycs, Cdk6",KEGG,A-stage2
---,Bacterial invasion of epithelial cells,3/150,0.13315354991919118,0.6179098420996209,"Arpc2, Arpc1a, Rac1",KEGG,A-stage2
---,Pancreatic cancer,3/150,0.13315354991919118,0.6179098420996209,"Bax, Rac1, Cdk6",KEGG,A-stage2
---,Human cytomegalovirus infection,7/150,0.13556185311369232,0.6179098420996209,"Rheb, Pdia3, Bax, Rac1, Cycs, Gng2, Cdk6",KEGG,A-stage2
---,Oocyte meiosis,4/150,0.14314411310713118,0.6301385171537457,"Ppp1cb, Ywhag, Ppp1ca, Smc1a",KEGG,A-stage2
---,Biosynthesis of amino acids,3/150,0.14467465955060488,0.6301385171537457,"Taldo1, Tpi1, Pgam1",KEGG,A-stage2
---,Necroptosis,5/150,0.17040750023322673,0.7175850293593127,"Vdac1, Bax, Hsp90aa1, Ppia, Chmp2a",KEGG,A-stage2
---,Cardiac muscle contraction,3/150,0.17687358045373613,0.7175850293593127,"Uqcrfs1, Uqcrh, Uqcrc2",KEGG,A-stage2
---,GABAergic synapse,3/150,0.18521707622184422,0.7175850293593127,"Slc38a2, Gng2, Gabarapl2",KEGG,A-stage2
---,Dopaminergic synapse,4/150,0.18812306657664896,0.7175850293593127,"Ppp1cb, Fos, Ppp1ca, Gng2",KEGG,A-stage2
---,Yersinia infection,4/150,0.18812306657664896,0.7175850293593127,"Arpc2, Fos, Arpc1a, Rac1",KEGG,A-stage2
---,Antigen processing and presentation,3/150,0.18942766686752052,0.7175850293593127,"Pdia3, Canx, Hsp90aa1",KEGG,A-stage2
---,Ether lipid metabolism,2/150,0.19037970166675644,0.7175850293593127,"Gdpd1, Pafah1b3",KEGG,A-stage2
---,Insulin signaling pathway,4/150,0.20173918575764163,0.7205802022148763,"Ppp1cb, Rheb, Prkar1a, Ppp1ca",KEGG,A-stage2
---,Fc gamma R-mediated phagocytosis,3/150,0.20220362817254184,0.7205802022148763,"Arpc2, Arpc1a, Rac1",KEGG,A-stage2
---,Small cell lung cancer,3/150,0.20220362817254184,0.7205802022148763,"Bax, Cycs, Cdk6",KEGG,A-stage2
---,Choline metabolism in cancer,3/150,0.22392268470561327,0.7837293964696465,"Rheb, Fos, Rac1",KEGG,A-stage2
---	Primary bile acid biosynthesis	1/150	0.2612654635416033	0.8983865062132323	Scp2	KEGG	A-stage2
---,Cytosolic DNA-sensing pathway,2/150,0.2828164741930035,0.9123222816998358,"Polr2f, Polr2k",KEGG,A-stage2
---,Lipid and atherosclerosis,5/150,0.29192042081207176,0.9123222816998358,"Fos, Bax, Rac1, Hsp90aa1, Cycs",KEGG,A-stage2
---,Hepatitis C,4/150,0.2959267962947773,0.9123222816998358,"Ywhag, Bax, Cycs, Cdk6",KEGG,A-stage2
---,Endocytosis,6/150,0.300789904081294,0.9123222816998358,"Ap2m1, Arpc2, Snx3, Vps37b, Arpc1a, Chmp2a",KEGG,A-stage2
---,Glycolysis / Gluconeogenesis,2/150,0.3075572442880782,0.9123222816998358,"Tpi1, Pgam1",KEGG,A-stage2
---,Long-term potentiation,2/150,0.3075572442880782,0.9123222816998358,"Ppp1cb, Ppp1ca",KEGG,A-stage2
---	Proximal tubule bicarbonate reclamation	1/150	0.3093985063280237	0.9123222816998358	Mdh1	KEGG	A-stage2
---,Renal cell carcinoma,2/150,0.3137203030161616,0.9123222816998358,"Eloc, Rac1",KEGG,A-stage2
---,Influenza A,4/150,0.32612440606888166,0.9123222816998358,"Vdac1, Bax, Cycs, Cdk6",KEGG,A-stage2
---,Viral carcinogenesis,5/150,0.3345717193544102,0.9123222816998358,"Ywhag, Bax, Rac1, Cdk6, Gtf2a2",KEGG,A-stage2
---,Melanoma,2/150,0.33824301748382524,0.9123222816998358,"Bax, Cdk6",KEGG,A-stage2
---,Non-small cell lung cancer,2/150,0.33824301748382524,0.9123222816998358,"Bax, Cdk6",KEGG,A-stage2
---,Cell cycle,3/150,0.34617398127233734,0.9123222816998358,"Ywhag, Smc1a, Cdk6",KEGG,A-stage2
---,Platelet activation,3/150,0.34617398127233734,0.9123222816998358,"Myl12b, Ppp1cb, Ppp1ca",KEGG,A-stage2
---,Glioma,2/150,0.3504093383852652,0.9123222816998358,"Bax, Cdk6",KEGG,A-stage2
---,Chronic myeloid leukemia,2/150,0.362500153907682,0.9123222816998358,"Bax, Cdk6",KEGG,A-stage2
---	Butanoate metabolism	1/150	0.3652058608462898	0.9123222816998358	Oxct1	KEGG	A-stage2
---,Synaptic vesicle cycle,2/150,0.3685146341007287,0.9123222816998358,"Ap2m1, Rab3a",KEGG,A-stage2
---,Platinum drug resistance,2/150,0.3864227603547309,0.9123222816998358,"Bax, Cycs",KEGG,A-stage2
---,Estrogen signaling pathway,3/150,0.3871661516037115,0.9123222816998358,"Fkbp4, Fos, Hsp90aa1",KEGG,A-stage2
---,B cell receptor signaling pathway,2/150,0.3923440253238364,0.9123222816998358,"Fos, Rac1",KEGG,A-stage2
---,RNA degradation,2/150,0.4099518565682583,0.9123222816998358,"Btg2, Lsm4",KEGG,A-stage2
---	Citrate cycle (TCA cycle)	1/150	0.4165310701612416	0.9123222816998358	Mdh1	KEGG	A-stage2
---	Glyoxylate and dicarboxylate metabolism	1/150	0.4165310701612416	0.9123222816998358	Mdh1	KEGG	A-stage2
---	Autophagy - other	1/150	0.4165310701612416	0.9123222816998358	Gabarapl2	KEGG	A-stage2
---,Peroxisome,2/150,0.421552888003875,0.9123222816998358,"Scp2, Prdx5",KEGG,A-stage2
---	Pentose phosphate pathway	1/150	0.42629025163713474	0.9123222816998358	Taldo1	KEGG	A-stage2
---,Focal adhesion,4/150,0.4321567909223074,0.9123222816998358,"Myl12b, Ppp1cb, Rac1, Ppp1ca",KEGG,A-stage2
---,Viral myocarditis,2/150,0.4330374430754066,0.9123222816998358,"Rac1, Cycs",KEGG,A-stage2
---	Biosynthesis of unsaturated fatty acids	1/150	0.43588726984327186	0.9123222816998358	Scp2	KEGG	A-stage2
---,Longevity regulating pathway,2/150,0.4444005265516102,0.9123222816998358,"Rheb, Bax",KEGG,A-stage2
---,Breast cancer,3/150,0.44520776831479736,0.9123222816998358,"Fos, Bax, Cdk6",KEGG,A-stage2
---,Fluid shear stress and atherosclerosis,3/150,0.44520776831479736,0.9123222816998358,"Fos, Rac1, Hsp90aa1",KEGG,A-stage2
---,Alcoholism,4/150,0.44705690382205476,0.9123222816998358,"Ppp1cb, Ppp1ca, H3f3b, Gng2",KEGG,A-stage2
---,Systemic lupus erythematosus,3/150,0.45395937806777853,0.9123222816998358,"Snrpd3, Snrpb, H3f3b",KEGG,A-stage2
---	Fructose and mannose metabolism	1/150	0.4546054797434663	0.9123222816998358	Tpi1	KEGG	A-stage2
---,Endocrine resistance,2/150,0.4612075729618865,0.9123222816998358,"Fos, Bax",KEGG,A-stage2
---,IL-17 signaling pathway,2/150,0.4612075729618865,0.9123222816998358,"Fos, Hsp90aa1",KEGG,A-stage2
---	Thyroid cancer	1/150	0.46373189407172144	0.9123222816998358	Bax	KEGG	A-stage2
---,Hematopoietic cell lineage,2/150,0.46674453595730725,0.9123222816998358,"Cd24a, Cd9",KEGG,A-stage2
---,Oxytocin signaling pathway,3/150,0.471290532198852,0.9123222816998358,"Ppp1cb, Fos, Ppp1ca",KEGG,A-stage2
---,mTOR signaling pathway,3/150,0.4883742144069182,0.9123222816998358,"Rheb, Lamtor2, Slc3a2",KEGG,A-stage2
---,Hippo signaling pathway,3/150,0.4883742144069182,0.9123222816998358,"Ppp1cb, Ywhag, Ppp1ca",KEGG,A-stage2
---,Circadian entrainment,2/150,0.4885535771205459,0.9123222816998358,"Fos, Gng2",KEGG,A-stage2
---,"Glycine, serine and threonine metabolism",1/150,0.49021081835101465,0.9123222816998358,Pgam1,KEGG,A-stage2
---	Various types of N-glycan biosynthesis	1/150	0.49021081835101465	0.9123222816998358	Dad1	KEGG	A-stage2
---	Ferroptosis	1/150	0.49021081835101465	0.9123222816998358	Slc3a2	KEGG	A-stage2
---,Toll-like receptor signaling pathway,2/150,0.49924938883759173,0.9123222816998358,"Fos, Rac1",KEGG,A-stage2
---,cAMP signaling pathway,4/150,0.5017487216295176,0.9123222816998358,"Ppp1cb, Fos, Rac1, Ppp1ca",KEGG,A-stage2
---,AGE-RAGE signaling pathway in diabetic complications,2/150,0.504543915128137,0.9123222816998358,"Bax, Rac1",KEGG,A-stage2
---,Hepatitis B,3/150,0.5134932308278566,0.9123222816998358,"Fos, Bax, Cycs",KEGG,A-stage2
---	Pyruvate metabolism	1/150	0.523506196705569	0.9123222816998358	Mdh1	KEGG	A-stage2
---	Basal transcription factors	1/150	0.523506196705569	0.9123222816998358	Gtf2a2	KEGG	A-stage2
---	Vasopressin-regulated water reabsorption	1/150	0.523506196705569	0.9123222816998358	Dynll1	KEGG	A-stage2
---,Th17 cell differentiation,2/150,0.5253594524175549,0.9123222816998358,"Fos, Hsp90aa1",KEGG,A-stage2
---,Protein digestion and absorption,2/150,0.5405836832549793,0.9123222816998358,"Slc38a2, Slc3a2",KEGG,A-stage2
---,Insulin resistance,2/150,0.5505457390388889,0.9123222816998358,"Ppp1cb, Ppp1ca",KEGG,A-stage2
---,cGMP-PKG signaling pathway,3/150,0.5538719777028724,0.9123222816998358,"Ppp1cb, Vdac1, Ppp1ca",KEGG,A-stage2
---	Cocaine addiction	1/150	0.5546405370100893	0.9123222816998358	Cdk5r1	KEGG	A-stage2
---,PI3K-Akt signaling pathway,6/150,0.5561750640886098,0.9123222816998358,"Rheb, Ywhag, Rac1, Hsp90aa1, Gng2, Cdk6",KEGG,A-stage2
---,Cholinergic synapse,2/150,0.560356436846537,0.9123222816998358,"Fos, Gng2",KEGG,A-stage2
---,Glutamatergic synapse,2/150,0.5652047240097082,0.9123222816998358,"Slc38a2, Gng2",KEGG,A-stage2
---	N-Glycan biosynthesis	1/150	0.5694412305433275	0.9123222816998358	Dad1	KEGG	A-stage2
---	Cholesterol metabolism	1/150	0.5694412305433275	0.9123222816998358	Vdac1	KEGG	A-stage2
---,Nucleocytoplasmic transport,2/150,0.5842153781826853,0.9123222816998358,"Rbm8a, Thoc7",KEGG,A-stage2
---,Axon guidance,3/150,0.5847214103832581,0.9123222816998358,"Myl12b, Rac1, Sema3c",KEGG,A-stage2
---,Leukocyte transendothelial migration,2/150,0.5888721042484241,0.9123222816998358,"Myl12b, Rac1",KEGG,A-stage2
---	Cysteine and methionine metabolism	1/150	0.5975925407039571	0.9123222816998358	Mdh1	KEGG	A-stage2
---,Ribosome biogenesis in eukaryotes,2/150,0.6026114728722743,0.9123222816998358,"Snu13, Nop10",KEGG,A-stage2
---,Neurotrophin signaling pathway,2/150,0.6026114728722743,0.9123222816998358,"Bax, Rac1",KEGG,A-stage2
---,Human T-cell leukemia virus 1 infection,4/150,0.6032849737311545,0.9123222816998358,"Fos, Vdac1, Bax, Canx",KEGG,A-stage2
---,Sphingolipid signaling pathway,2/150,0.6160045528145784,0.9123222816998358,"Bax, Rac1",KEGG,A-stage2
---,"Valine, leucine and isoleucine degradation",1/150,0.6174990492485172,0.9123222816998358,Oxct1,KEGG,A-stage2
---	VEGF signaling pathway	1/150	0.6239146975335135	0.9123222816998358	Rac1	KEGG	A-stage2
---	Endometrial cancer	1/150	0.6239146975335135	0.9123222816998358	Bax	KEGG	A-stage2
---,Inflammatory mediator regulation of TRP channels,2/150,0.6290519519252756,0.9123222816998358,"Ppp1cb, Ppp1ca",KEGG,A-stage2
---,Osteoclast differentiation,2/150,0.6333244849264341,0.9123222816998358,"Fos, Rac1",KEGG,A-stage2
---,Relaxin signaling pathway,2/150,0.6375588256209216,0.9123222816998358,"Fos, Gng2",KEGG,A-stage2
---	Endocrine and other factor-regulated calcium reabsorption	1/150	0.6425272702381369	0.9123222816998358	Ap2m1	KEGG	A-stage2
---	Legionellosis	1/150	0.6425272702381369	0.9123222816998358	Cycs	KEGG	A-stage2
---,Serotonergic synapse,2/150,0.6459132470656253,0.9123222816998358,"Gng2, App",KEGG,A-stage2
---	Fatty acid metabolism	1/150	0.6485258058085899	0.9123222816998358	Scp2	KEGG	A-stage2
---	Basal cell carcinoma	1/150	0.654424343415293	0.9123222816998358	Bax	KEGG	A-stage2
---,Proteoglycans in cancer,3/150,0.6688561346718134,0.9123222816998358,"Ppp1cb, Rac1, Ppp1ca",KEGG,A-stage2
---	Aminoacyl-tRNA biosynthesis	1/150	0.6715363927190026	0.9123222816998358	Sars	KEGG	A-stage2
---	Fc epsilon RI signaling pathway	1/150	0.6715363927190026	0.9123222816998358	Rac1	KEGG	A-stage2
---,Neutrophil extracellular trap formation,3/150,0.6784568282676158,0.9123222816998358,"Vdac1, Rac1, H3f3b",KEGG,A-stage2
---	Central carbon metabolism in cancer	1/150	0.6878064657862101	0.9123222816998358	Pgam1	KEGG	A-stage2
---,Autophagy - animal,2/150,0.6891750008065799,0.9123222816998358,"Rheb, Gabarapl2",KEGG,A-stage2
---	Leishmaniasis	1/150	0.6930498909493574	0.9123222816998358	Fos	KEGG	A-stage2
---,NOD-like receptor signaling pathway,3/150,0.6940023702865341,0.9123222816998358,"Vdac1, Hsp90aa1, Gabarapl2",KEGG,A-stage2
---,Vascular smooth muscle contraction,2/150,0.6965607495314989,0.9123222816998358,"Ppp1cb, Ppp1ca",KEGG,A-stage2
---	Adherens junction	1/150	0.698205827831507	0.9123222816998358	Rac1	KEGG	A-stage2
---	Inositol phosphate metabolism	1/150	0.7032757265687983	0.9128612079965859	Tpi1	KEGG	A-stage2
---	Prolactin signaling pathway	1/150	0.713163091161014	0.9135945481539786	Fos	KEGG	A-stage2
---	Thyroid hormone synthesis	1/150	0.713163091161014	0.9135945481539786	Canx	KEGG	A-stage2
---,Adrenergic signaling in cardiomyocytes,2/150,0.724672522291744,0.9159301298141068,"Ppp1cb, Ppp1ca",KEGG,A-stage2
---	Pertussis	1/150	0.7273837531784979	0.9159301298141068	Fos	KEGG	A-stage2
---,Chemical carcinogenesis - receptor activation,3/150,0.7290056135255136,0.9159301298141068,"Fos, Ptges3, Hsp90aa1",KEGG,A-stage2
---	EGFR tyrosine kinase inhibitor resistance	1/150	0.7364728441155723	0.9172405452929719	Bax	KEGG	A-stage2
---	Arachidonic acid metabolism	1/150	0.7659778935312239	0.9172405452929719	Ptges3	KEGG	A-stage2
---	Insulin secretion	1/150	0.7659778935312239	0.9172405452929719	Rab3a	KEGG	A-stage2
---	Rheumatoid arthritis	1/150	0.7699158917329645	0.9172405452929719	Fos	KEGG	A-stage2
---	ECM-receptor interaction	1/150	0.7737880578094881	0.9172405452929719	Cd47	KEGG	A-stage2
---	Th1 and Th2 cell differentiation	1/150	0.7737880578094881	0.9172405452929719	Fos	KEGG	A-stage2
---	PD-L1 expression and PD-1 checkpoint pathway in cancer	1/150	0.7737880578094881	0.9172405452929719	Fos	KEGG	A-stage2
---	PPAR signaling pathway	1/150	0.7775954850231975	0.9172405452929719	Scp2	KEGG	A-stage2
---,Wnt signaling pathway,2/150,0.782758523015955,0.9172405452929719,"Cacybp, Rac1",KEGG,A-stage2
---,Herpes simplex virus 1 infection,6/150,0.7840434563872111,0.9172405452929719,"Ppp1cb, Rheb, Pdia3, Bax, Ppp1ca, Cycs",KEGG,A-stage2
---	Morphine addiction	1/150	0.7850204060324806	0.9172405452929719	Gng2	KEGG	A-stage2
---	Progesterone-mediated oocyte maturation	1/150	0.7886399973553144	0.9172405452929719	Hsp90aa1	KEGG	A-stage2
---,Hepatocellular carcinoma,2/150,0.7908859803801647,0.9172405452929719,"Bax, Cdk6",KEGG,A-stage2
---,Tuberculosis,2/150,0.806345458800876,0.9296688819115981,"Bax, Cycs",KEGG,A-stage2
---	Prostate cancer	1/150	0.8123371146496317	0.9300175384188055	Hsp90aa1	KEGG	A-stage2
---	T cell receptor signaling pathway	1/150	0.8246729597970135	0.9300175384188055	Fos	KEGG	A-stage2
---	Chagas disease	1/150	0.8246729597970135	0.9300175384188055	Fos	KEGG	A-stage2
---	Glucagon signaling pathway	1/150	0.8276289062992557	0.9300175384188055	Pgam1	KEGG	A-stage2
---,Chemokine signaling pathway,2/150,0.8342628370074392,0.9300175384188055,"Rac1, Gng2",KEGG,A-stage2
---,"Parathyroid hormone synthesis, secretion and action",1/150,0.838965767658192,0.9300175384188055,Fos,KEGG,A-stage2
---	Toxoplasmosis	1/150	0.8443532468974655	0.9300175384188055	Cycs	KEGG	A-stage2
---	TNF signaling pathway	1/150	0.8521005480534425	0.9300175384188055	Fos	KEGG	A-stage2
---	HIF-1 signaling pathway	1/150	0.8545968817759566	0.9300175384188055	Eloc	KEGG	A-stage2
---	Pancreatic secretion	1/150	0.8545968817759566	0.9300175384188055	Rac1	KEGG	A-stage2
---,"Growth hormone synthesis, secretion and action",1/150,0.8618375100078972,0.9300175384188055,Fos,KEGG,A-stage2
---	Thyroid hormone signaling pathway	1/150	0.8687198615738763	0.9300175384188055	Rheb	KEGG	A-stage2
---	Natural killer cell mediated cytotoxicity	1/150	0.870937431479723	0.9300175384188055	Rac1	KEGG	A-stage2
---,MAPK signaling pathway,3/150,0.8730776891278582,0.9300175384188055,"Fos, Rac1, Stmn1",KEGG,A-stage2
---	AMPK signaling pathway	1/150	0.8834827258801794	0.9347995013819642	Rheb	KEGG	A-stage2
---	FoxO signaling pathway	1/150	0.8911654393518594	0.9347995013819642	Gabarapl2	KEGG	A-stage2
---,Transcriptional misregulation in cancer,2/150,0.891875034481772,0.9347995013819642,"Bax, H3f3b",KEGG,A-stage2
---	Apelin signaling pathway	1/150	0.9017559351142173	0.940128528097801	Gng2	KEGG	A-stage2
---,Ras signaling pathway,2/150,0.9069724122165046,0.9405639830393381,"Rac1, Gng2",KEGG,A-stage2
---	Phospholipase D signaling pathway	1/150	0.9199623783325183	0.9454370879847122	Rheb	KEGG	A-stage2
---	Gastric cancer	1/150	0.9213187949238777	0.9454370879847122	Bax	KEGG	A-stage2
---	Cushing syndrome	1/150	0.9359193518746658	0.9554176717053879	Cdk6	KEGG	A-stage2
---,Human papillomavirus infection,3/150,0.9444624021899206,0.9591431649182613,"Rheb, Bax, Cdk6",KEGG,A-stage2
---,MicroRNAs in cancer,2/150,0.9644732367184514,0.9744162597774045,"Stmn1, Cdk6",KEGG,A-stage2
---	Rap1 signaling pathway	1/150	0.9737566140266927	0.978750237688368	Rac1	KEGG	A-stage2
---	Calcium signaling pathway	1/150	0.9832390900642303	0.9832390900642303	Vdac1	KEGG	A-stage2
BP,positive regulation of neuron differentiation,11/69,1.3131100284898955e-7,1.7516887780055207e-4,"Map1b, Sox11, Neurod1, Pcp4, Dpysl3, Dcx, Elavl4, Epha4, Eif4g2, Prox1, Zeb2",GO,A-stage3
BP,hippocampus development,5/69,2.686686179816181e-6,0.0017920196819373928,"Neurod1, Dcx, Prox1, Zbtb18, Zeb2",GO,A-stage3
BP,cytoplasmic translation,5/69,7.4608194400467266e-6,0.0033175777110074447,"Rpl29, Rpl10a, Rplp0, Rpl17, Rpl19",GO,A-stage3
BP,limbic system development,5/69,1.126694849196843e-5,0.003705920232482413,"Neurod1, Dcx, Prox1, Zbtb18, Zeb2",GO,A-stage3
BP,positive regulation of neuron projection development,8/69,1.389025574393708e-5,0.003705920232482413,"Map1b, Pcp4, Dpysl3, Dcx, Elavl4, Epha4, Eif4g2, Zeb2",GO,A-stage3
BP,ribosomal large subunit biogenesis,4/69,6.899181202619419e-5,0.014280208361306489,"Rpl10a, Rpl12, Rplp0, Rpl7",GO,A-stage3
BP,positive regulation of cell projection organization,8/69,8.197563173153773e-5,0.014280208361306489,"Map1b, Pcp4, Dpysl3, Dcx, Elavl4, Epha4, Eif4g2, Zeb2",GO,A-stage3
BP,central nervous system projection neuron axonogenesis,3/69,8.563843095236275e-5,0.014280208361306489,"Dcx, Epha4, Zeb2",GO,A-stage3
BP,pallium development,5/69,1.0287297056320531e-4,0.014755020102850321,"Neurod1, Dcx, Prox1, Zbtb18, Zeb2",GO,A-stage3
BP,camera-type eye development,7/69,1.1060734709782849e-4,0.014755020102850321,"Sox11, Neurod1, Dcx, Prox1, Zeb2, Hmgn1, Jun",GO,A-stage3
BP,ribonucleoprotein complex biogenesis,7/69,2.0483782051947236e-4,0.018422311827476678,"Rpl10a, Rpl12, Rps5, Rplp0, Rps6, Rpl7, Snrpe",GO,A-stage3
BP,G1/S transition of mitotic cell cycle,5/69,2.105455314931964e-4,0.018422311827476678,"Sox4, Ccnd2, Nacc2, Rps6, Rpl17",GO,A-stage3
BP,eye development,7/69,2.3387030911291052e-4,0.018422311827476678,"Sox11, Neurod1, Dcx, Prox1, Zeb2, Hmgn1, Jun",GO,A-stage3
BP,positive regulation of cell morphogenesis involved in differentiation,5/69,2.3854988367181848e-4,0.018422311827476678,"Map1b, Dcx, Epha4, Eif4g2, Zeb2",GO,A-stage3
BP,ribosome biogenesis,6/69,2.432081575206217e-4,0.018422311827476678,"Rpl10a, Rpl12, Rps5, Rplp0, Rps6, Rpl7",GO,A-stage3
BP,visual system development,7/69,2.477975310379999e-4,0.018422311827476678,"Sox11, Neurod1, Dcx, Prox1, Zeb2, Hmgn1, Jun",GO,A-stage3
BP,positive regulation of axonogenesis,4/69,2.485662080138579e-4,0.018422311827476678,"Map1b, Dcx, Eif4g2, Zeb2",GO,A-stage3
BP,central nervous system neuron axonogenesis,3/69,2.6175178884277887e-4,0.018422311827476678,"Dcx, Epha4, Zeb2",GO,A-stage3
BP,sensory system development,7/69,2.623867501664594e-4,0.018422311827476678,"Sox11, Neurod1, Dcx, Prox1, Zeb2, Hmgn1, Jun",GO,A-stage3
BP,actin filament organization,7/69,3.061113653643519e-4,0.020417628069802275,"Marcksl1, Tmsb10, Stmn1, Dpysl3, Tmsb4x, Marcks, Prox1",GO,A-stage3
BP,cell cycle G1/S phase transition,5/69,3.246701663759743e-4,0.020624285806930938,"Sox4, Ccnd2, Nacc2, Rps6, Rpl17",GO,A-stage3
BP,regulation of axonogenesis,5/69,3.798416406724827e-4,0.021739320931935494,"Map1b, Dcx, Epha4, Eif4g2, Zeb2",GO,A-stage3
BP,cardiac ventricle formation,2/69,3.821022490768253e-4,0.021739320931935494,"Sox11, Sox4",GO,A-stage3
BP,regulation of G1/S transition of mitotic cell cycle,4/69,3.911122206645066e-4,0.021739320931935494,"Sox4, Ccnd2, Nacc2, Rpl17",GO,A-stage3
BP,ventricular septum morphogenesis,3/69,4.6587368427746835e-4,0.0222073395512975,"Sox11, Sox4, Prox1",GO,A-stage3
BP,limb bud formation,2/69,4.6612107004222636e-4,0.0222073395512975,"Sox11, Sox4",GO,A-stage3
BP,embryonic camera-type eye formation,2/69,4.6612107004222636e-4,0.0222073395512975,"Sox11, Prox1",GO,A-stage3
BP,regulation of guanyl-nucleotide exchange factor activity,2/69,4.6612107004222636e-4,0.0222073395512975,"Stmn1, Epha4",GO,A-stage3
BP,axonogenesis,7/69,5.500071072654415e-4,0.02327313941103939,"Map1b, Tubb3, Stmn1, Dcx, Epha4, Eif4g2, Zeb2",GO,A-stage3
BP,microtubule depolymerization,3/69,5.513811043237216e-4,0.02327313941103939,"Map1b, Stmn1, Stmn3",GO,A-stage3
BP,cardiac chamber formation,2/69,5.582762077610648e-4,0.02327313941103939,"Sox11, Sox4",GO,A-stage3
BP,sequestering of actin monomers,2/69,5.582762077610648e-4,0.02327313941103939,"Tmsb10, Tmsb4x",GO,A-stage3
BP,central nervous system neuron differentiation,5/69,6.61310463696297e-4,0.026443649052124915,"Sox4, Dcx, Epha4, Prox1, Zeb2",GO,A-stage3
BP,regulation of cell cycle G1/S phase transition,4/69,6.739760627977865e-4,0.026443649052124915,"Sox4, Ccnd2, Nacc2, Rpl17",GO,A-stage3
BP,regulation of actin cytoskeleton organization,6/69,6.95297069316156e-4,0.02650075115622149,"Tmsb10, Stmn1, Tmsb4x, Prox1, Arhgdia, Phpt1",GO,A-stage3
BP,mitotic cell cycle phase transition,6/69,8.589525338403393e-4,0.030949653831012544,"Sox4, Ccnd2, Calm2, Nacc2, Rps6, Rpl17",GO,A-stage3
BP,actin crosslink formation,2/69,8.8308588798571e-4,0.030949653831012544,"Dpysl3, Marcks",GO,A-stage3
BP,eyelid development in camera-type eye,2/69,8.8308588798571e-4,0.030949653831012544,"Sox11, Jun",GO,A-stage3
BP,telencephalon development,5/69,9.048249620760789e-4,0.030949653831012544,"Neurod1, Dcx, Prox1, Zbtb18, Zeb2",GO,A-stage3
BP,ribosome assembly,3/69,9.91775671089126e-4,0.03260078542873162,"Rpl12, Rps5, Rplp0",GO,A-stage3
BP,"regulation of development, heterochronic",2/69,0.0010073136689503145,0.03260078542873162,"Hmgn2, Hmgn1",GO,A-stage3
BP,columnar/cuboidal epithelial cell differentiation,4/69,0.0010264115352374274,0.03260078542873162,"Sox11, Neurod1, Sox4, Prox1",GO,A-stage3
BP,response to axon injury,3/69,0.001128393703241175,0.03500644651450529,"Dpysl3, Epha4, Jun",GO,A-stage3
BP,dentate gyrus development,2/69,0.0012794258072828606,0.037927867264785246,"Neurod1, Prox1",GO,A-stage3
BP,epithelial cell fate commitment,2/69,0.0012794258072828606,0.037927867264785246,"Neurod1, Prox1",GO,A-stage3
BP,regulation of actin filament-based process,6/69,0.0013396357407059053,0.038849436480471254,"Tmsb10, Stmn1, Tmsb4x, Prox1, Arhgdia, Phpt1",GO,A-stage3
BP,negative regulation of supramolecular fiber organization,4/69,0.001395182506454954,0.03885526676038189,"Tmsb10, Map1b, Stmn1, Tmsb4x",GO,A-stage3
BP,cell cycle phase transition,6/69,0.0014248406296256913,0.03885526676038189,"Sox4, Ccnd2, Calm2, Nacc2, Rps6, Rpl17",GO,A-stage3
BP,regulation of GTP binding,2/69,0.0014272174447216737,0.03885526676038189,"Stmn1, Epha4",GO,A-stage3
BP,cardiac ventricle morphogenesis,3/69,0.0016076348775650173,0.04289169853343466,"Sox11, Sox4, Prox1",GO,A-stage3
BP,negative regulation of cytoskeleton organization,4/69,0.001663211749059745,0.04350440143619019,"Tmsb10, Map1b, Stmn1, Tmsb4x",GO,A-stage3
BP,ribonucleoprotein complex assembly,4/69,0.0016990552504047925,0.0435873020007691,"Rpl12, Rps5, Rplp0, Snrpe",GO,A-stage3
BP,negative regulation of protein polymerization,3/69,0.0019212847394307056,0.048358374384916254,"Tmsb10, Stmn1, Tmsb4x",GO,A-stage3
BP,ribonucleoprotein complex subunit organization,4/69,0.0019651408027944644,0.04854625612829288,"Rpl12, Rps5, Rplp0, Snrpe",GO,A-stage3
BP,sympathetic nervous system development,2/69,0.0020955486192831083,0.048954121107950624,"Sox11, Sox4",GO,A-stage3
BP,ventricular septum development,3/69,0.0021265150664701257,0.048954121107950624,"Sox11, Sox4, Prox1",GO,A-stage3
BP,cardiac septum morphogenesis,3/69,0.0021265150664701257,0.048954121107950624,"Sox11, Sox4, Prox1",GO,A-stage3
BP,dendrite development,5/69,0.002128440048171766,0.048954121107950624,"Map1b, Dcx, Elavl4, Epha4, Eif4g2",GO,A-stage3
MF,structural constituent of ribosome,11/67,1.2182763985820802e-12,2.1198009335328196e-10,"Rpl29, Rpl10a, Rpl12, Mrpl18, Rps5, Rplp0, Rps6, Rpl21, Rpl7, Rpl17, Rpl19",GO,A-stage3
MF,rRNA binding,7/67,1.8067912198664583e-9,1.5719083612838188e-7,"Rpl12, Mrpl18, Rps5, Rplp0, Rpl7, Rpl17, Rpl19",GO,A-stage3
MF,mRNA binding,8/67,7.923272326291094e-6,4.595497949248834e-4,"Elavl3, Elavl4, Eif4g2, Tsn, Rps5, Rps6, Rpl7, Cct5",GO,A-stage3
MF,RNA polymerase II activating transcription factor binding,3/67,4.125033466028311e-4,0.017943895577223153,"Neurod1, Bex2, Jun",GO,A-stage3
MF,5S rRNA binding,2/67,6.572576799366756e-4,0.02287256726179631,"Mrpl18, Rpl7",GO,A-stage3
MF,structural constituent of cytoskeleton,3/67,9.038030037050234e-4,0.02621028710744568,"Tubb3, Tubb5, Tln1",GO,A-stage3
MF,nucleosomal DNA binding,2/67,0.0012769927781738028,0.031742391914605955,"Hmgn1, H3f3b",GO,A-stage3
MF,RNA polymerase II-specific DNA-binding transcription factor binding,5/67,0.0015268084300061153,0.0330222716232403,"Neurod1, Prox1, Bex2, Dnaja1, Jun",GO,A-stage3
MF,actin binding,6/67,0.001772552020742511,0.0330222716232403,"Marcksl1, Tmsb10, Map1b, Tmsb4x, Marcks, Tln1",GO,A-stage3
MF,activating transcription factor binding,3/67,0.002049999644947056,0.0330222716232403,"Neurod1, Bex2, Jun",GO,A-stage3
MF,RNA polymerase II core promoter sequence-specific DNA binding,2/67,0.0022773980429820896,0.0330222716232403,"Egr1, H3f3b",GO,A-stage3
MF,R-SMAD binding,2/67,0.0022773980429820896,0.0330222716232403,"Zeb2, Jun",GO,A-stage3
MF,actin monomer binding,2/67,0.0028797563779685807,0.03423493720525083,"Tmsb10, Tmsb4x",GO,A-stage3
MF,mRNA 3'-UTR binding,3/67,0.0030718056231999902,0.03423493720525083,"Elavl3, Elavl4, Cct5",GO,A-stage3
MF,mRNA 3'-UTR AU-rich region binding,2/67,0.003095378089920257,0.03423493720525083,"Elavl3, Elavl4",GO,A-stage3
MF,AU-rich element binding,2/67,0.0033183438363170526,0.03423493720525083,"Elavl3, Elavl4",GO,A-stage3
MF,"DNA-binding transcription repressor activity, RNA polymerase II-specific",5/67,0.0034980992719324975,0.03423493720525083,"Prox1, Zbtb18, Zeb2, Nacc2, Jun",GO,A-stage3
MF,DNA-binding transcription repressor activity,5/67,0.003541545228129396,0.03423493720525083,"Prox1, Zbtb18, Zeb2, Nacc2, Jun",GO,A-stage3
MF,histone acetyltransferase binding,2/67,0.0040308664826283975,0.03691425094617585,"Egr1, Eid1",GO,A-stage3
MF,DNA-binding transcription factor binding,5/67,0.004494443051330248,0.0376704750499874,"Neurod1, Prox1, Bex2, Dnaja1, Jun",GO,A-stage3
MF,tubulin binding,5/67,0.004546436643963996,0.0376704750499874,"Map1b, Stmn1, Dcx, Stmn3, Cct5",GO,A-stage3
CC,cytosolic ribosome,11/68,3.18614297328901e-14,5.575750203255768e-12,"Rpl29, Rpl10a, Rpl36a, Rpl12, Rps5, Rplp0, Rps6, Rpl21, Rpl7, Rpl17, Rpl19",GO,A-stage3
CC,ribosome,13/68,1.4794313492389486e-13,1.2677986838619702e-11,"Rpl29, Elavl4, Rpl10a, Rpl36a, Rpl12, Mrpl18, Rps5, Rplp0, Rps6, Rpl21, Rpl7, Rpl17, Rpl19",GO,A-stage3
CC,cytosolic large ribosomal subunit,9/68,2.173369172334806e-13,1.2677986838619702e-11,"Rpl29, Rpl10a, Rpl36a, Rpl12, Rplp0, Rpl21, Rpl7, Rpl17, Rpl19",GO,A-stage3
CC,ribosomal subunit,12/68,4.941585258049586e-13,2.1619435503966938e-11,"Rpl29, Rpl10a, Rpl36a, Rpl12, Mrpl18, Rps5, Rplp0, Rps6, Rpl21, Rpl7, Rpl17, Rpl19",GO,A-stage3
CC,large ribosomal subunit,10/68,3.1001203472117762e-12,1.0850421215241217e-10,"Rpl29, Rpl10a, Rpl36a, Rpl12, Mrpl18, Rplp0, Rpl21, Rpl7, Rpl17, Rpl19",GO,A-stage3
CC,polysome,7/68,2.041605464754896e-9,5.9546826055351136e-8,"Rpl29, Elavl4, Rpl10a, Rps6, Rpl7, Rpl17, Rpl19",GO,A-stage3
CC,polysomal ribosome,4/68,1.9765494521101955e-6,4.941373630275489e-5,"Rpl29, Elavl4, Rpl10a, Rpl19",GO,A-stage3
CC,growth cone,7/68,2.5979018125807147e-6,5.682910215020313e-5,"Map1b, Tubb3, Dpysl3, Dcx, Elavl4, Epha4, Calm2",GO,A-stage3
CC,site of polarized growth,7/68,3.2302509997304846e-6,6.281043610587054e-5,"Map1b, Tubb3, Dpysl3, Dcx, Elavl4, Epha4, Calm2",GO,A-stage3
CC,distal axon,8/68,1.5928028890713102e-5,2.787405055874793e-4,"Map1b, Tubb3, Dpysl3, Dcx, Elavl4, Epha4, Calm2, Tprgl",GO,A-stage3
CC,postsynaptic density,7/68,1.6547714654509355e-4,0.0026041232408056956,"Map1b, Epha4, Rpl10a, Eif4g2, Rpl12, Rplp0, Rpl7",GO,A-stage3
CC,asymmetric synapse,7/68,1.7856845079810483e-4,0.0026041232408056956,"Map1b, Epha4, Rpl10a, Eif4g2, Rpl12, Rplp0, Rpl7",GO,A-stage3
CC,microtubule,7/68,2.572225575534484e-4,0.003353624046760955,"Nav1, Map1b, Tubb3, Stmn1, Dcx, Tubb5, Cct5",GO,A-stage3
CC,neuron to neuron synapse,7/68,2.682899237408764e-4,0.003353624046760955,"Map1b, Epha4, Rpl10a, Eif4g2, Rpl12, Rplp0, Rpl7",GO,A-stage3
CC,postsynaptic specialization,7/68,2.9157700228407793e-4,0.0034017316933142422,"Map1b, Epha4, Rpl10a, Eif4g2, Rpl12, Rplp0, Rpl7",GO,A-stage3
CC,presynaptic cytosol,2/68,0.0022275962629988936,0.0243643341265504,"Marcksl1, Hnrnpab",GO,A-stage3
CC,presynaptic membrane,4/68,0.002707512309116372,0.02787145024090383,"Marcksl1, Fxyd6, Epha4, Exoc3",GO,A-stage3
CC,cytoplasmic ribonucleoprotein granule,4/68,0.0038200079824369376,0.037138966495914666,"Eid1, Tubb5, Rplp0, Rps6",GO,A-stage3
CC,ribonucleoprotein granule,4/68,0.004547584926529072,0.04188565063908356,"Eid1, Tubb5, Rplp0, Rps6",GO,A-stage3
CC,A band,2/68,0.005526402428048392,0.048356021245423424,"Rpl7, Rpl17",GO,A-stage3
CC,region of cytosol,2/68,0.006108719892051564,0.04994592824790724,"Marcksl1, Hnrnpab",GO,A-stage3
CC,intrinsic component of presynaptic membrane,3/68,0.006278916694022625,0.04994592824790724,"Marcksl1, Fxyd6, Epha4",GO,A-stage3
---,Ribosome,12/37,3.1824935994155825e-12,3.9144671272811663e-10,"Rpl29, Rpl10a, Rpl36a, Rpl12, Mrpl18, Rps5, Rplp0, Rps6, Rpl21, Rpl7, Rpl17, Rpl19",KEGG,A-stage3
---,Coronavirus disease - COVID-19,12/37,1.47844316469873e-10,9.09242546289719e-9,"Rpl29, Rpl10a, Rpl36a, Rpl12, Jun, Rps5, Rplp0, Rps6, Rpl21, Rpl7, Rpl17, Rpl19",KEGG,A-stage3
---,Neurotrophin signaling pathway,4/37,0.0014572055855944389,0.05974542900937199,"Calm2, Bex3, Arhgdia, Jun",KEGG,A-stage3
---,GnRH signaling pathway,3/37,0.005877623317267779,0.1807369170059842,"Egr1, Calm2, Jun",KEGG,A-stage3
---,MicroRNAs in cancer,5/37,0.007534991783502984,0.18536079787417342,"Stmn1, Sox4, Ccnd2, Marcks, Zeb2",KEGG,A-stage3
---,Apelin signaling pathway,3/37,0.01838463014561382,0.3287135218419116,"Egr1, Calm2, Rps6",KEGG,A-stage3
---,Human T-cell leukemia virus 1 infection,4/37,0.018707273600759196,0.3287135218419116,"Ccnd2, Egr1, Jun, Tln1",KEGG,A-stage3
---,Amphetamine addiction,2/37,0.03246840405891989,0.45562128346527025,"Calm2, Jun",KEGG,A-stage3
---,Leishmaniasis,2/37,0.03333814269258075,0.45562128346527025,"Marcksl1, Jun",KEGG,A-stage3
---,Pertussis,2/37,0.03967767065302643,0.4880353490322251,"Calm2, Jun",KEGG,A-stage3
---,Gap junction,2/37,0.04844101046730341,0.5015354124368541,"Tubb3, Tubb5",KEGG,A-stage3
---,Focal adhesion,3/37,0.048930284140180885,0.5015354124368541,"Ccnd2, Jun, Tln1",KEGG,A-stage3
---,Fc gamma R-mediated phagocytosis,2/37,0.055699018095554734,0.5245372628045222,"Marcksl1, Marcks",KEGG,A-stage3
---,AGE-RAGE signaling pathway in diabetic complications,2/37,0.06443093875331467,0.5245372628045222,"Egr1, Jun",KEGG,A-stage3
---,Glucagon signaling pathway,2/37,0.06781835912853217,0.5245372628045222,"Calm2, Pdha1",KEGG,A-stage3
---,C-type lectin receptor signaling pathway,2/37,0.07713310820343243,0.5245372628045222,"Calm2, Jun",KEGG,A-stage3
---,HIF-1 signaling pathway,2/37,0.0795228567690829,0.5245372628045222,"Pdha1, Rps6",KEGG,A-stage3
---,Salmonella infection,3/37,0.08479165888891894,0.5245372628045222,"Tubb3, Tubb5, Jun",KEGG,A-stage3
---,Parkinson disease,3/37,0.09351798783881844,0.5245372628045222,"Tubb3, Calm2, Tubb5",KEGG,A-stage3
---,Prion disease,3/37,0.09678211382026121,0.5245372628045222,"Tubb3, Egr1, Tubb5",KEGG,A-stage3
---,Spliceosome,2/37,0.10462170097230002,0.5245372628045222,"Hnrnpa1, Snrpe",KEGG,A-stage3
---,Estrogen signaling pathway,2/37,0.10462170097230002,0.5245372628045222,"Calm2, Jun",KEGG,A-stage3
---	Phototransduction	1/37	0.10541030443375576	0.5245372628045222	Calm2	KEGG	A-stage3
---	Maturity onset diabetes of the young	1/37	0.10541030443375576	0.5245372628045222	Neurod1	KEGG	A-stage3
---,Insulin signaling pathway,2/37,0.11120336588505193,0.5245372628045222,"Calm2, Rps6",KEGG,A-stage3
---,Measles,2/37,0.1205980726494276,0.5245372628045222,"Ccnd2, Jun",KEGG,A-stage3
---,Fluid shear stress and atherosclerosis,2/37,0.12195640292182047,0.5245372628045222,"Calm2, Jun",KEGG,A-stage3
---	Citrate cycle (TCA cycle)	1/37	0.12370698790634194	0.5245372628045222	Pdha1	KEGG	A-stage3
---,Oxytocin signaling pathway,2/37,0.13018638531145935,0.5245372628045222,"Calm2, Jun",KEGG,A-stage3
---,Wnt signaling pathway,2/37,0.15560852085403332,0.5245372628045222,"Ccnd2, Jun",KEGG,A-stage3
---	Pyruvate metabolism	1/37	0.16614608323645264	0.5245372628045222	Pdha1	KEGG	A-stage3
---	Vasopressin-regulated water reabsorption	1/37	0.16614608323645264	0.5245372628045222	Arhgdia	KEGG	A-stage3
---,Phagosome,2/37,0.17159663114245985,0.5245372628045222,"Tubb3, Tubb5",KEGG,A-stage3
---,Cellular senescence,2/37,0.1745344422516159,0.5245372628045222,"Ccnd2, Calm2",KEGG,A-stage3
---	Cocaine addiction	1/37	0.1798428378056227	0.5245372628045222	Jun	KEGG	A-stage3
---,Amyotrophic lateral sclerosis,3/37,0.1925300403804849,0.5245372628045222,"Tubb3, Hnrnpa1, Tubb5",KEGG,A-stage3
---,Alcoholism,2/37,0.205843576438132,0.5245372628045222,"Calm2, H3f3b",KEGG,A-stage3
---,Alzheimer disease,3/37,0.20738416975795035,0.5245372628045222,"Tubb3, Calm2, Tubb5",KEGG,A-stage3
---	Hedgehog signaling pathway	1/37	0.21313404606015574	0.5245372628045222	Ccnd2	KEGG	A-stage3
---,Rap1 signaling pathway,2/37,0.2194656451008756,0.5245372628045222,"Calm2, Tln1",KEGG,A-stage3
---,Lipid and atherosclerosis,2/37,0.22250520591865774,0.5245372628045222,"Calm2, Jun",KEGG,A-stage3
---	Viral life cycle - HIV-1	1/37	0.22286239608465896	0.5245372628045222	Map1b	KEGG	A-stage3
---	Inflammatory bowel disease	1/37	0.2260790972083715	0.5245372628045222	Jun	KEGG	A-stage3
---,cAMP signaling pathway,2/37,0.22859589159408306,0.5245372628045222,"Calm2, Jun",KEGG,A-stage3
---,Kaposi sarcoma-associated herpesvirus infection,2/37,0.23470027815305733,0.5245372628045222,"Calm2, Jun",KEGG,A-stage3
---,Transcriptional misregulation in cancer,2/37,0.23470027815305733,0.5245372628045222,"Ccnd2, H3f3b",KEGG,A-stage3
---	Glycolysis / Gluconeogenesis	1/37	0.2419692738722724	0.5245372628045222	Pdha1	KEGG	A-stage3
---	Long-term potentiation	1/37	0.2419692738722724	0.5245372628045222	Calm2	KEGG	A-stage3
---,Viral carcinogenesis,2/37,0.2423469730558593,0.5245372628045222,"Ccnd2, Jun",KEGG,A-stage3
---	Mitophagy - animal	1/37	0.24510899589922042	0.5245372628045222	Jun	KEGG	A-stage3
---	Renal cell carcinoma	1/37	0.24510899589922042	0.5245372628045222	Jun	KEGG	A-stage3
---,Epstein-Barr virus infection,2/37,0.24540991241689897,0.5245372628045222,"Ccnd2, Jun",KEGG,A-stage3
---	Central carbon metabolism in cancer	1/37	0.24823606342628368	0.5245372628045222	Pdha1	KEGG	A-stage3
---	p53 signaling pathway	1/37	0.2575418339862843	0.5245372628045222	Ccnd2	KEGG	A-stage3
---,Human immunodeficiency virus 1 infection,2/37,0.2592155219020422,0.5245372628045222,"Calm2, Jun",KEGG,A-stage3
---	Prolactin signaling pathway	1/37	0.26368331269464873	0.5245372628045222	Ccnd2	KEGG	A-stage3
---	Glioma	1/37	0.26368331269464873	0.5245372628045222	Calm2	KEGG	A-stage3
---	Gastric acid secretion	1/37	0.2667354880733511	0.5245372628045222	Calm2	KEGG	A-stage3
---	Renin secretion	1/37	0.26977535215640847	0.5245372628045222	Calm2	KEGG	A-stage3
---	EGFR tyrosine kinase inhibitor resistance	1/37	0.27882155856247737	0.5245372628045222	Rps6	KEGG	A-stage3
---	B cell receptor signaling pathway	1/37	0.28479168668687704	0.5245372628045222	Jun	KEGG	A-stage3
---	RNA degradation	1/37	0.293656813912059	0.5245372628045222	Zcchc7	KEGG	A-stage3
---	ErbB signaling pathway	1/37	0.293656813912059	0.5245372628045222	Jun	KEGG	A-stage3
---	Salivary secretion	1/37	0.29658802722355015	0.5245372628045222	Calm2	KEGG	A-stage3
---	Rheumatoid arthritis	1/37	0.3024149903907122	0.5245372628045222	Jun	KEGG	A-stage3
---	Th1 and Th2 cell differentiation	1/37	0.30531083302007866	0.5245372628045222	Jun	KEGG	A-stage3
---	Colorectal cancer	1/37	0.30531083302007866	0.5245372628045222	Jun	KEGG	A-stage3
---	PD-L1 expression and PD-1 checkpoint pathway in cancer	1/37	0.30531083302007866	0.5245372628045222	Jun	KEGG	A-stage3
---	Viral myocarditis	1/37	0.30531083302007866	0.5245372628045222	Eif4g2	KEGG	A-stage3
---,Pathways of neurodegeneration - multiple diseases,3/37,0.30549377882681095,0.5245372628045222,"Tubb3, Calm2, Tubb5",KEGG,A-stage3
---	Endocrine resistance	1/37	0.31961549622528174	0.5245372628045222	Jun	KEGG	A-stage3
---	IL-17 signaling pathway	1/37	0.31961549622528174	0.5245372628045222	Jun	KEGG	A-stage3
---	Phosphatidylinositol signaling system	1/37	0.32806029252951296	0.5245372628045222	Calm2	KEGG	A-stage3
---	Circadian entrainment	1/37	0.3336334066108173	0.5245372628045222	Calm2	KEGG	A-stage3
---	Choline metabolism in cancer	1/37	0.3336334066108173	0.5245372628045222	Jun	KEGG	A-stage3
---	Toll-like receptor signaling pathway	1/37	0.33916153610353217	0.5245372628045222	Jun	KEGG	A-stage3
---	Melanogenesis	1/37	0.33916153610353217	0.5245372628045222	Calm2	KEGG	A-stage3
---,MAPK signaling pathway,2/37,0.3418685760188378,0.5245372628045222,"Stmn1, Jun",KEGG,A-stage3
---	Aldosterone synthesis and secretion	1/37	0.34464503410345837	0.5245372628045222	Calm2	KEGG	A-stage3
---	T cell receptor signaling pathway	1/37	0.3473701558991621	0.5245372628045222	Jun	KEGG	A-stage3
---	Chagas disease	1/37	0.3473701558991621	0.5245372628045222	Jun	KEGG	A-stage3
---	Th17 cell differentiation	1/37	0.3527873628291439	0.5245372628045222	Jun	KEGG	A-stage3
---,Huntington disease,2/37,0.3539560391282548,0.5245372628045222,"Tubb3, Tubb5",KEGG,A-stage3
---,"Parathyroid hormone synthesis, secretion and action",1/37,0.360831229829639,0.5283600151076856,Egr1,KEGG,A-stage3
---	TNF signaling pathway	1/37	0.3740220101091857	0.541231849922704	Jun	KEGG	A-stage3
---	Carbon metabolism	1/37	0.39457818803689326	0.5526867750076893	Pdha1	KEGG	A-stage3
---	Oocyte meiosis	1/37	0.39457818803689326	0.5526867750076893	Calm2	KEGG	A-stage3
---	Cell cycle	1/37	0.40460846813227613	0.5526867750076893	Ccnd2	KEGG	A-stage3
---	Platelet activation	1/37	0.40460846813227613	0.5526867750076893	Tln1	KEGG	A-stage3
---	Inflammatory mediator regulation of TRP channels	1/37	0.4095627897372218	0.5526867750076893	Calm2	KEGG	A-stage3
---	Osteoclast differentiation	1/37	0.41202488562133344	0.5526867750076893	Jun	KEGG	A-stage3
---	Relaxin signaling pathway	1/37	0.4144769910352213	0.5526867750076893	Jun	KEGG	A-stage3
---	FoxO signaling pathway	1/37	0.41935138796844507	0.5526867750076893	Ccnd2	KEGG	A-stage3
---	Dopaminergic synapse	1/37	0.42898202043990097	0.5526867750076893	Calm2	KEGG	A-stage3
---	Yersinia infection	1/37	0.42898202043990097	0.5526867750076893	Jun	KEGG	A-stage3
---	Apoptosis	1/37	0.43136528781087946	0.5526867750076893	Jun	KEGG	A-stage3
---,PI3K-Akt signaling pathway,2/37,0.4376435907627253,0.5549501202455176,"Ccnd2, Rps6",KEGG,A-stage3
---	Vascular smooth muscle contraction	1/37	0.45008616310136706	0.5649040618517158	Calm2	KEGG	A-stage3
---	Breast cancer	1/37	0.4569507298373803	0.5667884732092889	Jun	KEGG	A-stage3
---	Systemic lupus erythematosus	1/37	0.4614807118707519	0.5667884732092889	H3f3b	KEGG	A-stage3
---	Adrenergic signaling in cardiomyocytes	1/37	0.46820682263928937	0.5667884732092889	Calm2	KEGG	A-stage3
---	Non-alcoholic fatty liver disease	1/37	0.47704794572549647	0.5667884732092889	Jun	KEGG	A-stage3
---	mTOR signaling pathway	1/37	0.47923578222574026	0.5667884732092889	Rps6	KEGG	A-stage3
---	Hippo signaling pathway	1/37	0.47923578222574026	0.5667884732092889	Ccnd2	KEGG	A-stage3
---	Hepatitis B	1/37	0.49217698936469045	0.5765501875414946	Jun	KEGG	A-stage3
---	Tight junction	1/37	0.500630050456061	0.5778951876817247	Jun	KEGG	A-stage3
---	JAK-STAT signaling pathway	1/37	0.5027218299345084	0.5778951876817247	Ccnd2	KEGG	A-stage3
---	Protein processing in endoplasmic reticulum	1/37	0.5110040223705188	0.5789502878259392	Dnaja1	KEGG	A-stage3
---	cGMP-PKG signaling pathway	1/37	0.5130535070977835	0.5789502878259392	Calm2	KEGG	A-stage3
---	Tuberculosis	1/37	0.5271677064031657	0.5863567830449815	Calm2	KEGG	A-stage3
---	Axon guidance	1/37	0.529151243235715	0.5863567830449815	Epha4	KEGG	A-stage3
---	Proteoglycans in cancer	1/37	0.5743994056547723	0.6294600894662365	Rps6	KEGG	A-stage3
---	Neutrophil extracellular trap formation	1/37	0.5797488689122083	0.6294600894662365	H3f3b	KEGG	A-stage3
---	Diabetic cardiomyopathy	1/37	0.5850328886469499	0.6294600894662365	Pdha1	KEGG	A-stage3
---	NOD-like receptor signaling pathway	1/37	0.5885195958424163	0.6294600894662365	Jun	KEGG	A-stage3
---	Regulation of actin cytoskeleton	1/37	0.6005000281982149	0.6346476615524016	Tmsb4x	KEGG	A-stage3
---	Chemical carcinogenesis - reactive oxygen species	1/37	0.6038602085509295	0.6346476615524016	Jun	KEGG	A-stage3
---	Chemical carcinogenesis - receptor activation	1/37	0.6088489761234421	0.6346476615524016	Jun	KEGG	A-stage3
---	Thermogenesis	1/37	0.618643794278749	0.6394385436662701	Rps6	KEGG	A-stage3
---	Ras signaling pathway	1/37	0.6250406511505291	0.6406666674292922	Calm2	KEGG	A-stage3
---	Calcium signaling pathway	1/37	0.6328900370980128	0.6433510294467403	Calm2	KEGG	A-stage3
---	Human cytomegalovirus infection	1/37	0.6569486227165692	0.6623334474929344	Calm2	KEGG	A-stage3
---	Human papillomavirus infection	1/37	0.7817446063468874	0.7817446063468874	Ccnd2	KEGG	A-stage3
BP	mitochondrial translation	1/2	0.006505300409876291	0.013729024068437623	Mrps17	GO	A-stage4
BP	mitochondrial gene expression	1/2	0.009152682712291749	0.013729024068437623	Mrps17	GO	A-stage4
BP	regulation of cell growth	1/2	0.037199702441280236	0.037199702441280236	Igfbpl1	GO	A-stage4
MF	insulin-like growth factor binding	1/2	0.002556979954022487	0.010227919816089948	Igfbpl1	GO	A-stage4
MF	rRNA binding	1/2	0.006342339046887302	0.012684678093774604	Mrps17	GO	A-stage4
MF	growth factor binding	1/2	0.012927486997784787	0.013891467732088159	Igfbpl1	GO	A-stage4
MF	structural constituent of ribosome	1/2	0.013891467732088159	0.013891467732088159	Mrps17	GO	A-stage4
CC	organellar small ribosomal subunit	1/2	0.0025767097591932187	0.011595193916369484	Mrps17	GO	A-stage4
CC	mitochondrial small ribosomal subunit	1/2	0.0025767097591932187	0.011595193916369484	Mrps17	GO	A-stage4
CC	small ribosomal subunit	1/2	0.006692531452938799	0.014204477772104407	Mrps17	GO	A-stage4
CC	organellar ribosome	1/2	0.007891376540058004	0.014204477772104407	Mrps17	GO	A-stage4
CC	mitochondrial ribosome	1/2	0.007891376540058004	0.014204477772104407	Mrps17	GO	A-stage4
CC	ribosomal subunit	1/2	0.016944856882113002	0.023325552771582103	Mrps17	GO	A-stage4
CC	ribosome	1/2	0.02001018362941953	0.023325552771582103	Mrps17	GO	A-stage4
CC	mitochondrial protein complex	1/2	0.022815861620530842	0.023325552771582103	Mrps17	GO	A-stage4
CC	mitochondrial matrix	1/2	0.023325552771582103	0.023325552771582103	Mrps17	GO	A-stage4
---	Ribosome	1/1	0.019888888888888845	0.019888888888888845	Mrps17	KEGG	A-stage4
BP,"mitochondrial electron transport, ubiquinol to cytochrome c",1/2,9.428705604574983e-4,0.010371576165032481,Uqcrc1,GO,A-stage6
BP	mitochondrial ATP synthesis coupled electron transport	1/2	0.004880965486046662	0.01581543473616607	Uqcrc1	GO	A-stage6
BP	ATP synthesis coupled electron transport	1/2	0.005223040992373029	0.01581543473616607	Uqcrc1	GO	A-stage6
BP	respiratory electron transport chain	1/2	0.006932536450369953	0.01581543473616607	Uqcrc1	GO	A-stage6
BP	electron transport chain	1/2	0.007188833970984576	0.01581543473616607	Uqcrc1	GO	A-stage6
BP	oxidative phosphorylation	1/2	0.009238023336492929	0.0169363761169037	Uqcrc1	GO	A-stage6
BP	cellular respiration	1/2	0.01341521167150439	0.02108104691236404	Uqcrc1	GO	A-stage6
BP	energy derivation by oxidation of organic compounds	1/2	0.021149435446411236	0.02636762421705599	Uqcrc1	GO	A-stage6
BP	ATP metabolic process	1/2	0.021573510723045808	0.02636762421705599	Uqcrc1	GO	A-stage6
BP	generation of precursor metabolites and energy	1/2	0.03400026332838291	0.03711557466832727	Uqcrc1	GO	A-stage6
BP	actin filament organization	1/2	0.03711557466832727	0.03711557466832727	Marcksl1	GO	A-stage6
MF	voltage-gated calcium channel activity involved in regulation of cytosolic calcium levels	1/2	0.0011466371719917046	0.011466371719917046	Marcksl1	GO	A-stage6
MF	voltage-gated calcium channel activity involved in regulation of presynaptic cytosolic calcium levels	1/2	0.0011466371719917046	0.011466371719917046	Marcksl1	GO	A-stage6
MF	voltage-gated calcium channel activity	1/2	0.00414242460000247	0.027616164000016468	Marcksl1	GO	A-stage6
MF	calcium channel activity	1/2	0.010208280259631275	0.033531076910420635	Marcksl1	GO	A-stage6
MF	calcium ion transmembrane transporter activity	1/2	0.011787629870848693	0.033531076910420635	Marcksl1	GO	A-stage6
MF	voltage-gated cation channel activity	1/2	0.012313799509770962	0.033531076910420635	Marcksl1	GO	A-stage6
MF	divalent inorganic cation transmembrane transporter activity	1/2	0.014329485108977913	0.033531076910420635	Marcksl1	GO	A-stage6
MF	voltage-gated ion channel activity	1/2	0.0166930975552817	0.033531076910420635	Marcksl1	GO	A-stage6
MF	voltage-gated channel activity	1/2	0.0166930975552817	0.033531076910420635	Marcksl1	GO	A-stage6
MF	calmodulin binding	1/2	0.016868067087697503	0.033531076910420635	Marcksl1	GO	A-stage6
MF	actin filament binding	1/2	0.01844209230073135	0.033531076910420635	Marcksl1	GO	A-stage6
MF	ubiquitin protein ligase binding	1/2	0.026815595844176587	0.03819002439282733	Uqcrc1	GO	A-stage6
MF	gated channel activity	1/2	0.028294665397498364	0.03819002439282733	Marcksl1	GO	A-stage6
MF	ubiquitin-like protein ligase binding	1/2	0.028381634459934912	0.03819002439282733	Uqcrc1	GO	A-stage6
MF	cation channel activity	1/2	0.0286425182946205	0.03819002439282733	Marcksl1	GO	A-stage6
MF	ion channel activity	1/2	0.036799134346265694	0.04025960395522776	Marcksl1	GO	A-stage6
MF	metal ion transmembrane transporter activity	1/2	0.03723203360648053	0.04025960395522776	Marcksl1	GO	A-stage6
MF	actin binding	1/2	0.037924470033419255	0.04025960395522776	Marcksl1	GO	A-stage6
MF	channel activity	1/2	0.04025960395522776	0.04025960395522776	Marcksl1	GO	A-stage6
MF	passive transmembrane transporter activity	1/2	0.04025960395522776	0.04025960395522776	Marcksl1	GO	A-stage6
CC	mitochondrial respiratory chain complex III	1/2	9.451795317581002e-4	0.008592356531106349	Uqcrc1	GO	A-stage6
CC	respiratory chain complex III	1/2	9.451795317581002e-4	0.008592356531106349	Uqcrc1	GO	A-stage6
CC	anchored component of presynaptic membrane	1/2	0.0010310827837327619	0.008592356531106349	Marcksl1	GO	A-stage6
CC	anchored component of synaptic membrane	1/2	0.0015464247355717609	0.009665154597323505	Marcksl1	GO	A-stage6
CC	presynaptic cytosol	1/2	0.002061633727391543	0.010308168636957715	Marcksl1	GO	A-stage6
CC	cytochrome complex	1/2	0.002662542837825077	0.011093928490937821	Uqcrc1	GO	A-stage6
CC	region of cytosol	1/2	0.0034348743454880593	0.01226740837674307	Marcksl1	GO	A-stage6
CC	anchored component of plasma membrane	1/2	0.006606871960997851	0.017587831218409677	Marcksl1	GO	A-stage6
CC	mitochondrial respirasome	1/2	0.006778187251546108	0.017587831218409677	Uqcrc1	GO	A-stage6
CC	respiratory chain complex	1/2	0.007035132487363871	0.017587831218409677	Uqcrc1	GO	A-stage6
CC	respirasome	1/2	0.007805768754790776	0.0177403835336154	Uqcrc1	GO	A-stage6
CC	oxidoreductase complex	1/2	0.009431685114776656	0.019649343989118034	Uqcrc1	GO	A-stage6
CC	intrinsic component of presynaptic membrane	1/2	0.010970797049328795	0.020048570294770626	Marcksl1	GO	A-stage6
CC	inner mitochondrial membrane protein complex	1/2	0.01122719936507155	0.020048570294770626	Uqcrc1	GO	A-stage6
CC	anchored component of membrane	1/2	0.016944856882113002	0.026476338878301565	Marcksl1	GO	A-stage6
CC	presynaptic membrane	1/2	0.016944856882113002	0.026476338878301565	Marcksl1	GO	A-stage6
CC	myelin sheath	1/2	0.018222658060238817	0.026798026559174733	Uqcrc1	GO	A-stage6
CC	synaptic vesicle	1/2	0.020435544888714907	0.027161740024441477	Marcksl1	GO	A-stage6
CC	intrinsic component of synaptic membrane	1/2	0.02086081381466387	0.027161740024441477	Marcksl1	GO	A-stage6
CC	exocytic vesicle	1/2	0.022306037509461585	0.027161740024441477	Marcksl1	GO	A-stage6
CC	mitochondrial protein complex	1/2	0.022815861620530842	0.027161740024441477	Uqcrc1	GO	A-stage6
CC	transport vesicle	1/2	0.02892338007191886	0.03286747735445325	Marcksl1	GO	A-stage6
CC	mitochondrial inner membrane	1/2	0.03779585750874237	0.0410824538138504	Uqcrc1	GO	A-stage6
CC	synaptic membrane	1/2	0.03998656217412655	0.041585882837071875	Marcksl1	GO	A-stage6
CC	organelle inner membrane	1/2	0.041585882837071875	0.041585882837071875	Uqcrc1	GO	A-stage6
---	Leishmaniasis	1/2	0.015495919299675531	0.08214086997320735	Marcksl1	KEGG	A-stage6
---	Cardiac muscle contraction	1/2	0.019240952698448055	0.08214086997320735	Uqcrc1	KEGG	A-stage6
---	Fc gamma R-mediated phagocytosis	1/2	0.020561025299107527	0.08214086997320735	Marcksl1	KEGG	A-stage6
---	Oxidative phosphorylation	1/2	0.029776641849094676	0.08214086997320735	Uqcrc1	KEGG	A-stage6
---	Non-alcoholic fatty liver disease	1/2	0.034368114975737996	0.08214086997320735	Uqcrc1	KEGG	A-stage6
---	Diabetic cardiomyopathy	1/2	0.046341791063204574	0.08214086997320735	Uqcrc1	KEGG	A-stage6
---	Chemical carcinogenesis - reactive oxygen species	1/2	0.04872756232173958	0.08214086997320735	Uqcrc1	KEGG	A-stage6
---	Thermogenesis	1/2	0.05067733451865042	0.08214086997320735	Uqcrc1	KEGG	A-stage6
---	Parkinson disease	1/2	0.05780938622809961	0.08214086997320735	Uqcrc1	KEGG	A-stage6
---	Prion disease	1/2	0.058672049980862395	0.08214086997320735	Uqcrc1	KEGG	A-stage6
---	Huntington disease	1/2	0.06598873948957318	0.08398566844127495	Uqcrc1	KEGG	A-stage6
---	Amyotrophic lateral sclerosis	1/2	0.080323369263251565	0.08971271451813757	Uqcrc1	KEGG	A-stage6
---	Alzheimer disease	1/2	0.08330466348112775	0.08971271451813757	Uqcrc1	KEGG	A-stage6
---	Pathways of neurodegeneration - multiple diseases	1/2	0.10193340000740836	0.10193340000740836	Uqcrc1	KEGG	A-stage6
BP,RNA splicing,60/557,2.679570087706434e-31,1.1055906181876746e-27,"Srrm4, Dhx9, Prpf38b, Snw1, Zc3h13, Rbmx, Rbfox3, Rbm4b, Taf15, Lsm7, Luc7l, Hnrnpl, Tardbp, Scaf11, Strap, Puf60, Zcrb1, Lsm6, Snrpg, Celf1, Cwc15, Rp9, Slc38a2, Rbfox2, Ptbp2, Thoc7, Tsen34, Lsm4, Snrpc, Snrpd3, C1qbp, Pik3r1, Zfp326, Rbm8a, Ivns1abp, Rbm25, Srsf1, Zmat2, Thrap3, Ddx46, Srsf10, Ythdc1, Bcas2, Hnrnpa1, Clk1, Sn…
BP,mRNA processing,63/557,1.6935317911134845e-29,3.4937560850671185e-26,"Srrm4, Xrn2, Dhx9, Prpf38b, Snw1, Zc3h13, Rbmx, Rbfox3, Rbm4b, Supt4a, Rbm26, Lsm7, Luc7l, Hnrnpl, Tardbp, Scaf11, Strap, Puf60, Zcrb1, Papola, Lsm6, Snrpg, Celf1, Cwc15, Rbfox2, Ptbp2, Rbbp6, Pabpn1, Thoc7, Tsen34, Lsm4, Snrpc, Snrpd3, C1qbp, Zfp326, Rbm8a, Rbm25, Srsf1, Zmat2, Thrap3, Ddx46, Srsf10, Ythdc1, Bcas2, Nudt21, …
BP,"RNA splicing, via transesterification reactions",45/557,6.555973458883265e-25,5.409989298270471e-22,"Srrm4, Dhx9, Snw1, Rbmx, Rbfox3, Rbm4b, Lsm7, Luc7l, Hnrnpl, Scaf11, Strap, Puf60, Zcrb1, Lsm6, Snrpg, Celf1, Cwc15, Rbfox2, Ptbp2, Lsm4, Snrpc, Snrpd3, C1qbp, Rbm8a, Rbm25, Srsf1, Zmat2, Thrap3, Ddx46, Srsf10, Ythdc1, Bcas2, Hnrnpa1, Snrnp70, Srek1, Srsf6, Sfpq, Wbp4, Prpf40a, Luc7l3, Luc7l2,…
BP,"RNA splicing, via transesterification reactions with bulged adenosine as nucleophile",45/557,6.555973458883265e-25,5.409989298270471e-22,"Srrm4, Dhx9, Snw1, Rbmx, Rbfox3, Rbm4b, Lsm7, Luc7l, Hnrnpl, Scaf11, Strap, Puf60, Zcrb1, Lsm6, Snrpg, Celf1, Cwc15, Rbfox2, Ptbp2, Lsm4, Snrpc, Snrpd3, C1qbp, Rbm8a, Rbm25, Srsf1, Zmat2, Thrap3, Ddx46, Srsf10, Ythdc1, Bcas2, Hnrnpa1, Snrnp70, Srek1, Srsf6,…
BP,"mRNA splicing, via spliceosome",45/557,6.555973458883265e-25,5.409989298270471e-22,"Srrm4, Dhx9, Snw1, Rbmx, Rbfox3, Rbm4b, Lsm7, Luc7l, Hnrnpl, Scaf11, Strap, Puf60, Zcrb1, Lsm6, Snrpg, Celf1, Cwc15, Rbfox2, Ptbp2, Lsm4, Snrpc, Snrpd3, C1qbp, Rbm8a, Rbm25, Srsf1, Zmat2, Thrap3, Ddx46, Srsf10, Ythdc1, Bcas2, Hnrnpa1, Snrnp70, Srek1, Srsf6, Sfpq, Wbp4, Prpf40a, Luc7l3, Luc7l2, Celf2, Sf3b1, Rn…
BP,regulation of mRNA metabolic process,41/557,1.5719988443305077e-21,1.0810112052846125e-18,"Srrm4, Dhx9, Snw1, Rbmx, Rbfox3, Rbm4b, Taf15, Hnrnpl, Tardbp, Rock1, Myef2, Puf60, Pum2, Papola, Celf1, Rbfox2, Apex1, Hnrnpa0, Pum1, Btg2, Tnrc6b, C1qbp, Rbm8a, Rbm25, Srsf1, Thrap3, Tnrc6c, Srsf10, Ythdc1, Nudt21, Dhx36, Snrnp70, Srek1, Vim, Sltm, Srsf6, Tnrc6a, Celf2, Rnps1, Dazap1, Cdk11b",GO,A-stag…
BP,regulation of mRNA processing,28/557,5.098876285812233e-17,3.005423365037325e-14,"Srrm4, Dhx9, Snw1, Rbmx, Rbfox3, Rbm4b, Hnrnpl, Puf60, Papola, Celf1, Rbfox2, C1qbp, Rbm8a, Rbm25, Srsf1, Thrap3, Srsf10, Ythdc1, Nudt21, Dhx36, Snrnp70, Srek1, Sltm, Srsf6, Celf2, Rnps1, Dazap1, Cdk11b",GO,A-stage7
BP,regulation of RNA splicing,28/557,1.0265429835140515e-16,5.294395437473721e-14,"Srrm4, Snw1, Rbmx, Rbfox3, Rbm4b, Hnrnpl, Puf60, Celf1, Slc38a2, Rbfox2, Ptbp2, C1qbp, Pik3r1, Zfp326, Rbm8a, Rbm25, Srsf1, Thrap3, Srsf10, Ythdc1, Clk1, Snrnp70, Srek1, Srsf6, Celf2, Rnps1, Dazap1, Tmbim6",GO,A-stage7
BP,"alternative mRNA splicing, via spliceosome",21/557,6.26462968991529e-16,2.8719846778433873e-13,"Srrm4, Dhx9, Rbmx, Rbfox3, Rbm4b, Hnrnpl, Puf60, Celf1, Rbfox2, Rbm8a, Rbm25, Srsf1, Thrap3, Srsf10, Ythdc1, Hnrnpa1, Srek1, Srsf6, Sfpq, Celf2, Rnps1",GO,A-stage7
BP,ribonucleoprotein complex biogenesis,41/557,9.983937624098104e-15,3.9555020740882166e-12,"Nop56, Dhx9, Rbmx, Pten, Fbl, Nop10, Luc7l, Ddx3x, Scaf11, Strap, Rsl1d1, Puf60, Lsm6, Snrpg, Celf1, Ptbp2, Ebna1bp2, Lsm4, Mrpl20, Eif3d, Snrpc, Snrpd3, Nop58, C1qbp, Rrp1, Srsf1, Srsf10, Ythdc1, Eif4b, Nudt21, Chd7, Srsf6, Rps27l, Mpv17l2, Luc7l3, Luc7l2, Celf2, Sf3b1, Glul, Exosc4, Rpl23a",GO,A-stage7
BP,mRNA splice site selection,13/557,1.0545449058402904e-14,3.9555020740882166e-12,"Rbmx, Luc7l, Puf60, Celf1, Ptbp2, Snrpc, Srsf1, Srsf10, Ythdc1, Srsf6, Luc7l3, Luc7l2, Celf2",GO,A-stage7
BP,ribonucleoprotein complex subunit organization,27/557,2.29963470671001e-14,7.90691066657125e-12,"Dhx9, Rbmx, Luc7l, Scaf11, Strap, Puf60, Snrpg, Celf1, Ptbp2, Lsm4, Mrpl20, Eif3d, Snrpc, Snrpd3, Srsf1, Klc1, Srsf10, Ythdc1, Eif4b, Nudt21, Srsf6, Rps27l, Luc7l3, Luc7l2, Celf2, Sf3b1, Rpl23a",GO,A-stage7
BP,"regulation of mRNA splicing, via spliceosome",22/557,4.7270950476608715e-14,1.5003072435883657e-11,"Srrm4, Snw1, Rbmx, Rbfox3, Rbm4b, Hnrnpl, Puf60, Celf1, Rbfox2, C1qbp, Rbm8a, Rbm25, Srsf1, Thrap3, Srsf10, Ythdc1, Snrnp70, Srek1, Srsf6, Celf2, Rnps1, Dazap1",GO,A-stage7
BP,ribonucleoprotein complex assembly,26/557,6.638419293322742e-14,1.9020192707021152e-11,"Dhx9, Rbmx, Luc7l, Scaf11, Strap, Puf60, Snrpg, Celf1, Ptbp2, Lsm4, Mrpl20, Eif3d, Snrpc, Snrpd3, Srsf1, Srsf10, Ythdc1, Eif4b, Nudt21, Srsf6, Rps27l, Luc7l3, Luc7l2, Celf2, Sf3b1, Rpl23a",GO,A-stage7
BP,spliceosomal complex assembly,15/557,6.91475740681816e-14,1.9020192707021152e-11,"Rbmx, Luc7l, Scaf11, Puf60, Celf1, Ptbp2, Snrpc, Srsf1, Srsf10, Ythdc1, Srsf6, Luc7l3, Luc7l2, Celf2, Sf3b1",GO,A-stage7
BP,"regulation of alternative mRNA splicing, via spliceosome",18/557,7.896912886065426e-14,2.0364164104941216e-11,"Srrm4, Rbmx, Rbfox3, Rbm4b, Hnrnpl, Puf60, Celf1, Rbfox2, Rbm8a, Rbm25, Srsf1, Thrap3, Srsf10, Ythdc1, Srek1, Srsf6, Celf2, Rnps1",GO,A-stage7
BP,mRNA catabolic process,26/557,1.581864447491215e-11,3.839278064911031e-9,"Xrn2, Dhx9, Upf3b, Taf15, Lsm7, Tardbp, Rock1, Myef2, Pum2, Lsm6, Apex1, Hnrnpa0, Pum1, Lsm4, Btg2, Tnrc6b, Rbm8a, Thrap3, Tnrc6c, Dhx36, Vim, Cnot6, Tnrc6a, Rnps1, Pnrc2, Exosc4",GO,A-stage7
BP,chromatin assembly or disassembly,23/557,2.818037075489621e-11,6.459567207483432e-9,"Atf7ip, Baz1b, Supt16, Smarca4, Arid1a, Cenpv, Smarcd1, Smarcc1, Mbd3, Smarcc2, Smchd1, Mphosph8, Ctcf, Smarca2, Nap1l4, Kat6b, Chd3, Brd2, H1f0, Smarce1, Ubtf, H3f3b, Hp1bp3",GO,A-stage7
BP,RNA catabolic process,27/557,1.0388673242400618e-10,2.2559824104286817e-8,"Xrn2, Dhx9, Upf3b, Taf15, Lsm7, Tardbp, Rock1, Myef2, Pum2, Lsm6, Apex1, Hnrnpa0, Pum1, Lsm4, Btg2, Tnrc6b, Rbm8a, Thrap3, Tnrc6c, Trir, Dhx36, Vim, Cnot6, Tnrc6a, Rnps1, Pnrc2, Exosc4",GO,A-stage7
BP,nucleobase-containing compound catabolic process,31/557,5.039230200050399e-10,1.0395931902703973e-7,"Xrn2, Dhx9, Upf3b, Taf15, Lsm7, Tardbp, Rock1, Myef2, Pum2, Lsm6, Apex1, Hnrnpa0, Pum1, Lsm4, Btg2, Tnrc6b, Rbm8a, Nudt3, Thrap3, Tnrc6c, Trir, Dhx36, Vim, Bax, Acat1, Cnot6, Smpdl3a, Tnrc6a, Rnps1, Pnrc2, Exosc4",GO,A-stage7
BP,chromatin remodeling,21/557,5.862124110171533e-10,1.1175187982968752e-7,"Atf7ip, Baz1b, Smarca4, Arid1a, Cenpv, Smarcd1, Smarcc1, Mbd3, Anp32e, Smarcc2, Smchd1, Mphosph8, Kdm5b, Smarca2, Chd3, Smarce1, Ubtf, Chd7, H3f3b, Top1, Pbrm1",GO,A-stage7
BP,covalent chromatin modification,36/557,5.958655734980915e-10,1.1175187982968752e-7,"Brd8, Snw1, Atf7ip, Ezh2, Jmjd1c, Wac, Nsd2, Fbl, Baz1b, Setd5, Morf4l2, Smarca4, Crebbp, Mbd3, Kmt2c, Mphosph8, Ctcf, Kdm5b, Eny2, Phf14, Ctbp1, Kat6b, Usp22, Nipbl, Arid4b, Huwe1, Auts2, Nsd1, Hdac2, Nsd3, Kdm1a, Kmt2a, Sfpq, Zfp451, Ing4, Ogt",GO,A-stage7
BP,protein-DNA complex subunit organization,23/557,2.048947842060882e-9,3.6756342592796517e-7,"Atf7ip, Supt16, Smarca4, Psmc3, Arid1a, Cenpv, Smarcd1, Smarcc1, Anp32e, Smarcc2, Psmc5, Psmc4, Ctcf, Smarca2, Gtf2a2, Nap1l4, Kat6b, Brd2, H1f0, Smarce1, Senp6, H3f3b, Hp1bp3",GO,A-stage7
BP,histone modification,34/557,3.543553265866205e-9,6.091958656234984e-7,"Brd8, Snw1, Ezh2, Jmjd1c, Wac, Nsd2, Fbl, Baz1b, Setd5, Morf4l2, Smarca4, Crebbp, Mbd3, Kmt2c, Ctcf, Kdm5b, Eny2, Phf14, Ctbp1, Kat6b, Usp22, Nipbl, Arid4b, Huwe1, Auts2, Nsd1, Hdac2, Nsd3, Kdm1a, Kmt2a, Sfpq, Zfp451, Ing4, Ogt",GO,A-stage7
BP,proteasome-mediated ubiquitin-dependent protein catabolic process,32/557,3.906023342396584e-9,6.446500924291323e-7,"Ube2k, Psmd14, Wac, Anapc5, Psmd12, Nedd4l, Ube2v2, Jkamp, Sgta, Ubqln2, Smarcc1, Peli1, Psmd8, Psmb7, Psmd6, Ubxn4, Psmc5, Stub1, Sec61b, Psma5, Pcnp, Psma1, Psmd4, Huwe1, Ube2i, Trim2, Bcap31, Cul1, Spop, Clu, Os9, Ogt",GO,A-stage7
BP,peptidyl-lysine modification,30/557,4.569227249737998e-9,7.251012166314992e-7,"Brd8, Snw1, Ezh2, Nsd2, Setd5, Morf4l2, Smarca4, Crebbp, Sumo3, Mbd3, Kmt2c, Ctcf, Sox4, Phf14, Bcl11a, Ctbp1, Kat6b, Arid4b, Auts2, Zmiz1, Ube2i, Nsd1, Hdac2, Nsd3, Kdm1a, Kmt2a, Senp6, Zfp451, Ing4, Ogt",GO,A-stage7
BP,regulation of cellular component size,32/557,6.269800102249859e-9,9.325973552082139e-7,"Arpc5, Sema3c, Lima1, Pten, Actr3, Mtpn, Mphosph8, Clasp2, Ppp1r9a, Rnd2, Tmsb4x, Tmsb10, Draxin, Arpc1a, Sptan1, Cdk5r1, Bcl11a, Rb1cc1, Gdi1, Tmod2, Spire1, Ap2m1, Cotl1, Sptbn1, Kdm1a, Hp1bp3, Map2, Aqp4, Lamtor4, Sema6d, Ogt, Slc9a3r1",GO,A-stage7
BP,cellular nitrogen compound catabolic process,31/557,6.32882354479641e-9,9.325973552082139e-7,"Xrn2, Dhx9, Upf3b, Taf15, Lsm7, Tardbp, Rock1, Myef2, Pum2, Lsm6, Apex1, Hnrnpa0, Pum1, Lsm4, Btg2, Tnrc6b, Rbm8a, Nudt3, Thrap3, Tnrc6c, Trir, Dhx36, Vim, Bax, Acat1, Cnot6, Smpdl3a, Tnrc6a, Rnps1, Pnrc2, Exosc4",GO,A-stage7
BP,heterocycle catabolic process,31/557,9.050854443393946e-9,1.2877181183946007e-6,"Xrn2, Dhx9, Upf3b, Taf15, Lsm7, Tardbp, Rock1, Myef2, Pum2, Lsm6, Apex1, Hnrnpa0, Pum1, Lsm4, Btg2, Tnrc6b, Rbm8a, Nudt3, Thrap3, Tnrc6c, Trir, Dhx36, Vim, Bax, Acat1, Cnot6, Smpdl3a, Tnrc6a, Rnps1, Pnrc2, Exosc4",GO,A-stage7
BP,protein targeting,25/557,9.618083451708409e-9,1.32280707739163e-6,"Ank3, Fyn, Actr3, Sgta, Zfand6, Mff, Dnajc15, Ssr3, Ppp2r2b, Ywhag, Cdk5r1, Tomm22, Sec61b, Vps37b, Gdi1, Hspa4, Myo6, Tcaf1, Bnip3l, Pex7, Os9, Ogt, Nlgn1, Srp19, Ywhaq",GO,A-stage7
BP,regulation of translation,29/557,1.0098553386842284e-8,1.3440848798100408e-6,"Dhx9, Sarnp, Upf3b, Rbm4b, Hnrnpl, Ddx3x, Tardbp, Rock1, Enc1, Pum2, Ptbp2, Coa3, Zfp706, Pum1, Sox4, Btg2, Eif3d, Cpeb4, Tnrc6b, C1qbp, Tnrc6c, Dhx36, Vim, Rps27l, Ppp1ca, Mpv17l2, Cnot6, Tnrc6a, Matr3",GO,A-stage7
BP,protein-containing complex disassembly,22/557,1.0478889460770286e-8,1.3511218098480688e-6,"Lima1, Smarca4, Arid1a, Mtpn, Smarcd1, Smarcc1, Smarcc2, Mphosph8, Clasp2, Taok1, Igf1r, Sptan1, Stmn1, Hdgfl3, Tmod2, Klc1, Clasp1, Stmn2, Smarce1, Sptbn1, Map2, Snx14",GO,A-stage7
BP,proteasomal protein catabolic process,34/557,1.179914989021762e-8,1.4752512862738758e-6,"Ube2k, Psmd14, Wac, Anapc5, Psmd12, Nedd4l, Ube2v2, Jkamp, Sgta, Ubqln2, Enc1, Smarcc1, Peli1, Psmd8, Psmb7, Psmd6, Ubxn4, Psmc5, Stub1, Sec61b, Psma5, Pcnp, Psma1, Dlgap1, Psmd4, Huwe1, Ube2i, Trim2, Bcap31, Cul1, Spop, Clu, Os9, Ogt",GO,A-stage7
BP,negative regulation of supramolecular fiber organization,19/557,1.3744257311017286e-8,1.6679060489781567e-6,"Lima1, Pak2, Mtpn, Clip3, Mphosph8, Clasp2, Taok1, Ppp1r9a, Tmsb4x, Tmsb10, Sptan1, Stmn1, Hdgfl3, Tmod2, Clasp1, Stmn2, Sptbn1, Map2, Clu",GO,A-stage7
BP,protein methylation,20/557,1.736858964997653e-8,1.9906333582167546e-6,"Snw1, Ezh2, Nsd2, Fbl, Setd5, Crebbp, Kmt2c, Ctcf, Btg2, Snrpd3, Pcmt1, Arid4b, Rab6a, Auts2, Nsd1, Hdac2, Nsd3, Kdm1a, Kmt2a, Ogt",GO,A-stage7
BP,protein alkylation,20/557,1.736858964997653e-8,1.9906333582167546e-6,"Snw1, Ezh2, Nsd2, Fbl, Setd5, Crebbp, Kmt2c, Ctcf, Btg2, Snrpd3, Pcmt1, Arid4b, Rab6a, Auts2, Nsd1, Hdac2, Nsd3, Kdm1a, Kmt2a, Ogt",GO,A-stage7
BP,regulation of cellular amide metabolic process,31/557,1.9144125177783702e-8,2.1348286617171773e-6,"Dhx9, Casp3, Sarnp, Upf3b, Rbm4b, Hnrnpl, Ddx3x, Tardbp, Rock1, Enc1, Pum2, Ptbp2, Coa3, Zfp706, Pum1, Sox4, Btg2, Eif3d, Cpeb4, Tnrc6b, C1qbp, Tnrc6c, Dhx36, Vim, Rps27l, Ppp1ca, Mpv17l2, Cnot6, Clu, Tnrc6a, Matr3",GO,A-stage7
BP,aromatic compound catabolic process,31/557,2.025090517987663e-8,2.19882196768871e-6,"Xrn2, Dhx9, Upf3b, Taf15, Lsm7, Tardbp, Rock1, Myef2, Pum2, Lsm6, Apex1, Hnrnpa0, Pum1, Lsm4, Btg2, Tnrc6b, Rbm8a, Nudt3, Thrap3, Tnrc6c, Trir, Dhx36, Vim, Bax, Acat1, Cnot6, Smpdl3a, Tnrc6a, Rnps1, Pnrc2, Exosc4",GO,A-stage7
BP,organic cyclic compound catabolic process,32/557,3.137203514301385e-8,3.3190004358993625e-6,"Xrn2, Dhx9, Upf3b, Taf15, Lsm7, Tardbp, Rock1, Myef2, Pum2, Lsm6, Apex1, Ywhah, Hnrnpa0, Pum1, Lsm4, Btg2, Tnrc6b, Rbm8a, Nudt3, Thrap3, Tnrc6c, Trir, Dhx36, Vim, Bax, Acat1, Cnot6, Smpdl3a, Tnrc6a, Rnps1, Pnrc2, Exosc4",GO,A-stage7
BP,protein acetylation,20/557,3.918050341360896e-8,4.041468927113765e-6,"Brd8, Setd5, Morf4l2, Smarca4, Ddx3x, Crebbp, Mbd3, Taok1, Ctcf, Sox4, Phf14, Ctbp1, Kat6b, Naa15, Auts2, Hdac2, Kmt2a, Zfp451, Ing4, Ogt",GO,A-stage7
BP,nuclear-transcribed mRNA catabolic process,15/557,4.401220162602389e-8,4.429130339243283e-6,"Xrn2, Upf3b, Lsm7, Lsm4, Btg2, Tnrc6b, Rbm8a, Thrap3, Tnrc6c, Dhx36, Cnot6, Tnrc6a, Rnps1, Pnrc2, Exosc4",GO,A-stage7
BP,positive regulation of mRNA metabolic process,14/557,5.029486558493773e-8,4.940871795320311e-6,"Snw1, Rbmx, Tardbp, Rock1, Pum1, Btg2, Tnrc6b, Thrap3, Tnrc6c, Nudt21, Dhx36, Snrnp70, Tnrc6a, Dazap1",GO,A-stage7
BP,macromolecule methylation,25/557,5.91398427940478e-8,5.5606621037317385e-6,"Snw1, Atf7ip, Ezh2, Zc3h13, Nsd2, Fbl, Setd5, Smarca4, Crebbp, Kmt2c, Mphosph8, Kcnq1ot1, Ctcf, Btg2, Snrpd3, Pcmt1, Arid4b, Rab6a, Auts2, Nsd1, Hdac2, Nsd3, Kdm1a, Kmt2a, Ogt",GO,A-stage7
BP,chromatin organization involved in regulation of transcription,17/557,5.9299353505622035e-8,5.5606621037317385e-6,"Atf7ip, Ezh2, Morf4l2, Smarca4, Arid1a, Cenpv, Smarcd1, Mbd3, Smchd1, Mphosph8, Ctbp1, Zmiz1, H1f0, Hdac2, Ubtf, Kdm1a, H3f3b",GO,A-stage7
BP,protein acylation,22/557,6.653202513057542e-8,6.1002474597500925e-6,"Brd8, Setd5, Morf4l2, Smarca4, Ddx3x, Crebbp, Mbd3, Clip3, Taok1, Ctcf, Sox4, Phf14, Ctbp1, Kat6b, Naa15, Auts2, Hdac2, Kmt2a, Zfp451, Ing4, Glul, Ogt",GO,A-stage7
BP,regulation of mRNA catabolic process,16/557,7.145210327304291e-8,6.408943002273371e-6,"Dhx9, Taf15, Tardbp, Rock1, Myef2, Pum2, Apex1, Hnrnpa0, Pum1, Btg2, Tnrc6b, Thrap3, Tnrc6c, Dhx36, Vim, Tnrc6a",GO,A-stage7
BP,heterochromatin organization,11/557,7.33837186189222e-8,6.442153681312192e-6,"Atf7ip, Smarca4, Arid1a, Cenpv, Mbd3, Smchd1, Mphosph8, Hdac2, Ubtf, H3f3b, Hp1bp3",GO,A-stage7
BP,regulation of protein-containing complex assembly,31/557,8.5967282033786075e-08,7.389604284820861e-6,"Arpc5, Atf7ip, Cd24a, Actr3, Rab3a, Psmc3, Ddx3x, Mtpn, Clip3, Dnajc15, Mphosph8, Clasp2, Ppp1r9a, Psmc5, Tmsb4x, Psmc4, Tmsb10, Arpc1a, Stub1, Sptan1, Stmn1, Tmod2, Spire1, Cotl1, Stmn2, Sptbn1, Senp6, H3f3b, Bax, Map2, Clu",GO,A-stage7
BP,negative regulation of cytoskeleton organization,18/557,1.5938287469628796e-7,1.3420688591773145e-5,"Lima1, Pak2, Mtpn, Clip3, Mphosph8, Clasp2, Taok1, Ppp1r9a, Tmsb4x, Tmsb10, Sptan1, Stmn1, Hdgfl3, Tmod2, Clasp1, Stmn2, Sptbn1, Map2",GO,A-stage7
BP,cellular component disassembly,28/557,1.8801106706691415e-7,1.5514673254361756e-5,"Lima1, Cd24a, Smarca4, Arid1a, Mtpn, Smarcd1, Smarcc1, Smarcc2, Mphosph8, Clasp2, Taok1, Igf1r, Sptan1, Stmn1, Rb1cc1, Hdgfl3, Tmod2, Klc1, Huwe1, Clasp1, Phb2, Stmn2, Smarce1, Sptbn1, Bax, Map2, Bnip3l, Snx14",GO,A-stage7
BP,"mRNA cis splicing, via spliceosome",8/557,2.771202729948927e-7,2.241957345837112e-5,"Rbm4b, Cwc15, Snrpc, Srsf1, Srsf10, Srsf6, Wbp4, Prpf40a",GO,A-stage7
BP,histone methylation,16/557,3.706242095157434e-7,2.940760554734533e-5,"Snw1, Ezh2, Nsd2, Fbl, Setd5, Crebbp, Kmt2c, Ctcf, Arid4b, Auts2, Nsd1, Hdac2, Nsd3, Kdm1a, Kmt2a, Ogt",GO,A-stage7
BP,peptidyl-lysine acetylation,17/557,4.009852628789738e-7,3.121632442714426e-5,"Brd8, Setd5, Morf4l2, Smarca4, Crebbp, Mbd3, Ctcf, Sox4, Phf14, Ctbp1, Kat6b, Auts2, Hdac2, Kmt2a, Zfp451, Ing4, Ogt",GO,A-stage7
BP,DNA conformation change,21/557,4.094187423454988e-7,3.128262464662089e-5,"Dhx9, Atf7ip, Smarca4, Cenpv, Smarcc1, Mbd3, Smchd1, Mphosph8, Ctcf, Smarca2, Banf1, Nap1l4, Kat6b, Brd2, Nipbl, H1f0, Dhx36, Ubtf, H3f3b, Top1, Hp1bp3",GO,A-stage7
BP,negative regulation of protein depolymerization,12/557,4.1984963331531086e-7,3.149635612834496e-5,"Lima1, Mtpn, Mphosph8, Clasp2, Taok1, Sptan1, Hdgfl3, Tmod2, Clasp1, Stmn2, Sptbn1, Map2",GO,A-stage7
BP,chromatin organization involved in negative regulation of transcription,15/557,4.2866360155202954e-7,3.158332178577989e-5,"Atf7ip, Ezh2, Morf4l2, Smarca4, Arid1a, Cenpv, Mbd3, Smchd1, Mphosph8, Ctbp1, H1f0, Hdac2, Ubtf, Kdm1a, H3f3b",GO,A-stage7
BP,nucleosome disassembly,6/557,4.602418181826045e-7,3.331504810213028e-5,"Smarca4, Arid1a, Smarcd1, Smarcc1, Smarcc2, Smarce1",GO,A-stage7
BP,intrinsic apoptotic signaling pathway,23/557,7.734740173575499e-7,5.502334130374571e-5,"Casp3, Snw1, Atf4, Ube2k, Ddx3x, Erp29, Mtch2, Mllt11, Rnf7, Pik3r1, Ivns1abp, Hdac2, Kdm1a, Sfpq, Bax, Bcap31, Rps27l, Ei24, Spop, Clu, Tmbim6, Slc9a3r1, Pdcd10",GO,A-stage7
BP,nucleosome organization,15/557,1.0340338561793132e-6,7.231226594230248e-5,"Supt16, Smarca4, Arid1a, Smarcd1, Smarcc1, Anp32e, Smarcc2, Ctcf, Smarca2, Nap1l4, Kat6b, Brd2, H1f0, Smarce1, Hp1bp3",GO,A-stage7
BP,regulation of supramolecular fiber organization,26/557,1.087322461431941e-6,7.477154126446981e-5,"Arpc5, Lima1, Actr3, Pak2, Mtpn, Clip3, Mphosph8, Clasp2, Taok1, Ppp1r9a, Tmsb4x, Tmsb10, Arpc1a, Sptan1, Stmn1, Hdgfl3, Pik3r1, Tmod2, Spire1, Clasp1, Cotl1, Stmn2, Sptbn1, Hdac2, Map2, Clu",GO,A-stage7
BP,regulation of protein localization to membrane,18/557,1.123898791421337e-6,7.595065776850087e-5,"Ank3, Fyn, Actr3, Hectd1, Cript, Clip3, Clasp2, Sorbs2, Cdk5r1, Rab11fip2, Gdi1, Pik3r1, Tnik, Ap2m1, Sptbn1, Tcaf1, Ogt, Sorbs1",GO,A-stage7
BP,chromatin disassembly,6/557,1.178272597451077e-6,7.595065776850087e-5,"Smarca4, Arid1a, Smarcd1, Smarcc1, Smarcc2, Smarce1",GO,A-stage7
BP,protein-DNA complex disassembly,6/557,1.178272597451077e-6,7.595065776850087e-5,"Smarca4, Arid1a, Smarcd1, Smarcc1, Smarcc2, Smarce1",GO,A-stage7
BP,ATP-dependent chromatin remodeling,9/557,1.1857632287196972e-6,7.595065776850087e-5,"Smarca4, Arid1a, Smarcc1, Anp32e, Smarcc2, Smarca2, Chd3, Smarce1, Pbrm1",GO,A-stage7
BP,pallium development,16/557,1.1965081810355201e-6,7.595065776850087e-5,"Kif3a, Lrp8, Pten, Emx2, Adgrg1, Rnf7, Usp9x, Cdk5r1, Btg2, Zeb2, Emx1, Zmiz1, Hdac2, Eomes, Fgfr1, Bax",GO,A-stage7
BP,methylation,25/557,1.2349372497225351e-6,7.720228927810879e-5,"Snw1, Atf7ip, Ezh2, Zc3h13, Nsd2, Fbl, Setd5, Smarca4, Crebbp, Kmt2c, Mphosph8, Kcnq1ot1, Ctcf, Btg2, Snrpd3, Pcmt1, Arid4b, Rab6a, Auts2, Nsd1, Hdac2, Nsd3, Kdm1a, Kmt2a, Ogt",GO,A-stage7
BP,circadian rhythm,19/557,1.2685023610603898e-6,7.811702599604729e-5,"Dhx9, Ezh2, Atf4, Pten, Rbm4b, Ppp1cc, Tardbp, Kdm5b, Usp9x, Thrap3, Huwe1, Hdac2, Kmt2a, Sfpq, Top1, Ppp1ca, Ppp1cb, Ogt, Nlgn1",GO,A-stage7
BP,regulation of cell morphogenesis involved in differentiation,25/557,1.3698241677760625e-6,8.311609582711815e-5,"Sema3c, Lrp8, Pten, Plxna2, Actr3, Pak2, Nedd4l, Clasp2, Ppp1r9a, Rnd2, Ywhah, Draxin, Cdk5r1, Bcl11a, Gdi1, C1qbp, Zeb2, Tnik, Dhx36, Vim, Map2, Sema6d, Nlgn1, Sdc2, Map2k2",GO,A-stage7
BP,regulation of intracellular transport,24/557,1.463229025802101e-6,8.749685449941258e-5,"Dhx9, Kif3a, Ppp1cc, Ank3, Fyn, Actr3, Rbm26, Pkia, Dync1h1, Tardbp, Cdk5r1, Gdi1, Rab11b, Pik3r1, Tcaf1, Bcap31, Ei24, Map2, Bnip3l, Txn1, Os9, Ogt, Pdcd10, Map2k2",GO,A-stage7
BP,DNA packaging,18/557,1.5083983307864306e-6,8.890930732606875e-5,"Atf7ip, Smarca4, Cenpv, Smarcc1, Mbd3, Smchd1, Mphosph8, Ctcf, Smarca2, Banf1, Nap1l4, Kat6b, Brd2, Nipbl, H1f0, Ubtf, H3f3b, Hp1bp3",GO,A-stage7
BP,negative regulation of protein-containing complex disassembly,12/557,1.5372910704662098e-6,8.933609798230397e-5,"Lima1, Mtpn, Mphosph8, Clasp2, Taok1, Sptan1, Hdgfl3, Tmod2, Clasp1, Stmn2, Sptbn1, Map2",GO,A-stage7
BP,histone acetylation,15/557,2.320665072640349e-6,1.3256394050348977e-4,"Brd8, Setd5, Morf4l2, Smarca4, Crebbp, Mbd3, Ctcf, Phf14, Ctbp1, Kat6b, Auts2, Kmt2a, Zfp451, Ing4, Ogt",GO,A-stage7
BP,gliogenesis,24/557,2.3454114534063873e-6,1.3256394050348977e-4,"Ezh2, Cdk6, Lrp8, Pten, Ppp1cc, Actr3, Sox11, Ndn, Smarca4, Bag1, Adgrg1, Rnf10, Sox4, Cdk5r1, Plp1, Emx1, Zmiz1, Hdac2, Vim, Fubp1, Nfix, Atp1b2, Clu, Gpr37l1",GO,A-stage7
BP,regulation of protein depolymerization,12/557,2.4581944857635467e-6,1.3706095200351884e-4,"Lima1, Mtpn, Mphosph8, Clasp2, Taok1, Sptan1, Hdgfl3, Tmod2, Clasp1, Stmn2, Sptbn1, Map2",GO,A-stage7
BP,forebrain development,26/557,3.3050663626204987e-6,1.8182271749562904e-4,"Kif3a, Lrp8, Pten, Fyn, Smarca4, Arid1a, Emx2, Smarcc2, Adgrg1, Draxin, Rnf7, Usp9x, Cdk5r1, Btg2, Gnaq, Zeb2, Emx1, Zmiz1, Hdac2, Chd7, Kdm1a, Pfdn1, Eomes, Fgfr1, Bax, Atp1b2",GO,A-stage7
BP,chromatin assembly,15/557,3.536721502991045e-6,1.9200674896501383e-4,"Atf7ip, Smarca4, Cenpv, Mbd3, Smchd1, Mphosph8, Ctcf, Smarca2, Nap1l4, Kat6b, Brd2, H1f0, Ubtf, H3f3b, Hp1bp3",GO,A-stage7
BP,establishment of protein localization to membrane,19/557,3.6483941289452053e-6,1.9549706722114178e-4,"Ank3, Fyn, Actr3, Sgta, Ssr3, Mtch2, Cdk5r1, Tomm22, Sec61b, Vps37b, Gdi1, Rab11b, Hspa4, Sptbn1, Nsg1, Tcaf1, Bax, Ogt, Srp19",GO,A-stage7
BP,internal protein amino acid acetylation,15/557,3.839174856595928e-6,1.9937927891597594e-4,"Brd8, Setd5, Morf4l2, Smarca4, Crebbp, Mbd3, Ctcf, Phf14, Ctbp1, Kat6b, Auts2, Kmt2a, Zfp451, Ing4, Ogt",GO,A-stage7
BP,internal peptidyl-lysine acetylation,15/557,3.839174856595928e-6,1.9937927891597594e-4,"Brd8, Setd5, Morf4l2, Smarca4, Crebbp, Mbd3, Ctcf, Phf14, Ctbp1, Kat6b, Auts2, Kmt2a, Zfp451, Ing4, Ogt",GO,A-stage7
BP,rhythmic process,22/557,3.865812485040735e-6,1.9937927891597594e-4,"Dhx9, Ezh2, Atf4, Pten, Rbm4b, Ppp1cc, Crebbp, Tardbp, Igf1r, Kdm5b, Usp9x, Cdk5r1, Thrap3, Huwe1, Hdac2, Kmt2a, Sfpq, Top1, Ppp1ca, Ppp1cb, Ogt, Nlgn1",GO,A-stage7
BP,regulation of cell size,18/557,3.976859539788892e-6,2.0257435137245637e-4,"Sema3c, Pten, Actr3, Mtpn, Clasp2, Rnd2, Draxin, Cdk5r1, Bcl11a, Rb1cc1, Gdi1, Kdm1a, Map2, Aqp4, Lamtor4, Sema6d, Ogt, Slc9a3r1",GO,A-stage7
BP,histone lysine methylation,13/557,4.1582918398859255e-6,2.092330747727967e-4,"Snw1, Ezh2, Nsd2, Setd5, Kmt2c, Arid4b, Auts2, Nsd1, Hdac2, Nsd3, Kdm1a, Kmt2a, Ogt",GO,A-stage7
BP,negative regulation of RNA splicing,7/557,4.212650620055657e-6,2.0941441516083908e-4,"Hnrnpl, Ptbp2, C1qbp, Srsf10, Srsf6, Rnps1, Tmbim6",GO,A-stage7
BP,negative regulation of protein polymerization,11/557,4.447638149727868e-6,2.1846375006877598e-4,"Mtpn, Clip3, Mphosph8, Tmsb4x, Tmsb10, Sptan1, Stmn1, Tmod2, Stmn2, Sptbn1, Map2",GO,A-stage7
BP,dendrite development,22/557,5.039347427886353e-6,2.4461585279363633e-4,"Ezh2, Lrp8, Pten, Fyn, Actr3, Pak2, Nedd4l, Celsr2, Ppp1r9a, Rbfox2, Ywhah, Cdk5r1, Bcl11a, Spire1, Tnik, Myo6, Dhx36, Hdac2, Llph, Map2, Nlgn1, Sdc2",GO,A-stage7
BP,negative regulation of neuron projection development,16/557,5.36050132383262e-6,2.571794007224813e-4,"Sema3c, Pten, Actr3, Neo1, Ywhah, Draxin, Cdk5r1, Bcl11a, Gdi1, Stmn2, Hdac2, Vim, Crmp1, Map2, Sema6d, Nlgn1",GO,A-stage7
BP,axonogenesis,29/557,5.866155876202953e-6,2.7820412810590094e-4,"Kif3a, Sema3c, Fzd3, Pten, Ank3, Plxna2, Actr3, Pak2, Rab3a, Ndn, Neo1, Clasp2, Rnd2, Igf1r, Draxin, Usp9x, Cdk5r1, Stmn1, Bcl11a, Rnf165, Gdi1, Zeb2, Auts2, Vim, Crmp1, Enah, Map2, Sema6d, Map2k2",GO,A-stage7
BP,circadian regulation of gene expression,10/557,6.090724815479563e-6,2.8557193850759855e-4,"Atf4, Rbm4b, Ppp1cc, Huwe1, Hdac2, Kmt2a, Top1, Ppp1ca, Ppp1cb, Ogt",GO,A-stage7
BP,regulation of response to endoplasmic reticulum stress,11/557,6.3199732143992745e-6,2.9299111778215066e-4,"Sgta, Ubqln2, Erp29, Manf, Pik3r1, Bax, Bcap31, Spop, Clu, Os9, Tmbim6",GO,A-stage7
BP,regulation of mRNA stability,12/557,7.1692509353080935e-6,3.261970437225943e-4,"Dhx9, Taf15, Tardbp, Rock1, Myef2, Pum2, Apex1, Hnrnpa0, Pum1, Thrap3, Dhx36, Vim",GO,A-stage7
BP,regulation of actin cytoskeleton organization,24/557,7.2259880347999e-6,3.261970437225943e-4,"Arpc5, Lima1, Actr3, Pak2, Rock1, Mtpn, Mphosph8, Clasp2, Taok1, Ppp1r9a, Rnd2, Tmsb4x, Tmsb10, Arpc1a, Sptan1, Cdk5r1, Stmn1, Pik3r1, Tmod2, Spire1, Clasp1, Cotl1, Sptbn1, Hdac2",GO,A-stage7
BP,negative regulation of neurogenesis,23/557,7.2970260915003225e-6,3.261970437225943e-4,"Sema3c, Pten, Cd24a, Actr3, Sox11, Neo1, Adgrg1, Ywhah, Draxin, Rnf10, Cdk5r1, Bcl11a, Gdi1, Stmn2, Hdac2, Vim, Kdm1a, Crmp1, Atp1b2, Map2, Gpr37l1, Sema6d, Nlgn1",GO,A-stage7
BP,developmental cell growth,20/557,7.352478203151059e-6,3.261970437225943e-4,"Sema3c, Actr3, Ndn, Nedd4l, Clasp2, Sorbs2, Rnd2, Draxin, Usp9x, Cdk5r1, Bcl11a, Gdi1, Zeb2, Emx1, Auts2, Kdm1a, Llph, Fubp1, Map2, Sema6d",GO,A-stage7
BP,actin filament organization,27/557,7.599722711688446e-6,3.335793181747503e-4,"Arpc5, Lima1, Actr3, Pak2, Mtpn, Mphosph8, Clasp2, Sorbs2, Ppp1r9a, Marcksl1, Rnd2, Tpm3, Tmsb4x, Tmsb10, Arpc1a, Sptan1, Stmn1, Pik3r1, Tmod2, Spire1, Marcks, Clasp1, Myo6, Cotl1, Sptbn1, Enah, Sorbs1",GO,A-stage7
BP,protein depolymerization,13/557,7.973953844263183e-6,3.463214059097884e-4,"Lima1, Mtpn, Mphosph8, Clasp2, Taok1, Sptan1, Stmn1, Hdgfl3, Tmod2, Clasp1, Stmn2, Sptbn1, Map2",GO,A-stage7
BP,RNA localization,16/557,8.231584811693615e-6,3.537866555525818e-4,"Dhx9, Sarnp, Fbl, Rbm26, Mrpl18, Eny2, Pabpn1, Thoc7, Nop58, Srsf1, Ythdc1, Hnrnpa1, Dhx36, Sfpq, Cetn3, Tst",GO,A-stage7
BP,protein polymerization,21/557,8.63402427361289e-6,3.6725756858687405e-4,"Arpc5, Ube2k, Actr3, Mtpn, Clip3, Mphosph8, Clasp2, Ppp1r9a, Tmsb4x, Tmsb10, Arpc1a, Sptan1, Stmn1, Hdgfl3, Tmod2, Spire1, Clasp1, Cotl1, Stmn2, Sptbn1, Map2",GO,A-stage7
BP,regulation of binding,25/557,8.793424170743196e-6,3.702211033519023e-4,"Dhx9, Actr3, Sox11, Smarca4, Hnrnpl, Rock1, Mark3, Sumo3, Stub1, Stmn1, Krit1, Eif3d, Fkbp1a, Nipbl, Hspa4, H1f0, Nsd1, Hdac2, Kdm1a, Crmp1, Bax, Map2, Txn1, Tmbim6, Eno1",GO,A-stage7
BP,"regulation of gene expression, epigenetic",15/557,9.05085374794033e-6,3.772103289293111e-4,"Ezh2, Morf4l2, Arid1a, Smarcd1, Smchd1, Mphosph8, Kcnq1ot1, Ctcf, Ctbp1, Arid4b, Ythdc1, Zmiz1, H1f0, Hdac2, Kdm1a",GO,A-stage7
BP,response to endoplasmic reticulum stress,19/557,9.52254850942961e-6,3.9290035149906565e-4,"Casp3, Atf4, Ube2k, Ddx3x, Jkamp, Sgta, Ubqln2, Erp29, Ubxn4, Stub1, Sec61b, Manf, Pik3r1, Bax, Bcap31, Spop, Clu, Os9, Tmbim6",GO,A-stage7
BP,regulation of protein polymerization,18/557,9.635594946689059e-6,3.9362836386177283e-4,"Arpc5, Actr3, Mtpn, Clip3, Mphosph8, Clasp2, Ppp1r9a, Tmsb4x, Tmsb10, Arpc1a, Sptan1, Stmn1, Tmod2, Spire1, Cotl1, Stmn2, Sptbn1, Map2",GO,A-stage7
BP,heterochromatin assembly,8/557,9.945401171365633e-6,4.0230122777504517e-4,"Atf7ip, Smarca4, Cenpv, Mbd3, Smchd1, Mphosph8, Ubtf, H3f3b",GO,A-stage7
BP,negative regulation of cell projection organization,17/557,1.0713265977669127e-5,4.29154712853037e-4,"Sema3c, Pten, Fyn, Actr3, Neo1, Ywhah, Draxin, Cdk5r1, Bcl11a, Gdi1, Stmn2, Hdac2, Vim, Crmp1, Map2, Sema6d, Nlgn1",GO,A-stage7
BP,telencephalon development,19/557,1.1288720164927871e-5,4.4785826346627303e-4,"Kif3a, Lrp8, Pten, Emx2, Adgrg1, Rnf7, Usp9x, Cdk5r1, Btg2, Zeb2, Emx1, Zmiz1, Hdac2, Chd7, Pfdn1, Eomes, Fgfr1, Bax, Atp1b2",GO,A-stage7
BP,positive regulation of neuron projection development,24/557,1.1920491496399948e-5,4.6841855156329706e-4,"Ezh2, Lrp8, Cd24a, Plxna2, Fyn, Actr3, Nedd4l, Ube2v2, Enc1, Ppp1r9a, Rnd2, Igf1r, Ahi1, Bcl11a, Gdi1, Zeb2, Stmn2, Dhx36, Kdm1a, Llph, Fgfr1, Atp1b2, Nlgn1, Map2k2",GO,A-stage7
BP,negative regulation of protein-containing complex assembly,14/557,1.210655998546607e-5,4.7124213679276426e-4,"Ddx3x, Mtpn, Clip3, Dnajc15, Mphosph8, Tmsb4x, Tmsb10, Sptan1, Stmn1, Tmod2, Stmn2, Sptbn1, Map2, Clu",GO,A-stage7
BP,regulation of protein-containing complex disassembly,13/557,1.2334057583918381e-5,4.756104821611892e-4,"Lima1, Mtpn, Mphosph8, Clasp2, Taok1, Igf1r, Sptan1, Hdgfl3, Tmod2, Clasp1, Stmn2, Sptbn1, Map2",GO,A-stage7
BP,positive regulation of cell cycle process,19/557,1.2624280180727606e-5,4.8229425949705647e-4,"Ankrd17, Ezh2, Cspp1, Anapc5, Ddx3x, Dync1h1, Crebbp, Cenpv, Uhrf2, Anp32b, Apex1, Lmnb1, Igf1r, Sox4, Cdk5r1, Nipbl, Phb2, Sfpq, Fgfr1",GO,A-stage7
BP,peptidyl-lysine methylation,13/557,1.5854809388539834e-5,5.917568664663774e-4,"Snw1, Ezh2, Nsd2, Setd5, Kmt2c, Arid4b, Auts2, Nsd1, Hdac2, Nsd3, Kdm1a, Kmt2a, Ogt",GO,A-stage7
BP,regulation of protein targeting to membrane,7/557,1.6030964261351166e-5,5.917568664663774e-4,"Ank3, Fyn, Actr3, Cdk5r1, Gdi1, Tcaf1, Ogt",GO,A-stage7
BP,hindbrain development,15/557,1.6103961798412938e-5,5.917568664663774e-4,"Ezh2, Plxna2, Herc1, Smarca4, Rbfox2, Igf1r, Ahi1, Rnf7, Usp9x, Cdk5r1, Pfdn1, Nfix, Atp1b2, Gpr37l1, Sdf4",GO,A-stage7
BP,protein-DNA complex assembly,15/557,1.6103961798412938e-5,5.917568664663774e-4,"Atf7ip, Smarca4, Psmc3, Cenpv, Psmc5, Psmc4, Smarca2, Gtf2a2, Nap1l4, Kat6b, Brd2, H1f0, Senp6, H3f3b, Hp1bp3",GO,A-stage7
BP,regulation of protein acetylation,10/557,1.6288318560583634e-5,5.917568664663774e-4,"Setd5, Ddx3x, Taok1, Ctcf, Sox4, Ctbp1, Auts2, Hdac2, Kmt2a, Zfp451",GO,A-stage7
BP,negative regulation of microtubule polymerization or depolymerization,8/557,1.635004429887713e-5,5.917568664663774e-4,"Clip3, Clasp2, Taok1, Stmn1, Hdgfl3, Clasp1, Stmn2, Map2",GO,A-stage7
BP,positive regulation of RNA splicing,8/557,1.9135453898035886e-5,6.865468068112701e-4,"Snw1, Rbmx, Slc38a2, Pik3r1, Srsf1, Thrap3, Snrnp70, Dazap1",GO,A-stage7
BP,regulation of protein stability,20/557,2.113948388983474e-5,7.519095735298115e-4,"Casp3, Atf7ip, Pten, Nedd4l, Crebbp, Tardbp, Bag1, Zfp207, Usp9x, Cdc37l1, Stub1, Sox4, Sugt1, Pik3r1, Gnaq, Naa15, Phb2, Atp1b2, Clu, Pdcd10",GO,A-stage7
BP,regulation of RNA stability,12/557,2.202032819584527e-5,7.76545932786817e-4,"Dhx9, Taf15, Tardbp, Rock1, Myef2, Pum2, Apex1, Hnrnpa0, Pum1, Thrap3, Dhx36, Vim",GO,A-stage7
BP,neuron projection extension,16/557,2.3633605951555865e-5,8.263750691196567e-4,"Sema3c, Actr3, Ndn, Nedd4l, Clasp2, Draxin, Usp9x, Cdk5r1, Bcl11a, Gdi1, Emx1, Auts2, Kdm1a, Llph, Map2, Sema6d",GO,A-stage7
BP,protein targeting to membrane,12/557,2.4013773842582345e-5,8.32612024155418e-4,"Ank3, Fyn, Actr3, Sgta, Ssr3, Cdk5r1, Sec61b, Vps37b, Gdi1, Tcaf1, Ogt, Srp19",GO,A-stage7
BP,limbic system development,11/557,2.4635892237128348e-5,8.47064094753263e-4,"Kif3a, Lrp8, Pten, Emx2, Usp9x, Cdk5r1, Btg2, Zeb2, Hdac2, Fgfr1, Bax",GO,A-stage7
BP,protein stabilization,15/557,2.589009344796768e-5,8.828307898042533e-4,"Atf7ip, Pten, Bag1, Zfp207, Usp9x, Cdc37l1, Sox4, Sugt1, Pik3r1, Gnaq, Naa15, Phb2, Atp1b2, Clu, Pdcd10",GO,A-stage7
BP,negative regulation of nervous system development,23/557,2.616594889840774e-5,8.849238127445109e-4,"Sema3c, Pten, Cd24a, Actr3, Sox11, Neo1, Adgrg1, Ywhah, Draxin, Rnf10, Cdk5r1, Bcl11a, Gdi1, Stmn2, Hdac2, Vim, Kdm1a, Crmp1, Atp1b2, Map2, Gpr37l1, Sema6d, Nlgn1",GO,A-stage7
BP,negative regulation of cell morphogenesis involved in differentiation,11/557,2.709374715089277e-5,9.088520385738502e-4,"Sema3c, Pten, Actr3, Ywhah, Draxin, Cdk5r1, Bcl11a, Gdi1, Map2, Sema6d, Nlgn1",GO,A-stage7
BP,positive regulation of cellular amide metabolic process,14/557,2.740672184156628e-5,9.119365670830844e-4,"Dhx9, Casp3, Upf3b, Hnrnpl, Ddx3x, Coa3, Sox4, Eif3d, C1qbp, Dhx36, Vim, Rps27l, Mpv17l2, Clu",GO,A-stage7
BP,positive regulation of mRNA catabolic process,8/557,2.998815775322236e-5,9.898491111183638e-4,"Tardbp, Rock1, Pum1, Btg2, Tnrc6b, Tnrc6c, Dhx36, Tnrc6a",GO,A-stage7
BP,negative regulation of organelle organization,25/557,3.0564131563966794e-5,0.0010008540224835476,"Lima1, Pak2, Mtpn, Clip3, Zfp207, Mphosph8, Clasp2, Taok1, Ppp1r9a, Tmsb4x, Tmsb10, Sptan1, Stmn1, Ctbp1, Hdgfl3, Tmod2, Huwe1, Clasp1, H1f0, Stmn2, Sptbn1, Kdm1a, H3f3b, Zfp451, Map2",GO,A-stage7
BP,regulation of chromosome organization,23/557,3.10193722270146e-5,0.0010077632268398603,"Snw1, Atf7ip, Anapc5, Setd5, Cenpv, Zfp207, Mphosph8, Ssrp1, Ctcf, Ctbp1, Nipbl, Auts2, H1f0, Nsd1, Dhx36, Nsd3, Kdm1a, Kmt2a, Senp6, H3f3b, Sfpq, Zfp451, Ogt",GO,A-stage7
BP,negative regulation of axonogenesis,9/557,3.3288553389466376e-5,0.0010730357131635802,"Sema3c, Pten, Actr3, Draxin, Cdk5r1, Bcl11a, Gdi1, Map2, Sema6d",GO,A-stage7
BP,regulation of actin filament organization,19/557,3.438662571986389e-5,0.0010998388970554914,"Arpc5, Lima1, Actr3, Pak2, Mtpn, Mphosph8, Clasp2, Ppp1r9a, Tmsb4x, Tmsb10, Arpc1a, Sptan1, Stmn1, Pik3r1, Tmod2, Spire1, Clasp1, Cotl1, Sptbn1",GO,A-stage7
BP,positive regulation of cell projection organization,27/557,3.705032432779706e-5,0.001175920293665313,"Ezh2, Lrp8, Cd24a, Plxna2, Fyn, Actr3, Nedd4l, Ube2v2, Enc1, Rala, Ppp1r9a, Rnd2, Igf1r, Ahi1, Bcl11a, Gdi1, Zeb2, Mien1, Auts2, Stmn2, Dhx36, Kdm1a, Llph, Fgfr1, Atp1b2, Nlgn1, Map2k2",GO,A-stage7
BP,developmental growth involved in morphogenesis,19/557,3.7984590954530334e-5,0.0011963696357129173,"Sema3c, Actr3, Ndn, Nedd4l, Clasp2, Rnd2, Kdm5b, Draxin, Usp9x, Cdk5r1, Bcl11a, Gdi1, Zeb2, Emx1, Auts2, Kdm1a, Llph, Map2, Sema6d",GO,A-stage7
BP,regulation of axonogenesis,16/557,4.3090416801129224e-5,0.0013449613613076197,"Sema3c, Pten, Plxna2, Actr3, Pak2, Clasp2, Rnd2, Draxin, Cdk5r1, Bcl11a, Gdi1, Zeb2, Vim, Map2, Sema6d, Map2k2",GO,A-stage7
BP,cellular protein complex disassembly,13/557,4.3354304666484104e-5,0.0013449613613076197,"Lima1, Mtpn, Mphosph8, Clasp2, Taok1, Sptan1, Stmn1, Hdgfl3, Tmod2, Clasp1, Stmn2, Sptbn1, Map2",GO,A-stage7
BP,regulation of intracellular protein transport,17/557,4.63775615332858e-5,0.0014280135737786358,"Kif3a, Ank3, Fyn, Actr3, Pkia, Tardbp, Cdk5r1, Gdi1, Pik3r1, Tcaf1, Bcap31, Ei24, Bnip3l, Txn1, Os9, Ogt, Pdcd10",GO,A-stage7
BP,negative regulation of mRNA metabolic process,10/557,4.7220597722485777e-05,0.001443201379281306,"Dhx9, Taf15, Hnrnpl, Tardbp, Hnrnpa0, C1qbp, Thrap3, Srsf10, Srsf6, Rnps1",GO,A-stage7
BP,regulation of chromatin organization,16/557,4.835323586285412e-5,0.001466951846839236,"Snw1, Atf7ip, Setd5, Mphosph8, Ssrp1, Ctcf, Ctbp1, Nipbl, Auts2, H1f0, Nsd1, Nsd3, Kdm1a, Kmt2a, Zfp451, Ogt",GO,A-stage7
BP,"positive regulation of nuclear-transcribed mRNA catabolic process, deadenylation-dependent decay",5/557,5.047116493580359e-5,0.0015127330606343617,"Btg2, Tnrc6b, Tnrc6c, Dhx36, Tnrc6a",GO,A-stage7
BP,regulation of intrinsic apoptotic signaling pathway,14/557,5.059553135422732e-5,0.0015127330606343617,"Ddx3x, Erp29, Mtch2, Ivns1abp, Hdac2, Kdm1a, Sfpq, Bax, Bcap31, Ei24, Spop, Clu, Tmbim6, Slc9a3r1",GO,A-stage7
BP,regulation of protein targeting,8/557,5.206511499188199e-5,0.001545472406161907,"Ank3, Fyn, Actr3, Cdk5r1, Gdi1, Tcaf1, Bnip3l, Ogt",GO,A-stage7
BP,negative regulation of neuron differentiation,18/557,5.595607274829608e-5,0.0016491054011390687,"Sema3c, Pten, Cd24a, Actr3, Neo1, Ywhah, Draxin, Cdk5r1, Bcl11a, Gdi1, Stmn2, Hdac2, Vim, Crmp1, Map2, Gpr37l1, Sema6d, Nlgn1",GO,A-stage7
BP,regulation of actin filament-based process,24/557,5.705121152182199e-5,0.0016694560194257981,"Arpc5, Lima1, Actr3, Pak2, Rock1, Mtpn, Mphosph8, Clasp2, Taok1, Ppp1r9a, Rnd2, Tmsb4x, Tmsb10, Arpc1a, Sptan1, Cdk5r1, Stmn1, Pik3r1, Tmod2, Spire1, Clasp1, Cotl1, Sptbn1, Hdac2",GO,A-stage7
BP,positive regulation of translation,12/557,5.866161229686534e-5,0.0017044916361751157,"Dhx9, Upf3b, Hnrnpl, Ddx3x, Coa3, Sox4, Eif3d, C1qbp, Dhx36, Vim, Rps27l, Mpv17l2",GO,A-stage7
BP,viral process,20/557,5.994785738882561e-5,0.00172968433277129,"Dhx9, Snw1, Trim35, Smarca4, Psmc3, Ddx3x, Crebbp, Tardbp, Bicd1, Mphosph8, Eif3d, Banf1, Vps37b, Phb2, Ube2i, Bax, Cul1, Tsg101, Hacd3, Pi4ka",GO,A-stage7
BP,cytoplasmic translation,10/557,6.308025115281068e-5,0.001807424418447895,"Dhx9, Rwdd1, Eif3d, Zc3h15, Cpeb4, Eif3i, Eif4b, Dhx36, Eif3m, Rpl18a",GO,A-stage7
BP,regulation of apoptotic signaling pathway,24/557,6.392513531022848e-5,0.001819000746827605,"Pten, Fyn, Pak2, Ddx3x, Zmynd11, Erp29, Mtch2, Birc6, Mllt11, Rb1cc1, Ivns1abp, Hdac2, Kdm1a, Sfpq, Fgfr1, Bax, Bcap31, Ppp1ca, Ei24, Spop, Clu, Tmbim6, Slc9a3r1, Cdk11b",GO,A-stage7
BP,negative regulation of cell development,23/557,6.444382723903361e-5,0.0018212002136181692,"Sema3c, Pten, Cd24a, Actr3, Sox11, Neo1, Adgrg1, Ywhah, Draxin, Rnf10, Cdk5r1, Bcl11a, Gdi1, Stmn2, Hdac2, Vim, Kdm1a, Crmp1, Atp1b2, Map2, Gpr37l1, Sema6d, Nlgn1",GO,A-stage7
BP,positive regulation of mRNA processing,7/557,6.512729311987614e-5,0.0018279946354599248,"Snw1, Rbmx, Thrap3, Nudt21, Dhx36, Snrnp70, Dazap1",GO,A-stage7
BP,hippocampus development,9/557,6.577824362477954e-5,0.0018337907648367593,"Kif3a, Lrp8, Pten, Emx2, Usp9x, Cdk5r1, Btg2, Zeb2, Hdac2",GO,A-stage7
BP,neural tube development,15/557,6.996224116170102e-5,0.0019373436713636136,"Kif3a, Sema3c, Fzd3, Plxna2, Sox11, Arid1a, Hectd1, Ssbp3, Rala, Fkbp8, Sox4, Zeb2, Enah, Sall2, Atp6ap2",GO,A-stage7
BP,positive regulation of neuron differentiation,26/557,7.763644379001568e-5,0.002135519780517365,"Ezh2, Lrp8, Pten, Cd24a, Plxna2, Fyn, Actr3, Sox11, Nedd4l, Ube2v2, Enc1, Ppp1r9a, Rnd2, Igf1r, Ahi1, Bcl11a, Gdi1, Zeb2, Stmn2, Dhx36, Kdm1a, Llph, Fgfr1, Atp1b2, Nlgn1, Map2k2",GO,A-stage7
BP,regulation of dendrite development,15/557,8.322574074722734e-5,0.0022741020286295367,"Ezh2, Lrp8, Pten, Actr3, Nedd4l, Ppp1r9a, Ywhah, Cdk5r1, Bcl11a, Tnik, Dhx36, Hdac2, Llph, Nlgn1, Sdc2",GO,A-stage7
BP,"regulation of nuclear-transcribed mRNA catabolic process, deadenylation-dependent decay",5/557,8.778813461836146e-5,0.0023829858120747328,"Btg2, Tnrc6b, Tnrc6c, Dhx36, Tnrc6a",GO,A-stage7
BP,limb bud formation,4/557,9.284716520833207e-5,0.002503839239539726,"Sema3c, Plxna2, Sox11, Sox4",GO,A-stage7
BP,positive regulation of binding,15/557,9.863557531671302e-5,0.002642664829589337,"Dhx9, Actr3, Smarca4, Hnrnpl, Mark3, Stmn1, Krit1, Eif3d, Fkbp1a, Nipbl, Hspa4, H1f0, Kdm1a, Txn1, Eno1",GO,A-stage7
BP,establishment of protein localization to organelle,24/557,1.0308224398603327e-4,0.0027439828302346665,"Pkia, Tardbp, Sgta, Zfand6, Mff, Dnajc15, Ssr3, Mtch2, Ppp2r2b, Tomm22, Sec61b, Vps37b, Pik3r1, Nipbl, Hspa4, Phb2, Myo6, Ap2m1, Bax, Ei24, Tsg101, Bnip3l, Pex7, Srp19",GO,A-stage7
BP,nucleic acid transport,13/557,1.0560098316717904e-4,0.002775220742342552,"Dhx9, Sarnp, Rbm26, Mrpl18, Eny2, Pabpn1, Thoc7, Srsf1, Ythdc1, Hnrnpa1, Sfpq, Cetn3, Tst",GO,A-stage7
BP,RNA transport,13/557,1.0560098316717904e-4,0.002775220742342552,"Dhx9, Sarnp, Rbm26, Mrpl18, Eny2, Pabpn1, Thoc7, Srsf1, Ythdc1, Hnrnpa1, Sfpq, Cetn3, Tst",GO,A-stage7
BP,symbiotic process,22/557,1.0720022843437784e-4,0.0027994186235458414,"Dhx9, Snw1, Trim35, Smarca4, Psmc3, Ddx3x, Crebbp, Tardbp, Bicd1, Mphosph8, Thoc7, Eif3d, Banf1, Vps37b, Sugt1, Phb2, Ube2i, Bax, Cul1, Tsg101, Hacd3, Pi4ka",GO,A-stage7
BP,regulation of dendrite morphogenesis,11/557,1.1535495786335533e-4,0.0029934248814100883,"Lrp8, Pten, Actr3, Nedd4l, Ppp1r9a, Ywhah, Cdk5r1, Tnik, Dhx36, Nlgn1, Sdc2",GO,A-stage7
BP,dendrite morphogenesis,14/557,1.2776924639102674e-4,0.0032763345533720835,"Lrp8, Pten, Fyn, Actr3, Nedd4l, Celsr2, Ppp1r9a, Rbfox2, Ywhah, Cdk5r1, Tnik, Dhx36, Nlgn1, Sdc2",GO,A-stage7
BP,establishment of RNA localization,13/557,1.2784533763764069e-4,0.0032763345533720835,"Dhx9, Sarnp, Rbm26, Mrpl18, Eny2, Pabpn1, Thoc7, Srsf1, Ythdc1, Hnrnpa1, Sfpq, Cetn3, Tst",GO,A-stage7
BP,histone H3-K36 methylation,4/557,1.3664354965024615e-4,0.003453959536275121,"Nsd2, Setd5, Nsd1, Nsd3",GO,A-stage7
BP,positive regulation of nuclear-transcribed mRNA poly(A) tail shortening,4/557,1.3664354965024615e-4,0.003453959536275121,"Btg2, Tnrc6b, Tnrc6c, Tnrc6a",GO,A-stage7
BP,glial cell migration,8/557,1.3728777604195828e-4,0.003453959536275121,"Lrp8, Ndn, Adgrg1, Cdk5r1, Zmiz1, Vim, Fubp1, Atp1b2",GO,A-stage7
BP,DNA modification,10/557,1.403358051521203e-4,0.0035092456488342327,"Atf7ip, Ezh2, Smarca4, Mphosph8, Kcnq1ot1, Apex1, Ctcf, Usp9x, Kmt2a, Exosc4",GO,A-stage7
BP,positive regulation of intracellular transport,14/557,1.43399604321822e-4,0.003564257635131552,"Dhx9, Kif3a, Ank3, Fyn, Actr3, Rbm26, Dync1h1, Tardbp, Cdk5r1, Pik3r1, Tcaf1, Bcap31, Map2, Pdcd10",GO,A-stage7
BP,positive regulation of cell cycle G1/S phase transition,7/557,1.5343439975323297e-4,0.003790840319651732,"Ankrd17, Ezh2, Ddx3x, Crebbp, Anp32b, Apex1, Phb2",GO,A-stage7
BP,negative regulation of microtubule depolymerization,6/557,1.6240446964158793e-4,0.003964975394918295,"Clasp2, Taok1, Hdgfl3, Clasp1, Stmn2, Map2",GO,A-stage7
BP,positive regulation of response to endoplasmic reticulum stress,6/557,1.6240446964158793e-4,0.003964975394918295,"Sgta, Ubqln2, Pik3r1, Bax, Bcap31, Spop",GO,A-stage7
BP,RIG-I signaling pathway,5/557,1.795742629631324e-4,0.004310258442831474,"Ankrd17, Pum2, Pum1, C1qbp, Phb2",GO,A-stage7
BP,regulation of synaptic vesicle endocytosis,5/557,1.795742629631324e-4,0.004310258442831474,"Rock1, Mff, Ppp3cb, Ap2m1, Nlgn1",GO,A-stage7
BP,regulation of actin polymerization or depolymerization,14/557,1.79681156608583e-4,0.004310258442831474,"Arpc5, Lima1, Actr3, Mtpn, Mphosph8, Ppp1r9a, Tmsb4x, Tmsb10, Arpc1a, Sptan1, Tmod2, Spire1, Cotl1, Sptbn1",GO,A-stage7
BP,response to transforming growth factor beta,15/557,1.8790162439975136e-4,0.0044813994351062085,"Snw1, Fyn, Actr3, Crebbp, Rock1, Strap, Nrep, Igf1r, Usp9x, Stub1, Zmiz1, Fos, Zfp451, Fermt2, Htra1",GO,A-stage7
BP,regulation of peptidyl-lysine acetylation,8/557,1.9004835654435598e-4,0.004506548960356395,"Setd5, Ctcf, Sox4, Ctbp1, Auts2, Hdac2, Kmt2a, Zfp451",GO,A-stage7
BP,protein polyubiquitination,16/557,1.990227324029159e-4,0.004692387393682463,"Ube2k, Anapc5, Nedd4l, Ddx3x, Ube2v2, Hectd1, Peli1, Ube2d2a, Stub1, Rnf165, Mkrn1, Ube2r2, Huwe1, Trim2, Cul1, Spop",GO,A-stage7
BP,positive regulation of intrinsic apoptotic signaling pathway,8/557,2.1094966363167426e-4,0.0049384217444361014,"Mtch2, Sfpq, Bax, Bcap31, Ei24, Spop, Clu, Slc9a3r1",GO,A-stage7
BP,regulation of actin filament length,14/557,2.1185182956015268e-4,0.0049384217444361014,"Arpc5, Lima1, Actr3, Mtpn, Mphosph8, Ppp1r9a, Tmsb4x, Tmsb10, Arpc1a, Sptan1, Tmod2, Spire1, Cotl1, Sptbn1",GO,A-stage7
BP,actin polymerization or depolymerization,15/557,2.189413801543234e-4,0.00507501199166707,"Arpc5, Lima1, Actr3, Mtpn, Mphosph8, Ppp1r9a, Tmsb4x, Tmsb10, Arpc1a, Sptan1, Tmod2, Spire1, Cotl1, Sptbn1, Enah",GO,A-stage7
BP,"negative regulation of mRNA splicing, via spliceosome",5/557,2.2240188668452604e-4,0.00512642561151036,"Hnrnpl, C1qbp, Srsf10, Srsf6, Rnps1",GO,A-stage7
BP,DNA methylation or demethylation,9/557,2.3215660086425312e-4,0.005321545195366157,"Atf7ip, Ezh2, Smarca4, Mphosph8, Kcnq1ot1, Apex1, Ctcf, Usp9x, Kmt2a",GO,A-stage7
BP,dendritic spine development,11/557,2.3887293647643532e-4,0.0054452471596782995,"Lrp8, Pten, Actr3, Pak2, Ppp1r9a, Cdk5r1, Spire1, Dhx36, Hdac2, Llph, Nlgn1",GO,A-stage7
BP,positive regulation of cellular catabolic process,22/557,2.4063996366694907e-4,0.00545538730818589,"Pten, Wac, Pafah1b2, Ube2v2, Tardbp, Rock1, Sgta, Ubqln2, Sumo3, Stub1, Pum1, Btg2, Tnrc6b, Tnrc6c, Huwe1, Phb2, Dhx36, Bax, Bcap31, Clu, Tnrc6a, Bnip3l",GO,A-stage7
BP,positive regulation of cellular protein localization,19/557,2.4521430991876063e-4,0.0055287117088787235,"Kif3a, Ank3, Fyn, Actr3, Tardbp, Bicd1, Clip3, Clasp2, Cdk5r1, Rab11fip2, Pik3r1, Nipbl, Sptbn1, Tcaf1, Bcap31, Tsg101, Ogt, Sorbs1, Pdcd10",GO,A-stage7
BP,regulation of actin filament polymerization,13/557,2.474103375402984e-4,0.005547907895061256,"Arpc5, Actr3, Mtpn, Mphosph8, Ppp1r9a, Tmsb4x, Tmsb10, Arpc1a, Sptan1, Tmod2, Spire1, Cotl1, Sptbn1",GO,A-stage7
BP,regulation of microtubule depolymerization,6/557,2.5997788854545504e-4,0.005798209557505662,"Clasp2, Taok1, Hdgfl3, Clasp1, Stmn2, Map2",GO,A-stage7
BP,cerebral cortex development,10/557,2.6494677032077755e-4,0.005838050985791358,"Lrp8, Emx2, Adgrg1, Rnf7, Cdk5r1, Emx1, Zmiz1, Eomes, Fgfr1, Bax",GO,A-stage7
BP,regulation of RNA polymerase II transcription preinitiation complex assembly,4/557,2.660091093865185e-4,0.005838050985791358,"Atf7ip, Psmc3, Psmc5, Psmc4",GO,A-stage7
BP,regulation of nuclear-transcribed mRNA poly(A) tail shortening,4/557,2.660091093865185e-4,0.005838050985791358,"Btg2, Tnrc6b, Tnrc6c, Tnrc6a",GO,A-stage7
BP,RNA polymerase II preinitiation complex assembly,5/557,2.72577689717953e-4,0.0059505584538427185,"Atf7ip, Psmc3, Psmc5, Psmc4, Gtf2a2",GO,A-stage7
BP,microtubule depolymerization,7/557,2.854449348293639e-4,0.006169438876354699,"Clasp2, Taok1, Stmn1, Hdgfl3, Clasp1, Stmn2, Map2",GO,A-stage7
BP,positive regulation of protein localization to membrane,10/557,2.855944802190372e-4,0.006169438876354699,"Ank3, Fyn, Actr3, Clip3, Clasp2, Cdk5r1, Rab11fip2, Sptbn1, Tcaf1, Sorbs1",GO,A-stage7
BP,regulation of circadian rhythm,11/557,2.9275860742714385e-4,0.006291260490856226,"Ezh2, Rbm4b, Ppp1cc, Tardbp, Kdm5b, Usp9x, Thrap3, Sfpq, Ppp1ca, Ppp1cb, Nlgn1",GO,A-stage7
BP,regulation of proteolysis involved in cellular protein catabolic process,15/557,2.945221850781179e-4,0.006296365469597484,"Ube2k, Psmd14, Pten, Wac, Ube2v2, Sgta, Ubqln2, Smarcc1, Sumo3, Stub1, Dlgap1, Bcap31, Clu, Os9, Ogt",GO,A-stage7
BP,ribosome biogenesis,18/557,2.9746554379865466e-4,0.00632650945213015,"Nop56, Pten, Fbl, Nop10, Ddx3x, Rsl1d1, Lsm6, Ebna1bp2, Mrpl20, Nop58, C1qbp, Rrp1, Chd7, Rps27l, Mpv17l2, Glul, Exosc4, Rpl23a",GO,A-stage7
BP,maintenance of cell number,13/557,3.0995975244446205e-4,0.006558430454286412,"Ezh2, Jmjd1c, Zc3h13, Smarca4, Crebbp, Arid1a, Zfp706, Sox4, Tead1, Nipbl, Smc1a, Eomes, Fgfr1",GO,A-stage7
BP,regulation of dendritic spine morphogenesis,7/557,3.2042676295857345e-4,0.006745310326362623,"Lrp8, Pten, Actr3, Ppp1r9a, Cdk5r1, Dhx36, Nlgn1",GO,A-stage7
BP,nuclear-transcribed mRNA poly(A) tail shortening,5/557,3.3089583467443276e-4,0.006930336110998525,"Btg2, Tnrc6b, Tnrc6c, Cnot6, Tnrc6a",GO,A-stage7
BP,regulation of postsynapse organization,11/557,3.3409756881366896e-4,0.006962053378410092,"Lrp8, Pten, Fyn, Actr3, Cript, Sorbs2, Ppp1r9a, Cdk5r1, Dhx36, Nlgn1, Sorbs1",GO,A-stage7
BP,regulation of cell shape,12/557,3.3855968993566984e-4,0.006984486403372869,"Kif3a, Mkln1, Plxna2, Fyn, Cfdp1, Rnd2, Fgd4, Myl12b, Prpf40a, Fermt2, Myo10, Slc9a3r1",GO,A-stage7
BP,regulation of gliogenesis,12/557,3.3855968993566984e-4,0.006984486403372869,"Ezh2, Ppp1cc, Actr3, Sox11, Bag1, Rnf10, Emx1, Hdac2, Vim, Fubp1, Atp1b2, Gpr37l1",GO,A-stage7
BP,negative regulation of microtubule polymerization,4/557,3.559134575009675e-4,0.00730596480422384,"Clip3, Stmn1, Stmn2, Map2",GO,A-stage7
BP,cellular response to virus,7/557,3.5876414123952964e-4,0.007328023993833165,"Ankrd17, Ddx3x, Crebbp, Pum2, Pum1, C1qbp, Phb2",GO,A-stage7
BP,cytoplasmic pattern recognition receptor signaling pathway in response to virus,5/557,3.981846018145106e-4,0.0080612593489697,"Ankrd17, Pum2, Pum1, C1qbp, Phb2",GO,A-stage7
BP,regulation of transcription initiation from RNA polymerase II promoter,6/557,3.985692940353414e-4,0.0080612593489697,"Atf7ip, Psmc3, Psmc5, Psmc4, Dhx36, Zfp451",GO,A-stage7
BP,positive regulation of cell cycle,20/557,4.236296117419603e-4,0.008492270323679219,"Ankrd17, Ezh2, Cspp1, Anapc5, Ddx3x, Dync1h1, Crebbp, Cenpv, Uhrf2, Anp32b, Apex1, Lmnb1, Igf1r, Sox4, Cdk5r1, Usp22, Nipbl, Phb2, Sfpq, Fgfr1",GO,A-stage7
BP,gene silencing,17/557,4.2399604621374675e-4,0.008492270323679219,"Dhx9, Ezh2, Morf4l2, Arid1a, Pum2, Smchd1, Kcnq1ot1, Pum1, Ctbp1, Tnrc6b, Tnrc6c, H1f0, Hdac2, Kdm1a, Cnot6, Tnrc6a, Map2k2",GO,A-stage7
BP,regulation of ubiquitin-dependent protein catabolic process,12/557,4.5268585188776994e-4,0.009023100603328208,"Ube2k, Pten, Wac, Ube2v2, Sgta, Ubqln2, Smarcc1, Sumo3, Stub1, Bcap31, Clu, Ogt",GO,A-stage7
BP,regulation of histone methylation,8/557,4.556361586398831e-4,0.009038244185327681,"Snw1, Ctcf, Auts2, Nsd1, Nsd3, Kdm1a, Kmt2a, Ogt",GO,A-stage7
BP,telencephalon regionalization,4/557,4.6562815332973394e-4,0.009148484574468964,"Emx2, Adgrg1, Emx1, Eomes",GO,A-stage7
BP,regulation of RIG-I signaling pathway,4/557,4.6562815332973394e-4,0.009148484574468964,"Ankrd17, Pum2, Pum1, C1qbp",GO,A-stage7
BP,intracellular receptor signaling pathway,14/557,4.805225312260834e-4,0.00939637897553943,"Ankrd17, Snw1, Ezh2, Smarca4, Arid1a, Rwdd1, Pum2, Rbfox2, Ywhah, Pum1, C1qbp, Phb2, Zmiz1, Ube2i",GO,A-stage7
BP,regulation of dendritic spine development,9/557,4.857791194121846e-4,0.009454361541012613,"Lrp8, Pten, Actr3, Ppp1r9a, Cdk5r1, Dhx36, Hdac2, Llph, Nlgn1",GO,A-stage7
BP,axon extension,11/557,4.886844949077841e-4,0.00946625458211041,"Sema3c, Actr3, Ndn, Clasp2, Draxin, Usp9x, Cdk5r1, Gdi1, Auts2, Map2, Sema6d",GO,A-stage7
BP,ubiquitin-dependent ERAD pathway,8/557,4.980141427208118e-4,0.009601898845168549,"Jkamp, Sgta, Ubqln2, Ubxn4, Stub1, Sec61b, Bcap31, Os9",GO,A-stage7
BP,cellular response to transforming growth factor beta stimulus,14/557,5.041951498177132e-4,0.009635727986077671,"Snw1, Fyn, Actr3, Crebbp, Strap, Nrep, Igf1r, Usp9x, Stub1, Zmiz1, Fos, Zfp451, Fermt2, Htra1",GO,A-stage7
BP,positive regulation of chromatin organization,10/557,5.044394680060051e-4,0.009635727986077671,"Snw1, Atf7ip, Mphosph8, Ctbp1, Nipbl, Auts2, Nsd3, Kdm1a, Kmt2a, Ogt",GO,A-stage7
BP,transcription preinitiation complex assembly,5/557,5.631460853409967e-4,0.010565376038432878,"Atf7ip, Psmc3, Psmc5, Psmc4, Gtf2a2",GO,A-stage7
BP,positive regulation of protein targeting to membrane,5/557,5.631460853409967e-4,0.010565376038432878,"Ank3, Fyn, Actr3, Cdk5r1, Tcaf1",GO,A-stage7
BP,"negative regulation of gene expression, epigenetic",9/557,5.653917860325752e-4,0.010565376038432878,"Ezh2, Morf4l2, Arid1a, Smchd1, Mphosph8, Ctbp1, H1f0, Hdac2, Kdm1a",GO,A-stage7
BP,protein localization to mitochondrion,9/557,5.653917860325752e-4,0.010565376038432878,"Bag1, Mff, Dnajc15, Mtch2, Ppp2r2b, Tomm22, Hspa4, Bax, Bnip3l",GO,A-stage7
BP,regulation of histone modification,12/557,5.659108348263853e-4,0.010565376038432878,"Snw1, Setd5, Ctcf, Ctbp1, Nipbl, Auts2, Nsd1, Nsd3, Kdm1a, Kmt2a, Zfp451, Ogt",GO,A-stage7
BP,actin filament polymerization,13/557,5.843313479311102e-4,0.010860140277314238,"Arpc5, Actr3, Mtpn, Mphosph8, Ppp1r9a, Tmsb4x, Tmsb10, Arpc1a, Sptan1, Tmod2, Spire1, Cotl1, Sptbn1",GO,A-stage7
BP,ionotropic glutamate receptor signaling pathway,4/557,5.97458403177521e-4,0.011008753397223464,"Cdk5r1, Cpeb4, Plp1, Gria2",GO,A-stage7
BP,negative regulation of cellular amide metabolic process,12/557,5.976637811386466e-4,0.011008753397223464,"Ddx3x, Tardbp, Rock1, Enc1, Pum1, Btg2, Cpeb4, Tnrc6b, Tnrc6c, Dhx36, Clu, Tnrc6a",GO,A-stage7
BP,dendritic spine organization,9/557,6.090298047006324e-4,0.011168253218643596,"Lrp8, Pten, Fyn, Actr3, Ppp1r9a, Igf1r, Cdk5r1, Dhx36, Nlgn1",GO,A-stage7
BP,neuron migration,13/557,6.457454729700544e-4,0.011737206262001957,"Fzd3, Fyn, Ndn, Neo1, Celsr2, Adgrg1, Usp9x, Cdk5r1, Nipbl, Auts2, Zmiz1, Bax, Pex7",GO,A-stage7
BP,regulation of proteasomal protein catabolic process,13/557,6.457454729700544e-4,0.011737206262001957,"Ube2k, Psmd14, Wac, Ube2v2, Sgta, Ubqln2, Smarcc1, Stub1, Dlgap1, Bcap31, Clu, Os9, Ogt",GO,A-stage7
BP,positive regulation of endocytosis,10/557,7.012810159888422e-4,0.01264884771870404,"Kif3a, Nedd4l, Bicd1, Clip3, Mff, Ahi1, Ap2m1, Tsg101, Clu, Nlgn1",GO,A-stage7
BP,negative regulation of binding,12/557,7.020325078970493e-4,0.01264884771870404,"Sox11, Rock1, Sumo3, Stub1, Stmn1, Hspa4, Hdac2, Kdm1a, Crmp1, Bax, Map2, Tmbim6",GO,A-stage7
BP,negative regulation of translation,11/557,7.405073552024692e-4,0.013230272425313197,"Ddx3x, Tardbp, Rock1, Enc1, Pum1, Btg2, Cpeb4, Tnrc6b, Tnrc6c, Dhx36, Tnrc6a",GO,A-stage7
BP,positive regulation of chromosome organization,13/557,7.480211125221905e-4,0.013230272425313197,"Snw1, Atf7ip, Anapc5, Mphosph8, Ctbp1, Nipbl, Auts2, Dhx36, Nsd3, Kdm1a, Kmt2a, Sfpq, Ogt",GO,A-stage7
BP,negative regulation of actin filament depolymerization,6/557,7.507822289238985e-4,0.013230272425313197,"Lima1, Mtpn, Mphosph8, Sptan1, Tmod2, Sptbn1",GO,A-stage7
BP,negative regulation of intracellular protein transport,6/557,7.507822289238985e-4,0.013230272425313197,"Pkia, Gdi1, Ei24, Txn1, Os9, Ogt",GO,A-stage7
BP,dentate gyrus development,4/557,7.537404712465851e-4,0.013230272425313197,"Kif3a, Pten, Emx2, Btg2",GO,A-stage7
BP,synaptic vesicle clustering,4/557,7.537404712465851e-4,0.013230272425313197,"Pten, Syn2, Rab3a, Nlgn1",GO,A-stage7
BP,positive regulation of cell cycle phase transition,9/557,7.567484954856797e-4,0.013230272425313197,"Ankrd17, Ezh2, Anapc5, Ddx3x, Crebbp, Anp32b, Apex1, Lmnb1, Phb2",GO,A-stage7
BP,negative regulation of stress fiber assembly,5/557,7.746956839110216e-4,0.013430228537045693,"Pak2, Clasp2, Ppp1r9a, Stmn1, Clasp1",GO,A-stage7
BP,regulation of synaptic vesicle recycling,5/557,7.746956839110216e-4,0.013430228537045693,"Rock1, Mff, Ppp3cb, Ap2m1, Nlgn1",GO,A-stage7
BP,regulation of synaptic vesicle cycle,11/557,7.840017342389828e-4,0.01349552293284181,"Pten, Rab3a, Rock1, Mff, Apba2, Cdk5r1, Ppp3cb, Myo6, Ap2m1, Cplx2, Nlgn1",GO,A-stage7
BP,nucleobase-containing compound transport,13/557,7.85003757605922e-4,0.01349552293284181,"Dhx9, Sarnp, Rbm26, Mrpl18, Eny2, Pabpn1, Thoc7, Srsf1, Ythdc1, Hnrnpa1, Sfpq, Cetn3, Tst",GO,A-stage7
BP,intrinsic apoptotic signaling pathway in response to endoplasmic reticulum stress,7/557,8.15728576612303e-4,0.013907835153315545,"Casp3, Atf4, Ube2k, Erp29, Bax, Spop, Tmbim6",GO,A-stage7
BP,regulation of sodium ion transmembrane transport,7/557,8.15728576612303e-4,0.013907835153315545,"Ank3, Nedd4l, Wnk1, Ywhah, Klhl24, Atp1b2, Slc9a3r1",GO,A-stage7
BP,positive regulation of catabolic process,23/557,8.34111061632044e-4,0.014162725268698821,"Pten, Wac, Pafah1b2, Nedd4l, Ube2v2, Tardbp, Rock1, Sgta, Ubqln2, Sumo3, Stub1, Pum1, Btg2, Tnrc6b, Tnrc6c, Huwe1, Phb2, Dhx36, Bax, Bcap31, Clu, Tnrc6a, Bnip3l",GO,A-stage7
BP,negative regulation of axon extension,6/557,8.435227606306363e-4,0.014263831599844283,"Sema3c, Actr3, Draxin, Cdk5r1, Map2, Sema6d",GO,A-stage7
BP,stem cell population maintenance,12/557,8.64549721359264e-4,0.0145005371964566,"Jmjd1c, Zc3h13, Smarca4, Crebbp, Arid1a, Zfp706, Sox4, Tead1, Nipbl, Smc1a, Eomes, Fgfr1",GO,A-stage7
BP,positive regulation of mitotic cell cycle,12/557,8.64549721359264e-4,0.0145005371964566,"Ankrd17, Anapc5, Ddx3x, Crebbp, Anp32b, Apex1, Lmnb1, Igf1r, Usp22, Nipbl, Phb2, Fgfr1",GO,A-stage7
BP,cell redox homeostasis,7/557,8.95673563693927e-4,0.014858831799683033,"Txnrd1, Txnl1, Apex1, Glrx2, Krit1, Glrx3, Txn1",GO,A-stage7
BP,spliceosomal snRNP assembly,5/557,9.003170019197184e-4,0.014858831799683033,"Strap, Snrpg, Lsm4, Snrpc, Snrpd3",GO,A-stage7
BP,"positive regulation of mRNA splicing, via spliceosome",5/557,9.003170019197184e-4,0.014858831799683033,"Snw1, Rbmx, Thrap3, Snrnp70, Dazap1",GO,A-stage7
BP,negative regulation of mRNA processing,5/557,9.003170019197184e-4,0.014858831799683033,"Hnrnpl, C1qbp, Srsf10, Srsf6, Rnps1",GO,A-stage7
BP,regulation of viral-induced cytoplasmic pattern recognition receptor signaling pathway,4/557,9.368298418024441e-4,0.015399840347716671,"Ankrd17, Pum2, Pum1, C1qbp",GO,A-stage7
BP,regulation of endocytosis,14/557,9.550417777634271e-4,0.01563691418671389,"Kif3a, Mkln1, Nedd4l, Rock1, Ubqln2, Bicd1, Clip3, Mff, Ahi1, Ppp3cb, Ap2m1, Tsg101, Clu, Nlgn1",GO,A-stage7
BP,histone H4 acetylation,7/557,9.81666219488371e-4,0.016009307595292566,"Brd8, Morf4l2, Ctbp1, Auts2, Kmt2a, Ing4, Ogt",GO,A-stage7
BP,establishment or maintenance of cell polarity,14/557,9.972946398229168e-4,0.01614548382211797,"Arpc5, Kif3a, Actr3, Lin7c, Frmd4a, Clasp2, Rnd2, Igf1r, Frmd4b, Krit1, Rab11fip2, Clasp1, Map2, Slc9a3r1",GO,A-stage7
BP,neuron projection organization,9/557,9.978425532331755e-4,0.01614548382211797,"Lrp8, Pten, Fyn, Actr3, Ppp1r9a, Igf1r, Cdk5r1, Dhx36, Nlgn1",GO,A-stage7
BP,regulation of extent of cell growth,10/557,0.0010169732104596259,0.01639074791545475,"Sema3c, Actr3, Clasp2, Rnd2, Draxin, Cdk5r1, Bcl11a, Gdi1, Map2, Sema6d",GO,A-stage7
BP,"regulation of DNA-templated transcription, elongation",6/557,0.0010552773568460172,0.016843381988812852,"Ezh2, Supt4a, Setd5, Supt16, Zmynd11, Zfp326",GO,A-stage7
BP,appendage morphogenesis,12/557,0.0010573039105919845,0.016843381988812852,"Sema3c, Plxna2, Sox11, Smarca4, Sox4, Rnf165, Gnaq, Nipbl, Hdac2, Chd7, Fgfr1, Bax",GO,A-stage7
BP,limb morphogenesis,12/557,0.0010573039105919845,0.016843381988812852,"Sema3c, Plxna2, Sox11, Smarca4, Sox4, Rnf165, Gnaq, Nipbl, Hdac2, Chd7, Fgfr1, Bax",GO,A-stage7
BP,filopodium assembly,7/557,0.0010740216368318404,0.017043897206031437,"Actr3, Rala, Ppp1r9a, Fgd4, Mien1, Myo10, Nlgn1",GO,A-stage7
BP,regulation of synapse organization,16/557,0.0010920455357884644,0.017263524446985454,"Lrp8, Pten, Fyn, Actr3, Setd5, Ube2v2, Cript, Sorbs2, Ppp1r9a, Cdk5r1, Pik3r1, Dhx36, Tubb5, Cttnbp2, Nlgn1, Sorbs1",GO,A-stage7
BP,regulation of viral process,13/557,0.001140010714390273,0.017884730827278577,"Dhx9, Snw1, Trim35, Smarca4, Psmc3, Ddx3x, Crebbp, Tardbp, Mphosph8, Banf1, Vps37b, Tsg101, Hacd3",GO,A-stage7
BP,regulation of microtubule cytoskeleton organization,13/557,0.001140010714390273,0.017884730827278577,"Dync1h1, Rock1, Bicd1, Clip3, Clasp2, Taok1, Cdk5r1, Stmn1, Hdgfl3, Clasp1, Stmn2, Senp6, Map2",GO,A-stage7
BP,cell migration in hindbrain,4/557,0.0011490902685984677,0.01795888806150484,"Plxna2, Rbfox2, Rnf7, Atp1b2",GO,A-stage7
BP,"DNA-templated transcription, elongation",7/557,0.0011730626829367788,0.018195701615778756,"Ezh2, Supt4a, Setd5, Supt16, Zmynd11, Zfp326, Ubtf",GO,A-stage7
BP,negative regulation of actin filament polymerization,7/557,0.0011730626829367788,0.018195701615778756,"Mtpn, Mphosph8, Tmsb4x, Tmsb10, Sptan1, Tmod2, Sptbn1",GO,A-stage7
BP,positive regulation of mitotic cell cycle phase transition,8/557,0.0012111469364830818,0.01866238549638294,"Ankrd17, Anapc5, Ddx3x, Crebbp, Anp32b, Apex1, Lmnb1, Phb2",GO,A-stage7
BP,regulation of proteasomal ubiquitin-dependent protein catabolic process,10/557,0.0012137547691845431,0.01866238549638294,"Ube2k, Wac, Ube2v2, Sgta, Ubqln2, Smarcc1, Stub1, Bcap31, Clu, Ogt",GO,A-stage7
BP,mRNA transport,9/557,0.0012167187829682526,0.01866238549638294,"Dhx9, Sarnp, Eny2, Pabpn1, Thoc7, Srsf1, Ythdc1, Hnrnpa1, Cetn3",GO,A-stage7
BP,regulation of cellular protein catabolic process,15/557,0.0012399871119670874,0.01894884008880075,"Ube2k, Psmd14, Pten, Wac, Ube2v2, Sgta, Ubqln2, Smarcc1, Sumo3, Stub1, Dlgap1, Bcap31, Clu, Os9, Ogt",GO,A-stage7
BP,protein folding,11/557,0.0012795339049536246,0.01948102174110205,"Sgta, Bag1, Dnajc7, Dnaja2, Fkbp8, Cdc37l1, Stub1, Fkbp1a, Pfdn2, Pfdn1, Clu",GO,A-stage7
BP,chromatin silencing,8/557,0.0013035215174463295,0.019588685999320392,"Ezh2, Morf4l2, Arid1a, Smchd1, Ctbp1, H1f0, Hdac2, Kdm1a",GO,A-stage7
BP,"nuclear-transcribed mRNA catabolic process, deadenylation-dependent decay",6/557,0.0013055958918596964,0.019588685999320392,"Btg2, Tnrc6b, Tnrc6c, Dhx36, Cnot6, Tnrc6a",GO,A-stage7
BP,regulation of filopodium assembly,6/557,0.0013055958918596964,0.019588685999320392,"Actr3, Rala, Ppp1r9a, Mien1, Myo10, Nlgn1",GO,A-stage7
BP,"regulation of DNA-templated transcription, initiation",6/557,0.0013055958918596964,0.019588685999320392,"Atf7ip, Psmc3, Psmc5, Psmc4, Dhx36, Zfp451",GO,A-stage7
BP,DNA alkylation,7/557,0.0013925308637574721,0.020598702516059792,"Atf7ip, Ezh2, Smarca4, Mphosph8, Kcnq1ot1, Ctcf, Kmt2a",GO,A-stage7
BP,DNA methylation,7/557,0.0013925308637574721,0.020598702516059792,"Atf7ip, Ezh2, Smarca4, Mphosph8, Kcnq1ot1, Ctcf, Kmt2a",GO,A-stage7
BP,transcription initiation from RNA polymerase II promoter,7/557,0.0013925308637574721,0.020598702516059792,"Atf7ip, Psmc3, Psmc5, Psmc4, Gtf2a2, Dhx36, Zfp451",GO,A-stage7
BP,DNA methylation-dependent heterochromatin assembly,4/557,0.0013928836650462146,0.020598702516059792,"Atf7ip, Smarca4, Mbd3, Mphosph8",GO,A-stage7
BP,maintenance of DNA methylation,3/557,0.0014334448626577637,0.021047663712903675,"Uhrf2, Kcnq1ot1, Ctcf",GO,A-stage7
BP,negative regulation of cellular response to hypoxia,3/557,0.0014334448626577637,0.021047663712903675,"Ogt, Tmbim6, Ddah1",GO,A-stage7
BP,regulation of cell cycle G1/S phase transition,10/557,0.0014405388178561382,0.021076819725086616,"Ankrd17, Ezh2, Pten, Ddx3x, Crebbp, Anp32b, Apex1, Sox4, Phb2, Rps27l",GO,A-stage7
BP,regulation of microtubule polymerization or depolymerization,8/557,0.0015050530147628046,0.02194292840604711,"Clip3, Clasp2, Taok1, Stmn1, Hdgfl3, Clasp1, Stmn2, Map2",GO,A-stage7
BP,forebrain cell migration,7/557,0.001513640852623233,0.021990430133533308,"Lrp8, Emx2, Adgrg1, Rnf7, Cdk5r1, Zmiz1, Fgfr1",GO,A-stage7
BP,negative regulation of actin filament bundle assembly,5/557,0.0015584225965351033,0.022482698018544883,"Pak2, Clasp2, Ppp1r9a, Stmn1, Clasp1",GO,A-stage7
BP,negative regulation of dendrite development,5/557,0.0015584225965351033,0.022482698018544883,"Pten, Ywhah, Bcl11a, Hdac2, Nlgn1",GO,A-stage7
BP,cerebral cortex cell migration,6/557,0.001598882430903938,0.022986024076340237,"Lrp8, Adgrg1, Rnf7, Cdk5r1, Zmiz1, Fgfr1",GO,A-stage7
BP,positive regulation of apoptotic signaling pathway,12/557,0.0016238419242108764,0.023263790900326653,"Pten, Pak2, Mtch2, Mllt11, Sfpq, Bax, Bcap31, Ppp1ca, Ei24, Spop, Clu, Slc9a3r1",GO,A-stage7
BP,central nervous system neuron differentiation,14/557,0.0016396176922948856,0.023408521101760203,"Pten, Herc1, Smarcc2, Draxin, Sox4, Btg2, Gnaq, Zeb2, Emx1, Zmiz1, Eomes, Fgfr1, Nfix, Map2",GO,A-stage7
BP,cytokinesis,11/557,0.0016508984560792785,0.023488300102700355,"Cspp1, Ank3, Actr3, Rock1, Cenpv, Igf1r, Birc6, Stmn1, Spire1, Sptbn1, Prpf40a",GO,A-stage7
BP,proteasomal ubiquitin-independent protein catabolic process,4/557,0.0016705607906551444,0.023605252815901114,"Enc1, Psmb7, Psma5, Psma1",GO,A-stage7
BP,stress granule assembly,4/557,0.0016705607906551444,0.023605252815901114,"Ddx3x, Dync1h1, Bicd1, Pum2",GO,A-stage7
BP,regulation of synapse structure or activity,16/557,0.0016909342821772493,0.02381158651284413,"Lrp8, Pten, Fyn, Actr3, Setd5, Ube2v2, Cript, Sorbs2, Ppp1r9a, Cdk5r1, Pik3r1, Dhx36, Tubb5, Cttnbp2, Nlgn1, Sorbs1",GO,A-stage7
BP,glutamate receptor signaling pathway,8/557,0.001730525126649442,0.024203887025612193,"Fyn, Cdk5r1, Klhl24, Cpeb4, Gnaq, Plp1, Gria2, Nlgn1",GO,A-stage7
BP,establishment of protein localization to mitochondrion,8/557,0.001730525126649442,0.024203887025612193,"Mff, Dnajc15, Mtch2, Ppp2r2b, Tomm22, Hspa4, Bax, Bnip3l",GO,A-stage7
BP,glial cell proliferation,6/557,0.0017630621179132572,0.0244929100959936,"Ppp1cc, Sox11, Rnf10, Sox4, Vim, Clu",GO,A-stage7
BP,regulation of sodium ion transmembrane transporter activity,6/557,0.0017630621179132572,0.0244929100959936,"Ank3, Nedd4l, Wnk1, Ywhah, Klhl24, Slc9a3r1",GO,A-stage7
BP,dendritic spine morphogenesis,7/557,0.0017803722039982115,0.02465038830099537,"Lrp8, Pten, Actr3, Ppp1r9a, Cdk5r1, Dhx36, Nlgn1",GO,A-stage7
BP,regulation of G1/S transition of mitotic cell cycle,9/557,0.0018797921627893592,0.025858826537853596,"Ankrd17, Ezh2, Pten, Ddx3x, Crebbp, Anp32b, Apex1, Sox4, Rps27l",GO,A-stage7
BP,regulation of mitotic cell cycle phase transition,15/557,0.001880186127328182,0.025858826537853596,"Ankrd17, Ezh2, Pten, Anapc5, Pkia, Ddx3x, Crebbp, Zfp207, Anp32b, Taok1, Apex1, Lmnb1, Sox4, Phb2, Rps27l",GO,A-stage7
BP,mitotic cell cycle phase transition,19/557,0.0018881120568355284,0.025881562612968076,"Ankrd17, Ezh2, Pten, Anapc5, Pkia, Ddx3x, Crebbp, Zfp207, Anp32b, Clasp2, Taok1, Apex1, Lmnb1, Arpp19, Sox4, Clasp1, Phb2, Ccni, Rps27l",GO,A-stage7
BP,regulation of actin filament depolymerization,6/557,0.0019397113450505673,0.02650082453535974,"Lima1, Mtpn, Mphosph8, Sptan1, Tmod2, Sptbn1",GO,A-stage7
BP,response to unfolded protein,9/557,0.001994404887354637,0.026904765582986656,"Atf4, Upf3b, Jkamp, Ubxn4, Stub1, Manf, Pik3r1, Bax, Tmbim6",GO,A-stage7
BP,cerebral cortex radially oriented cell migration,5/557,0.0019953607048943086,0.026904765582986656,"Lrp8, Adgrg1, Rnf7, Cdk5r1, Zmiz1",GO,A-stage7
BP,negative regulation of potassium ion transport,5/557,0.0019953607048943086,0.026904765582986656,"Atf4, Pten, Ank3, Nedd4l, Gnaq",GO,A-stage7
BP,positive regulation of pattern recognition receptor signaling pathway,5/557,0.0019953607048943086,0.026904765582986656,"Ankrd17, Ddx3x, Peli1, Pum2, Pum1",GO,A-stage7
BP,negative regulation of protein transport,11/557,0.002007657585065923,0.026982394775185665,"Pkia, Neo1, Erp29, Frmd4a, Eny2, Gdi1, Ei24, Txn1, Os9, Ogt, Tmbim6",GO,A-stage7
BP,response to topologically incorrect protein,10/557,0.002105178230194549,0.0282011862915023,"Atf4, Upf3b, Jkamp, Ubxn4, Stub1, Manf, Pik3r1, Bax, Clu, Tmbim6",GO,A-stage7
BP,histone H3-K4 methylation,6/557,0.0021294250095078926,0.02843368151854228,"Snw1, Kmt2c, Auts2, Kdm1a, Kmt2a, Ogt",GO,A-stage7
BP,chromosome segregation,17/557,0.002172371319865016,0.028913561502461476,"Actr3, Anapc5, Ddx3x, Dync1h1, Smc6, Pum2, Zfp207, Ctcf, Usp9x, Pum1, Banf1, Nipbl, Smc1a, Phb2, Ube2i, Sfpq, Top1",GO,A-stage7
BP,neural precursor cell proliferation,12/557,0.0022198625287904138,0.029450652070061888,"Kif3a, Fzd3, Cd24a, Emx2, Ptbp2, Adgrg1, Btg2, Zeb2, Emx1, Kdm1a, Fgfr1, Gpr37l1",GO,A-stage7
BP,positive regulation of G1/S transition of mitotic cell cycle,5/557,0.002244515444861847,0.029623140643726453,"Ankrd17, Ddx3x, Crebbp, Anp32b, Apex1",GO,A-stage7
BP,protein autoubiquitination,7/557,0.0022472232238212263,0.029623140643726453,"Hectd1, Uhrf2, Ube2d2a, Rnf10, Stub1, Klhl24, Rnf11",GO,A-stage7
BP,RNA stabilization,6/557,0.002332805924659273,0.030653367022752103,"Dhx9, Taf15, Tardbp, Hnrnpa0, Thrap3, Dhx36",GO,A-stage7
BP,regulation of symbiotic process,13/557,0.002348878673733195,0.03076658224705766,"Dhx9, Snw1, Trim35, Smarca4, Psmc3, Ddx3x, Crebbp, Tardbp, Mphosph8, Banf1, Vps37b, Tsg101, Hacd3",GO,A-stage7
BP,positive regulation of intracellular protein transport,10/557,0.0024567599624327452,0.03207782153480224,"Kif3a, Ank3, Fyn, Actr3, Tardbp, Cdk5r1, Pik3r1, Tcaf1, Bcap31, Pdcd10",GO,A-stage7
BP,response to hydrogen peroxide,9/557,0.0025098071987714123,0.03253708510204492,"Casp3, Ezh2, Fyn, Apex1, Glrx2, Hdac2, Txn1, Gpr37l1, Pdcd10",GO,A-stage7
BP,positive regulation of receptor biosynthetic process,3/557,0.0025360108157183145,0.03253708510204492,"Cdk5r1, Cnpy2, Hdac2",GO,A-stage7
BP,positive regulation of RNA polymerase II transcription preinitiation complex assembly,3/557,0.0025360108157183145,0.03253708510204492,"Psmc3, Psmc5, Psmc4",GO,A-stage7
BP,positive regulation of synaptic vesicle endocytosis,3/557,0.0025360108157183145,0.03253708510204492,"Mff, Ap2m1, Nlgn1",GO,A-stage7
BP,transforming growth factor beta receptor signaling pathway,11/557,0.0025392490069942957,0.03253708510204492,"Snw1, Crebbp, Strap, Nrep, Usp9x, Stub1, Zmiz1, Fos, Zfp451, Fermt2, Htra1",GO,A-stage7
BP,negative regulation of establishment of protein localization,11/557,0.0025392490069942957,0.03253708510204492,"Pkia, Neo1, Erp29, Frmd4a, Eny2, Gdi1, Ei24, Txn1, Os9, Ogt, Tmbim6",GO,A-stage7
BP,regulation of histone acetylation,6/557,0.00255046410301071,0.03257961265951142,"Setd5, Ctcf, Ctbp1, Auts2, Kmt2a, Zfp451",GO,A-stage7
BP,ERAD pathway,8/557,0.0025703508127194368,0.03273230695456912,"Jkamp, Sgta, Ubqln2, Ubxn4, Stub1, Sec61b, Bcap31, Os9",GO,A-stage7
BP,microtubule polymerization,7/557,0.0026073596847958525,0.03310143402913134,"Clip3, Clasp2, Stmn1, Hdgfl3, Clasp1, Stmn2, Map2",GO,A-stage7
BP,negative regulation of cellular protein localization,9/557,0.002653849107134621,0.033588286552262106,"Pkia, Nedd4l, Hectd1, Gdi1, Ap2m1, Ei24, Txn1, Os9, Ogt",GO,A-stage7
BP,cytoplasmic translational initiation,4/557,0.0027300600259220023,0.034342157521201774,"Eif3d, Eif3i, Eif4b, Eif3m",GO,A-stage7
BP,establishment of protein localization to mitochondrial membrane,4/557,0.0027300600259220023,0.034342157521201774,"Mtch2, Tomm22, Hspa4, Bax",GO,A-stage7
BP,morphogenesis of an epithelial sheet,6/557,0.002783016029882338,0.03479613375543796,"Pten, Sox11, Lin7c, Clasp2, Clasp1, Pdcd10",GO,A-stage7
BP,actin filament depolymerization,6/557,0.002783016029882338,0.03479613375543796,"Lima1, Mtpn, Mphosph8, Sptan1, Tmod2, Sptbn1",GO,A-stage7
BP,cellular response to UV,7/557,0.002803263303614267,0.03491679337407847,"Crebbp, Pik3r1, Mfap4, Dhx36, Kdm1a, Bax, Ei24",GO,A-stage7
BP,actin filament capping,5/557,0.0028095917111473708,0.03491679337407847,"Mtpn, Mphosph8, Sptan1, Tmod2, Sptbn1",GO,A-stage7
BP,"DNA-templated transcription, initiation",8/557,0.0029116902140440305,0.03575486256888592,"Atf7ip, Psmc3, Psmc5, Psmc4, Gtf2a2, Dhx36, Ubtf, Zfp451",GO,A-stage7
BP,positive regulation of histone modification,8/557,0.0029116902140440305,0.03575486256888592,"Snw1, Ctbp1, Nipbl, Auts2, Nsd3, Kdm1a, Kmt2a, Ogt",GO,A-stage7
BP,cellular response to hypoxia,8/557,0.0029116902140440305,0.03575486256888592,"Pten, Stub1, Npepps, Hp1bp3, Bnip3l, Ogt, Tmbim6, Ddah1",GO,A-stage7
BP,positive regulation of ubiquitin-dependent protein catabolic process,8/557,0.0029116902140440305,0.03575486256888592,"Pten, Ube2v2, Sgta, Ubqln2, Sumo3, Stub1, Bcap31, Clu",GO,A-stage7
BP,DNA repair,22/557,0.002986132632588254,0.036452021426210464,"Xrn2, Dhx9, Psmd14, Nsd2, Morf4l2, Supt16, Ube2v2, Fam168a, Smc6, Smchd1, Taok1, Ssrp1, Apex1, Gtf2i, Stub1, Nipbl, Spire1, Bod1l, Huwe1, Smc1a, Kdm1a, Sfpq",GO,A-stage7
BP,mitochondrion organization,22/557,0.002986132632588254,0.036452021426210464,"Cd24a, Rab3a, Mff, Dnajc15, Mtch2, Ppp2r2b, Coa3, Mllt11, Rnf7, Tomm22, Rb1cc1, Ndufb2, Hspa4, Spire1, Immt, Huwe1, Phb2, Ndufs4, Bax, Bnip3l, Ogt, Ddhd1",GO,A-stage7
BP,synaptic vesicle recycling,7/557,0.003010253195205535,0.03663806691273758,"Cd24a, Rab3a, Rock1, Mff, Ppp3cb, Ap2m1, Nlgn1",GO,A-stage7
BP,positive regulation of histone methylation,5/557,0.0031276823907461374,0.03795534571828989,"Snw1, Auts2, Nsd3, Kmt2a, Ogt",GO,A-stage7
BP,cerebral cortex radial glia guided migration,4/557,0.003166271697057928,0.03797685180831689,"Lrp8, Adgrg1, Cdk5r1, Zmiz1",GO,A-stage7
BP,telencephalon glial cell migration,4/557,0.003166271697057928,0.03797685180831689,"Lrp8, Adgrg1, Cdk5r1, Zmiz1",GO,A-stage7
BP,microtubule anchoring,4/557,0.003166271697057928,0.03797685180831689,"Kif3a, Bicd1, Clasp2, Clasp1",GO,A-stage7
BP,positive regulation of gene silencing by miRNA,4/557,0.003166271697057928,0.03797685180831689,"Dhx9, Pum2, Pum1, Map2k2",GO,A-stage7
BP,vesicle localization,11/557,0.0031792451008461954,0.03802192836548233,"Pten, Syn2, Rab3a, Dync1h1, Clasp2, Ahi1, Rab11b, Clasp1, Myo6, Map2, Nlgn1",GO,A-stage7
BP,postsynapse organization,12/557,0.0032373044613930807,0.0386043878835487,"Lrp8, Pten, Fyn, Actr3, Cript, Sorbs2, Ppp1r9a, Igf1r, Cdk5r1, Dhx36, Nlgn1, Sorbs1",GO,A-stage7
BP,regulation of chromosome segregation,8/557,0.0032873479461788227,0.03897493006573689,"Anapc5, Dync1h1, Smc6, Pum2, Zfp207, Pum1, Nipbl, Sfpq",GO,A-stage7
BP,cellular response to decreased oxygen levels,9/557,0.0032967160913577737,0.03897493006573689,"Pten, Stub1, Cpeb4, Npepps, Hp1bp3, Bnip3l, Ogt, Tmbim6, Ddah1",GO,A-stage7
BP,positive regulation of neuron death,9/557,0.0032967160913577737,0.03897493006573689,"Casp3, Atf4, Fyn, Bag1, Ppp2r2b, Cdk5r1, Fos, Bax, Clu",GO,A-stage7
BP,transmembrane receptor protein serine/threonine kinase signaling pathway,18/557,0.00346506510596384,0.040618661614162,"Snw1, Sox11, Neo1, Crebbp, Strap, Nrep, Fkbp8, Usp9x, Stub1, Rnf165, Fkbp1a, Zmiz1, Fos, Sptbn1, Vim, Zfp451, Fermt2, Htra1",GO,A-stage7
BP,cytoplasmic pattern recognition receptor signaling pathway,5/557,0.0034709221591860987,0.040618661614162,"Ankrd17, Pum2, Pum1, C1qbp, Phb2",GO,A-stage7
BP,regulation of viral transcription,5/557,0.0034709221591860987,0.040618661614162,"Dhx9, Snw1, Smarca4, Psmc3, Tardbp",GO,A-stage7
BP,regulation of DNA binding,9/557,0.0034751302835189495,0.040618661614162,"Sox11, Smarca4, Sumo3, Nipbl, Hspa4, H1f0, Nsd1, Hdac2, Txn1",GO,A-stage7
BP,appendage development,12/557,0.003508017130974033,0.04077205262647566,"Sema3c, Plxna2, Sox11, Smarca4, Sox4, Rnf165, Gnaq, Nipbl, Hdac2, Chd7, Fgfr1, Bax",GO,A-stage7
BP,limb development,12/557,0.003508017130974033,0.04077205262647566,"Sema3c, Plxna2, Sox11, Smarca4, Sox4, Rnf165, Gnaq, Nipbl, Hdac2, Chd7, Fgfr1, Bax",GO,A-stage7
BP,body morphogenesis,6/557,0.0035762807996226574,0.041102324733267644,"Crebbp, Ssbp3, Clasp2, Nipbl, Clasp1, Atp6ap2",GO,A-stage7
BP,viral gene expression,6/557,0.0035762807996226574,0.041102324733267644,"Dhx9, Snw1, Smarca4, Psmc3, Tardbp, Eif3d",GO,A-stage7
BP,negative regulation of intracellular transport,6/557,0.0035762807996226574,0.041102324733267644,"Pkia, Gdi1, Ei24, Txn1, Os9, Ogt",GO,A-stage7
BP,histone H3 acetylation,6/557,0.0035762807996226574,0.041102324733267644,"Smarca4, Phf14, Kat6b, Kmt2a, Zfp451, Ing4",GO,A-stage7
BP,forebrain regionalization,4/557,0.0036476781484046095,0.04169063723079617,"Emx2, Adgrg1, Emx1, Eomes",GO,A-stage7
BP,positive regulation of posttranscriptional gene silencing,4/557,0.0036476781484046095,0.04169063723079617,"Dhx9, Pum2, Pum1, Map2k2",GO,A-stage7
BP,cellular response to radiation,10/557,0.003801634299975047,0.04320787612730663,"Crebbp, Mtch2, Eef1d, Pik3r1, Nipbl, Mfap4, Dhx36, Kdm1a, Bax, Ei24",GO,A-stage7
BP,regulation of microtubule-based process,14/557,0.0038333299771559923,0.04320787612730663,"Kif3a, Dync1h1, Rock1, Bicd1, Clip3, Clasp2, Taok1, Cdk5r1, Stmn1, Hdgfl3, Clasp1, Stmn2, Senp6, Map2",GO,A-stage7
BP,protein sumoylation,5/557,0.003840394522494334,0.04320787612730663,"Sumo3, Bcl11a, Zmiz1, Ube2i, Zfp451",GO,A-stage7
BP,membrane biogenesis,5/557,0.003840394522494334,0.04320787612730663,"Pten, Ank3, Clip3, Sptbn1, Nlgn1",GO,A-stage7
BP,regulation of protein binding,13/557,0.003857946461897944,0.04320787612730663,"Actr3, Rock1, Mark3, Stub1, Stmn1, Krit1, Fkbp1a, Hspa4, Kdm1a, Crmp1, Bax, Map2, Tmbim6",GO,A-stage7
BP,synaptic vesicle cycle,13/557,0.003857946461897944,0.04320787612730663,"Pten, Cd24a, Syn2, Rab3a, Rock1, Mff, Apba2, Cdk5r1, Ppp3cb, Myo6, Ap2m1, Cplx2, Nlgn1",GO,A-stage7
BP,response to virus,15/557,0.003869241736325475,0.04320787612730663,"Ankrd17, Dhx9, Ddx3x, Crebbp, Zmynd11, Pum2, Xpr1, Pum1, C1qbp, Ivns1abp, Phb2, Dhx36, Bnip3l, Htra1, Exosc4",GO,A-stage7
BP,positive regulation of dendritic spine development,6/557,0.0038746762402092714,0.04320787612730663,"Lrp8, Actr3, Ppp1r9a, Dhx36, Llph, Nlgn1",GO,A-stage7
BP,protein K48-linked ubiquitination,6/557,0.0038746762402092714,0.04320787612730663,"Ube2k, Nedd4l, Peli1, Ube2d2a, Ube2r2, Cul1",GO,A-stage7
BP,positive regulation of proteolysis,17/557,0.00399876722382035,0.044471465136072134,"Pten, Fyn, Ddx3x, Ube2v2, Sgta, Akirin2, Ubqln2, Sumo3, Mtch2, Rnf7, Stub1, Hdac2, Bax, Bcap31, Rps27l, Clu, Ogt",GO,A-stage7
BP,proteasome assembly,3/557,0.004049456712166751,0.04491413546881724,"Psmd11, Psmd4, Pomp",GO,A-stage7
BP,vesicle-mediated transport in synapse,14/557,0.004103330059437592,0.04538965100600403,"Pten, Cd24a, Syn2, Rab3a, Rock1, Mff, Apba2, Cdk5r1, Ppp3cb, Myo6, Ap2m1, Cplx2, Nsg1, Nlgn1",GO,A-stage7
BP,intracellular steroid hormone receptor signaling pathway,8/557,0.004150691600970774,0.04579078488129789,"Smarca4, Arid1a, Rwdd1, Rbfox2, Ywhah, Phb2, Zmiz1, Ube2i",GO,A-stage7
BP,regulation of hematopoietic progenitor cell differentiation,4/557,0.004176407095644582,0.045951615137678786,"Cdk6, N4bp2l2, Nudt21, Dhx36",GO,A-stage7
BP,positive regulation of viral process,7/557,0.004225729664110034,0.0463706398779734,"Dhx9, Snw1, Smarca4, Ddx3x, Vps37b, Tsg101, Hacd3",GO,A-stage7
BP,negative regulation of developmental growth,9/557,0.0042658978942598045,0.04668725387723065,"Sema3c, Pten, Actr3, Draxin, Cdk5r1, Bcl11a, Hdac2, Map2, Sema6d",GO,A-stage7
BP,negative regulation of protein binding,8/557,0.004391559972263993,0.047808908827338355,"Rock1, Stub1, Stmn1, Kdm1a, Crmp1, Bax, Map2, Tmbim6",GO,A-stage7
BP,regulation of potassium ion transport,8/557,0.004391559972263993,0.047808908827338355,"Atf4, Pten, Ank3, Nedd4l, Wnk1, Klhl24, Gnaq, Atp1b2",GO,A-stage7
BP,protein dephosphorylation,13/557,0.004454688819621842,0.04836854228884137,"Pten, Ppp1cc, Rock1, Ptp4a2, Ppp2r2b, Arpp19, Camta1, Fkbp1a, Ppp3cb, Acp1, Bod1l, Ppp1ca, Ppp1cb",GO,A-stage7
BP,RNA export from nucleus,7/557,0.004507827972728922,0.04881705568367332,"Dhx9, Sarnp, Rbm26, Eny2, Pabpn1, Thoc7, Ythdc1",GO,A-stage7
BP,regulation of cell growth,20/557,0.004602141098977435,0.049707942864871464,"Sema3c, Actr3, Smarca4, Nedd4l, Ddx3x, Lamtor2, Mtpn, Clasp2, Igfbpl1, Rnd2, Draxin, Smarca2, Cdk5r1, Bcl11a, Gdi1, Ei24, Tsg101, Map2, Sema6d, Exosc4",GO,A-stage7
MF,mRNA binding,42/541,4.027518015477511e-18,2.7548223225866178e-15,"Srrm4, Dhx9, Rbmx, Upf3b, Rbfox3, Rbm4b, Taf15, Rbm26, Luc7l, Hnrnpl, Ddx3x, Tardbp, Purb, Myef2, Rsl1d1, Pum2, Celf1, Rbfox2, Ptbp2, Hnrnpa0, Pum1, Eif3d, Cpeb4, C1qbp, Rbm8a, Rbm25, Srsf1, Ythdc1, Nudt21, Dhx36, Snrnp70, Srsf6, Fubp1, Luc7l3, Copa, Luc7l2, Celf2, Sf3b1, Matr3, Rnps1, Dazap1, Exosc4",GO,A-stage7
MF,transcription coregulator activity,37/541,4.054421849564565e-11,1.3866122725510812e-8,"Brd8, Dhx9, Snw1, Atf7ip, Ezh2, Myt1l, Jmjd1c, Taf15, Smarca4, Crebbp, Zmynd11, Ssbp3, Kmt2c, N4bp2l2, Rbfox2, Apex1, Kdm5b, Eny2, Smarca2, Btg2, Bcl11a, Ctbp1, Camta1, Hdgfl3, Basp1, C1qbp, Kat6b, Usp22, Thrap3, Zmiz1, Nsd1, Nsd3, Kdm1a, Cir1, Zfp451, Ing4, Tsg101",GO,A-stage7
MF,transcription corepressor activity,18/541,2.4347981179913266e-7,5.551339709020225e-5,"Snw1, Atf7ip, Ezh2, Smarca4, Crebbp, Zmynd11, N4bp2l2, Rbfox2, Kdm5b, Btg2, Bcl11a, Ctbp1, Basp1, C1qbp, Nsd1, Cir1, Zfp451, Tsg101",GO,A-stage7
MF,histone binding,22/541,4.590140245006856e-7,7.849139818961723e-5,"Brd3, Baz1b, Smarca4, Zmynd11, Uhrf2, Smarcc1, Anp32e, Kmt2c, Smarcc2, Anp32b, Mphosph8, Ssrp1, Kdm5b, Smarca2, Phf14, Nap1l4, Kat6b, Brd2, Kmt2a, Sbno1, Ing4, Pbrm1",GO,A-stage7
MF,mRNA 3'-UTR binding,13/541,5.953742318017598e-7,8.144719491048075e-5,"Taf15, Hnrnpl, Tardbp, Rsl1d1, Pum2, Hnrnpa0, Pum1, Cpeb4, Nudt21, Dhx36, Rnps1, Dazap1, Exosc4",GO,A-stage7
MF,ribonucleoprotein complex binding,14/541,1.1101790882752673e-5,0.001134295400136364,"Dhx9, Ezh2, Ddx3x, Snrpg, Sec61b, Snrpc, Snrpd3, Cpeb4, C1qbp, Naa15, Eif4b, Snrnp70, Ppp1ca, Srp19",GO,A-stage7
MF,transcription coactivator activity,18/541,1.2839007340415168e-5,0.001134295400136364,"Brd8, Dhx9, Snw1, Myt1l, Smarca4, Crebbp, Ssbp3, Kmt2c, Apex1, Eny2, Smarca2, Usp22, Thrap3, Zmiz1, Nsd3, Kdm1a, Ing4, Tsg101",GO,A-stage7
MF,protein N-terminus binding,13/541,1.332000865889792e-5,0.001134295400136364,"Lrp8, Ppp1cc, Smarca4, Smarcc1, Rnd2, Banf1, Nipbl, Phb2, Smarce1, Clu, Slc9a3r1, Ywhaq, Pdcd10",GO,A-stage7
MF,chromatin DNA binding,11/541,1.4924939475478472e-5,0.001134295400136364,"Dhx9, Ezh2, Jmjd1c, Crebbp, Apex1, Ctcf, H1f0, Hdac2, H3f3b, Sbno1, Top1",GO,A-stage7
MF,actin binding,26/541,1.87900985194993e-5,0.001245664276089654,"Arpc5, Lima1, Actr3, Enc1, Clasp2, Ppp1r9a, Marcksl1, Tpm3, Tmsb4x, Daam1, Ywhah, Tmsb10, Arpc1a, Sptan1, Cdk5r1, Fgd4, Tmod2, Spire1, Marcks, Myo6, Cotl1, Sptbn1, Enah, Fermt2, Map2, Myo10",GO,A-stage7
[truncated: 504 more rows]
