# Supplementary material for: Traumatic brain injury promotes neurogenesis at the cost of astrogliogenesis in the adult hippocampus of male mice
Source: Nat Commun. 2024 Jun 18;15:5222. doi: 10.1038/s41467-024-49299-6 (PMC11189490; doi:10.1038/s41467-024-49299-6)
Supplement: Supplementary file 12 — Supplementary data 9 [file 41467_2024_49299_MOESM12_ESM.xlsx]

## Sheet: Supplementary data 9
Differential_Pathway_Analysis_Biased
ONTOLOGY	Description	GeneRatio	p value	p adjust	geneID	db	Cluster
CC	dendritic growth cone	1/17	0.008733195396089743	0.041884153902168535	Hsp90ab1	GO	N-stage1
CC,growth cone,2/17,0.009990396906491455,0.04223213237744115,"Hsp90ab1, Cxcr4",GO,N-stage1
CC,site of polarized growth,2/17,0.010640567277761862,0.0423338312320258,"Hsp90ab1, Cxcr4",GO,N-stage1
CC	paranode region of axon	1/17	0.012350798279708752	0.044177855385112076	Sptan1	GO	N-stage1
---	Axon guidance	1/11	0.20036710590574036	0.29761936322174803	Cxcr4	KEGG	N-stage1
BP,central nervous system neuron axonogenesis,2/11,1.7226237807522273e-4,0.009991217928362918,"Hsp90ab1, Hsp90aa1",GO,N-stage2
BP,glomerulus development,2/11,3.763954153751176e-4,0.01091546704587841,"Basp1, Egr1",GO,N-stage2
BP,central nervous system neuron development,2/11,8.812261537924241e-4,0.014099618460678786,"Hsp90ab1, Hsp90aa1",GO,N-stage2
BP,axon extension,2/11,0.0018451493907791752,0.021710610503671807,"Hsp90ab1, Hsp90aa1",GO,N-stage2
BP,nephron development,2/11,0.002203168564646633,0.023773725906884598,"Basp1, Egr1",GO,N-stage2
BP,neuron projection extension,2/11,0.0037485232444413145,0.031059192596799467,"Hsp90ab1, Hsp90aa1",GO,N-stage2
BP,bone development,2/11,0.0046858987250000695,0.032255430482834246,"Rpl13, Ankrd11",GO,N-stage2
BP	negative regulation of transforming growth factor beta production	1/11	0.004706276480904714	0.032255430482834246	Hsp90ab1	GO	N-stage2
BP	cell proliferation involved in metanephros development	1/11	0.004706276480904714	0.032255430482834246	Egr1	GO	N-stage2
BP	positive regulation of cell proliferation involved in kidney development	1/11	0.004706276480904714	0.032255430482834246	Egr1	GO	N-stage2
BP,central nervous system neuron differentiation,2/11,0.005234547086168059,0.033271641753177796,"Hsp90ab1, Hsp90aa1",GO,N-stage2
BP	regulation of glomerular mesangial cell proliferation	1/11	0.005645111995599805	0.03401729825919883	Egr1	GO	N-stage2
BP	glomerular mesangial cell proliferation	1/11	0.006114227785960824	0.03459758161811978	Egr1	GO	N-stage2
BP	positive regulation of metanephros development	1/11	0.006114227785960824	0.03459758161811978	Egr1	GO	N-stage2
BP	positive regulation of glomerulus development	1/11	0.006114227785960824	0.03459758161811978	Egr1	GO	N-stage2
BP	metanephric glomerulus development	1/11	0.006583142368605022	0.03504293037223886	Egr1	GO	N-stage2
BP,developmental cell growth,2/11,0.0067052285458366525,0.03504293037223886,"Hsp90ab1, Hsp90aa1",GO,N-stage2
BP,regulation of neuron apoptotic process,2/11,0.006851751597456318,0.03504293037223886,"Hsp90ab1, Egr1",GO,N-stage2
BP,developmental growth involved in morphogenesis,2/11,0.007099214342651838,0.03504293037223886,"Hsp90ab1, Hsp90aa1",GO,N-stage2
BP	glomerular mesangium development	1/11	0.007520368221410667	0.035973720151902575	Egr1	GO	N-stage2
BP	regulation of cell proliferation involved in kidney development	1/11	0.007520368221410667	0.035973720151902575	Egr1	GO	N-stage2
BP	glomerular epithelium development	1/11	0.007988679646838137	0.036144945029050225	Basp1	GO	N-stage2
BP	regulation of glomerulus development	1/11	0.007988679646838137	0.036144945029050225	Egr1	GO	N-stage2
BP,neuron apoptotic process,2/11,0.0082895420204142,0.0363328763077585,"Hsp90ab1, Egr1",GO,N-stage2
BP,kidney development,2/11,0.00939312661718409,0.03757250646873636,"Basp1, Egr1",GO,N-stage2
BP,renal system development,2/11,0.010261967416012902,0.03803041538377939,"Basp1, Egr1",GO,N-stage2
BP	cell proliferation involved in kidney development	1/11	0.010327224867146989	0.03803041538377939	Egr1	GO	N-stage2
BP	regulation of metanephros development	1/11	0.010327224867146989	0.03803041538377939	Egr1	GO	N-stage2
BP	glomerulus vasculature development	1/11	0.012194451404798023	0.04160459891048737	Egr1	GO	N-stage2
BP	renal system vasculature development	1/11	0.012660757345684837	0.04166376885388485	Egr1	GO	N-stage2
BP	kidney vasculature development	1/11	0.012660757345684837	0.04166376885388485	Egr1	GO	N-stage2
BP,urogenital system development,2/11,0.012943883627396742,0.04176442950608733,"Basp1, Egr1",GO,N-stage2
BP,regulation of neuron death,2/11,0.013009571508787513,0.04176442950608733,"Hsp90ab1, Egr1",GO,N-stage2
BP	positive regulation of transforming growth factor beta receptor signaling pathway	1/11	0.013592768936610655	0.04176850852044599	Hsp90ab1	GO	N-stage2
BP	positive regulation of cellular response to transforming growth factor beta stimulus	1/11	0.013592768936610655	0.04176850852044599	Hsp90ab1	GO	N-stage2
BP,neuron death,2/11,0.01568626272554775,0.04549016190408847,"Hsp90ab1, Egr1",GO,N-stage2
BP	regulation of transforming growth factor beta production	1/11	0.01591929982281859	0.04559601924560386	Hsp90ab1	GO	N-stage2
BP	transforming growth factor beta production	1/11	0.01684851456194325	0.04681263926192616	Hsp90ab1	GO	N-stage2
BP	metanephric nephron development	1/11	0.017776931589180256	0.048520566219880226	Egr1	GO	N-stage2
BP	epithelial cell differentiation involved in kidney development	1/11	0.01824084115347846	0.04949561576148541	Basp1	GO	N-stage2
MF,ion channel binding,2/11,0.002093777146938484,0.01465644002856939,"Hsp90ab1, Hsp90aa1",GO,N-stage2
CC,dendritic growth cone,2/11,1.337227201019891e-5,6.552413284997466e-4,"Hsp90ab1, Hsp90aa1",GO,N-stage2
CC,axonal growth cone,2/11,2.0787088293218432e-4,0.0020371346527354064,"Hsp90ab1, Hsp90aa1",GO,N-stage2
CC,growth cone,2/11,0.0041857940955950905,0.018226000238856097,"Hsp90ab1, Hsp90aa1",GO,N-stage2
CC,site of polarized growth,2/11,0.004463510262577004,0.018226000238856097,"Hsp90ab1, Hsp90aa1",GO,N-stage2
CC,distal axon,2/11,0.01353637617473482,0.034527103268594775,"Hsp90ab1, Hsp90aa1",GO,N-stage2
BP,central nervous system neuron axonogenesis,2/18,4.7538599977261587e-4,0.028251510843629743,"Hsp90ab1, Hsp90aa1",GO,N-stage3
BP,central nervous system neuron differentiation,3/18,7.364377341317473e-4,0.02862928623047969,"Hsp90ab1, Hsp90aa1, Nfix",GO,N-stage3
BP,central nervous system neuron development,2/18,0.002406325288288915,0.041709638330341185,"Hsp90ab1, Hsp90aa1",GO,N-stage3
MF,ion channel binding,3/18,1.8711330502759274e-4,0.001968289979805266,"Hsp90ab1, Hsp90aa1, Calm1",GO,N-stage3
CC,dendritic growth cone,2/18,3.712469258964278e-5,4.1897867351168287e-4,"Hsp90ab1, Hsp90aa1",GO,N-stage3
CC,growth cone,3/18,5.274814698907124e-4,0.0030577248420996725,"Hsp90ab1, Hsp90aa1, Calm1",GO,N-stage3
CC,myelin sheath,3/18,5.574228748517375e-4,0.0030577248420996725,"Hsp90aa1, Ckb, Calm1",GO,N-stage3
CC,axonal growth cone,2/18,5.731831627837564e-4,0.0030577248420996725,"Hsp90ab1, Hsp90aa1",GO,N-stage3
CC,site of polarized growth,3/18,5.805806662214568e-4,0.0030577248420996725,"Hsp90ab1, Hsp90aa1, Calm1",GO,N-stage3
CC,distal axon,3/18,0.003025890341863908,0.014061490412191104,"Hsp90ab1, Hsp90aa1, Calm1",GO,N-stage3
---	Dopaminergic synapse	1/13	0.17848854244672696	0.26376965608514585	Calm1	KEGG	N-stage3
CC,axonal growth cone,2/15,3.9484975038379857e-4,0.003553647753454187,"Hsp90ab1, Dynlt1c",GO,N-stage4
CC,distal axon,3/15,0.0017502639527064746,0.010501583716238848,"Rpl26, Hsp90ab1, Dynlt1c",GO,N-stage4
CC	dendritic growth cone	1/15	0.007709401884041123	0.03305468143410457	Hsp90ab1	GO	N-stage4
CC,growth cone,2/15,0.007804577560830244,0.03305468143410457,"Hsp90ab1, Dynlt1c",GO,N-stage4
CC,site of polarized growth,2/15,0.008315782418107329,0.033263129672429316,"Hsp90ab1, Dynlt1c",GO,N-stage4
BP	positive regulation of activated T cell proliferation	1/1	0.0011145404663923664	0.014360425240057206	Rps3	GO	A-stage1
BP	response to nerve growth factor	1/1	0.0015003429355282538	0.014360425240057206	Rps3	GO	A-stage1
BP	cellular response to nerve growth factor stimulus	1/1	0.0015003429355282538	0.014360425240057206	Rps3	GO	A-stage1
BP	regulation of activated T cell proliferation	1/1	0.0017146776406038455	0.014360425240057206	Rps3	GO	A-stage1
BP	activated T cell proliferation	1/1	0.002057613168724326	0.014934842249657214	Rps3	GO	A-stage1
BP	positive regulation of T cell proliferation	1/1	0.004286694101509059	0.015515861753622462	Rps3	GO	A-stage1
BP	positive regulation of lymphocyte proliferation	1/1	0.005915637860082312	0.015515861753622462	Rps3	GO	A-stage1
BP	positive regulation of mononuclear cell proliferation	1/1	0.006001371742112682	0.015515861753622462	Rps3	GO	A-stage1
BP	cellular response to reactive oxygen species	1/1	0.0064300411522634215	0.015515861753622462	Rps3	GO	A-stage1
BP	positive regulation of leukocyte proliferation	1/1	0.0065157750342936804	0.015515861753622462	Rps3	GO	A-stage1
BP	regulation of T cell proliferation	1/1	0.007501714677640603	0.015515861753622462	Rps3	GO	A-stage1
BP	response to reactive oxygen species	1/1	0.008659122085047932	0.015515861753622462	Rps3	GO	A-stage1
BP	T cell proliferation	1/1	0.00913065843621419	0.015515861753622462	Rps3	GO	A-stage1
BP	regulation of lymphocyte proliferation	1/1	0.00990226337448552	0.015515861753622462	Rps3	GO	A-stage1
BP	regulation of mononuclear cell proliferation	1/1	0.010030864197530964	0.015515861753622462	Rps3	GO	A-stage1
BP	regulation of leukocyte proliferation	1/1	0.010759602194787554	0.01601985215668369	Rps3	GO	A-stage1
BP	lymphocyte proliferation	1/1	0.013588820301783322	0.017282459593248582	Rps3	GO	A-stage1
BP	mononuclear cell proliferation	1/1	0.013717421124828655	0.017282459593248582	Rps3	GO	A-stage1
BP	leukocyte proliferation	1/1	0.014746227709190762	0.017282459593248582	Rps3	GO	A-stage1
CC	asymmetric synapse	1/1	0.01740363542606671	0.020083727431250534	Rps3	GO	A-stage1
CC	neuron to neuron synapse	1/1	0.018606849727128116	0.020083727431250534	Rps3	GO	A-stage1
BP,reactive oxygen species metabolic process,11/224,1.2934276409354756e-4,0.006979280878080314,"Ndufs4, Romo1, Prdx5, Vdac1, Rac1, Hsp90aa1, Cycs, Cd47, Prdx2, App, Dynll1",GO,A-stage2
BP,positive regulation of neuron apoptotic process,6/224,1.3054769987776128e-4,0.006979280878080314,"Cdk5r1, Fis1, Bax, App, Bag1, Srpk2",GO,A-stage2
BP,reactive nitrogen species metabolic process,6/224,1.8174627671903234e-4,0.008563638123371353,"Prdx5, Rac1, Hsp90aa1, Cd47, App, Dynll1",GO,A-stage2
BP,neuron death,13/224,2.0707545439654026e-4,0.009242325130710886,"Cdk5r1, Ndufs4, Btg2, Fis1, Fos, Bax, Rack1, Prdx2, App, Nono, Bag1, Ubb, Srpk2",GO,A-stage2
BP,positive regulation of neuron death,7/224,2.1998567234329672e-4,0.00955562764241195,"Cdk5r1, Fis1, Fos, Bax, App, Bag1, Srpk2",GO,A-stage2
BP,regulation of neuron death,12/224,3.068928814805075e-4,0.01184947514605293,"Cdk5r1, Btg2, Fis1, Fos, Bax, Rack1, Prdx2, App, Nono, Bag1, Ubb, Srpk2",GO,A-stage2
BP,regulation of reactive oxygen species metabolic process,8/224,9.083960940698777e-4,0.028697058426298407,"Romo1, Vdac1, Rac1, Hsp90aa1, Cd47, Prdx2, App, Dynll1",GO,A-stage2
BP,regulation of neuron apoptotic process,9/224,0.0012526499939269566,0.035900690547597314,"Cdk5r1, Btg2, Fis1, Bax, Prdx2, App, Nono, Bag1, Srpk2",GO,A-stage2
BP,forebrain development,11/224,0.0015405860627397258,0.041014218668399924,"Cdk5r1, Btg2, Bax, Rac1, Eomes, Aplp1, Aplp2, App, Rnf7, Kdm1a, Ubb",GO,A-stage2
CC,myelin sheath,17/227,3.7069852397647414e-11,8.670226588560868e-10,"Tuba1b, Pdia3, Ywhag, Tuba1a, Uqcrfs1, Vdac1, Canx, Hsp90aa1, Cycs, Uqcrc2, Ppia, Tcp1, Mdh1, Prdx2, Rps27a, Pgam1, Ubb",GO,A-stage2
CC,asymmetric synapse,11/227,0.0022044168423667994,0.015214090010433157,"Cdk5r1, Rheb, Rpl23, Rpl7, Rpl18a, Rplp0, Cnn3, Rpl30, Rps25, Rps18, Rps3",GO,A-stage2
CC,neuron to neuron synapse,11/227,0.003666729383166697,0.022372363337872164,"Cdk5r1, Rheb, Rpl23, Rpl7, Rpl18a, Rplp0, Cnn3, Rpl30, Rps25, Rps18, Rps3",GO,A-stage2
---,Chemical carcinogenesis - reactive oxygen species,17/150,1.4858691796705643e-7,2.240233532426389e-6,"Ndufb4, Ndufs6, Ndufa8, Ndufs4, Ndufs2, Ndufa5, Uqcrfs1, Fos, Vdac1, Ndufb3, Rac1, Ndufa6, Uqcrh, Uqcrc2, Ndufb7, Ndufv3, Ndufb2",KEGG,A-stage2
---,GABAergic synapse,3/150,0.18521707622184422,0.7175850293593127,"Slc38a2, Gng2, Gabarapl2",KEGG,A-stage2
---,Dopaminergic synapse,4/150,0.18812306657664896,0.7175850293593127,"Ppp1cb, Fos, Ppp1ca, Gng2",KEGG,A-stage2
---,Cholinergic synapse,2/150,0.560356436846537,0.9123222816998358,"Fos, Gng2",KEGG,A-stage2
---,Glutamatergic synapse,2/150,0.5652047240097082,0.9123222816998358,"Slc38a2, Gng2",KEGG,A-stage2
---,Axon guidance,3/150,0.5847214103832581,0.9123222816998358,"Myl12b, Rac1, Sema3c",KEGG,A-stage2
---,Serotonergic synapse,2/150,0.6459132470656253,0.9123222816998358,"Gng2, App",KEGG,A-stage2
---,Neutrophil extracellular trap formation,3/150,0.6784568282676158,0.9123222816998358,"Vdac1, Rac1, H3f3b",KEGG,A-stage2
---	TNF signaling pathway	1/150	0.8521005480534425	0.9300175384188055	Fos	KEGG	A-stage2
---,"Growth hormone synthesis, secretion and action",1/150,0.8618375100078972,0.9300175384188055,Fos,KEGG,A-stage2
BP,positive regulation of neuron differentiation,11/69,1.3131100284898955e-7,1.7516887780055207e-4,"Map1b, Sox11, Neurod1, Pcp4, Dpysl3, Dcx, Elavl4, Epha4, Eif4g2, Prox1, Zeb2",GO,A-stage3
BP,hippocampus development,5/69,2.686686179816181e-6,0.0017920196819373928,"Neurod1, Dcx, Prox1, Zbtb18, Zeb2",GO,A-stage3
BP,limbic system development,5/69,1.126694849196843e-5,0.003705920232482413,"Neurod1, Dcx, Prox1, Zbtb18, Zeb2",GO,A-stage3
BP,positive regulation of neuron projection development,8/69,1.389025574393708e-5,0.003705920232482413,"Map1b, Pcp4, Dpysl3, Dcx, Elavl4, Epha4, Eif4g2, Zeb2",GO,A-stage3
BP,central nervous system projection neuron axonogenesis,3/69,8.563843095236275e-5,0.014280208361306489,"Dcx, Epha4, Zeb2",GO,A-stage3
BP,pallium development,5/69,1.0287297056320531e-4,0.014755020102850321,"Neurod1, Dcx, Prox1, Zbtb18, Zeb2",GO,A-stage3
BP,camera-type eye development,7/69,1.1060734709782849e-4,0.014755020102850321,"Sox11, Neurod1, Dcx, Prox1, Zeb2, Hmgn1, Jun",GO,A-stage3
BP,eye development,7/69,2.3387030911291052e-4,0.018422311827476678,"Sox11, Neurod1, Dcx, Prox1, Zeb2, Hmgn1, Jun",GO,A-stage3
BP,visual system development,7/69,2.477975310379999e-4,0.018422311827476678,"Sox11, Neurod1, Dcx, Prox1, Zeb2, Hmgn1, Jun",GO,A-stage3
BP,positive regulation of axonogenesis,4/69,2.485662080138579e-4,0.018422311827476678,"Map1b, Dcx, Eif4g2, Zeb2",GO,A-stage3
BP,central nervous system neuron axonogenesis,3/69,2.6175178884277887e-4,0.018422311827476678,"Dcx, Epha4, Zeb2",GO,A-stage3
BP,sensory system development,7/69,2.623867501664594e-4,0.018422311827476678,"Sox11, Neurod1, Dcx, Prox1, Zeb2, Hmgn1, Jun",GO,A-stage3
BP,regulation of axonogenesis,5/69,3.798416406724827e-4,0.021739320931935494,"Map1b, Dcx, Epha4, Eif4g2, Zeb2",GO,A-stage3
BP,cardiac ventricle formation,2/69,3.821022490768253e-4,0.021739320931935494,"Sox11, Sox4",GO,A-stage3
BP,limb bud formation,2/69,4.6612107004222636e-4,0.0222073395512975,"Sox11, Sox4",GO,A-stage3
BP,embryonic camera-type eye formation,2/69,4.6612107004222636e-4,0.0222073395512975,"Sox11, Prox1",GO,A-stage3
BP,axonogenesis,7/69,5.500071072654415e-4,0.02327313941103939,"Map1b, Tubb3, Stmn1, Dcx, Epha4, Eif4g2, Zeb2",GO,A-stage3
BP,cardiac chamber formation,2/69,5.582762077610648e-4,0.02327313941103939,"Sox11, Sox4",GO,A-stage3
BP,central nervous system neuron differentiation,5/69,6.61310463696297e-4,0.026443649052124915,"Sox4, Dcx, Epha4, Prox1, Zeb2",GO,A-stage3
BP,actin crosslink formation,2/69,8.8308588798571e-4,0.030949653831012544,"Dpysl3, Marcks",GO,A-stage3
BP,eyelid development in camera-type eye,2/69,8.8308588798571e-4,0.030949653831012544,"Sox11, Jun",GO,A-stage3
BP,telencephalon development,5/69,9.048249620760789e-4,0.030949653831012544,"Neurod1, Dcx, Prox1, Zbtb18, Zeb2",GO,A-stage3
BP,response to axon injury,3/69,0.001128393703241175,0.03500644651450529,"Dpysl3, Epha4, Jun",GO,A-stage3
BP,dentate gyrus development,2/69,0.0012794258072828606,0.037927867264785246,"Neurod1, Prox1",GO,A-stage3
BP,sympathetic nervous system development,2/69,0.0020955486192831083,0.048954121107950624,"Sox11, Sox4",GO,A-stage3
BP,ventricular septum development,3/69,0.0021265150664701257,0.048954121107950624,"Sox11, Sox4, Prox1",GO,A-stage3
BP,dendrite development,5/69,0.002128440048171766,0.048954121107950624,"Map1b, Dcx, Elavl4, Epha4, Eif4g2",GO,A-stage3
CC,growth cone,7/68,2.5979018125807147e-6,5.682910215020313e-5,"Map1b, Tubb3, Dpysl3, Dcx, Elavl4, Epha4, Calm2",GO,A-stage3
CC,site of polarized growth,7/68,3.2302509997304846e-6,6.281043610587054e-5,"Map1b, Tubb3, Dpysl3, Dcx, Elavl4, Epha4, Calm2",GO,A-stage3
CC,distal axon,8/68,1.5928028890713102e-5,2.787405055874793e-4,"Map1b, Tubb3, Dpysl3, Dcx, Elavl4, Epha4, Calm2, Tprgl",GO,A-stage3
CC,asymmetric synapse,7/68,1.7856845079810483e-4,0.0026041232408056956,"Map1b, Epha4, Rpl10a, Eif4g2, Rpl12, Rplp0, Rpl7",GO,A-stage3
CC,neuron to neuron synapse,7/68,2.682899237408764e-4,0.003353624046760955,"Map1b, Epha4, Rpl10a, Eif4g2, Rpl12, Rplp0, Rpl7",GO,A-stage3
---	TNF signaling pathway	1/37	0.3740220101091857	0.541231849922704	Jun	KEGG	A-stage3
---	Dopaminergic synapse	1/37	0.42898202043990097	0.5526867750076893	Calm2	KEGG	A-stage3
---	Axon guidance	1/37	0.529151243235715	0.5863567830449815	Epha4	KEGG	A-stage3
---	Neutrophil extracellular trap formation	1/37	0.5797488689122083	0.6294600894662365	H3f3b	KEGG	A-stage3
---	Chemical carcinogenesis - reactive oxygen species	1/37	0.6038602085509295	0.6346476615524016	Jun	KEGG	A-stage3
BP	regulation of cell growth	1/2	0.037199702441280236	0.037199702441280236	Igfbpl1	GO	A-stage4
MF	insulin-like growth factor binding	1/2	0.002556979954022487	0.010227919816089948	Igfbpl1	GO	A-stage4
MF	growth factor binding	1/2	0.012927486997784787	0.013891467732088159	Igfbpl1	GO	A-stage4
MF	calcium ion transmembrane transporter activity	1/2	0.011787629870848693	0.033531076910420635	Marcksl1	GO	A-stage6
MF	voltage-gated ion channel activity	1/2	0.0166930975552817	0.033531076910420635	Marcksl1	GO	A-stage6
MF	ion channel activity	1/2	0.036799134346265694	0.04025960395522776	Marcksl1	GO	A-stage6
MF	metal ion transmembrane transporter activity	1/2	0.03723203360648053	0.04025960395522776	Marcksl1	GO	A-stage6
CC	myelin sheath	1/2	0.018222658060238817	0.026798026559174733	Uqcrc1	GO	A-stage6
---	Chemical carcinogenesis - reactive oxygen species	1/2	0.04872756232173958	0.08214086997320735	Uqcrc1	KEGG	A-stage6
BP,pallium development,16/557,1.1965081810355201e-6,7.595065776850087e-5,"Kif3a, Lrp8, Pten, Emx2, Adgrg1, Rnf7, Usp9x, Cdk5r1, Btg2, Zeb2, Emx1, Zmiz1, Hdac2, Eomes, Fgfr1, Bax",GO,A-stage7
BP,forebrain development,26/557,3.3050663626204987e-6,1.8182271749562904e-4,"Kif3a, Lrp8, Pten, Fyn, Smarca4, Arid1a, Emx2, Smarcc2, Adgrg1, Draxin, Rnf7, Usp9x, Cdk5r1, Btg2, Gnaq, Zeb2, Emx1, Zmiz1, Hdac2, Chd7, Kdm1a, Pfdn1, Eomes, Fgfr1, Bax, Atp1b2",GO,A-stage7
BP,dendrite development,22/557,5.039347427886353e-6,2.4461585279363633e-4,"Ezh2, Lrp8, Pten, Fyn, Actr3, Pak2, Nedd4l, Celsr2, Ppp1r9a, Rbfox2, Ywhah, Cdk5r1, Bcl11a, Spire1, Tnik, Myo6, Dhx36, Hdac2, Llph, Map2, Nlgn1, Sdc2",GO,A-stage7
BP,negative regulation of neuron projection development,16/557,5.36050132383262e-6,2.571794007224813e-4,"Sema3c, Pten, Actr3, Neo1, Ywhah, Draxin, Cdk5r1, Bcl11a, Gdi1, Stmn2, Hdac2, Vim, Crmp1, Map2, Sema6d, Nlgn1",GO,A-stage7
BP,axonogenesis,29/557,5.866155876202953e-6,2.7820412810590094e-4,"Kif3a, Sema3c, Fzd3, Pten, Ank3, Plxna2, Actr3, Pak2, Rab3a, Ndn, Neo1, Clasp2, Rnd2, Igf1r, Draxin, Usp9x, Cdk5r1, Stmn1, Bcl11a, Rnf165, Gdi1, Zeb2, Auts2, Vim, Crmp1, Enah, Map2, Sema6d, Map2k2",GO,A-stage7
BP,developmental cell growth,20/557,7.352478203151059e-6,3.261970437225943e-4,"Sema3c, Actr3, Ndn, Nedd4l, Clasp2, Sorbs2, Rnd2, Draxin, Usp9x, Cdk5r1, Bcl11a, Gdi1, Zeb2, Emx1, Auts2, Kdm1a, Llph, Fubp1, Map2, Sema6d",GO,A-stage7
BP,telencephalon development,19/557,1.1288720164927871e-5,4.4785826346627303e-4,"Kif3a, Lrp8, Pten, Emx2, Adgrg1, Rnf7, Usp9x, Cdk5r1, Btg2, Zeb2, Emx1, Zmiz1, Hdac2, Chd7, Pfdn1, Eomes, Fgfr1, Bax, Atp1b2",GO,A-stage7
BP,positive regulation of neuron projection development,24/557,1.1920491496399948e-5,4.6841855156329706e-4,"Ezh2, Lrp8, Cd24a, Plxna2, Fyn, Actr3, Nedd4l, Ube2v2, Enc1, Ppp1r9a, Rnd2, Igf1r, Ahi1, Bcl11a, Gdi1, Zeb2, Stmn2, Dhx36, Kdm1a, Llph, Fgfr1, Atp1b2, Nlgn1, Map2k2",GO,A-stage7
BP,hindbrain development,15/557,1.6103961798412938e-5,5.917568664663774e-4,"Ezh2, Plxna2, Herc1, Smarca4, Rbfox2, Igf1r, Ahi1, Rnf7, Usp9x, Cdk5r1, Pfdn1, Nfix, Atp1b2, Gpr37l1, Sdf4",GO,A-stage7
BP,neuron projection extension,16/557,2.3633605951555865e-5,8.263750691196567e-4,"Sema3c, Actr3, Ndn, Nedd4l, Clasp2, Draxin, Usp9x, Cdk5r1, Bcl11a, Gdi1, Emx1, Auts2, Kdm1a, Llph, Map2, Sema6d",GO,A-stage7
BP,limbic system development,11/557,2.4635892237128348e-5,8.47064094753263e-4,"Kif3a, Lrp8, Pten, Emx2, Usp9x, Cdk5r1, Btg2, Zeb2, Hdac2, Fgfr1, Bax",GO,A-stage7
BP,negative regulation of nervous system development,23/557,2.616594889840774e-5,8.849238127445109e-4,"Sema3c, Pten, Cd24a, Actr3, Sox11, Neo1, Adgrg1, Ywhah, Draxin, Rnf10, Cdk5r1, Bcl11a, Gdi1, Stmn2, Hdac2, Vim, Kdm1a, Crmp1, Atp1b2, Map2, Gpr37l1, Sema6d, Nlgn1",GO,A-stage7
BP,negative regulation of axonogenesis,9/557,3.3288553389466376e-5,0.0010730357131635802,"Sema3c, Pten, Actr3, Draxin, Cdk5r1, Bcl11a, Gdi1, Map2, Sema6d",GO,A-stage7
BP,developmental growth involved in morphogenesis,19/557,3.7984590954530334e-5,0.0011963696357129173,"Sema3c, Actr3, Ndn, Nedd4l, Clasp2, Rnd2, Kdm5b, Draxin, Usp9x, Cdk5r1, Bcl11a, Gdi1, Zeb2, Emx1, Auts2, Kdm1a, Llph, Map2, Sema6d",GO,A-stage7
BP,regulation of axonogenesis,16/557,4.3090416801129224e-5,0.0013449613613076197,"Sema3c, Pten, Plxna2, Actr3, Pak2, Clasp2, Rnd2, Draxin, Cdk5r1, Bcl11a, Gdi1, Zeb2, Vim, Map2, Sema6d, Map2k2",GO,A-stage7
BP,negative regulation of neuron differentiation,18/557,5.595607274829608e-5,0.0016491054011390687,"Sema3c, Pten, Cd24a, Actr3, Neo1, Ywhah, Draxin, Cdk5r1, Bcl11a, Gdi1, Stmn2, Hdac2, Vim, Crmp1, Map2, Gpr37l1, Sema6d, Nlgn1",GO,A-stage7
BP,negative regulation of cell development,23/557,6.444382723903361e-5,0.0018212002136181692,"Sema3c, Pten, Cd24a, Actr3, Sox11, Neo1, Adgrg1, Ywhah, Draxin, Rnf10, Cdk5r1, Bcl11a, Gdi1, Stmn2, Hdac2, Vim, Kdm1a, Crmp1, Atp1b2, Map2, Gpr37l1, Sema6d, Nlgn1",GO,A-stage7
BP,hippocampus development,9/557,6.577824362477954e-5,0.0018337907648367593,"Kif3a, Lrp8, Pten, Emx2, Usp9x, Cdk5r1, Btg2, Zeb2, Hdac2",GO,A-stage7
BP,neural tube development,15/557,6.996224116170102e-5,0.0019373436713636136,"Kif3a, Sema3c, Fzd3, Plxna2, Sox11, Arid1a, Hectd1, Ssbp3, Rala, Fkbp8, Sox4, Zeb2, Enah, Sall2, Atp6ap2",GO,A-stage7
BP,positive regulation of neuron differentiation,26/557,7.763644379001568e-5,0.002135519780517365,"Ezh2, Lrp8, Pten, Cd24a, Plxna2, Fyn, Actr3, Sox11, Nedd4l, Ube2v2, Enc1, Ppp1r9a, Rnd2, Igf1r, Ahi1, Bcl11a, Gdi1, Zeb2, Stmn2, Dhx36, Kdm1a, Llph, Fgfr1, Atp1b2, Nlgn1, Map2k2",GO,A-stage7
BP,regulation of dendrite development,15/557,8.322574074722734e-5,0.0022741020286295367,"Ezh2, Lrp8, Pten, Actr3, Nedd4l, Ppp1r9a, Ywhah, Cdk5r1, Bcl11a, Tnik, Dhx36, Hdac2, Llph, Nlgn1, Sdc2",GO,A-stage7
BP,limb bud formation,4/557,9.284716520833207e-5,0.002503839239539726,"Sema3c, Plxna2, Sox11, Sox4",GO,A-stage7
BP,response to transforming growth factor beta,15/557,1.8790162439975136e-4,0.0044813994351062085,"Snw1, Fyn, Actr3, Crebbp, Rock1, Strap, Nrep, Igf1r, Usp9x, Stub1, Zmiz1, Fos, Zfp451, Fermt2, Htra1",GO,A-stage7
BP,dendritic spine development,11/557,2.3887293647643532e-4,0.0054452471596782995,"Lrp8, Pten, Actr3, Pak2, Ppp1r9a, Cdk5r1, Spire1, Dhx36, Hdac2, Llph, Nlgn1",GO,A-stage7
BP,cerebral cortex development,10/557,2.6494677032077755e-4,0.005838050985791358,"Lrp8, Emx2, Adgrg1, Rnf7, Cdk5r1, Emx1, Zmiz1, Eomes, Fgfr1, Bax",GO,A-stage7
BP,regulation of dendritic spine development,9/557,4.857791194121846e-4,0.009454361541012613,"Lrp8, Pten, Actr3, Ppp1r9a, Cdk5r1, Dhx36, Hdac2, Llph, Nlgn1",GO,A-stage7
BP,axon extension,11/557,4.886844949077841e-4,0.00946625458211041,"Sema3c, Actr3, Ndn, Clasp2, Draxin, Usp9x, Cdk5r1, Gdi1, Auts2, Map2, Sema6d",GO,A-stage7
BP,cellular response to transforming growth factor beta stimulus,14/557,5.041951498177132e-4,0.009635727986077671,"Snw1, Fyn, Actr3, Crebbp, Strap, Nrep, Igf1r, Usp9x, Stub1, Zmiz1, Fos, Zfp451, Fermt2, Htra1",GO,A-stage7
BP,neuron migration,13/557,6.457454729700544e-4,0.011737206262001957,"Fzd3, Fyn, Ndn, Neo1, Celsr2, Adgrg1, Usp9x, Cdk5r1, Nipbl, Auts2, Zmiz1, Bax, Pex7",GO,A-stage7
BP,dentate gyrus development,4/557,7.537404712465851e-4,0.013230272425313197,"Kif3a, Pten, Emx2, Btg2",GO,A-stage7
BP,regulation of sodium ion transmembrane transport,7/557,8.15728576612303e-4,0.013907835153315545,"Ank3, Nedd4l, Wnk1, Ywhah, Klhl24, Atp1b2, Slc9a3r1",GO,A-stage7
BP,negative regulation of axon extension,6/557,8.435227606306363e-4,0.014263831599844283,"Sema3c, Actr3, Draxin, Cdk5r1, Map2, Sema6d",GO,A-stage7
BP,neuron projection organization,9/557,9.978425532331755e-4,0.01614548382211797,"Lrp8, Pten, Fyn, Actr3, Ppp1r9a, Igf1r, Cdk5r1, Dhx36, Nlgn1",GO,A-stage7
BP,regulation of extent of cell growth,10/557,0.0010169732104596259,0.01639074791545475,"Sema3c, Actr3, Clasp2, Rnd2, Draxin, Cdk5r1, Bcl11a, Gdi1, Map2, Sema6d",GO,A-stage7
BP,regulation of synapse organization,16/557,0.0010920455357884644,0.017263524446985454,"Lrp8, Pten, Fyn, Actr3, Setd5, Ube2v2, Cript, Sorbs2, Ppp1r9a, Cdk5r1, Pik3r1, Dhx36, Tubb5, Cttnbp2, Nlgn1, Sorbs1",GO,A-stage7
BP,negative regulation of dendrite development,5/557,0.0015584225965351033,0.022482698018544883,"Pten, Ywhah, Bcl11a, Hdac2, Nlgn1",GO,A-stage7
BP,central nervous system neuron differentiation,14/557,0.0016396176922948856,0.023408521101760203,"Pten, Herc1, Smarcc2, Draxin, Sox4, Btg2, Gnaq, Zeb2, Emx1, Zmiz1, Eomes, Fgfr1, Nfix, Map2",GO,A-stage7
BP,regulation of synapse structure or activity,16/557,0.0016909342821772493,0.02381158651284413,"Lrp8, Pten, Fyn, Actr3, Setd5, Ube2v2, Cript, Sorbs2, Ppp1r9a, Cdk5r1, Pik3r1, Dhx36, Tubb5, Cttnbp2, Nlgn1, Sorbs1",GO,A-stage7
BP,glial cell proliferation,6/557,0.0017630621179132572,0.0244929100959936,"Ppp1cc, Sox11, Rnf10, Sox4, Vim, Clu",GO,A-stage7
BP,regulation of sodium ion transmembrane transporter activity,6/557,0.0017630621179132572,0.0244929100959936,"Ank3, Nedd4l, Wnk1, Ywhah, Klhl24, Slc9a3r1",GO,A-stage7
BP,negative regulation of potassium ion transport,5/557,0.0019953607048943086,0.026904765582986656,"Atf4, Pten, Ank3, Nedd4l, Gnaq",GO,A-stage7
BP,neural precursor cell proliferation,12/557,0.0022198625287904138,0.029450652070061888,"Kif3a, Fzd3, Cd24a, Emx2, Ptbp2, Adgrg1, Btg2, Zeb2, Emx1, Kdm1a, Fgfr1, Gpr37l1",GO,A-stage7
BP,transforming growth factor beta receptor signaling pathway,11/557,0.0025392490069942957,0.03253708510204492,"Snw1, Crebbp, Strap, Nrep, Usp9x, Stub1, Zmiz1, Fos, Zfp451, Fermt2, Htra1",GO,A-stage7
BP,cerebral cortex radial glia guided migration,4/557,0.003166271697057928,0.03797685180831689,"Lrp8, Adgrg1, Cdk5r1, Zmiz1",GO,A-stage7
BP,positive regulation of neuron death,9/557,0.0032967160913577737,0.03897493006573689,"Casp3, Atf4, Fyn, Bag1, Ppp2r2b, Cdk5r1, Fos, Bax, Clu",GO,A-stage7
BP,appendage development,12/557,0.003508017130974033,0.04077205262647566,"Sema3c, Plxna2, Sox11, Smarca4, Sox4, Rnf165, Gnaq, Nipbl, Hdac2, Chd7, Fgfr1, Bax",GO,A-stage7
BP,limb development,12/557,0.003508017130974033,0.04077205262647566,"Sema3c, Plxna2, Sox11, Smarca4, Sox4, Rnf165, Gnaq, Nipbl, Hdac2, Chd7, Fgfr1, Bax",GO,A-stage7
BP,positive regulation of dendritic spine development,6/557,0.0038746762402092714,0.04320787612730663,"Lrp8, Actr3, Ppp1r9a, Dhx36, Llph, Nlgn1",GO,A-stage7
BP,vesicle-mediated transport in synapse,14/557,0.004103330059437592,0.04538965100600403,"Pten, Cd24a, Syn2, Rab3a, Rock1, Mff, Apba2, Cdk5r1, Ppp3cb, Myo6, Ap2m1, Cplx2, Nsg1, Nlgn1",GO,A-stage7
BP,negative regulation of developmental growth,9/557,0.0042658978942598045,0.04668725387723065,"Sema3c, Pten, Actr3, Draxin, Cdk5r1, Bcl11a, Hdac2, Map2, Sema6d",GO,A-stage7
BP,regulation of potassium ion transport,8/557,0.004391559972263993,0.047808908827338355,"Atf4, Pten, Ank3, Nedd4l, Wnk1, Klhl24, Gnaq, Atp1b2",GO,A-stage7
BP,regulation of cell growth,20/557,0.004602141098977435,0.049707942864871464,"Sema3c, Actr3, Smarca4, Nedd4l, Ddx3x, Lamtor2, Mtpn, Clasp2, Igfbpl1, Rnd2, Draxin, Smarca2, Cdk5r1, Bcl11a, Gdi1, Ei24, Tsg101, Map2, Sema6d, Exosc4",GO,A-stage7
CC,growth cone,17/561,1.37476579252527e-5,2.4578147020489014e-4,"Arpc5, Clasp2, Ppp1r9a, Tpm3, Ptbp2, Usp9x, Cdk5r1, Tmod2, Klc1, Auts2, Stmn2, Crmp1, Copa, Map2, Gria2, Clu, Eno1",GO,A-stage7
CC,site of polarized growth,17/561,2.1078872333084413e-5,3.58340829662435e-4,"Arpc5, Clasp2, Ppp1r9a, Tpm3, Ptbp2, Usp9x, Cdk5r1, Tmod2, Klc1, Auts2, Stmn2, Crmp1, Copa, Map2, Gria2, Clu, Eno1",GO,A-stage7
CC,distal axon,22/561,1.7878661565556495e-4,0.002161331531480607,"Arpc5, Rab3a, Clasp2, Ppp1r9a, Tpm3, Ptbp2, Usp9x, Cdk5r1, Fkbp1a, Tmod2, Klc1, Auts2, Stmn2, Cplx2, Calb2, Crmp1, Copa, Map2, Gria2, Clu, Glul, Eno1",GO,A-stage7
CC,neuron to neuron synapse,21/561,0.0020700602528807887,0.016285476254071226,"Lrp8, Syn2, Fyn, Pak2, Cript, Sorbs2, Ppp1r9a, Dynll2, Rnf10, Cdk5r1, Bcl11a, Cpeb4, Dlgap1, Phb2, Myo6, Sptbn1, Atp1b2, Map2, Gria2, Rpl18a, Nlgn1",GO,A-stage7
CC,asymmetric synapse,20/561,0.002125494143454149,0.016285476254071226,"Lrp8, Syn2, Fyn, Pak2, Cript, Sorbs2, Ppp1r9a, Dynll2, Rnf10, Cdk5r1, Bcl11a, Cpeb4, Dlgap1, Phb2, Myo6, Sptbn1, Map2, Gria2, Rpl18a, Nlgn1",GO,A-stage7
---,Axon guidance,13/256,0.0019453876263692855,0.021653010102197265,"Sema3c, Fzd3, Plxna2, Fyn, Pak2, Neo1, Rock1, Arhgef12, Pik3r1, Ppp3cb, Myl12b, Enah, Sema6d",KEGG,A-stage7
---,Dopaminergic synapse,10/256,0.005076887304748327,0.049987813462137376,"Atf4, Gng2, Ppp1cc, Ppp2r2b, Gnaq, Ppp3cb, Fos, Ppp1ca, Ppp1cb, Gria2",KEGG,A-stage7
---,Glutamatergic synapse,8/256,0.015085474622491858,0.10668639990219735,"Gng2, Slc38a2, Gnaq, Ppp3cb, Dlgap1, Slc38a1, Gria2, Glul",KEGG,A-stage7
---,Cholinergic synapse,6/256,0.09952356491535323,0.35884552983563983,"Atf4, Gng2, Fyn, Pik3r1, Gnaq, Fos",KEGG,A-stage7
---,GABAergic synapse,5/256,0.1091639190467347,0.3718525073497526,"Gng2, Slc38a2, Gabbr1, Slc38a1, Glul",KEGG,A-stage7
---,"Growth hormone synthesis, secretion and action",6/256,0.11619874032713529,0.3718525073497526,"Atf4, Crebbp, Pik3r1, Gnaq, Fos, Map2k2",KEGG,A-stage7
---,Chemical carcinogenesis - reactive oxygen species,9/256,0.18165853581572713,0.48460077339796237,"Pten, Ndufv2, Pik3r1, Ndufb2, Acp1, Sdhb, Fos, Ndufs4, Map2k2",KEGG,A-stage7
---,TNF signaling pathway,4/256,0.40158597457741474,0.6764156071845971,"Casp3, Atf4, Pik3r1, Fos",KEGG,A-stage7
---,Serotonergic synapse,3/256,0.7252369538284928,0.8635379543260194,"Casp3, Gng2, Gnaq",KEGG,A-stage7
---,Neutrophil extracellular trap formation,4/256,0.8482055448525433,0.9400026817413467,"Pik3r1, Hdac2, H3f3b, Map2k2",KEGG,A-stage7
BP	cerebellar granular layer formation	1/5	0.0023556611168843444	0.03526832710396666	Nfix	GO	NSC-stage1 and NSC-stage2
BP	cerebellar granular layer development	1/5	0.003638694782330809	0.03526832710396666	Nfix	GO	NSC-stage1 and NSC-stage2
BP	cerebellar cortex formation	1/5	0.006840504471375075	0.03526832710396666	Nfix	GO	NSC-stage1 and NSC-stage2
BP	cerebellar Purkinje cell layer development	1/5	0.007905943245513192	0.037211722313433976	Nfix	GO	NSC-stage1 and NSC-stage2
BP	cerebellar cortex development	1/5	0.014279390337114561	0.04027520351493851	Nfix	GO	NSC-stage1 and NSC-stage2
BP	negative regulation of transforming growth factor beta receptor signaling pathway	1/5	0.01491492907374603	0.040726557037060344	Eid2	GO	NSC-stage1 and NSC-stage2
BP	negative regulation of cellular response to transforming growth factor beta stimulus	1/5	0.015338439417683869	0.040726557037060344	Eid2	GO	NSC-stage1 and NSC-stage2
BP	cerebellum development	1/5	0.02314714437425347	0.04354788272128868	Nfix	GO	NSC-stage1 and NSC-stage2
BP	regulation of transforming growth factor beta receptor signaling pathway	1/5	0.023357500732327563	0.04354788272128868	Eid2	GO	NSC-stage1 and NSC-stage2
BP	regulation of cellular response to transforming growth factor beta stimulus	1/5	0.02377810473249853	0.04359319200958063	Eid2	GO	NSC-stage1 and NSC-stage2
BP	metencephalon development	1/5	0.025669029846630553	0.04447944811584835	Nfix	GO	NSC-stage1 and NSC-stage2
