# Supplementary material for: Traumatic brain injury promotes neurogenesis at the cost of astrogliogenesis in the adult hippocampus of male mice
Source: Nat Commun. 2024 Jun 18;15:5222. doi: 10.1038/s41467-024-49299-6 (PMC11189490; doi:10.1038/s41467-024-49299-6)
Supplement: Supplementary file 13 — Supplementary data 10 [file 41467_2024_49299_MOESM13_ESM.xlsx]

## Sheet: Supplementary data 10
The full list of transcripts targeted in spatial transcriptomics experiments.
Gene symbol/Transcript	Resaon for selection
Aldoc	A marker for A-stages 1,3,4,5,6,7, found also in A-stage2
Aqp4	A marker for A-stages 3,4,6,7
Ascl1	A marker for A-stages 1,5; NSC-stages 1,2 and RG-like cells
Aurkb	A marker for NSC-stages 1,2
Bcl2	A marker for A-stages 1,5,3
Bhlhe22	A marker for N-stages 1,2,3,4
Btg2	A marker for N-stages 1,3,4,6
C3	A marker of reactive astrocytes
Calb2	A marker for N-stages 3,4,6
Camk2b	A marker for N-stages 4,5
Casp3	A marker for N-stages 2,3,4
Celf3	A marker for N-stages 2,3,4
Celf4	A marker for N-stages 3,4,5,7
Ddit3	A TF expressed along neuronal lineage, absent in the astrocytic ones
Egr1	A marker for N-stages 3,4
Elavl4	A marker for NSC-stages 1,2; RG-like; N-stages 1,2,7
Eomes	A marker for NSC-stages 1,2; RG-like; N-stages 1,2
Epas1	A marker for A-stages 3,4,6,7
Etv1	A TF enriched in NSC-stages 1,2; RG-like populations
Fabp7	A marker for A-stages 1,3,5,6,7
Fam107a	A marker for A-stages 3,4,6,7
Fgfr3	A marker for A-stages 2,3,4,7
Fos	A marker for A-stages 1; N-stages 3,4
Frzb	A marker for A-stages 1,5
Gabrg1	A marker for A-stages 3,4
Gfap	A marker for A-stages 1,5,4,6,7
Gria1	A marker for A-stages 1; N-stages 4,7
Hapln1	A marker for A-stages 3,4
Hes5	A marker for NSC-stage2; RG-like; A-stages 1,3,4
Hes6	A marker for NSC-stage2; RG-like
Hmgn3	A marker for NSC-stage2, A-stages 1,3,4,6
Id1	A marker for NSC-stage 1,2; RG-like
Id3	A marker for A-stages 3,4,6,7
Igfbpl1	A marker for N-stages 1,2,3,4,6
Jun	A marker for NSC-stage2; RG-like; N-stages 3,4
Junb	A marker for N-stages 3,4
Jund	A marker for N-stages 3,4
Kif4	A marker for NSC-stages 1,2
Kitl	A marker for N-stage 4
Klf3	A marker for N-stages 1,2
Klf6	A marker for N-stages 1,2,3
L1cam	A marker for N-stages 3,4,7
Lpar1	A marker for A-stage1
Mki67	A marker for NSC-stages 1,2
Mpped1	A marker for NSC-stage2
Myt1l	A marker for N-stages 2,3,4,5
Neat1	A marker for A-stages 1,2,3,4
Nell2	A marker for N-stages 3,4
Neurod1	A marker for N-stages 2,3,4,6
Neurod4	A marker for N-stage 1
Neurog2	A marker for NSC-stages 1,2; RG-like; N-stage1
Nfic	A marker for NSC-stage1; RG-like
Nfix	A marker for N-stages 1,2,3,4,6
Nnat	A marker for N-stages 1,2,3,4,6
Npas3	A marker for A-stages 1,2,3,4
Nr3c1	A marker for A-stages 1,3,4,6
Ogt	A marker for A-stages 1,2,3,4; N-stage5
Pax6	A marker for NSC-stages 1,2
Pcna	A marker for NSC-stage1, RG-like
Pcp4	A marker for N-stages 1,2,6,7
Piwil2	A key regulator of astrogenesis/neurogenesis
Prox1	A marker for N-stages 3,4,5
Rbfox3	A marker for N-stages 1,2,3,4,5
Rfx4	A marker for A-stages 1,2,3,4
Rora	A marker for A-stages 2,3,4
S100b	A marker for A-stages 3,4,6,7
Scrt2	A marker for N-stages 1,2,3
Sema3c	A marker for N-stages 2,3,4
Sema5a	A marker for N-stages 4,5
Serpina3n	A marker of reactive astrocytes
Slc17a6	A marker for N-stage7
Slc1a3	A marker for A-stages 1,2,3,4,5,7
Snap25	A marker for N-stages 2,3,7
Sned1	A marker for A-stages 1,2,4
Sox11	A marker for N-stages 1,2,3,4
Sox21	A marker for A-stages 3,4
Sox4	A marker for N-stages 1,2,3,4
Sox6	A marker for A-stages 1,2,3
Sox9	A marker for A-stages 1,3,4,6,7
Sparc	A marker for A-stages 1,3,5
Srebf1	A marker for A-stages 1,3,4
Stmn4	A marker for N-stages 3,4,5,6
Syne1	A marker for A-stages 2,3,4
Syt1	A marker for N-stage7
Tgfb2	A marker for N-stages 3,4
Tubb3	A marker for N-stages 1,2,3,6
Tubb5	A marker for N-stages 1,2,3,4,6
Ube2c	A marker for NSC-stages 1,2
Unc5d	A marker for N-stage2
Vim	A marker for NSC-stage2; RG-like; A stages 1,5; N-stage1
Zbtb18	A marker for N-stages 1,2,3
Zbtb20	A marker for N-stages 2,3,4,5
Zic1	A marker for N-stages 2,7
