# Supplementary material for: Traumatic brain injury promotes neurogenesis at the cost of astrogliogenesis in the adult hippocampus of male mice
Source: Nat Commun. 2024 Jun 18;15:5222. doi: 10.1038/s41467-024-49299-6 (PMC11189490; doi:10.1038/s41467-024-49299-6)
Supplement: Supplementary file 14 — Supplementary data 11 [file 41467_2024_49299_MOESM14_ESM.xlsx]

## Sheet: Supplementary data 11
Cell segmentation parameters given to QuPath to define cell boundaries based on the DAPI signal in spatial transcriptomics
Section	Background radius	Median filter Radius	Sigma	Minimum area	Maximum area	Thresholds	Split by shape	Cell expansion	Include cell nucleus	Smooth boundaries	Make measurments
Slide000_Control_A1	15	10	2	130	10000	5	NO	20	NO	YES	NO
Slide000_Control_A2	15	10	2	130	10000	5	NO	20	NO	YES	NO
Slide000_TBI_A1	15	10	2	130	10000	5	NO	20	NO	YES	NO
Slide000_TBI_A2	15	10	2	130	10000	5	NO	20	NO	YES	NO
Slide010_Control_D2	15	10	2	130	10000	5	NO	20	NO	YES	NO
Slide010_TBI_D1	15	10	2	130	10000	5	NO	20	NO	YES	NO
Slide016_TBI_C1-SGZ	15	10	2	130	10000	5	NO	20	NO	YES	NO
016-C1 (Hilus)	15	10	2	400	10000	5	NO	20	NO	YES	NO
Slide016_TBI_C1 (Granular Layer)	15	10	2	300	10000	5	NO	20	NO	YES	NO
Slide011_TBI_D1	15	10	2	200	10000	5	NO	20	NO	YES	NO
Slide011_Control_D2	15	10	2	200	10000	5	NO	20	NO	YES	NO
