# Supplementary material for: Traumatic brain injury promotes neurogenesis at the cost of astrogliogenesis in the adult hippocampus of male mice
Source: Nat Commun. 2024 Jun 18;15:5222. doi: 10.1038/s41467-024-49299-6 (PMC11189490; doi:10.1038/s41467-024-49299-6)
Supplement: Supplementary file 15 — Supplementary data 12 [file 41467_2024_49299_MOESM15_ESM.xlsx]

## Sheet: Supplementary data 12
		NSC-stage1	NSC-stage2	RG-like	N-stage1	N-stage2	N-stage3	N-stage4	N-stage5	N-stage6	A-stage1	A-stage2	A-stage3	A-stage4
Neighbours		NSC-stage1	NSC-stage1	NSC-stage1	NSC-stage2	N-stage1	N-stage2	N-stage3	N-stage4	N-stage4	RG-like	A-stage1	A-stage2	A-stage2
		NSC-stage2	NSC-stage2	NSC-stage2	RG-like	N-stage2	N-stage3	N-stage4	N-stage5	N-stage5	A-stage1	A-stage2	A-stage3	A-stage3
		RG-like	RG-like	RG-like	N-stage1	N-stage3	N-stage4	N-stage5	N-stage6	N-stage6	A-stage2	A-stage3	A-stage4	A-stage4
			N-stage1	N-stage1	N-stage2							A-stage4
				A-stage1
n (number of nearest neighbours) value	control	300	300	300	300	300	300	300	300	300	353	399	379	379
	TBI	300	456	405	505	530	562	593	404	404	300	300	300	300
