# Supplementary material for: Traumatic brain injury promotes neurogenesis at the cost of astrogliogenesis in the adult hippocampus of male mice
Source: Nat Commun. 2024 Jun 18;15:5222. doi: 10.1038/s41467-024-49299-6 (PMC11189490; doi:10.1038/s41467-024-49299-6)
Supplement: Supplementary file 16 — Supplementary data 13 [file 41467_2024_49299_MOESM16_ESM.xlsx]

## Sheet: Supplementary data 13
Binomial Test On Spatial Data
	Sample	Ident	NumberOfCells	p-value	p-er
1	Control	0	190	0.609154556730237	39.7489539748954
2	TBI	0	288	0.609154556730237	60.2510460251046
3	Control	1*	64	1.86945798154367e-05	27.3504273504274
4	TBI	1*	170	1.86945798154367e-05	72.6495726495726
5	Control	2	172	0.478783659765386	42.6799007444169
6	TBI	2	231	0.478783659765386	57.3200992555831
7	Control	3*	128	0.020886922143053	48.1203007518797
8	TBI	3*	138	0.020886922143053	51.8796992481203
9	Control	4*	139	0.00642489238455225	49.1166077738516
10	TBI	4*	144	0.00642489238455225	50.8833922261484
11	Control	5	208	0.129612850193921	37.7495462794918
12	TBI	5	343	0.129612850193921	62.2504537205082
13	Control	6	54	0.101664166645027	48.6486486486487
14	TBI	6	57	0.101664166645027	51.3513513513513
15	Control	7	27	0.479286392497087	36.4864864864865
16	TBI	7	47	0.479286392497087	63.5135135135135
17	Control	8	28	0.901609969223679	41.7910447761194
18	TBI	8	39	0.901609969223679	58.2089552238806
19	Control	9	45	0.705852651779095	39.1304347826087
20	TBI	9	70	0.705852651779095	60.8695652173913
21	Control	10	11	0.375080602048315	52.3809523809524
22	TBI	10	10	0.375080602048315	47.6190476190476
