# Supplementary material for: Traumatic brain injury promotes neurogenesis at the cost of astrogliogenesis in the adult hippocampus of male mice
Source: Nat Commun. 2024 Jun 18;15:5222. doi: 10.1038/s41467-024-49299-6 (PMC11189490; doi:10.1038/s41467-024-49299-6)
Supplement: Supplementary file 17 — Supplementary data 14 [file 41467_2024_49299_MOESM17_ESM.xlsx]

## Sheet: Supplementary data 14
Mean	mean transition probabilities across cells cluster (the transition probabilites of individual cell clusters to neighbour entire cluster was calculated by adding the probabilites of cells of neigbour cluster)
SD	standard deviation across cells of interested cluster
Exact p_value	independent non-parametric two-sided Wilcoxon test between sham and TBI
Mean
Sham	RG-like	0.428392	0.404041	0.336971	0.083131	0	0	0	0	0	0.001144	0	0	0
Sham	N-stage1	0	0.443196	0.23727	0.369819	0.061925	0	0	0	0	0	0	0	0
Sham	N-stage2	0	0	0	0.532068	0.459316	0.212281	0	0	0	0	0	0	0
Sham	N-stage3	0	0	0	0	0.47876	0.505628	0.122027	0	0	0	0	0	0
Sham	N-stage4	0	0	0	0	0	0.282091	0.173309	0.264621	0.543256	0	0	0	0
Sham	N-stage5	0	0	0	0	0	0	0.704664	0.690008	0.247647	0	0	0	0
Sham	N-stage6	0	0	0	0	0	0	0	0.04537	0.209098	0	0	0	0
Sham	A-stage1	0	0	0.278473	0	0	0	0	0	0	0.12647	0.025959	0	0
Sham	A-stage2	0	0	0	0	0	0	0	0	0	0.872386	0.526132	0.785985	0.767908
Sham	A-stage3	0	0	0	0	0	0	0	0	0	0	0.398017	0.14562	0.14692
Sham	A-stage4	0	0	0	0	0	0	0	0	0	0	0.049892	0.068395	0.085173
TBI	NSC-stage1	0.172749	0.035102	0.050247	0	0	0	0	0	0	0	0	0	0
TBI	NSC-stage2	0.421652	0.111862	0.091873	0.014968	0	0	0	0	0	0	0	0	0
TBI	RG-like	0.405599	0.351062	0.40327	0.062548	0	0	0	0	0	0.001679	0	0	0
TBI	N-stage1	0	0.501973	0.308461	0.32288	0.050038	0	0	0	0	0	0	0	0
TBI	N-stage2	0	0	0	0.599604	0.578256	0.247002	0	0	0	0	0	0	0
TBI	N-stage3	0	0	0	0	0.371706	0.455764	0.160082	0	0	0	0	0	0
TBI	N-stage4	0	0	0	0	0	0.297234	0.184153	0.226115	0.537193	0	0	0	0
TBI	N-stage5	0	0	0	0	0	0	0.655765	0.751025	0.34225	0	0	0	0
TBI	N-stage6	0	0	0	0	0	0	0	0.02286	0.120557	0	0	0	0
TBI	A-stage1	0	0	0.146149	0	0	0	0	0	0	0.065677	0.00973	0	0
TBI	A-stage2	0	0	0	0	0	0	0	0	0	0.932645	0.445967	0.664666	0.539934
TBI	A-stage3	0	0	0	0	0	0	0	0	0	0	0.510975	0.273883	0.369564
TBI	A-stage4	0	0	0	0	0	0	0	0	0	0	0.033328	0.061451	0.090502
SD
		NSC-stage1	NSC-stage2	RG-like	N-stage1	N-stage2	N-stage3	N-stage4	N-stage5	N-stage6	A-stage1	A-stage2	A-stage3	A-stage4
Sham	NSC-stage1	0.045179	0.025228	0.057005	0	0	0	0	0	0	0	0	0	0
Sham	NSC-stage2	0.046019	0.038395	0.055148	0.016018	0	0	0	0	0	0	0	0	0
Sham	RG-like	0.024421	0.0826	0.107432	0.091526	0	0	0	0	0	0.001554	0	0	0
Sham	N-stage1	0	0.11736	0.170738	0.175531	0.042289	0	0	0	0	0	0	0	0
Sham	N-stage2	0	0	0	0.277135	0.090478	0.073401	0	0	0	0	0	0	0
Sham	N-stage3	0	0	0	0	0.131453	0.090139	0.053458	0	0	0	0	0	0
Sham	N-stage4	0	0	0	0	0	0.161183	0.070011	0.22417	0.093427	0	0	0	0
Sham	N-stage5	0	0	0	0	0	0	0.122138	0.267875	0.149404	0	0	0	0
Sham	N-stage6	0	0	0	0	0	0	0	0.044531	0.106367	0	0	0	0
Sham	A-stage1	0	0	0.290668	0	0	0	0	0	0	0.03582	0.023863	0	0
Sham	A-stage2	0	0	0	0	0	0	0	0	0	0.035347	0.141413	0.087224	0.099364
Sham	A-stage3	0	0	0	0	0	0	0	0	0	0	0.130822	0.063118	0.064443
Sham	A-stage4	0	0	0	0	0	0	0	0	0	0	0.041763	0.026331	0.035562
TBI	NSC-stage1	0.028072	0.015931	0.04718	0	0	0	0	0	0	0	0	0	0
TBI	NSC-stage2	0.047937	0.038197	0.069157	0.018188	0	0	0	0	0	0	0	0	0
TBI	RG-like	0.042806	0.069864	0.099006	0.06589	0	0	0	0	0	0.004446	0	0	0
TBI	N-stage1	0	0.095253	0.178885	0.165641	0.035335	0	0	0	0	0	0	0	0
TBI	N-stage2	0	0	0	0.246506	0.123674	0.076958	0	0	0	0	0	0	0
TBI	N-stage3	0	0	0	0	0.1572	0.039917	0.057463	0	0	0	0	0	0
TBI	N-stage4	0	0	0	0	0	0.114464	0.066851	0.17143	0.158699	0	0	0	0
TBI	N-stage5	0	0	0	0	0	0	0.123932	0.186944	0.195409	0	0	0	0
TBI	N-stage6	0	0	0	0	0	0	0	0.01756	0.045306	0	0	0	0
TBI	A-stage1	0	0	0.224768	0	0	0	0	0	0	0.047447	0.008984	0	0
TBI	A-stage2	0	0	0	0	0	0	0	0	0	0.050156	0.266816	0.127388	0.131581
TBI	A-stage3	0	0	0	0	0	0	0	0	0	0	0.249774	0.108558	0.103006
TBI	A-stage4	0	0	0	0	0	0	0	0	0	0	0.0336	0.020363	0.030712
p value
	NSC-stage1	NSC-stage2	RG-like	N-stage1	N-stage2	N-stage3	N-stage4	N-stage5	N-stage6	A-stage1	A-stage2	A-stage3	A-stage4
NSC-stage1	4.4e-15	6.5e-08	0.00118	-	-	-	-	-	-	-	-	-	-
NSC-stage2	3.7e-15	0.017	0.15116	0.42093	-	-	-	-	-	-	-	-	-
RG-like	0.0015	1.4e-05	6.6e-12	0.0472	-	-	-	-	-	0.85	-	-	-
N-stage1	-	7.9e-05	0.00093	0.00071	0.014	-	-	-	-	-	-	-	-
N-stage2	-	-	-	0.00166	< 2.00E-16	8.7e-05	-	-	-	-	-	-	-
N-stage3	-	-	-	-	9.6e-11	8.7e-07	1.9e-08	-	-	-	-	-	-
N-stage4	-	-	-	-	-	0.54	0.16145	0.43	0.01332	-	-	-	-
N-stage5	-	-	-	-	-	-	0.00073	0.37	6.7e-06	-	-	-	-
N-stage6	-	-	-	-	-	-	-	0.019	0.00041	-	-	-	-
A-stage1	-	-	3.6e-06	-	-	-	-	-	-	5.4e-09	5.1e-14	-	-
A-stage2	-	-	-	-	-	-	-	-	-	3.9e-09	0.0034	< 2.00E-16	< 2.00E-16
A-stage3	-	-	-	-	-	-	-	-	-	-	3.6e-05	< 2.00E-16	< 2.00E-16
A-stage4	-	-	-	-	-	-	-	-	-	-	4.3e-05	0.013	0.38
