# Supplementary material for: Traumatic brain injury promotes neurogenesis at the cost of astrogliogenesis in the adult hippocampus of male mice
Source: Nat Commun. 2024 Jun 18;15:5222. doi: 10.1038/s41467-024-49299-6 (PMC11189490; doi:10.1038/s41467-024-49299-6)
Supplement: Supplementary file 18 — Supplementary data 15 [file 41467_2024_49299_MOESM18_ESM.xlsx]

## Sheet: control NSC-stage1
	AAATGGACATGGCTAT.1_1	AATGGAATCAAGAATG.1_1	ACGGGTCAGGTTGTTC.1_1	ACTATGGTCGATTGAC.1_1	ACTATTCAGTAGAATC.1_1	ACTTCGCAGCTCTTCC.1_1	ACTTTCAGTTGAGAGC.1_1	AGAACAACACAGTGAG.1_1	AGCGCCACAAGATTGA.1_1	ATGACCAGTTCAGTAC.1_1	ATGATCGTCCAGGACC.1_1	ATTCCATAGGAAAGTG.1_1	CAAAGAAAGGCCACTC.1_1	CAAAGAAGTTACACTG.1_1	CAAGACTGTAGTGATA.1_1	CAGATTGTCCCTGGTT.1_1	CGTAATGGTGTCTTCC.1_1	CGTGCTTCAGCGGTTC.1_1	CTTGAGACAGTAACAA.1_1	CTTTCGGAGGTTCATC.1_1	GACTCTCGTAGATCGG.1_1	GACTTCCCACCAGACC.1_1	GAGGGATTCTTGCGCT.1_1	GATGAGGGTGAACCGA.1_1	GGGAGATTCTGTCCGT.1_1	GGGTTTAGTTGCACGC.1_1	GTCACGGCAGAGACTG.1_1	GTGCAGCGTCGAATGG.1_1	GTTGCTCTCACGTAGT.1_1	TATCTTGAGCTCCATA.1_1	TCCACCACAGCCGGTT.1_1	TCGGGCATCCCACAGG.1_1	TCTCAGCGTTCAAGGG.1_1	TTGCCTGCACGACTAT.1_1	TTGTTGTGTGAGCAGT.1_1
AAAGGGCCATTGGGAG.1_1	0.00186857	0.00379467	0.00245611	0.00101871	0.000797431	0.00262763	0.00255916	0.000978646	0.000816833	0.00224558	0.00113408	0.00119691	0.000701678	0.00216794	0.00110045	0.00344157	0.00129543	0.000999469	0.000996789	0.000941261	0.000932759	0.00090709	0.000850716	0.000839779	0.000934644	0.000743144	0.00254589	0.00102575	0.00316108	0.00109717	0.000916545	0.000910246	0.00123391	0.00227785	0.00184635
AAAGGTAAGGAAAGGT.1_1	0.00163806	0.00240059	0.0027408	0.000982376	0.000773945	0.00342822	0.00338095	0.00111068	0.000726906	0.00299764	0.00107191	0.00151141	0.000582303	0.00290105	0.000928764	0.0037918	0.000908521	0.00111266	0.00104266	0.000676105	0.000684806	0.00133433	0.00107846	0.000653405	0.000620205	0.000791085	0.0022781	0.00104152	0.00258873	0.000923414	0.000812811	0.000661236	0.0011417	0.00249486	0.00160508
AAAGGTAAGGGCTAAC.1_1	0.00266001	0.00503475	0.00438688	0.00414882	0.00568921	0.00297469	0.00345984	0.00339282	0.00505633	0.00313254	0.00518607	0.00319874	0.00519539	0.00315389	0.00420743	0.00351422	0.00339296	0.00352675	0.00585357	0.00676041	0.00498391	0.00403558	0.0054665	0.00345459	0.00362239	0.00466576	0.00485895	0.00394972	0.00343026	0.00562666	0.00449457	0.00466987	0.00453822	0.00518036	0.00497706
AAATGGACATGGCTAT.1_1	0.109385	0.0252445	0.0364528	0.174665	0.15295	0.0398697	0.0298572	0.13892	0.166875	0.0422064	0.212879	0.102195	0.169017	0.0446426	0.132996	0.0263039	0.099494	0.106833	0.175717	0.159346	0.152495	0.151963	0.130229	0.186446	0.164991	0.162397	0.0442566	0.144939	0.0461783	0.205996	0.23263	0.192438	0.127935	0.048661	0.115905
AACAGGGAGCGTGTCC.1_1	0.00174262	0.00323917	0.00221475	0.00138554	0.000990264	0.00279209	0.00246508	0.00120837	0.00113458	0.00250574	0.00128928	0.00157452	0.000924184	0.0020977	0.00120287	0.00287478	0.00176056	0.00137263	0.00111865	0.00117235	0.00132136	0.00133314	0.00108333	0.000949013	0.00127873	0.000935841	0.0023536	0.0014513	0.00284203	0.00146514	0.0012036	0.00110394	0.00146943	0.00248823	0.00184594
AACCAACCACGTAACT.1_1	0.00203313	0.00490345	0.0046542	0.00365437	0.00257094	0.00456275	0.00458159	0.00382242	0.00299255	0.00486111	0.00213207	0.0041067	0.00234362	0.00507823	0.00367843	0.00630588	0.00475902	0.00435684	0.00202193	0.00346871	0.00273695	0.00346567	0.00349726	0.00300137	0.0028136	0.0027002	0.00492943	0.00377494	0.00528927	0.00228488	0.00170136	0.00152065	0.00443574	0.00398421	0.00246375
AACCACAAGATCCGAG.1_1	0.002593	0.00491454	0.00376827	0.00488121	0.00504188	0.00320971	0.00332347	0.00426007	0.00476	0.0029874	0.00656814	0.00367169	0.00543776	0.00296604	0.00421621	0.00308326	0.004219	0.00420979	0.00509987	0.00713467	0.00440312	0.00464459	0.00497666	0.00398575	0.00505547	0.00389584	0.003634	0.00382488	0.0032867	0.00652323	0.00556851	0.00515187	0.00508529	0.00470799	0.00620594
AACGAAACATACGCAT.1_1	0.00221006	0.00572377	0.00522947	0.00584957	0.00419124	0.0054793	0.00487357	0.00580909	0.00548194	0.00550387	0.00302321	0.00629775	0.00534076	0.00594732	0.00686353	0.00593581	0.00722299	0.00788773	0.00308967	0.00472464	0.00589892	0.00561685	0.00510786	0.00610727	0.00527329	0.00488518	0.00541218	0.00602256	0.00654651	0.00465652	0.00329494	0.00318218	0.00602242	0.00416423	0.0036236
AACGTCACAACTGGTT.1_1	0.00328122	0.00535235	0.00833333	0.00365777	0.00426874	0.00820088	0.010396	0.00399714	0.00329935	0.00743902	0.00340256	0.00649648	0.00371354	0.00834521	0.00482223	0.00664538	0.00638234	0.00556366	0.00515261	0.00352747	0.00397852	0.00416165	0.0052007	0.00297951	0.00369392	0.00383518	0.00949417	0.0043298	0.00745647	0.00281639	0.00308736	0.00266206	0.00390445	0.0072317	0.00306988
AAGCGAGCAAATCAGA.1_1	0.00212017	0.00397943	0.00301853	0.0028788	0.00172408	0.0036277	0.003583	0.00276507	0.00216902	0.00305243	0.00214646	0.00340933	0.00183257	0.00342613	0.00281104	0.00407318	0.00460271	0.00402737	0.00195032	0.00251004	0.00308278	0.00210317	0.00248918	0.00346241	0.00308539	0.00250638	0.00317478	0.00446303	0.00424942	0.00323938	0.0021636	0.00172897	0.00469032	0.00371209	0.00261655
AAGTTCGGTGTGACCC.1_1	0.00104389	0.000539011	0.000388261	0.000240634	0.000201692	0.000574526	0.000703519	0.000204495	0.000205642	0.000486266	0.00036129	0.000221264	0.000223821	0.000526707	0.000200541	0.000846798	0.000243592	0.000207614	0.000301476	0.000281201	0.000241915	0.000295945	0.000180975	0.000238588	0.000250091	0.000246788	0.00041727	0.000239482	0.00063335	0.000287552	0.000259571	0.000206858	0.000261322	0.000709761	0.000756091
AATGGAATCAAGAATG.1_1	0.000993601	0.000260352	0.0002242	0.000195358	0.000180533	0.000289439	0.000203715	0.000186791	0.000176787	0.000204946	0.000265649	0.000161281	0.000140822	0.000234514	0.000155481	0.000411123	0.000182172	0.000163681	0.000193782	0.00016631	0.00019923	0.000206891	0.000160164	0.000155699	0.000273814	0.000164992	0.000212459	0.000210449	0.000243367	0.000231081	0.000210339	0.000185243	0.000201738	0.000445888	0.000700936
ACAACCAGTTTGGGTT.1_1	0.00155689	0.00308666	0.00191034	0.000900667	0.000896353	0.00220695	0.00194783	0.000811264	0.000729632	0.0017936	0.00117556	0.00146509	0.000883941	0.00186392	0.000832026	0.00284078	0.00141017	0.00135927	0.000791497	0.000974293	0.000851682	0.000870522	0.000880172	0.000781032	0.000903974	0.000728001	0.00202332	0.0012337	0.00238016	0.000898942	0.000804707	0.000644574	0.00121612	0.00241183	0.00147683
ACACTGATCTTCTGTA.1_1	0.00223072	0.00453013	0.00339963	0.00223437	0.00162388	0.0036259	0.00361923	0.00200854	0.00194434	0.00377043	0.00183996	0.00301752	0.00154538	0.00417475	0.00207324	0.00489112	0.00289966	0.00227568	0.00229603	0.00201146	0.00211641	0.00218423	0.00212029	0.00195825	0.00178087	0.00207564	0.00367593	0.00202979	0.00373133	0.00212903	0.001638	0.00178235	0.00198915	0.0041286	0.0027067
ACAGGGACACAAACGG.1_1	0.00158488	0.0036117	0.0021544	0.000942063	0.000911578	0.00255604	0.0024745	0.00092306	0.000971519	0.00209994	0.000959223	0.0011871	0.000669666	0.00214732	0.00104826	0.00272531	0.00122076	0.000972655	0.000987167	0.00101825	0.0010318	0.000958629	0.00100037	0.00071441	0.00074224	0.000979423	0.00238746	0.000964734	0.00233747	0.000938932	0.000763336	0.000752875	0.000925799	0.00280411	0.00187065
ACATGCACAAGAGTTA.1_1	0.00221107	0.00691135	0.00761601	0.0021217	0.00179845	0.00648231	0.00687882	0.00185676	0.00164213	0.00668647	0.00182073	0.00347053	0.00136521	0.00653806	0.00196964	0.00627931	0.00380428	0.0035375	0.0022036	0.00178744	0.00202593	0.0018946	0.0020324	0.0017632	0.0019868	0.00170112	0.00826198	0.00305563	0.00544492	0.00202462	0.00161611	0.00116582	0.00302279	0.00498277	0.00222788
ACCCTTGTCAAGAGGC.1_1	0.00288396	0.00635893	0.00758384	0.00377825	0.00473424	0.00867463	0.00850533	0.00530263	0.00351535	0.00876288	0.00306706	0.00620764	0.002263	0.00845756	0.00535408	0.00875599	0.00723101	0.0073137	0.00317426	0.00372738	0.00434373	0.00363431	0.00525867	0.00397325	0.00383003	0.00314817	0.00806169	0.00625647	0.00757599	0.00349098	0.00233552	0.00210389	0.0075088	0.00557071	0.00287838
ACCTGAAGTTTGGAGG.1_1	0.00158962	0.0036237	0.00212387	0.00119341	0.000744872	0.00233841	0.00224112	0.000911631	0.000734135	0.00246298	0.00114126	0.00148661	0.000652515	0.00190177	0.000914229	0.00308978	0.00156141	0.00125912	0.000841291	0.00121286	0.000976658	0.00105427	0.000754184	0.000854162	0.000764362	0.000673314	0.00207232	0.00130145	0.00297121	0.00129855	0.00103543	0.000855805	0.00130918	0.00230146	0.00180751
ACGATGTCAAGCCATT.1_1	0.00156941	0.00308884	0.00165909	0.000678993	0.000524792	0.00209312	0.00169507	0.000692748	0.00054585	0.00164413	0.00086869	0.000842121	0.000401323	0.00154846	0.00074481	0.00258514	0.000922892	0.000723744	0.000596272	0.000546744	0.000646238	0.000753806	0.00054584	0.000502206	0.000661128	0.00046835	0.00168299	0.000791247	0.00197719	0.000652116	0.000613281	0.000560354	0.000891895	0.0018874	0.0012678
ACGGGTCAGGTTGTTC.1_1	0.00110183	0.000280588	0.000338146	0.000240493	0.000162832	0.000390774	0.000447013	0.000182364	0.000135098	0.000245736	0.000328515	0.00020772	0.000127987	0.000338407	0.000175034	0.000678146	0.000207866	0.000214802	0.000154847	0.000157694	0.000184119	0.000189433	0.000144716	0.000166256	0.000273635	0.000159654	0.000271621	0.000256038	0.000305024	0.00025021	0.00023876	0.000146721	0.000194185	0.000476537	0.000775611
ACGGGTCAGTCAATCC.1_1	0.00184209	0.00349051	0.00231711	0.0011758	0.00084544	0.00270708	0.00245492	0.000985057	0.000743979	0.00230572	0.00129707	0.00126607	0.000774613	0.00266584	0.0012133	0.00358494	0.00128638	0.0011875	0.00129315	0.00102086	0.00100984	0.00112194	0.000936781	0.000885612	0.00105259	0.000813693	0.00254497	0.00105009	0.00259207	0.0011614	0.0011054	0.000810789	0.00129472	0.00237261	0.00159014
ACTATGGCAAATCGTC.1_1	0.00160024	0.00293875	0.00221292	0.00110888	0.001587	0.00237723	0.00219861	0.00178605	0.00156019	0.00207578	0.00124699	0.00201372	0.00134623	0.00236702	0.00191267	0.00304196	0.00230779	0.00195156	0.000985764	0.00171777	0.00178344	0.00132535	0.00165701	0.0017054	0.00186555	0.00150227	0.0023982	0.00178635	0.00253636	0.00115587	0.000825686	0.00092144	0.00252099	0.00260981	0.00152448
ACTATGGTCGATTGAC.1_1	0.00183682	0.00320074	0.00423486	0.00256879	0.002276	0.0056837	0.00487123	0.00283072	0.00220963	0.00476074	0.0014702	0.0030656	0.00136358	0.00447192	0.00278513	0.00616554	0.00482665	0.00395622	0.00140967	0.00272573	0.00187137	0.00235046	0.00219777	0.00225043	0.00240888	0.00173042	0.00376162	0.00262847	0.00406079	0.00168214	0.00136006	0.000984637	0.00398919	0.00308559	0.0020006
ACTATTCAGTAGAATC.1_1	0.00345403	0.00665586	0.0123713	0.0063837	0.00551949	0.0130116	0.0151733	0.0121171	0.00646455	0.0159029	0.00503886	0.0132417	0.00391097	0.0141676	0.0120421	0.011126	0.0102992	0.0131367	0.00534466	0.00282906	0.00776025	0.00827941	0.0106683	0.00911415	0.00837359	0.00586102	0.0104393	0.00988527	0.0112627	0.00506937	0.00442842	0.00368194	0.0107575	0.00715174	0.0038868
ACTCTCGGTCATATGC.1_1	0.00177254	0.00373937	0.00293094	0.00249802	0.00223743	0.00276046	0.0027136	0.00208819	0.00242993	0.00244346	0.00127709	0.00228937	0.00197727	0.00218512	0.00221863	0.00332198	0.00238364	0.00200551	0.00130804	0.0028145	0.00213862	0.0022241	0.00263298	0.00210513	0.00172683	0.00228403	0.00246066	0.00238261	0.00303734	0.00253025	0.00117519	0.00104519	0.00214352	0.0032185	0.00203736
ACTTATCGTAGCTTGT.1_1	0.00222078	0.00427133	0.00271135	0.00185106	0.00174805	0.00276786	0.00243972	0.00182836	0.00210651	0.00216865	0.00131454	0.00211008	0.00150575	0.00226993	0.00210404	0.00314114	0.0029951	0.00265019	0.00117354	0.00162162	0.00192376	0.00142843	0.00203183	0.00203176	0.00229725	0.00205454	0.00246569	0.00301222	0.00318405	0.00149755	0.00146745	0.00133528	0.00325526	0.00296771	0.0020721
ACTTCCGAGGAGGGTG.1_1	0.00191523	0.00355551	0.00306892	0.00469144	0.00276015	0.00328941	0.00267408	0.00319014	0.00302563	0.00354817	0.00201669	0.00289363	0.00239819	0.00322284	0.00369301	0.00379652	0.00436937	0.00324226	0.00189157	0.00413981	0.00315907	0.0037109	0.00305088	0.00350862	0.00374391	0.00273489	0.00276298	0.00360299	0.00406008	0.00490987	0.00239454	0.00156688	0.00499862	0.0031557	0.00238089
ACTTCGCAGCTCTTCC.1_1	0.00113831	0.000334253	0.000348698	0.000241595	0.000239942	0.000457659	0.000441232	0.00021761	0.000183844	0.000321809	0.000282875	0.000191473	0.000179841	0.000303394	0.000207283	0.000667624	0.000219798	0.000166826	0.0002086	0.000227246	0.000225017	0.000249089	0.000193608	0.000167987	0.000346578	0.000207119	0.000283917	0.000209269	0.000401979	0.000254967	0.000232679	0.000243266	0.000184436	0.000551828	0.000761944
ACTTCGCTCCTAACAG.1_1	0.00230108	0.00545608	0.00362987	0.00166709	0.00163712	0.00389105	0.00408103	0.00182543	0.00167504	0.00320332	0.00177082	0.00288132	0.00134671	0.00381852	0.00191843	0.00451402	0.00194628	0.00202253	0.00193165	0.00180343	0.00202568	0.00170451	0.00173364	0.00137711	0.00179943	0.00145566	0.00365801	0.00173274	0.00384739	0.00158906	0.00144019	0.00134565	0.00207821	0.00376691	0.00228551
ACTTTCAGTTGAGAGC.1_1	0.00100265	0.000275161	0.000219576	0.000202552	0.00014294	0.00030233	0.000284943	0.000181902	0.000153286	0.000198618	0.000277317	0.00017018	0.00012838	0.000208571	0.000138388	0.000479143	0.000188975	0.000164499	0.000174392	0.000180152	0.000177045	0.000215248	0.000126131	0.00017298	0.000236395	0.000158669	0.000210258	0.000213471	0.000193743	0.000282951	0.000229833	0.000163011	0.000204885	0.000385814	0.000667505
ACTTTGTAGCGTGAAC.1_1	0.00152592	0.00286205	0.0021231	0.000574825	0.00072328	0.0021488	0.00254093	0.000693581	0.000647492	0.00219142	0.000797239	0.00119698	0.000486232	0.00180172	0.000756755	0.00296015	0.000857786	0.000957228	0.000868106	0.000955076	0.000613214	0.000871215	0.000812302	0.000472324	0.000578356	0.000568665	0.00246302	0.000742876	0.00196484	0.000558994	0.000563663	0.000528682	0.000764907	0.00242497	0.00136764
AGAACAACACAGTGAG.1_1	0.00287234	0.00396257	0.00573472	0.00259347	0.00170235	0.00625659	0.00766833	0.00352838	0.00185784	0.00653696	0.00239273	0.00582433	0.00154377	0.00741269	0.00322316	0.0060072	0.00494408	0.00567043	0.00244344	0.00215053	0.00247244	0.0030912	0.00280738	0.00287657	0.00360584	0.00229379	0.00479622	0.00453835	0.00610348	0.00221538	0.00209012	0.00194143	0.0050663	0.00508464	0.00244458
AGACACTCAAACTGCT.1_1	0.00304605	0.00815334	0.006859	0.00578067	0.0049758	0.00822044	0.00733586	0.00608312	0.00450145	0.00766737	0.00376874	0.00728838	0.00501474	0.00689535	0.00706828	0.00811634	0.00864037	0.00735673	0.00484892	0.0066753	0.00648056	0.00437918	0.0064556	0.00519043	0.00757114	0.00515867	0.00758867	0.00759869	0.00982036	0.00472955	0.00344532	0.00322229	0.010033	0.00632417	0.00303157
AGACCATGTAACGTTC.1_1	0.00172916	0.00283295	0.00328337	0.00133378	0.00118097	0.0040656	0.00325256	0.00145738	0.00124689	0.00354077	0.00122371	0.00219325	0.00101294	0.00396436	0.00159512	0.004348	0.00271979	0.00234732	0.00162623	0.00121533	0.00164578	0.00140968	0.00126576	0.00132397	0.00178954	0.0015087	0.00316813	0.00202792	0.00411136	0.00107431	0.000873912	0.000931172	0.0022166	0.00337624	0.00173078
AGACTCACATTCTCTA.1_1	0.000766662	0.00036982	0.00020308	0.00011862	0.000173784	0.000253676	0.000215125	0.000141464	0.000177262	0.000220917	0.000176248	0.000123796	0.000150663	0.000215095	0.000142208	0.000291839	0.000102345	9.82317e-05	0.00017128	0.000159594	0.00016428	0.000152518	0.000140119	0.00013315	0.00016951	0.000154481	0.000181373	0.000128895	0.000201446	0.000130766	0.000135474	0.000169551	0.000109225	0.000474864	0.000642889
AGAGCAGCATTCAGCA.1_1	0.00193202	0.00251167	0.00277646	0.000846146	0.00109578	0.00224937	0.00321809	0.000998567	0.000946668	0.00250157	0.00110261	0.00109018	0.000779867	0.00252567	0.00103907	0.00286752	0.000863605	0.000927589	0.00127448	0.000858915	0.000928341	0.00120756	0.00110406	0.000753145	0.000874041	0.000969358	0.00270764	0.000820833	0.00192824	0.000958836	0.000870019	0.000749008	0.000977152	0.00278121	0.00169496
AGATCCACAAAGGTTA.1_1	0.0014059	0.00273178	0.00140578	0.000491258	0.000431543	0.00190731	0.00166723	0.000493859	0.000424518	0.00145403	0.000511159	0.000565313	0.000382466	0.00152873	0.000428282	0.00217375	0.000745802	0.000567434	0.000442643	0.000513861	0.000491219	0.000567518	0.000441824	0.000394481	0.00056154	0.000352359	0.00160223	0.000629051	0.00144266	0.000551861	0.000509936	0.000468553	0.000575631	0.00177778	0.00114807
AGCCAGCCAGCTGTAT.1_1	0.00315959	0.00558419	0.0049275	0.00925924	0.00551895	0.00696042	0.00504297	0.00682962	0.00611472	0.00566427	0.00442401	0.00639368	0.00513406	0.00657855	0.00780989	0.00636147	0.0104086	0.00787488	0.00453735	0.00732164	0.0058067	0.00707005	0.00586078	0.00673465	0.00725857	0.00584766	0.00489235	0.00807536	0.00774777	0.00613588	0.00536242	0.00384012	0.0102713	0.00536236	0.00333255
AGCGCCACAAGATTGA.1_1	0.00343327	0.0082546	0.0145589	0.00726317	0.00546606	0.0139116	0.0147086	0.0114089	0.00602895	0.0136443	0.00507263	0.0146374	0.00349357	0.0157418	0.0110969	0.0136047	0.0179597	0.0181142	0.00645927	0.00491984	0.00733583	0.00824455	0.00841393	0.00932642	0.0120876	0.00610692	0.0120999	0.0108976	0.0138364	0.0073013	0.00677542	0.00473476	0.0168748	0.00782608	0.00387961
AGGAAATCATCGAACT.1_1	0.00180885	0.00263627	0.00257461	0.000960734	0.000927031	0.0029295	0.00236397	0.0012405	0.00090429	0.00229583	0.000949819	0.00200567	0.000897258	0.00220673	0.00162767	0.00340001	0.00214684	0.00181489	0.00102763	0.00113179	0.00132047	0.00111645	0.00124329	0.00141907	0.00128337	0.00116495	0.00250587	0.00184981	0.00313126	0.000923675	0.000815248	0.00087166	0.00185438	0.00238387	0.00160016
AGGAAATTCATGCCCT.1_1	0.00153511	0.00261089	0.00173063	0.000696892	0.000504513	0.00236807	0.00240802	0.000633962	0.000545155	0.00202842	0.000725072	0.000703066	0.000589916	0.00181244	0.000713108	0.00297835	0.000684244	0.000665874	0.000822022	0.000699646	0.000647721	0.000753417	0.000613664	0.00055165	0.000674299	0.000535483	0.00204823	0.000735851	0.00189545	0.000650938	0.000603593	0.000507533	0.000733964	0.00205661	0.0013832
AGGAATAGTACTAGCT.1_1	0.00204882	0.00214084	0.00244515	0.00136118	0.00116791	0.00263021	0.0029786	0.00121535	0.00125901	0.00286671	0.00136503	0.00141548	0.00105604	0.00314009	0.00129658	0.00317247	0.00145047	0.00138985	0.00135221	0.00125438	0.00154211	0.0014396	0.00136459	0.000988649	0.00114926	0.00140592	0.00249113	0.00117719	0.00304958	0.00134805	0.00111262	0.000953716	0.00113595	0.0028163	0.00234659
AGGCATTCAGGAACCA.1_1	0.0017661	0.00373974	0.00331386	0.000928624	0.00104376	0.00253425	0.0026695	0.000777951	0.000861442	0.00269236	0.000852902	0.00124453	0.000808669	0.00254072	0.00091397	0.00321215	0.00189429	0.00105288	0.000763421	0.000903133	0.000988057	0.000952635	0.000977619	0.000675168	0.00120351	0.000857902	0.002714	0.00118523	0.00222396	0.000980149	0.000879138	0.000893851	0.0010399	0.00262064	0.00147816
AGGCCACGTCCCACGA.1_1	0.00205958	0.00281436	0.00280133	0.00114505	0.00102512	0.00318858	0.00307706	0.0014927	0.000994638	0.0024105	0.00120329	0.00179667	0.000896949	0.00264142	0.00151275	0.00329387	0.00259792	0.00207146	0.00122424	0.00109509	0.00157306	0.0010546	0.00145881	0.00147207	0.00201772	0.00105596	0.00319299	0.00213486	0.00320108	0.00132442	0.00110057	0.000803879	0.00243946	0.002646	0.00175352
AGGCTGCAGACGCAGT.1_1	0.0019673	0.00384232	0.00435162	0.00167195	0.00124666	0.00460831	0.00458848	0.00156151	0.00136385	0.00443472	0.00150811	0.0029626	0.00115933	0.00531992	0.00178114	0.00470793	0.00268027	0.00212987	0.00166071	0.00143676	0.0013048	0.00178895	0.00174634	0.00107467	0.00110799	0.00137109	0.00364244	0.00153287	0.00341837	0.00131745	0.00144477	0.00127403	0.00171233	0.00351602	0.00225023
AGGGTTTGTACTAAGA.1_1	0.279291	0.0243076	0.0304561	0.094878	0.157406	0.0291415	0.0266068	0.11704	0.143149	0.0297355	0.134368	0.0696431	0.184435	0.0306351	0.106805	0.020084	0.0613577	0.0638239	0.12378	0.136446	0.137353	0.118054	0.126865	0.119623	0.123164	0.151742	0.0367661	0.0865086	0.0387211	0.101179	0.137679	0.177149	0.0662268	0.0648844	0.179008
AGTGACTAGGTCACAG.1_1	0.00161458	0.00359712	0.00238172	0.000694819	0.000760057	0.00222258	0.00216926	0.000859483	0.000859395	0.00194055	0.000956948	0.00131679	0.000729553	0.00168091	0.000921778	0.00272079	0.0015848	0.0012544	0.000967604	0.000972625	0.000897871	0.0010263	0.000957311	0.000627069	0.000805606	0.000665639	0.00239376	0.00102753	0.00220519	0.000803225	0.000642391	0.000566065	0.000854291	0.00277005	0.0014995
AGTGCCGGTGCCAAGA.1_1	0.000937881	0.000563666	0.000379559	0.000172546	0.000200866	0.000449272	0.000414357	0.000195247	0.000208176	0.000375688	0.00021465	0.0001613	0.000209818	0.000399374	0.000187126	0.00055326	0.000177161	0.000167598	0.000185009	0.000190703	0.000232395	0.000204118	0.000160635	0.000188351	0.000204172	0.000190077	0.000352849	0.000193923	0.00041358	0.000215769	0.000192557	0.000224485	0.000174793	0.000679319	0.000643122
ATAGAGAAGTTCGCAT.1_1	0.00142587	0.00204378	0.00164763	0.000658174	0.000592618	0.00180447	0.00161926	0.000648283	0.00058298	0.00142222	0.000840701	0.000977679	0.000504907	0.00144742	0.00062031	0.00220929	0.000717932	0.000679695	0.000653013	0.000633375	0.000662673	0.000857348	0.000600202	0.000592774	0.000565083	0.000567568	0.00143926	0.000627234	0.00198432	0.000525909	0.000577725	0.000609895	0.000642113	0.00180748	0.0014702
ATCGTCCGTGGCTAGA.1_1	0.00182572	0.00503224	0.00259243	0.00276765	0.00285542	0.00283357	0.00256491	0.00234545	0.00225452	0.00252052	0.00314641	0.00189176	0.00296136	0.0024721	0.00245729	0.0029562	0.00253624	0.00244448	0.00302378	0.00285255	0.00264506	0.00255331	0.00245166	0.00223138	0.00285143	0.00234871	0.00311733	0.00281571	0.00295932	0.00366953	0.00346864	0.00256529	0.00307488	0.00328238	0.00350747
ATCTCTAAGACTCATC.1_1	0.0026467	0.00129608	0.00121028	0.00119327	0.00131451	0.0015271	0.00149206	0.00134558	0.00135845	0.0011941	0.00133968	0.00099155	0.00115793	0.00137307	0.00109359	0.00141561	0.000895628	0.000908395	0.00127058	0.00138933	0.00118738	0.00133717	0.00115297	0.00131805	0.000959506	0.00137355	0.00129078	0.00108151	0.00159277	0.00119794	0.00123655	0.00140359	0.000949948	0.00277719	0.00253168
ATCTTCAGTATCACGT.1_1	0.00189789	0.00301404	0.00276992	0.00256642	0.0023144	0.00393467	0.00305967	0.00272351	0.00225062	0.00329701	0.00128655	0.00296825	0.00201819	0.00365016	0.00276669	0.00418007	0.00337958	0.00284522	0.00168129	0.00225172	0.0022584	0.00210802	0.00272499	0.00227656	0.00238313	0.00275723	0.00288628	0.0026545	0.00277919	0.00171247	0.00116112	0.00114647	0.00287732	0.00354658	0.00223557
ATGACCAGTTCAGTAC.1_1	0.00114343	0.000307273	0.000502764	0.000268236	0.000163504	0.000701077	0.000739995	0.000277129	0.000179572	0.000471242	0.000342613	0.000238755	0.000127461	0.000446769	0.000179081	0.00110515	0.000351789	0.000256821	0.00023415	0.000228349	0.000192998	0.000320035	0.000172472	0.000184117	0.000416548	0.000168202	0.000291741	0.000300134	0.000626443	0.000365378	0.000309748	0.000213795	0.000274821	0.000498301	0.00090076
ATGAGGGTCCGTTTCG.1_1	0.00210631	0.0028726	0.00358593	0.00150491	0.00089588	0.00382056	0.00346101	0.00102683	0.0010072	0.00360601	0.00123988	0.00170869	0.000817403	0.00342	0.0012587	0.0039008	0.00181229	0.00138046	0.0011265	0.00120841	0.00123148	0.00128082	0.00110598	0.00102621	0.00119746	0.00100318	0.00357505	0.00147187	0.00271277	0.00118566	0.00130723	0.000882278	0.00132968	0.00256471	0.00183171
ATGATCGTCCAGGACC.1_1	0.00206453	0.00431389	0.00538381	0.00591592	0.00471481	0.00423715	0.00487758	0.00463161	0.00398141	0.00491638	0.00358118	0.00442068	0.00416659	0.00467394	0.00469127	0.00512647	0.00493183	0.00473358	0.00554747	0.00515823	0.00474479	0.00590686	0.00443164	0.0043365	0.0049859	0.00436037	0.0048828	0.00427685	0.00488647	0.00626329	0.00441508	0.00398626	0.00679015	0.00450673	0.00421839
ATGGATCGTCGATTTG.1_1	0.00217253	0.00432159	0.00508025	0.00273494	0.00203181	0.00526562	0.0058885	0.00295349	0.0025004	0.00593813	0.00256903	0.00421733	0.00168721	0.00573356	0.00270759	0.00576528	0.00373666	0.0044399	0.00243521	0.00235885	0.00220441	0.00288847	0.00263913	0.0033669	0.00295549	0.00232668	0.00429509	0.0033625	0.00542016	0.00209063	0.00186435	0.00194718	0.00375305	0.00437067	0.00280146
ATGTCCCAGGCGTCCT.1_1	0.00174115	0.00338481	0.00235528	0.000918847	0.00102867	0.00217609	0.0023674	0.00087668	0.000891985	0.0023174	0.000971403	0.00113792	0.000663145	0.00203196	0.000987397	0.00258514	0.000961575	0.00096617	0.00103127	0.000858011	0.000894706	0.000934746	0.00115833	0.000744876	0.000853952	0.000878933	0.00242778	0.0010487	0.00207783	0.000799383	0.00088257	0.000757456	0.00117279	0.00228316	0.00158815
ATTCCATAGGAAAGTG.1_1	0.00159922	0.00286004	0.00313195	0.00115041	0.000836562	0.00330965	0.00336792	0.000959819	0.000586583	0.0031577	0.00124445	0.00157574	0.000554515	0.0029316	0.000997708	0.00420159	0.0015315	0.00117167	0.00117142	0.00108799	0.000709906	0.00109285	0.000940493	0.000717581	0.000991914	0.000739582	0.00306147	0.00127596	0.00288324	0.00115226	0.00109336	0.000697161	0.00150137	0.00255798	0.00147368
ATTTCTGGTGTTAGCT.1_1	0.00154005	0.00349365	0.00202145	0.000635911	0.000676554	0.00203351	0.00222826	0.000537093	0.00057922	0.0018623	0.000732729	0.000662818	0.000530093	0.00177166	0.000610016	0.00240511	0.000699751	0.000634584	0.000818623	0.000746436	0.000689023	0.00070014	0.000632115	0.000482305	0.000664458	0.000573931	0.00211187	0.000716957	0.00191936	0.000796353	0.00063876	0.000541858	0.000707482	0.00216528	0.00153672
CAAAGAAAGGCCACTC.1_1	0.00390943	0.0107544	0.0152263	0.0163779	0.00787537	0.0178792	0.0180133	0.0212621	0.0109166	0.0238305	0.00814478	0.0256258	0.00645458	0.0197683	0.0226553	0.0122611	0.0224046	0.0303357	0.0112511	0.00906991	0.014884	0.0129034	0.0145292	0.0174925	0.0127933	0.00896013	0.0179025	0.0191916	0.0191244	0.0104345	0.0100897	0.00737741	0.0192865	0.00894169	0.00552347
CAAAGAAGTTACACTG.1_1	0.0012327	0.000408741	0.00048686	0.000400788	0.000326825	0.000787706	0.000875816	0.000268324	0.000201098	0.000543583	0.000431499	0.000297942	0.000209661	0.000515353	0.000254531	0.0010892	0.000371291	0.00027054	0.000375137	0.000329696	0.000280559	0.000384297	0.000290439	0.000219122	0.000445779	0.000279038	0.000431053	0.000314626	0.000569961	0.000514877	0.000365393	0.000286869	0.000412213	0.000701696	0.000818307
CAAGACTGTAGTGATA.1_1	0.00220753	0.00427623	0.00572721	0.00247762	0.00124944	0.0077043	0.0091291	0.00331087	0.00169688	0.00900904	0.00213472	0.00488384	0.00104303	0.00806102	0.00295074	0.00820494	0.00439963	0.00485555	0.00231581	0.00164438	0.00201903	0.00281256	0.00215207	0.00238573	0.00325707	0.00188785	0.00642546	0.00375397	0.00648809	0.00226423	0.00189552	0.00133065	0.00433365	0.00456351	0.00229809
CACACAACACCAGCCA.1_1	0.00196869	0.00467161	0.00319619	0.00176032	0.00135653	0.00380645	0.00348473	0.00170261	0.00170299	0.00362941	0.00153922	0.00243309	0.00112605	0.00304939	0.00181815	0.00348721	0.00259878	0.00264028	0.00147552	0.00151472	0.00137493	0.00170896	0.00163946	0.00141123	0.00135029	0.00169032	0.00336947	0.00219928	0.00302287	0.00178046	0.00119127	0.00126242	0.00171812	0.00344868	0.00222562
CACAGGCTCAGTCACA.1_1	0.00405577	0.00841905	0.0125361	0.0230673	0.0163006	0.0114951	0.0101855	0.0170385	0.0173645	0.0119474	0.02051	0.0141544	0.0166189	0.0117637	0.0177042	0.0102605	0.019192	0.0172558	0.0207172	0.0166753	0.0189609	0.0209659	0.0176486	0.0175022	0.0178348	0.0165067	0.0107623	0.0163464	0.0144058	0.0236773	0.023757	0.0193732	0.0182228	0.0091685	0.0133154
CAGATTGTCCCTGGTT.1_1	0.000787189	0.000103528	9.93383e-05	0.000104714	8.42113e-05	0.00013238	0.000107512	0.000110233	8.71169e-05	8.76746e-05	0.000151574	9.78865e-05	8.48199e-05	8.74224e-05	8.4645e-05	0.000202406	8.7919e-05	8.44676e-05	0.000109672	0.000114462	9.62423e-05	0.00014381	7.60695e-05	0.000102346	0.000132556	9.89979e-05	8.99029e-05	0.000133293	0.000118056	0.000126067	0.000136572	0.000104157	0.000104842	0.000187949	0.000478401
CATAAGCCAGACACCC.1_1	0.00376818	0.01326	0.00679888	0.00393662	0.00412462	0.00652993	0.00664131	0.00448294	0.00403356	0.00711495	0.00353095	0.00707548	0.00376736	0.00861212	0.00506261	0.00640159	0.00536186	0.00538631	0.00569329	0.00380585	0.00413174	0.00470163	0.00524422	0.00361958	0.00412064	0.00373879	0.00723031	0.00435457	0.00698199	0.00413003	0.00334107	0.00405907	0.0051178	0.00617053	0.00335436
CATGCGGTCTAAGCGT.1_1	0.00075748	0.000278808	0.000164648	0.000118683	0.000117881	0.000210611	0.0002087	0.000141906	0.0001377	0.000141848	0.000156362	0.000105972	0.000124176	0.000154239	0.000115274	0.000330406	0.000105943	9.05077e-05	0.000114123	0.000111852	0.000136722	0.00015634	0.000107568	0.000120866	0.000187203	0.000127635	0.000131986	0.00011969	0.000178961	0.000121407	0.000136508	0.000125766	0.000102996	0.000358398	0.000574606
CATTCCGGTTCACCGG.1_1	0.00255081	0.00649461	0.00750302	0.00265632	0.0026304	0.00602246	0.00736981	0.0026587	0.00244801	0.00586746	0.00238101	0.00474889	0.00174705	0.00517469	0.00305298	0.00581264	0.00335304	0.00322432	0.0026871	0.00231074	0.00258686	0.00291957	0.00335424	0.00174916	0.00213904	0.00201575	0.00671998	0.00358678	0.00509308	0.00215358	0.00206068	0.0014614	0.00294581	0.00566938	0.00235759
CCACAAACATCTAACG.1_1	0.0664437	0.0135053	0.0117687	0.0577061	0.0423157	0.0176111	0.0158849	0.0491094	0.0557743	0.0173924	0.0708586	0.0362517	0.0608537	0.0189152	0.0445321	0.0130264	0.0338907	0.0370554	0.0506772	0.0612726	0.0499406	0.0522226	0.0374823	0.064985	0.0483359	0.0455693	0.0152525	0.0489254	0.0202075	0.0636708	0.0824115	0.0645966	0.0424544	0.0261307	0.0741715
CCACACTCACACACTA.1_1	0.00262612	0.00625301	0.0054954	0.00195473	0.00306916	0.00452689	0.00465733	0.00212686	0.00244774	0.00444111	0.00195176	0.00316019	0.00189646	0.00463246	0.00274968	0.0049966	0.00223808	0.00201915	0.00245268	0.0016672	0.0025866	0.00198505	0.00334894	0.00182392	0.002362	0.00234076	0.00470649	0.00239716	0.00395677	0.00189584	0.00167387	0.00185491	0.00256776	0.00416525	0.0023759
CCACGAGCAAAGGATT.1_1	0.00156668	0.00221086	0.0018406	0.000508538	0.000440951	0.0017783	0.00212157	0.000461498	0.000426283	0.00142823	0.000601948	0.000562791	0.00039802	0.00150039	0.000417002	0.00228905	0.000600633	0.000510303	0.000582339	0.000543737	0.000565831	0.000549126	0.000527159	0.000361774	0.000519791	0.000422724	0.00171733	0.000587664	0.00153112	0.000521384	0.000529048	0.000356228	0.000555553	0.00210966	0.0011588
CCCAACTCATCGGAGA.1_1	0.00116745	0.00146532	0.00146715	0.000444744	0.000471209	0.00182909	0.00166946	0.000552827	0.000347357	0.00147451	0.000711529	0.000843651	0.000350542	0.00142076	0.000506578	0.00249254	0.000659095	0.000533332	0.000473308	0.00059406	0.000424627	0.000576257	0.000448792	0.000368371	0.000445746	0.000380922	0.00138261	0.00048683	0.00178156	0.000422466	0.000318972	0.000351181	0.000529718	0.00169208	0.00119582
CCCGGAAGTATCTCGA.1_1	0.00201006	0.00388756	0.00393823	0.00127539	0.00195439	0.00330612	0.00379409	0.00161687	0.00188746	0.0028843	0.00147375	0.00251107	0.00169582	0.00312677	0.00167496	0.00315643	0.00243871	0.00227173	0.00177419	0.00181844	0.00184717	0.00156771	0.00216534	0.00152278	0.00144726	0.00235481	0.00341194	0.00217543	0.00298142	0.00106048	0.0012508	0.00132454	0.00143417	0.00419515	0.00243565
CCCTCAAGTCCTTTGC.1_1	0.00218176	0.00291754	0.00291221	0.0010317	0.00106707	0.00295927	0.00363947	0.000878607	0.0010883	0.00303596	0.00109433	0.00113746	0.00114829	0.00298856	0.00100541	0.00338265	0.00112428	0.000850619	0.0014048	0.00108867	0.00129741	0.00112675	0.001252	0.000735774	0.00104847	0.00113697	0.00260223	0.00107059	0.00215616	0.00102527	0.00106833	0.000830751	0.000935597	0.00342426	0.00166717
CCCTTAGAGCAATAAC.1_1	0.00354295	0.00834695	0.0067647	0.0119785	0.00968067	0.00753971	0.00561253	0.00991925	0.0104097	0.00625143	0.0105426	0.00775144	0.0103914	0.00674143	0.00903911	0.00699581	0.0101565	0.00947989	0.0118749	0.0126361	0.0104542	0.0106774	0.0097612	0.00940782	0.00807674	0.00949909	0.00755814	0.00931791	0.00682763	0.0129887	0.0124658	0.010348	0.00991821	0.00806959	0.00787705
CCGAACGCATGACACT.1_1	0.00200045	0.0053577	0.00431858	0.00587214	0.004324	0.0043547	0.00413427	0.00423255	0.00439235	0.0044355	0.00191995	0.00397829	0.00382167	0.00399468	0.00487338	0.00520541	0.00502584	0.00462793	0.00492742	0.00452734	0.00408585	0.00480718	0.00438622	0.00347619	0.00382699	0.00393279	0.00369405	0.00450285	0.00464318	0.00554195	0.00206194	0.00368674	0.00518335	0.00413994	0.0028848
CCGTAGGAGCTTCGTA.1_1	0.00120813	0.00165798	0.000847616	0.000286274	0.000295235	0.00108463	0.000938407	0.000268782	0.000305084	0.000910082	0.000390192	0.000371468	0.000328305	0.00088161	0.000376048	0.0015746	0.000311279	0.000273199	0.000324025	0.000331933	0.000367587	0.000333331	0.000292482	0.00027971	0.000337247	0.000298704	0.000859485	0.000332311	0.000956186	0.000343699	0.000315235	0.000293735	0.000419214	0.00130767	0.000950884
CCTCCAAAGGTAATCA.1_1	0.00332636	0.00662239	0.00843255	0.0028613	0.0042271	0.00623762	0.00789537	0.00397917	0.00314592	0.00682624	0.00307617	0.00670728	0.00363108	0.00737913	0.0047665	0.00649085	0.00561254	0.00532937	0.00396472	0.0030663	0.00476481	0.00356924	0.00717747	0.00357613	0.00392578	0.00528017	0.00834533	0.00445397	0.00525412	0.00312037	0.0025597	0.0018549	0.00592462	0.00637729	0.00282202
CCTTCAGGTTGCTCAA.1_1	0.00236271	0.00510536	0.00417663	0.00214543	0.00182903	0.00489847	0.00520727	0.00232281	0.00201269	0.00465267	0.0021136	0.00336394	0.00149495	0.00480286	0.00244007	0.00428687	0.003716	0.00340544	0.00208836	0.00216835	0.00194168	0.00227456	0.00221253	0.00185556	0.00249738	0.00187189	0.00522226	0.00319618	0.00459507	0.00181221	0.00144923	0.00147713	0.00364459	0.00432361	0.00212231
CGATGGCTCTTCTAAC.1_1	0.00246961	0.00615098	0.00559022	0.00411591	0.00528304	0.00494168	0.00495711	0.00412525	0.00490464	0.00467887	0.00237321	0.00507348	0.0046644	0.00549133	0.00523537	0.00558947	0.00549424	0.00503244	0.00307895	0.00505158	0.00455224	0.00407392	0.00685193	0.0042578	0.00315552	0.0056033	0.00529825	0.00462291	0.00440838	0.00312756	0.00209104	0.00224888	0.00508467	0.00518633	0.00319519
CGCAGGTGTCGAATTC.1_1	0.000819883	0.000229993	0.000162544	9.92639e-05	0.000130335	0.000224507	0.000181665	0.000121144	0.00013241	0.000172772	0.000133718	0.000101177	0.00012168	0.000158926	0.000114825	0.000345027	0.000106854	8.78025e-05	0.000109036	0.000118959	0.000138611	0.000124793	0.0001016	0.000113287	0.000165864	0.00010627	0.000149993	0.000101653	0.000196618	0.000118808	0.000107426	0.000122575	8.80645e-05	0.000384302	0.000588548
CGGAGAAGTGTCTCCT.1_1	0.00292034	0.00470473	0.00537498	0.00213034	0.00338965	0.0044235	0.00524643	0.00279256	0.00205189	0.00477205	0.00213506	0.00394402	0.00191052	0.00498785	0.00282394	0.00458865	0.00231533	0.00296412	0.0026077	0.00236849	0.00193025	0.00241038	0.00344671	0.00159734	0.00226221	0.00249592	0.00527111	0.00250406	0.00411994	0.00189898	0.00181034	0.00198789	0.00243216	0.00534916	0.00275117
CGGGTGTAGTATCTGC.1_1	0.00151572	0.00343731	0.00216876	0.00068924	0.000621343	0.00246484	0.00247843	0.000683515	0.000632784	0.00202533	0.000803178	0.00109713	0.000490016	0.00177754	0.000701984	0.00303675	0.000862493	0.000694344	0.000882712	0.000700575	0.000785898	0.000762124	0.000639807	0.000567609	0.000794165	0.000608125	0.00215141	0.00085741	0.00206013	0.000688024	0.000705882	0.000545262	0.000820189	0.0024177	0.00136753
CGTAATGGTGTCTTCC.1_1	0.00148411	0.00216134	0.00260321	0.000688492	0.000886352	0.00253952	0.00227687	0.000770157	0.000668901	0.00191493	0.000860846	0.00137415	0.000527135	0.00186198	0.000726677	0.00336609	0.00124467	0.000936799	0.000788259	0.00076865	0.000681365	0.00085995	0.000827573	0.000439166	0.000625534	0.000625479	0.00244464	0.000796081	0.00189555	0.000589528	0.000624216	0.000531177	0.00088491	0.00222793	0.00146056
CGTGCTTCAGCGGTTC.1_1	0.00166953	0.00217578	0.00334977	0.000924138	0.000901899	0.00340374	0.00389175	0.000904516	0.000527484	0.00293055	0.00112033	0.00215712	0.000509902	0.00319658	0.000973681	0.00397581	0.00205276	0.00142511	0.00100754	0.000964396	0.000713643	0.00126389	0.00114029	0.000559191	0.00081481	0.000706059	0.00355185	0.00109368	0.00364975	0.00113852	0.000847823	0.000640319	0.00132153	0.0025065	0.00178769
CGTGCTTCAGGCGAAT.1_1	0.0026872	0.00342307	0.00327401	0.00175319	0.00175575	0.00305817	0.00306537	0.00199047	0.00158932	0.00278371	0.00147407	0.00203964	0.00126146	0.0029905	0.00198521	0.00322666	0.00292048	0.00255319	0.00149119	0.00176114	0.00227876	0.00145958	0.00216731	0.00211768	0.00231811	0.00179578	0.00320768	0.00288053	0.00331874	0.00191558	0.00149471	0.0012386	0.00283933	0.00325553	0.00190272
CTACCTGAGGGAACAA.1_1	0.00170597	0.00363327	0.00255007	0.000864273	0.000788114	0.00195064	0.00179216	0.000789143	0.000840554	0.00185832	0.000861549	0.00100525	0.000666341	0.00158534	0.000903949	0.00286552	0.00127897	0.000962358	0.000738535	0.000741785	0.000983098	0.000879279	0.00092984	0.000682201	0.00108205	0.000754989	0.00222456	0.00100612	0.00194191	0.000892757	0.000826104	0.000811457	0.00104648	0.00181214	0.00150984
CTACCTGTCAGAATAG.1_1	0.00155674	0.00294436	0.00164301	0.000629802	0.000582686	0.00209748	0.00197594	0.000758197	0.000608387	0.00181801	0.000936242	0.000820338	0.000476573	0.00182939	0.000848684	0.00273787	0.000785566	0.000816552	0.000754192	0.000679386	0.000656075	0.000867366	0.00064503	0.00046829	0.0006445	0.000551038	0.00156839	0.000556558	0.00225954	0.00071719	0.000626901	0.000620423	0.000792205	0.00204088	0.00156019
CTCAACCAGATAACAC.1_1	0.00168508	0.00260179	0.0019756	0.000645723	0.000668282	0.00193548	0.00234481	0.000669346	0.000605246	0.0018923	0.000828062	0.000844109	0.000643384	0.00210546	0.00078825	0.00245837	0.000671898	0.000588683	0.000928059	0.000736194	0.000789177	0.000839717	0.000677375	0.000461962	0.000757241	0.000763535	0.00164906	0.000684998	0.00179853	0.000738622	0.000668598	0.000497922	0.000743281	0.00237303	0.00140371
CTCAGTCAGGCCATAG.1_1	0.00766222	0.0127409	0.00741734	0.0245354	0.0251732	0.0116652	0.00767901	0.0266447	0.0297433	0.0107618	0.0271589	0.0184119	0.025125	0.0102095	0.0236042	0.00837181	0.0164555	0.0160157	0.0280971	0.0209995	0.028843	0.0273355	0.018429	0.0237694	0.028681	0.025896	0.00852296	0.0208967	0.0118395	0.0231827	0.0272875	0.0363713	0.0191094	0.0133952	0.0207426
CTCATGCCAAAGACTA.1_1	0.0015104	0.00219198	0.00176556	0.000558806	0.000495619	0.00203329	0.00196374	0.00057045	0.000500946	0.00156466	0.000837644	0.00107748	0.000481796	0.00158848	0.000687416	0.00258082	0.00107752	0.000760034	0.000755048	0.000666551	0.00064059	0.000600809	0.00047092	0.000501883	0.000591608	0.00042276	0.00184979	0.00079542	0.00200369	0.000633986	0.000505432	0.000463704	0.000768007	0.00221786	0.00139901
CTCATTACACTGCATA.1_1	0.00115399	0.00172563	0.00116157	0.00039106	0.000411246	0.00119756	0.00107755	0.00046132	0.00030802	0.0010936	0.000474562	0.000486724	0.00029901	0.00106739	0.000410088	0.00159313	0.000449912	0.000408818	0.000393553	0.000385761	0.000399449	0.000454937	0.00041269	0.000354972	0.000451234	0.00033915	0.00105332	0.00042062	0.00132472	0.000437597	0.000345494	0.000319139	0.000435057	0.00118178	0.00107318
CTCATTAGTTTCGTTT.1_1	0.00202513	0.00330735	0.00198295	0.00137014	0.00103815	0.00257963	0.00205312	0.0010814	0.00107245	0.00208269	0.00124678	0.00212308	0.000965073	0.00203321	0.00115207	0.00300999	0.00216859	0.00199149	0.00117065	0.00128562	0.00102428	0.00122948	0.00107352	0.00113059	0.00117929	0.00106539	0.00209943	0.00169929	0.00270788	0.00111886	0.00111612	0.000992896	0.00178753	0.00264282	0.00170896
CTCCTCCAGGCTAAAT.1_1	0.00224564	0.00539445	0.00584594	0.00579292	0.00405205	0.00612803	0.00540229	0.00500507	0.00377344	0.00658457	0.00233094	0.0053333	0.00344502	0.00658592	0.0052266	0.00730055	0.00516619	0.00586671	0.00484309	0.00528342	0.00384722	0.00610362	0.00530835	0.00406496	0.00431472	0.00376612	0.00534202	0.00405886	0.00602411	0.00457465	0.00177449	0.00314125	0.00619684	0.00470952	0.00273686
CTCGAGGCAAACCGGA.1_1	0.00185345	0.00418947	0.00308306	0.00130478	0.0012684	0.00300062	0.00291668	0.00158568	0.00116308	0.00259344	0.00135493	0.00216325	0.00119064	0.00235228	0.00189926	0.00277014	0.0027421	0.00261737	0.00117225	0.00155236	0.00120227	0.00136811	0.00180326	0.00177995	0.00177464	0.00151532	0.00338833	0.00192855	0.00312003	0.00124888	0.00113882	0.00119541	0.00271507	0.00307329	0.00174228
CTGAGGCAGTCGTTAC.1_1	0.00151516	0.00304482	0.00169978	0.000821539	0.000786101	0.00183149	0.00148645	0.000800511	0.000866493	0.00140492	0.000845895	0.00111129	0.000685798	0.00150154	0.000785553	0.00201923	0.00149597	0.00115518	0.000748485	0.000944684	0.000822959	0.000795926	0.000982361	0.00081169	0.00110929	0.000920221	0.00178538	0.00139801	0.00182043	0.000744047	0.000678962	0.000707284	0.00112931	0.00231406	0.00136955
CTGTAGAAGAGATGCC.1_1	0.00173607	0.00308881	0.00266668	0.00101647	0.00079818	0.0031421	0.00340976	0.000978574	0.000773063	0.00322804	0.0010717	0.00174857	0.000577347	0.00310669	0.000882462	0.00387759	0.00159064	0.00123942	0.000974806	0.00112609	0.000648783	0.0011297	0.000922151	0.000826452	0.000609812	0.000732616	0.00301508	0.00118565	0.00298309	0.000890132	0.000869879	0.00074203	0.00115021	0.00261643	0.00174886
CTGTATTGTCCAGTTA.1_1	0.00307601	0.00714216	0.00858326	0.00279	0.00489043	0.0054175	0.00763196	0.00321714	0.00358613	0.00678116	0.00287984	0.00506418	0.00370858	0.00669035	0.00377485	0.00410145	0.00307122	0.00305335	0.00470782	0.00312513	0.00387422	0.00331913	0.00528923	0.00255513	0.00225007	0.00435567	0.00838979	0.00317868	0.00434419	0.00217584	0.00225048	0.00255285	0.00281375	0.00622543	0.00281587
CTGTCGTTCTATTTCG.1_1	0.00168125	0.00297524	0.00347393	0.0012527	0.000840231	0.00395045	0.00455839	0.0013192	0.000911353	0.00480604	0.00129784	0.0025238	0.000682351	0.00478488	0.00149401	0.0048454	0.00333736	0.00270187	0.00121863	0.00101886	0.000819338	0.001682	0.00108335	0.00100872	0.00130882	0.000914559	0.00335047	0.00174665	0.00366217	0.00105404	0.00101546	0.000745317	0.00210079	0.0026627	0.00198609
CTTCCGATCCCATGGG.1_1	0.00217565	0.00614074	0.00410594	0.0029094	0.00186108	0.00421435	0.00363791	0.00315052	0.00234713	0.00447318	0.00217181	0.0041217	0.00158826	0.00394889	0.00279497	0.00488247	0.00505523	0.00398251	0.00234306	0.00212454	0.00209204	0.00238503	0.00245245	0.00285888	0.00345327	0.00245214	0.00390071	0.00388414	0.00500644	0.00267686	0.00214202	0.00184003	0.00410509	0.00409767	0.00266037
CTTCTCTTCGCGCTGA.1_1	0.00474705	0.0131067	0.0136389	0.00735826	0.0141887	0.0122188	0.0113816	0.0133842	0.0120527	0.0130513	0.00633627	0.0128974	0.00980501	0.0115343	0.0137573	0.0100658	0.0111011	0.0125131	0.00999295	0.00934046	0.0109796	0.00798114	0.0145159	0.0103438	0.00893146	0.0125322	0.0132473	0.0104374	0.0107008	0.00594996	0.00519837	0.00485433	0.0106932	0.0103305	0.00459321
CTTGAGACAGTAACAA.1_1	0.00185924	0.00531477	0.00591216	0.00489916	0.00269022	0.0060308	0.00577436	0.00346399	0.00261615	0.00586746	0.00188993	0.00439407	0.00205999	0.00476387	0.00379645	0.00535068	0.00486695	0.00517197	0.00305207	0.00365169	0.00315974	0.00420135	0.00276746	0.00278295	0.00334386	0.00179698	0.00433332	0.00442087	0.00614921	0.00550987	0.00210164	0.00147678	0.00521007	0.00417612	0.00210582
CTTTCAACACGCGCAT.1_1	0.00212315	0.00740091	0.005535	0.00577571	0.00464049	0.00600553	0.00505499	0.00477153	0.00595399	0.00495044	0.00234659	0.00461854	0.00419479	0.0052864	0.00511291	0.00623332	0.00618701	0.00531209	0.00333806	0.00513711	0.00414779	0.00538145	0.00566165	0.00457002	0.0035792	0.00441315	0.00585805	0.00448598	0.00554432	0.00481955	0.00195593	0.00231393	0.00515435	0.00478953	0.00259274
CTTTCGGAGGTTCATC.1_1	0.00284344	0.00413063	0.00449511	0.00459982	0.00335664	0.00687046	0.00490124	0.00702268	0.00373344	0.00703922	0.00292249	0.00759627	0.00220258	0.00606174	0.0069855	0.00604068	0.00802474	0.00828142	0.00286903	0.00322552	0.00445364	0.00493905	0.00337481	0.005964	0.00570525	0.00298889	0.00402492	0.00743708	0.00707485	0.00381101	0.00345794	0.00273481	0.0106505	0.00345069	0.00259073
GAAATGAAGACAACTA.1_1	0.00235256	0.0043682	0.00734155	0.00206856	0.00156409	0.00646027	0.00618292	0.00206618	0.00160669	0.00519185	0.00163506	0.00285237	0.00096753	0.00513115	0.00188274	0.00526917	0.0033193	0.00301553	0.00199298	0.00139357	0.00190713	0.00187495	0.00159962	0.00199398	0.00206359	0.00136945	0.0061938	0.00308111	0.00438458	0.00162232	0.00133583	0.00106071	0.00270251	0.00501567	0.00203416
GAAGTAACAGCATACT.1_1	0.00180416	0.00410353	0.00329076	0.000962278	0.00116653	0.00313921	0.00313858	0.00113671	0.000846861	0.00284603	0.0013012	0.0012526	0.000720389	0.00255755	0.00119363	0.00342647	0.00111168	0.00133682	0.0012341	0.00126879	0.000930124	0.00111083	0.00117965	0.000825573	0.000765624	0.000873763	0.00305147	0.00110396	0.00250301	0.000997721	0.000699248	0.000827867	0.00123933	0.00281311	0.00176996
GAAGTAACAGCGTTTA.1_1	0.00252647	0.00492574	0.00314696	0.00466899	0.00406148	0.00304667	0.00311521	0.00282675	0.00363294	0.00258946	0.00421379	0.0024824	0.00442888	0.00302661	0.00282768	0.00309011	0.00390718	0.00288756	0.00358247	0.00553881	0.00379144	0.00346621	0.00407566	0.00274761	0.00353983	0.00345562	0.00358356	0.00325745	0.00298183	0.00447374	0.00406722	0.00354097	0.00316756	0.00394086	0.00457335
GACATCACATAGATCC.1_1	0.00256538	0.00714589	0.00618324	0.0044792	0.00548152	0.00608943	0.00584579	0.00521468	0.0048792	0.00683641	0.00267599	0.00676822	0.00447043	0.0079582	0.0065729	0.00712472	0.00590078	0.00601349	0.00328176	0.00502264	0.00511883	0.00515781	0.00613461	0.00398181	0.00428497	0.00520604	0.00616117	0.00427049	0.00658715	0.00299509	0.00182676	0.00255035	0.00516306	0.00575062	0.00274932
GACGCTGAGGAAGTAG.1_1	0.00144622	0.00273873	0.00221637	0.000741058	0.000750883	0.00212844	0.00220058	0.000755422	0.000778696	0.00176424	0.00083132	0.000833644	0.000544029	0.00169881	0.000726145	0.00305382	0.000823408	0.000805419	0.00076889	0.000821872	0.000733147	0.000941413	0.000736541	0.000607918	0.000596314	0.000676881	0.00219668	0.000774131	0.00235938	0.000839149	0.000755897	0.000640282	0.000663507	0.0021757	0.00153142
GACTATGCACCCGTAG.1_1	0.00186553	0.00446807	0.00320508	0.00197442	0.00192469	0.0030172	0.00309491	0.00228732	0.0021063	0.00311615	0.00146064	0.00301611	0.0018614	0.00293692	0.00246693	0.00412644	0.00377291	0.00271447	0.00130618	0.00189437	0.00253218	0.00173661	0.00217905	0.00232717	0.00244438	0.00224479	0.00298356	0.00278287	0.00363881	0.00184682	0.00145707	0.00134768	0.0031158	0.00290263	0.00216852
GACTCTCGTAGATCGG.1_1	0.00288887	0.00580605	0.00902772	0.00505746	0.00325154	0.00922145	0.0100125	0.00730878	0.00373568	0.00998174	0.00392748	0.0092633	0.0020752	0.00866422	0.00609733	0.00887579	0.00990943	0.0102765	0.00397184	0.00342643	0.00465527	0.00548628	0.00545732	0.00644782	0.00530359	0.0051562	0.00709526	0.00784312	0.0110794	0.00440229	0.00361722	0.00334632	0.00749199	0.00510884	0.0034818
GACTTCCCACCAGACC.1_1	0.00229045	0.00429959	0.0057672	0.00359453	0.00285239	0.00550431	0.00591587	0.00396592	0.00240782	0.00514227	0.00207775	0.00499251	0.0026286	0.00475744	0.00381906	0.00495754	0.00491136	0.00422096	0.00208342	0.00342527	0.00283062	0.00347453	0.00362583	0.00375746	0.00343293	0.00254089	0.0055636	0.0041733	0.00651456	0.00280332	0.00208893	0.00137863	0.00529165	0.00381992	0.002447
GACTTCCTCTCTCGCA.1_1	0.00312666	0.00854424	0.0110957	0.00315791	0.00444138	0.00792379	0.0102835	0.00379394	0.00344106	0.00842149	0.00302553	0.00672643	0.00309044	0.00825185	0.00413967	0.00758638	0.00347248	0.00397759	0.00401555	0.00250251	0.00302988	0.0037978	0.00528676	0.00270848	0.0027658	0.00416094	0.00950804	0.00335079	0.00643172	0.00245259	0.00223375	0.00269997	0.00352592	0.00703675	0.00302214
GAGACCCGTAGAGCTG.1_1	0.00153417	0.00268867	0.00234618	0.000764384	0.000807985	0.00255998	0.00244682	0.00117881	0.00117003	0.00213361	0.000841732	0.00157483	0.00090302	0.0022948	0.00166394	0.00252775	0.00135913	0.00121215	0.00104382	0.000937661	0.00153696	0.000900183	0.00126209	0.0011128	0.00117528	0.00122499	0.00206809	0.00122932	0.00202291	0.000693694	0.000698864	0.000585125	0.00137106	0.0027701	0.00146557
GAGAGGTTCATAGCAC.1_1	0.00205918	0.00479755	0.00519176	0.00143042	0.0015313	0.00427102	0.00495955	0.00137664	0.00109145	0.00427583	0.00156902	0.00233523	0.000833438	0.00449713	0.00144889	0.00513623	0.00324966	0.00241373	0.00171638	0.00154918	0.0014765	0.00158645	0.00152033	0.000950614	0.00106773	0.00110764	0.00592656	0.00207814	0.0044655	0.00160883	0.00119674	0.000990994	0.00236992	0.00411351	0.00174146
GAGGGATAGTTGCTCA.1_1	0.00152587	0.00355338	0.00312685	0.000967304	0.000841962	0.00266262	0.00263025	0.00077974	0.000796324	0.00245622	0.000775194	0.00152186	0.00062746	0.00256896	0.000974542	0.00299773	0.0014989	0.00150273	0.000867031	0.000753727	0.000907225	0.000802614	0.000885261	0.000766522	0.00093858	0.000744309	0.00300653	0.00138921	0.00233957	0.000825606	0.000664603	0.000707761	0.00128618	0.00290902	0.00160377
GAGGGATTCTTGCGCT.1_1	0.00263718	0.00572048	0.0101518	0.00413775	0.00206798	0.0102301	0.0135505	0.00544629	0.00283357	0.011413	0.00340423	0.00786298	0.0014815	0.0103562	0.00545895	0.00857691	0.00616175	0.00727383	0.00324401	0.00236068	0.00328526	0.00399203	0.00379548	0.00428495	0.00426185	0.00298888	0.00984581	0.00626899	0.00805683	0.00310759	0.00278136	0.00200106	0.00623809	0.0062942	0.0028698
GAGTCATAGTCAGGGT.1_1	0.00181715	0.00403158	0.00346204	0.00178739	0.0017385	0.0030406	0.00372545	0.00182427	0.00168775	0.00335879	0.00153907	0.00262793	0.00110861	0.00392296	0.0017641	0.00446777	0.00208631	0.00185882	0.0017498	0.00146372	0.00146187	0.00187835	0.00165469	0.00123411	0.00160829	0.00146137	0.00298993	0.00170759	0.00316095	0.00162122	0.00136794	0.00144466	0.00174299	0.00310943	0.00250633
GAGTCATGTCATAAAG.1_1	0.00193992	0.00319311	0.00266014	0.00126334	0.00121288	0.00318909	0.00284961	0.00134462	0.00137723	0.00294128	0.00103609	0.00166454	0.000985736	0.00264288	0.0012039	0.00338543	0.00192634	0.00166779	0.00140512	0.00111248	0.00160596	0.00119031	0.00100663	0.00110135	0.00141395	0.00108565	0.00296248	0.00194649	0.00264581	0.00124636	0.00118276	0.00114617	0.00166757	0.00283946	0.00177171
GAGTTGTAGAAGCGGG.1_1	0.0012039	0.00211897	0.00128458	0.00052523	0.000482443	0.0013009	0.00126053	0.000496019	0.000360558	0.0011492	0.000636234	0.000529711	0.000323474	0.00108726	0.000508438	0.00166423	0.000617658	0.000467141	0.000489122	0.000506509	0.000400673	0.000537794	0.000447547	0.000383081	0.0004615	0.000360993	0.00119626	0.000477167	0.00125735	0.000589609	0.000405077	0.000342476	0.000567092	0.00149901	0.00104488
GATGAGGGTGAACCGA.1_1	0.00265413	0.00521753	0.0101013	0.0052796	0.00235548	0.0115733	0.0109278	0.0056695	0.00250805	0.0120573	0.00380362	0.0103508	0.00150736	0.0116065	0.00539689	0.0128513	0.0137968	0.0123926	0.00432852	0.00330261	0.00273389	0.00487545	0.0033178	0.00486267	0.00562461	0.00270128	0.00797323	0.00721629	0.0139758	0.00463253	0.00412654	0.00255311	0.0100854	0.00561233	0.00318991
GATGCTACACAAATGA.1_1	0.0015162	0.00251947	0.00164209	0.00108617	0.000861885	0.00187057	0.00146698	0.000943683	0.0011552	0.00162801	0.00108954	0.00144546	0.000966219	0.00181857	0.000976695	0.00242292	0.00171401	0.00134179	0.000889987	0.00106348	0.00128219	0.00108053	0.000928182	0.000973701	0.00105831	0.000902188	0.00157755	0.00157558	0.00175718	0.00106635	0.000869659	0.000853883	0.00135117	0.00265286	0.00198645
GATTCTTTCAAGTCTG.1_1	0.0159264	0.00762032	0.00961713	0.026008	0.036516	0.0114482	0.00805368	0.0278444	0.0330918	0.01184	0.0155732	0.0178483	0.0336613	0.0121288	0.0265028	0.00837929	0.0164671	0.0191393	0.0292543	0.0237099	0.0262964	0.0281574	0.0286375	0.0263976	0.0274296	0.0298934	0.00989972	0.0222514	0.0118361	0.0242785	0.0225133	0.0309637	0.0217455	0.019029	0.0160779
GCACGTGTCATTTGGG.1_1	0.00288299	0.000740854	0.000554064	0.000659614	0.000780282	0.000603294	0.000519145	0.000662387	0.000763393	0.000595631	0.000864749	0.000518704	0.000824572	0.000562712	0.000583144	0.000664859	0.000539771	0.000529444	0.000604316	0.000743333	0.000836941	0.000743668	0.000679778	0.00078532	0.000879095	0.000803779	0.000589246	0.000729874	0.00052723	0.000774188	0.000792308	0.000778074	0.000592973	0.00136366	0.00160141
GCATTAGTCTGCTGAA.1_1	0.00222254	0.00571115	0.00275737	0.00189516	0.00196864	0.00288407	0.0028675	0.00179289	0.00170246	0.00274243	0.00165055	0.00221392	0.00149055	0.0024418	0.00200475	0.00366047	0.00265738	0.00267639	0.00140363	0.00290445	0.0021614	0.00144752	0.00185759	0.00215967	0.00189369	0.0018076	0.00294763	0.00291796	0.00305177	0.00146049	0.00127181	0.00111306	0.00289591	0.00308014	0.00207975
GCCAGCATCAAGCGTT.1_1	0.00143734	0.00227669	0.00171626	0.00121322	0.00134363	0.00164203	0.0015296	0.00127336	0.00132475	0.00153979	0.000822204	0.00129889	0.00112331	0.00142684	0.00144956	0.00196603	0.00141543	0.00133424	0.000794478	0.00141502	0.00134147	0.000970882	0.00146201	0.00120442	0.00129502	0.00119454	0.00153823	0.00134279	0.00182742	0.000838672	0.000764544	0.000725422	0.0014167	0.0022288	0.00152538
GCCAGGTCACACGGAA.1_1	0.00181642	0.00432608	0.00324875	0.00120649	0.00112682	0.00282272	0.00266222	0.00107463	0.00114157	0.00288133	0.00150253	0.00153454	0.000964317	0.00269234	0.00134547	0.00350017	0.00136964	0.0011704	0.00120812	0.0012563	0.0011815	0.00127989	0.00131176	0.000919947	0.00105592	0.000985653	0.00336869	0.00109844	0.00322058	0.00125638	0.0010227	0.000872135	0.00134276	0.00301622	0.00178691
GCCCAGAGTTAGGGTG.1_1	0.00166162	0.00252492	0.00193146	0.000536293	0.000485277	0.00184504	0.00177541	0.000482328	0.00048045	0.00156394	0.000625076	0.000583751	0.000401526	0.00151504	0.000533574	0.00261355	0.00073798	0.000521735	0.000532601	0.000545028	0.000631606	0.000575116	0.000548866	0.000479766	0.000654499	0.000488574	0.00155201	0.000656104	0.00199506	0.000546562	0.000541412	0.000518062	0.000576662	0.00179967	0.00131936
GCCCAGATCAGGAAGC.1_1	0.00174483	0.00199939	0.00200105	0.000862494	0.000720788	0.00222424	0.00211739	0.00065035	0.000666182	0.00168904	0.000765035	0.00105837	0.000605431	0.00160454	0.000670994	0.00204608	0.00140498	0.00105312	0.00067455	0.000662962	0.000824977	0.000754608	0.000727397	0.000734375	0.000760486	0.000675963	0.00231039	0.00117966	0.00157117	0.000932775	0.000663856	0.000526335	0.000958548	0.00212796	0.00133587
GCCTGTTAGCGATGCA.1_1	0.00189181	0.00376971	0.0029995	0.00111998	0.000893649	0.00314577	0.00315486	0.0010765	0.000837502	0.00307836	0.00119658	0.00126411	0.000591876	0.00285307	0.001278	0.0033225	0.00134451	0.001089	0.00112592	0.000977648	0.00101204	0.00108	0.00111581	0.000753357	0.00114652	0.000750556	0.00270808	0.0010958	0.00306203	0.0012235	0.00107121	0.000922872	0.0014153	0.0025977	0.00167449
GCGGATCCACAGCATT.1_1	0.00235064	0.00541291	0.00383452	0.00291644	0.00209332	0.00427279	0.00385233	0.00201814	0.00219411	0.00421222	0.00260499	0.00332697	0.00161704	0.00426429	0.00252423	0.00437236	0.00340513	0.0031796	0.00231549	0.00227988	0.00177562	0.00200829	0.00234722	0.00218161	0.00201375	0.00197474	0.00367918	0.00274757	0.00406604	0.00230229	0.00213557	0.00194588	0.00303135	0.00341712	0.00266088
GCGGATCGTATAATGG.1_1	0.00112151	0.00166342	0.000970755	0.00030981	0.000319905	0.00108114	0.00116289	0.00032334	0.000266205	0.00102182	0.000389033	0.000362726	0.000284164	0.000854335	0.000369554	0.001663	0.000343343	0.000305647	0.000368626	0.000334014	0.000387957	0.000331102	0.000352329	0.000262407	0.000376877	0.000308252	0.00104119	0.000365139	0.00121702	0.000293894	0.000296824	0.000311071	0.000341523	0.00133694	0.000967679
GCTGCAGGTTTACCAG.1_1	0.00177699	0.00285794	0.00208673	0.000681609	0.000571258	0.00205108	0.00170358	0.000609361	0.000495914	0.00149786	0.000635374	0.00108029	0.000523283	0.00136274	0.000613589	0.00234531	0.00121505	0.000811419	0.000623041	0.000708923	0.000632742	0.000667626	0.000604417	0.000531213	0.000825522	0.000519176	0.00154228	0.000834057	0.00164718	0.000626415	0.000624637	0.00054823	0.000692071	0.00178428	0.0013434
GCTTTCGAGACATAAC.1_1	0.00185609	0.00416285	0.00251106	0.00104484	0.000970649	0.00270126	0.00220034	0.00102604	0.000771418	0.00289754	0.00131742	0.00165414	0.000787862	0.00266277	0.00124316	0.00330882	0.00132696	0.00109276	0.0011661	0.00105748	0.00101461	0.00132536	0.00107692	0.000946169	0.00100994	0.000845636	0.00246266	0.00111151	0.00288716	0.00114865	0.00102449	0.000881631	0.00134485	0.00233189	0.00158514
GGACGTCTCTAGCATG.1_1	0.00151342	0.00322129	0.00171224	0.000582175	0.000550836	0.0020802	0.0021307	0.000582255	0.000560146	0.00177609	0.000704482	0.000631626	0.000450799	0.00165621	0.000611696	0.00281958	0.000732205	0.000612921	0.000636785	0.000531101	0.000600734	0.000785211	0.000675226	0.000425686	0.000611525	0.000501138	0.00168796	0.000632646	0.00155233	0.000606878	0.000619694	0.000496034	0.000541075	0.00184322	0.00125483
GGAGCAACATGCGGTC.1_1	0.00375177	0.0076137	0.0120165	0.00451871	0.00668233	0.0100413	0.0125765	0.0054399	0.00447305	0.0130156	0.00444883	0.00967495	0.0038814	0.0123295	0.00638974	0.00727403	0.00518406	0.00636623	0.00676668	0.00532297	0.00468127	0.00597475	0.00733728	0.00390726	0.00381411	0.00480266	0.014009	0.00511648	0.00819037	0.00362927	0.00396796	0.00296641	0.00511381	0.00805271	0.00305083
GGGAGATTCTGTCCGT.1_1	0.00292491	0.00508926	0.00776371	0.00410618	0.00379255	0.00738961	0.00943407	0.0044136	0.00334766	0.00881799	0.00328751	0.00726431	0.00286479	0.00887011	0.00418842	0.0105655	0.00850287	0.00851786	0.0046917	0.00411829	0.00413587	0.00429704	0.00498668	0.00360308	0.0050803	0.00445029	0.00762347	0.00601605	0.00927791	0.00398912	0.00326641	0.00278786	0.00641365	0.00517438	0.00365242
GGGAGTACAAGTGACG.1_1	0.0017675	0.00329105	0.00334264	0.00115702	0.00103836	0.0034471	0.00363954	0.00120295	0.000814362	0.00322766	0.00133205	0.00208347	0.000686738	0.00296697	0.00110198	0.00445428	0.00261875	0.00212219	0.00114665	0.000900125	0.0010964	0.00137817	0.00115193	0.000800772	0.00117982	0.000703266	0.0034787	0.00206959	0.00364874	0.00122732	0.00098166	0.000852987	0.00175414	0.00306418	0.00151531
GGGTTATCAGTTCTAG.1_1	0.00155167	0.00289236	0.00186889	0.000755435	0.000598803	0.00213308	0.00200493	0.00092002	0.000654676	0.00188875	0.000874175	0.0012812	0.000552066	0.00195305	0.000927406	0.00235615	0.00190183	0.00147022	0.000894809	0.000896689	0.000790499	0.000868904	0.000781841	0.000885508	0.00108207	0.000709521	0.00194098	0.0012338	0.00243949	0.000736451	0.000758763	0.000596211	0.00157417	0.00220162	0.00128524
GGGTTTAGTTGCACGC.1_1	0.00334738	0.00956622	0.0162088	0.00974924	0.00567839	0.016614	0.0160417	0.010681	0.0054354	0.0201206	0.00619082	0.017994	0.00375916	0.0169975	0.0124048	0.0112052	0.0166274	0.0200357	0.00878208	0.00484966	0.00473057	0.00938188	0.00731214	0.0103189	0.00852432	0.00575819	0.0142285	0.0129725	0.0140821	0.00759622	0.00744128	0.00583137	0.014913	0.00823977	0.00471093
GGTAACTGTATGAGCG.1_1	0.00154252	0.00287237	0.00182752	0.000821207	0.000830866	0.00249097	0.00229583	0.00102471	0.00099639	0.00220734	0.000962447	0.00118657	0.000700123	0.00235993	0.000913809	0.00308099	0.00111697	0.000956483	0.000991237	0.000829356	0.00086568	0.00102101	0.000855225	0.000764874	0.000719687	0.000803307	0.00201502	0.000980497	0.00195422	0.000903727	0.000910935	0.000726005	0.000932424	0.002658	0.00183869
GGTGTCGAGAAGGCTC.1_1	0.00201155	0.00348626	0.00261427	0.00120063	0.00110167	0.00258709	0.00280067	0.00117652	0.00111968	0.00283832	0.00148894	0.00123479	0.000813781	0.00264846	0.00122736	0.00322276	0.0013386	0.00143475	0.0012871	0.00117644	0.00104724	0.0015372	0.00135018	0.00102219	0.00103793	0.000912319	0.00271993	0.00119453	0.00237939	0.00120398	0.00108648	0.00103815	0.00104145	0.00265876	0.00204643
GGTGTCGCAAGTAGTA.1_1	0.00123075	0.00209992	0.00132501	0.00048826	0.000474042	0.00168514	0.00167458	0.00052364	0.000399345	0.0013875	0.000632641	0.000610071	0.000374664	0.00162696	0.00049253	0.00230211	0.000478469	0.000495903	0.000594816	0.000627762	0.000509625	0.000745688	0.000546298	0.000318573	0.000406362	0.00045205	0.00172743	0.000432285	0.00166897	0.000437201	0.000344249	0.000406658	0.000479073	0.00204361	0.00129393
GGTTCTCGTTCTTGCC.1_1	0.00316011	0.00499331	0.00581284	0.00278352	0.00365633	0.0050748	0.00630874	0.00379253	0.00396209	0.00581542	0.00235223	0.00461208	0.0035929	0.00602437	0.00443906	0.00526457	0.00403598	0.00434394	0.00318662	0.00269061	0.00429624	0.00324397	0.00554564	0.00353316	0.00510759	0.00555081	0.00724189	0.00441532	0.00424645	0.00256573	0.00198538	0.00246019	0.00382548	0.00676546	0.00239701
GTAACACAGCTAGAGC.1_1	0.00457248	0.00947554	0.0147054	0.00604655	0.0092489	0.0109433	0.0098951	0.00711597	0.00673928	0.0118267	0.00463406	0.010053	0.005999	0.011754	0.00824662	0.00966674	0.0099394	0.0105495	0.00800793	0.00587422	0.0065254	0.00645425	0.008719	0.00539968	0.00810277	0.00734953	0.0141276	0.00991535	0.00965119	0.00507461	0.00484936	0.00437717	0.00921983	0.00955678	0.00362891
GTAACCACAACCGATT.1_1	0.00189438	0.00485438	0.00364573	0.00124834	0.0013718	0.00377768	0.00376591	0.00142581	0.00133354	0.00398914	0.00143273	0.00223618	0.00110695	0.00362297	0.00174921	0.00530401	0.0016594	0.00160219	0.00156818	0.00119693	0.00142139	0.00181851	0.00166654	0.00100857	0.00127152	0.001263	0.00354796	0.00128063	0.00375561	0.00129086	0.00113495	0.00118683	0.00140356	0.00300013	0.00194192
GTAACCATCCCGATCT.1_1	0.00215087	0.004952	0.00363446	0.0013866	0.00110939	0.00403929	0.00401515	0.00137145	0.00127442	0.00367764	0.00126192	0.00176657	0.00091009	0.00298893	0.00146338	0.00470809	0.00176074	0.00149823	0.0015053	0.00107378	0.0014723	0.00139631	0.00116623	0.00107937	0.00127885	0.000940413	0.00328777	0.00135243	0.00335273	0.00121978	0.00107997	0.00103395	0.00141331	0.00306623	0.00192607
GTAGAGGGTCGAGCAA.1_1	0.000841571	0.000231053	0.000164368	0.000128132	0.000112131	0.000287105	0.000253505	0.000116223	0.000107839	0.000199233	0.000193798	0.000105051	0.00011137	0.000170769	9.32693e-05	0.000438999	0.000123664	9.63516e-05	0.000109028	0.000125921	0.000129711	0.000149066	8.6166e-05	0.000105922	0.000186606	0.000106409	0.000167614	0.000137196	0.00022104	0.000174194	0.000159457	0.000116206	0.000130909	0.000401488	0.000596252
GTAGATCCACCCAAGC.1_1	0.00144663	0.00362937	0.00276086	0.000958424	0.000752929	0.00245309	0.00276051	0.000876071	0.000746077	0.00214993	0.00091748	0.00153243	0.00067888	0.00211517	0.000869051	0.00346538	0.00230052	0.00164048	0.000899959	0.0010621	0.000846359	0.000911119	0.000830812	0.000756732	0.000837111	0.00072313	0.00277575	0.0015512	0.00271348	0.00106321	0.000854435	0.000619024	0.00152503	0.00252371	0.00179566
GTCACGGCAGAGACTG.1_1	0.00131703	0.000511514	0.00054105	0.000506933	0.000287032	0.000856524	0.000653561	0.000449337	0.000298498	0.000752282	0.000526961	0.000396731	0.000187641	0.000657747	0.000339419	0.000935901	0.000475853	0.000395847	0.000387958	0.000265372	0.000361132	0.000506296	0.000241536	0.000418235	0.000568243	0.000222891	0.000452477	0.00049794	0.00054861	0.000500546	0.0004796	0.000328314	0.000479714	0.000646038	0.000778567
GTCATCCAGTGATAAC.1_1	0.00227318	0.00402092	0.00453121	0.00173846	0.00197381	0.00366727	0.00394259	0.00154556	0.001388	0.00362426	0.00161101	0.00251954	0.00133639	0.00334037	0.00187601	0.00396092	0.00289044	0.0028687	0.00160733	0.00217176	0.00155784	0.00150419	0.00181524	0.00151351	0.00155176	0.0016859	0.00447411	0.00269728	0.00409009	0.00129615	0.00140267	0.00148977	0.00239275	0.00364495	0.002434
GTCATCCCATACAGAA.1_1	0.0475592	0.0177449	0.0171608	0.0683729	0.0728344	0.0166326	0.0143888	0.0560833	0.071822	0.0171459	0.0941266	0.0406037	0.105768	0.0209627	0.0549827	0.0110913	0.0420605	0.0436748	0.0764711	0.0918111	0.0743356	0.0619665	0.0650857	0.0708122	0.0783368	0.0812792	0.0211048	0.0514341	0.0199906	0.0868346	0.0826284	0.100658	0.0538404	0.0307628	0.0796362
GTCGTAAGTTACTCAG.1_1	0.00238808	0.00204621	0.0025071	0.00121108	0.00105453	0.00254621	0.00271931	0.00111293	0.00127237	0.00241811	0.00133504	0.00126783	0.000977579	0.00281043	0.00127184	0.00263275	0.00118531	0.00122012	0.00142457	0.00114496	0.00158442	0.00150713	0.00132031	0.000962449	0.00115013	0.00132008	0.00204702	0.00136723	0.00218151	0.00101371	0.00124176	0.0012264	0.00119353	0.00275322	0.00204675
GTCTCACAGTAGGTTA.1_1	0.0019164	0.00296576	0.00240644	0.00134516	0.00115443	0.00248389	0.00240155	0.00137102	0.00139457	0.0025272	0.00152893	0.00134073	0.00113903	0.00276896	0.00135039	0.0027222	0.00137954	0.00148073	0.00133855	0.00127596	0.00148385	0.00146015	0.00146886	0.00115715	0.00120316	0.00128091	0.0025988	0.00142715	0.00262082	0.00126365	0.00116969	0.00131632	0.00127482	0.00338411	0.00224018
GTCTGTCGTCGTATGT.1_1	0.00130418	0.00277749	0.00193361	0.000717576	0.000630916	0.00200172	0.00176609	0.000691387	0.000719601	0.00161934	0.000809599	0.000911934	0.000638003	0.00185861	0.000778688	0.00228066	0.000744898	0.000641509	0.00077933	0.000655583	0.000663314	0.000718413	0.000727037	0.000627317	0.00069234	0.000728557	0.00180638	0.000627717	0.00158143	0.000764753	0.000602162	0.000548817	0.000722429	0.00201431	0.00137039
GTGCACGAGCGCGTTC.1_1	0.00289309	0.00260163	0.00209164	0.00444886	0.00540951	0.00248685	0.00174201	0.0043492	0.00547128	0.00251138	0.00360604	0.00341186	0.00626583	0.00233843	0.00445361	0.0025358	0.00348436	0.00337114	0.00440986	0.00389885	0.0051436	0.0045995	0.00466981	0.00426497	0.00674863	0.0050633	0.00221781	0.00375487	0.00277116	0.00457193	0.00458691	0.00609634	0.0036587	0.00330317	0.00508676
GTGCAGCGTCGAATGG.1_1	0.00209369	0.0030299	0.00407308	0.00227187	0.00167317	0.00456428	0.00446645	0.00179104	0.00137424	0.00396897	0.00191346	0.0028788	0.0011029	0.00432625	0.00192869	0.00438957	0.00365559	0.00304816	0.00164865	0.00175684	0.00148168	0.00207643	0.00183276	0.00157631	0.00150872	0.00143383	0.00387071	0.00233927	0.00505625	0.00166381	0.00172836	0.00158424	0.00249186	0.00291108	0.00245307
GTGCGTGGTTACGTAC.1_1	0.00387189	0.00966756	0.0108491	0.0109604	0.0108723	0.00870226	0.00901444	0.0114789	0.00871359	0.0104804	0.00495064	0.011062	0.00832159	0.0115691	0.011714	0.00832003	0.00935104	0.0104036	0.00736817	0.00837155	0.00951555	0.010909	0.0123691	0.00932412	0.00767212	0.00886496	0.0108028	0.00882318	0.00892835	0.00893541	0.00413502	0.00395674	0.0108182	0.00885782	0.00415459
GTGGCGTGTGCCTTCT.1_1	0.00147003	0.00320929	0.00170174	0.00061527	0.000850465	0.0018268	0.00187145	0.000780317	0.000756412	0.0014257	0.000840883	0.000996322	0.000774927	0.00145433	0.000825261	0.00195874	0.000852131	0.000709619	0.000802273	0.000850314	0.000874247	0.000736588	0.000925895	0.000582336	0.000666303	0.00078595	0.00164298	0.000644702	0.00182754	0.000664699	0.000595644	0.000653787	0.000746242	0.00253675	0.0013782
GTGTGGCCACATATCG.1_1	0.00156043	0.00372033	0.00210401	0.000628579	0.00060158	0.0017865	0.00217801	0.000618092	0.000547023	0.00188308	0.000801445	0.000654848	0.000574247	0.00201528	0.000715203	0.00279365	0.000702543	0.000659532	0.000888395	0.000747049	0.000692339	0.000747598	0.000644403	0.000427518	0.000594545	0.000575356	0.00240275	0.000661063	0.00190717	0.000726475	0.000629475	0.000506164	0.000745097	0.0022623	0.00141061
GTGTGGCCACTATCGA.1_1	0.00210418	0.00347416	0.00310454	0.00145743	0.00152313	0.00286672	0.0026608	0.00149149	0.00147798	0.00265183	0.00161499	0.00231229	0.00117567	0.00292351	0.00150249	0.00295792	0.0017643	0.00185595	0.00170589	0.00127127	0.00148053	0.00169606	0.00192569	0.00124364	0.00144738	0.00130017	0.00284561	0.00186983	0.00282423	0.00108674	0.00100101	0.00106961	0.00156645	0.0033052	0.00208762
GTGTTAGCATCCGATA.1_1	0.00171057	0.00309023	0.00177728	0.00103559	0.00108489	0.00243181	0.00233105	0.00107427	0.00119766	0.00223391	0.00124138	0.00128634	0.00101405	0.00203597	0.00118495	0.00268215	0.00121487	0.0010639	0.00107342	0.00119896	0.00111553	0.00105516	0.00117787	0.00088768	0.000920023	0.00116586	0.00196632	0.00130005	0.0019378	0.000933587	0.000997946	0.000966961	0.000997901	0.00304597	0.00180024
GTTACAGGTTATAGCC.1_1	0.00283302	0.00414588	0.00347827	0.00269437	0.00217638	0.0032172	0.0029675	0.00178688	0.00207237	0.00271787	0.00246455	0.00254531	0.00165905	0.00281031	0.00198992	0.00395353	0.00386986	0.00275222	0.00207907	0.00274626	0.00223195	0.00212524	0.00205737	0.00196093	0.0021983	0.00193409	0.00351899	0.00324636	0.00422427	0.00241683	0.00214013	0.00186601	0.00351824	0.00433557	0.00268278
GTTACGATCGCTTTAT.1_1	0.00247218	0.00456297	0.00565452	0.00228978	0.00173355	0.00544363	0.00448834	0.00194531	0.00189601	0.00549126	0.00185983	0.00324534	0.0013325	0.00465068	0.00193029	0.00571503	0.00367017	0.00245014	0.00233715	0.00172354	0.00226863	0.00192478	0.00234802	0.00158173	0.00202055	0.00158435	0.00522989	0.0021581	0.0051306	0.00235312	0.00166195	0.0016496	0.00194967	0.00362301	0.00227515
GTTCCGTTCGCTAAAC.1_1	0.00192534	0.00533648	0.00552174	0.00364099	0.00366096	0.00474116	0.00556437	0.00415528	0.00415478	0.00474986	0.00193202	0.0041943	0.00323016	0.00470646	0.00466534	0.00552103	0.00446598	0.00443254	0.002604	0.00378556	0.0040921	0.00360316	0.00465759	0.0032029	0.00319822	0.00393506	0.00521076	0.00430701	0.00425088	0.0023961	0.00189277	0.00190541	0.00363282	0.00442004	0.00268068
GTTGCTCTCACGTAGT.1_1	0.00136031	0.000515821	0.000591246	0.000350707	0.00032382	0.000650808	0.00106717	0.000322125	0.000339401	0.000536709	0.000534593	0.000343738	0.000226934	0.000700216	0.000313774	0.00106716	0.000402129	0.000322173	0.000338557	0.000391838	0.000314335	0.00032333	0.000310896	0.000308475	0.000424291	0.000288585	0.000442846	0.000377992	0.000631298	0.000322558	0.000306958	0.000318403	0.00030613	0.000749207	0.00101076
TAACACGCATGGTGGA.1_1	0.00224636	0.00486204	0.00358724	0.00294866	0.00329264	0.00332493	0.00320475	0.00312113	0.00339669	0.00338902	0.00172492	0.00310085	0.00325256	0.0035652	0.00331873	0.00303768	0.00284369	0.00299471	0.00214892	0.00344745	0.00384584	0.00323288	0.00380899	0.00225258	0.0030509	0.00312927	0.00376603	0.00319467	0.00318292	0.00210906	0.00171356	0.00148979	0.00333912	0.00472597	0.00221463
TAAGCCAAGACGACGT.1_1	0.00124571	0.00279017	0.00147184	0.000635479	0.000538763	0.0019261	0.00187532	0.000653202	0.000573043	0.00161986	0.00071251	0.00092851	0.000414091	0.00152842	0.000660986	0.00256346	0.00081169	0.000698989	0.000622607	0.000735146	0.000555911	0.000818331	0.000559377	0.000517971	0.000643296	0.000570515	0.00134429	0.000653229	0.00200371	0.000723841	0.000658183	0.000519337	0.000685694	0.00189677	0.00145727
TAAGTCGAGCGCTGAA.1_1	0.00245628	0.00468098	0.00302831	0.00137462	0.00151356	0.00368303	0.00326512	0.00135506	0.00113863	0.0030378	0.00163375	0.00207522	0.000978107	0.0026599	0.00138209	0.00359518	0.0020229	0.00176605	0.00155045	0.0013671	0.00131753	0.0015608	0.00152214	0.00111629	0.00129321	0.00107247	0.00303306	0.00163876	0.00355555	0.0011958	0.00124398	0.00119234	0.00173067	0.00307876	0.00199377
TACATTCCACCTGCGA.1_1	0.00133839	0.00285733	0.00184517	0.000697348	0.000592862	0.00199066	0.00213157	0.000816092	0.000722838	0.00174489	0.000824048	0.00127088	0.000539998	0.00191174	0.000894855	0.00249162	0.00135092	0.00112273	0.000632276	0.000842003	0.000710875	0.000822644	0.000746943	0.000668189	0.000837327	0.000627083	0.00190235	0.0010612	0.00199011	0.000636999	0.000603749	0.000512864	0.00102789	0.00218366	0.00134013
TACCGAATCCTCAGGG.1_1	0.0020603	0.00388245	0.00302033	0.00160777	0.00175989	0.00286843	0.00263889	0.00199919	0.00224332	0.00253821	0.00147179	0.00249381	0.00186769	0.00276255	0.00229645	0.00286223	0.00268927	0.00271712	0.00145078	0.00203166	0.00293515	0.00155227	0.00234659	0.00208935	0.00262035	0.00233762	0.00287135	0.00215877	0.00308089	0.00172619	0.00133906	0.001251	0.00239859	0.00333289	0.00225838
TAGGTACGTAGATCGG.1_1	0.00119263	0.00166162	0.00113741	0.000391377	0.000353061	0.00119106	0.00135427	0.000382384	0.000401535	0.00108439	0.000477237	0.000498885	0.000319785	0.00107378	0.000447781	0.00150514	0.000474565	0.000366773	0.000448723	0.000450375	0.000402192	0.000511545	0.000446545	0.000356666	0.00035584	0.000375694	0.00114454	0.00041633	0.00131107	0.000381816	0.000417603	0.00034813	0.000397982	0.00158007	0.00132812
TATATCCAGATGTAGT.1_1	0.00155308	0.00307554	0.00230375	0.00105364	0.00089127	0.00224146	0.00200688	0.000883474	0.000971624	0.00214023	0.0010461	0.00140158	0.000930174	0.00215273	0.000995746	0.00325806	0.00181507	0.00134127	0.000856391	0.000905249	0.00124164	0.000840732	0.000930094	0.000847529	0.000900546	0.000902746	0.00197163	0.00143718	0.00229072	0.00113343	0.000874634	0.000913201	0.00102909	0.00268721	0.00182802
TATCGCCCAATGAACA.1_1	0.0019189	0.00568429	0.00395308	0.00202877	0.00181656	0.00427802	0.0038926	0.00291698	0.00272548	0.00337144	0.00155335	0.00270509	0.00163136	0.00314281	0.0029535	0.0041083	0.00327961	0.00312846	0.00184812	0.00198763	0.0027544	0.00196226	0.00272179	0.00223744	0.00219834	0.00246261	0.00394774	0.00271107	0.0037423	0.00165704	0.00133521	0.00134437	0.00264206	0.00366562	0.00234847
TATCGCCCAATGGGTG.1_1	0.000675911	0.000156857	0.0001272	7.29117e-05	9.73469e-05	0.000173505	0.000190315	7.92084e-05	7.59932e-05	0.000125048	0.000124233	6.20015e-05	7.91263e-05	0.000132698	6.62485e-05	0.000347245	5.95295e-05	6.61659e-05	8.01113e-05	9.59878e-05	8.45934e-05	8.48425e-05	6.69087e-05	6.64919e-05	9.20121e-05	8.5928e-05	0.000130578	9.12466e-05	0.000147774	8.66284e-05	7.6011e-05	7.69037e-05	6.58906e-05	0.000322338	0.000480756
TATCTTGAGCTCCATA.1_1	0.00172403	0.00389419	0.00381467	0.00425477	0.00218741	0.00511395	0.004082	0.00393406	0.00227881	0.00430003	0.00156376	0.00381199	0.00174883	0.00378901	0.0031287	0.00594482	0.00644346	0.00407916	0.00132323	0.0025985	0.00264899	0.00375326	0.00224294	0.00288383	0.00293384	0.00180051	0.00319447	0.00410553	0.00606321	0.00292587	0.00167296	0.00140506	0.00482741	0.00315836	0.00268557
TATCTTGAGGTACAAT.1_1	0.00187234	0.00647436	0.00407142	0.0015467	0.00138933	0.00337376	0.00352678	0.00140466	0.00141058	0.00299908	0.00158056	0.00208536	0.000928927	0.002898	0.00137836	0.00430303	0.0017292	0.00173263	0.0014613	0.00162897	0.00119595	0.00163314	0.00148088	0.00119968	0.00121544	0.00111412	0.00360133	0.00141768	0.00357376	0.00132544	0.00120812	0.00109481	0.00172892	0.00302401	0.00185451
TATTCCAGTGAATGTA.1_1	0.00231261	0.00422897	0.00406842	0.0038087	0.00273291	0.00595546	0.00520846	0.00413887	0.00328935	0.00466873	0.00196856	0.00440472	0.0029559	0.00454453	0.0036163	0.00629077	0.00615383	0.00515879	0.00209597	0.00343251	0.003853	0.00289812	0.0035209	0.0036273	0.00329625	0.00298284	0.00384141	0.00415291	0.00618451	0.00306753	0.00217188	0.00195535	0.00455298	0.00356843	0.00267034
TATTTCGAGTTGTCAC.1_1	0.00136174	0.00405964	0.00242625	0.000755814	0.000922018	0.00237179	0.00221379	0.0011018	0.00102498	0.0020944	0.000929196	0.00120886	0.000752085	0.00189831	0.000943934	0.00262221	0.00137271	0.00113275	0.00083689	0.000884099	0.000995063	0.000912749	0.00123275	0.000860522	0.00116219	0.000826384	0.00248137	0.00135679	0.00202007	0.000793316	0.000640959	0.000563281	0.00145176	0.00255744	0.00139017
TCAGTTTTCACTGTTT.1_1	0.00189845	0.00469543	0.00255222	0.00129924	0.00100565	0.00269596	0.00266623	0.00121986	0.00117465	0.00271137	0.00111877	0.00193522	0.000900942	0.00223961	0.00131624	0.00364059	0.00215453	0.00200909	0.0010602	0.0013643	0.00115674	0.00117447	0.00121564	0.00115091	0.000948553	0.00111539	0.00238936	0.0018928	0.00363228	0.00145807	0.00104511	0.00103822	0.00161027	0.00258977	0.0017404
TCATATCGTAGTAAGT.1_1	0.00574349	0.0107305	0.0242453	0.0109096	0.0138879	0.0161446	0.0224374	0.0125223	0.0140543	0.0183806	0.0079561	0.0201349	0.00717551	0.0194203	0.0121921	0.0120779	0.0171044	0.0193456	0.0112955	0.00883454	0.0135537	0.0126766	0.0167318	0.0111447	0.00770049	0.0131386	0.0255118	0.0168617	0.0139098	0.00926209	0.00943894	0.0089793	0.00993873	0.0184349	0.00647618
TCATCATTCGCCGTGA.1_1	0.00319079	0.00731273	0.0078861	0.00369807	0.00408158	0.00719266	0.00743057	0.00503259	0.00323561	0.00775325	0.00315247	0.00629443	0.0024762	0.00849866	0.00520921	0.00845691	0.00650695	0.00719542	0.00380857	0.0036647	0.00410121	0.00447084	0.00579204	0.00393643	0.00485222	0.0040603	0.00633278	0.00579504	0.00755899	0.0032551	0.00275461	0.00259102	0.00641529	0.00556868	0.00265841
TCATTCACACACACGC.1_1	0.00365519	0.00823356	0.00707892	0.00635653	0.00676225	0.00673705	0.00753839	0.007371	0.00651635	0.00801232	0.00383703	0.00802879	0.00690993	0.00677284	0.00778911	0.00744553	0.0094497	0.00827115	0.00557991	0.00632573	0.00809979	0.00614815	0.00723684	0.00727906	0.00864051	0.00764427	0.00729388	0.00759243	0.00764227	0.0049955	0.00363772	0.00421048	0.00761198	0.00580591	0.00406574
TCCACCACAGCCGGTT.1_1	0.00195446	0.00483543	0.00547785	0.00793765	0.00389414	0.00654318	0.00588862	0.00618349	0.00367224	0.00565061	0.00328273	0.00639414	0.00229933	0.00576168	0.0058549	0.00701448	0.0084841	0.00757384	0.00519906	0.00502759	0.00391313	0.00725256	0.00355967	0.00494396	0.00511271	0.00241426	0.00484564	0.00613009	0.0086534	0.00795604	0.00419042	0.00396603	0.00943019	0.0046911	0.00381957
TCCAGAATCCGTAGTA.1_1	0.0021853	0.00575916	0.00432561	0.00168535	0.00237196	0.00413359	0.00428316	0.00236345	0.00204114	0.00425765	0.00155944	0.00310775	0.00208783	0.00374866	0.00286333	0.00513212	0.00427116	0.00289334	0.00175985	0.00265817	0.00247254	0.00203963	0.00333122	0.00204418	0.00231804	0.00217116	0.00506396	0.00294669	0.0050151	0.00147273	0.00123523	0.00115188	0.00352697	0.00426614	0.0019349
TCCGGGACAGCCTACG.1_1	0.00105923	0.000367486	0.00029123	0.000170754	0.000246399	0.000235081	0.000230217	0.000202978	0.000240046	0.000240948	0.000204323	0.000159759	0.000237074	0.000256101	0.000165464	0.000331899	0.000141687	0.000129508	0.0002011	0.000234022	0.000273927	0.000205435	0.000191278	0.000186282	0.000278926	0.000255332	0.00028677	0.00018137	0.000198841	0.000192269	0.000162181	0.000223853	0.000133566	0.000511246	0.000667607
TCCTCTTTCTCCAAGA.1_1	0.00182887	0.00338088	0.00266673	0.00111166	0.00100682	0.00321771	0.00285947	0.00107426	0.00104624	0.00265756	0.00108137	0.00145429	0.000736119	0.00246567	0.0012697	0.00321396	0.0013226	0.00105403	0.00130107	0.00104935	0.00121235	0.00126581	0.00101119	0.000957737	0.00114042	0.000868605	0.00277653	0.00103984	0.0031852	0.00111856	0.00103658	0.00103429	0.00152261	0.00252455	0.00170735
TCCTTTCGTGTTACTG.1_1	0.00329782	0.00584166	0.00859328	0.00265837	0.00375762	0.00557808	0.0066041	0.00303863	0.00335671	0.00629832	0.0025049	0.00342215	0.00312166	0.00570267	0.00348348	0.00441255	0.00246215	0.00275554	0.00436219	0.00257937	0.00326147	0.00311448	0.00475625	0.00224583	0.00273373	0.00368905	0.00762848	0.00231363	0.00548811	0.00247476	0.00257883	0.00238688	0.00267174	0.00666489	0.0028701
TCGACCTCAGATGCGA.1_1	0.00332274	0.0069719	0.00726768	0.0029334	0.00321831	0.00602886	0.0058163	0.00338932	0.0030559	0.00554058	0.00277363	0.00479582	0.00247177	0.00604796	0.00372472	0.00518969	0.00409332	0.00423885	0.00320767	0.00256786	0.0030008	0.00348556	0.0043448	0.00239423	0.00280841	0.00331075	0.00693676	0.00363756	0.00472356	0.00262814	0.00193291	0.00249263	0.00267064	0.00605523	0.00301812
TCGCAGGAGAGAACCC.1_1	0.00259774	0.00437715	0.00403136	0.00173681	0.00169105	0.00384656	0.00423066	0.00167855	0.00147962	0.00371726	0.00189841	0.00178449	0.00142376	0.00334239	0.0016966	0.00397478	0.00149565	0.00150901	0.00192772	0.00152571	0.00149937	0.00201572	0.00205198	0.00109527	0.00138359	0.00148311	0.00461218	0.00157719	0.00315619	0.00142072	0.00127431	0.00118913	0.00164969	0.00356855	0.00201645
TCGGGCATCACATACG.1_1	0.0016237	0.00415724	0.00260402	0.000912946	0.00105125	0.00230677	0.00225169	0.00090597	0.0010932	0.00200355	0.00102871	0.00154504	0.000890166	0.00219953	0.00111305	0.00240194	0.00130097	0.00105755	0.00101512	0.00115611	0.0010437	0.00102329	0.00123607	0.000813511	0.000809141	0.000958709	0.00232406	0.00104131	0.00201344	0.000887268	0.00077748	0.000818968	0.00104882	0.00282162	0.00160854
TCGGGCATCCCACAGG.1_1	0.00308609	0.00932846	0.0132205	0.0151331	0.00814317	0.0125601	0.013364	0.0111945	0.00848028	0.0131099	0.00497063	0.0133162	0.00717236	0.0149131	0.0130473	0.0118055	0.0121509	0.0153796	0.0114442	0.0079311	0.00788265	0.0149488	0.00982976	0.00965922	0.00969673	0.00853579	0.010742	0.00963904	0.0115883	0.00915942	0.00530996	0.00606474	0.0128903	0.00870681	0.0034628
TCTCAGCGTTCAAGGG.1_1	0.0015208	0.00269843	0.00347502	0.00105352	0.00072296	0.00357974	0.00331978	0.000868422	0.000737296	0.00313142	0.000826386	0.00168142	0.000560101	0.00298428	0.000903806	0.0039179	0.00256587	0.00188185	0.000904441	0.000692888	0.000998335	0.000962048	0.000814605	0.000726449	0.00103767	0.000644485	0.00265382	0.00164373	0.00318607	0.000979258	0.000744629	0.000567721	0.00165893	0.0024817	0.00167437
TCTGCCACAGCGGTCT.1_1	0.00228645	0.00751378	0.0050856	0.00287654	0.0020588	0.00505387	0.00444808	0.00232528	0.00237941	0.00445514	0.00211353	0.00366763	0.00172514	0.00493218	0.00262815	0.00614597	0.00489074	0.00387589	0.00264176	0.00242094	0.00235399	0.00252631	0.00224935	0.00217393	0.00239433	0.00239589	0.00464463	0.00348304	0.00516504	0.00283606	0.00226635	0.00209681	0.00297205	0.00392325	0.00286337
TCTGGCTAGCAGCCTC.1_1	0.00241518	0.006478	0.00463881	0.00387747	0.00286845	0.00562887	0.00452963	0.00473379	0.00377761	0.00485677	0.00276508	0.0061219	0.00239824	0.00491204	0.00563101	0.00534817	0.00599625	0.00692621	0.00314543	0.00330817	0.0045488	0.00311519	0.00410747	0.0040435	0.00379686	0.00365789	0.00472833	0.00529165	0.00506847	0.00318961	0.00256106	0.0030233	0.0056317	0.00466948	0.00290076
TGAATCGGTGGCCCAT.1_1	0.00248483	0.00275314	0.00523279	0.00152789	0.00200417	0.00361753	0.00522184	0.00138371	0.00172265	0.00332034	0.00149159	0.00246844	0.00156736	0.00387284	0.0015292	0.00312295	0.00184369	0.00165034	0.00206731	0.0014218	0.00172367	0.00161878	0.00212365	0.00151255	0.00128024	0.00188259	0.00470312	0.00170236	0.00263562	0.00119997	0.000972588	0.00121489	0.00135938	0.00499888	0.0023104
TGACGCGGTGTTCAGT.1_1	0.00219991	0.00479373	0.00390852	0.00179647	0.00111272	0.00402855	0.00423128	0.00131207	0.000924785	0.00424785	0.00137836	0.00299711	0.00112696	0.00406136	0.00165785	0.00467037	0.00311858	0.00268982	0.00166964	0.00143007	0.00135421	0.00157542	0.00144819	0.00146376	0.00166291	0.00136579	0.00413349	0.00275879	0.00351436	0.00159803	0.00133269	0.00108285	0.00238087	0.0036007	0.0017168
TGAGACTAGCGTCTCG.1_1	0.00131347	0.00158376	0.00182955	0.000470481	0.000390581	0.00202493	0.00216317	0.000413188	0.000401078	0.00164544	0.000569751	0.000484323	0.000329594	0.00169728	0.00047552	0.00224153	0.000618958	0.000549329	0.000527211	0.000494378	0.000377159	0.000571998	0.000383406	0.000376022	0.000422586	0.000326289	0.00178869	0.000477942	0.00183867	0.000461242	0.000412325	0.00035758	0.000505662	0.00196279	0.00119167
TGAGACTCACTGGCCA.1_1	0.00322522	0.00701595	0.00588931	0.00814683	0.0081003	0.00462727	0.00468098	0.00734056	0.00747379	0.0049212	0.014688	0.00586203	0.00767276	0.00472873	0.00787338	0.00488425	0.00676021	0.00613093	0.00921536	0.0103966	0.00789084	0.00906895	0.0079421	0.00682319	0.00684681	0.00671336	0.00516618	0.00743853	0.00559538	0.0104127	0.0104383	0.00828102	0.0080989	0.0067859	0.00882032
TGAGACTGTCAGCTTA.1_1	0.00246141	0.00687257	0.00575072	0.00320724	0.00297611	0.00595981	0.00510067	0.00512442	0.00274516	0.00549647	0.00277652	0.00555821	0.00228655	0.00551711	0.00543487	0.00577514	0.00567645	0.00598544	0.00360126	0.00286979	0.00359917	0.00381724	0.0053654	0.00378869	0.00477946	0.00382442	0.00563323	0.00407231	0.00605938	0.0030432	0.00198751	0.00207486	0.00511794	0.00469457	0.00313459
TGAGCATAGCGTGCCT.1_1	0.001792	0.00360235	0.00256379	0.00136364	0.00110419	0.00229663	0.00215629	0.0011256	0.00126795	0.0018911	0.00129756	0.00177524	0.000969654	0.00215956	0.00125832	0.00235565	0.00219014	0.00160348	0.00106339	0.00137914	0.00115604	0.0011855	0.00127889	0.0011397	0.00104379	0.00130093	0.00226812	0.00181702	0.00297879	0.00130555	0.00124476	0.00127485	0.00121379	0.00251001	0.00184173
TGAGCATTCTATCGGA.1_1	0.00146772	0.00344508	0.00150042	0.000685168	0.000694913	0.00181257	0.0017255	0.000893512	0.000713099	0.00150404	0.000925531	0.00110048	0.000604647	0.00128424	0.000724004	0.00251818	0.00115243	0.000956556	0.000744806	0.000880972	0.000789001	0.000858093	0.000705666	0.000664391	0.000767068	0.000604596	0.00181278	0.00106278	0.00186554	0.00064276	0.00060346	0.000600379	0.000850226	0.00233402	0.00139022
TGATCTTCATTCAGGT.1_1	0.0019034	0.00355053	0.00385831	0.00323772	0.00347122	0.0036538	0.00324476	0.00395082	0.00306468	0.00385425	0.00254425	0.00366634	0.00300218	0.00410377	0.00395687	0.00453355	0.00397746	0.00382581	0.00437595	0.00450723	0.00311237	0.00432541	0.00361001	0.00290628	0.00378967	0.00303613	0.00356801	0.00308351	0.00405238	0.00380708	0.0019326	0.00261309	0.00352196	0.00393635	0.00252562
TGCGGCACAGACGCTC.1_1	0.00174542	0.00469555	0.00296806	0.00304077	0.00281129	0.00254526	0.00238697	0.00260147	0.00278666	0.00251089	0.00151772	0.00265808	0.00270751	0.00271997	0.00286637	0.00323621	0.00338499	0.00301602	0.00240752	0.00366209	0.00260404	0.00261732	0.00246597	0.00237624	0.00222635	0.00263575	0.00298811	0.00242662	0.00267137	0.00289157	0.00116587	0.00139889	0.00335401	0.00366458	0.00202583
TGGGCGTAGAGGACTC.1_1	0.00124264	0.00250707	0.00160517	0.000435377	0.000395038	0.0016438	0.00193308	0.000407983	0.000404109	0.00152833	0.000522903	0.000801094	0.000365462	0.0014241	0.000595462	0.00224749	0.00068781	0.000515965	0.000524611	0.000425006	0.00050704	0.000524963	0.000409791	0.000344018	0.000430677	0.000425793	0.00161272	0.000532698	0.00168876	0.000433049	0.000369287	0.000401856	0.000551721	0.00176994	0.00123365
TGGTACAAGTTGCGCC.1_1	0.00263024	0.00498898	0.00584564	0.00263824	0.00292016	0.00464054	0.00588664	0.00232983	0.00271512	0.00507702	0.0023752	0.00387593	0.00201697	0.00529036	0.00265486	0.00459467	0.00384	0.00290006	0.0028431	0.0023726	0.00285886	0.00276234	0.00289595	0.0021001	0.00224441	0.00290603	0.00477251	0.00339827	0.00410153	0.00214945	0.00237736	0.00212226	0.00235639	0.00466991	0.00317
TGTAGACGTCTTGGTA.1_1	0.00385754	0.00612954	0.0109687	0.00582307	0.00524914	0.00896945	0.0113006	0.00629398	0.00547336	0.0109405	0.00475997	0.0105899	0.00357713	0.0097132	0.00633679	0.00832121	0.00900062	0.00936962	0.00567456	0.00358147	0.00646944	0.00667687	0.00642489	0.00519421	0.0050305	0.0057166	0.00921993	0.00838622	0.00801703	0.00478852	0.00499223	0.00490214	0.00616931	0.0076218	0.00404547
TGTCCCAAGTCACAGG.1_1	0.00160563	0.00334497	0.00175303	0.000987957	0.000761722	0.00173048	0.00188902	0.000866773	0.000760304	0.00168713	0.000959661	0.000983309	0.000727048	0.00186497	0.000850294	0.00216987	0.000943339	0.000929432	0.000811406	0.000923841	0.000694347	0.000973305	0.00079266	0.000708069	0.000629012	0.000828243	0.00180938	0.000951542	0.00213833	0.000950923	0.000800881	0.000911758	0.000907854	0.00227136	0.00199373
TGTGATGTCTGCCTCA.1_1	0.00131125	0.00236729	0.00118142	0.000346163	0.000355903	0.00132953	0.00142397	0.000330908	0.000283164	0.00108455	0.000440162	0.000393111	0.000331332	0.000954978	0.00033225	0.00194895	0.000427641	0.00036667	0.000342594	0.000424959	0.000413579	0.000420942	0.000375467	0.000285877	0.000438761	0.000384428	0.00117823	0.000473871	0.00102531	0.000440782	0.000352221	0.000285012	0.000362085	0.0015373	0.000948324
TGTTCTACATCCAATG.1_1	0.00175036	0.00307321	0.0026814	0.00107034	0.00104051	0.00222928	0.00212736	0.000940023	0.000775138	0.00184007	0.00113519	0.00129598	0.000851624	0.00206653	0.00105842	0.0028361	0.00122285	0.00129243	0.00101188	0.00105223	0.00104349	0.00110229	0.000955538	0.000864694	0.00092332	0.000779981	0.00207089	0.0010466	0.00293547	0.00116097	0.00107393	0.000990063	0.00135911	0.00247219	0.00164919
TTAGGCATCGTTGTGA.1_1	0.00145079	0.00284356	0.00158609	0.000463067	0.00038588	0.00149824	0.00158464	0.000411326	0.00046124	0.00132037	0.000580399	0.000435008	0.000479857	0.00132453	0.000495574	0.00200038	0.000412491	0.000438292	0.000494991	0.000520009	0.000527244	0.000518346	0.000428973	0.000351383	0.000424664	0.000444893	0.0014316	0.000511406	0.0011113	0.000469476	0.000472289	0.000461155	0.000438732	0.00195959	0.00122976
TTAGTCTCAGTTCTAG.1_1	0.00196232	0.0043185	0.00377073	0.0021022	0.00201431	0.00355114	0.00349845	0.00280657	0.00270329	0.00372289	0.00178335	0.0026185	0.00181693	0.00372638	0.00270971	0.00376412	0.00329627	0.00285788	0.0016895	0.0019845	0.00315688	0.00222059	0.00282496	0.00256266	0.00283309	0.00264172	0.00389612	0.00285072	0.00361689	0.00202012	0.00130921	0.0015017	0.00254679	0.00362092	0.00215728
TTCAATCTCTGTCAGA.1_1	0.00223665	0.00389335	0.00428264	0.00157259	0.00163712	0.0034643	0.00411621	0.00168631	0.00141067	0.00326278	0.00135676	0.00199083	0.00108402	0.0032556	0.00180149	0.00371166	0.00313381	0.00241613	0.00134667	0.00154772	0.00204699	0.00139169	0.00211693	0.00175111	0.00201036	0.00175611	0.00455369	0.00267929	0.00330295	0.00146487	0.00138063	0.00112741	0.00298224	0.00330702	0.00182909
TTCATTGGTGACACAG.1_1	0.00187519	0.0055443	0.00367506	0.00107293	0.00126371	0.00338232	0.00308545	0.00150897	0.00118214	0.0034323	0.00108811	0.00220347	0.00109257	0.00322662	0.00153425	0.00359678	0.00175885	0.00220208	0.00136462	0.00119421	0.00123265	0.00137843	0.00179008	0.00136487	0.00139917	0.0014197	0.00324319	0.0017987	0.00317827	0.00108371	0.000785115	0.000851704	0.00219165	0.00326779	0.00176383
TTCCAATTCGGTCACG.1_1	0.00242298	0.00348768	0.00553457	0.00181873	0.00145165	0.00523899	0.00689517	0.0018658	0.00151216	0.0050571	0.00199728	0.00292867	0.0011051	0.00486955	0.00204511	0.00469775	0.00155549	0.00211843	0.00193619	0.0015762	0.00154029	0.00247757	0.00178036	0.00122414	0.00112536	0.00122166	0.00507269	0.00194229	0.00389602	0.001205	0.00120331	0.00132444	0.00165434	0.00551592	0.00234447
TTCCGTGCAGAGGTAC.1_1	0.00312756	0.00696302	0.00807431	0.00329205	0.00352985	0.00686989	0.00928797	0.00430136	0.00340082	0.00755568	0.0030625	0.00738021	0.00276113	0.00766389	0.00366143	0.00639804	0.0046459	0.00638937	0.00345246	0.00301591	0.00334879	0.00417351	0.0044369	0.00377717	0.00357748	0.00377762	0.00884196	0.00456208	0.00504445	0.00258332	0.00210132	0.00214187	0.00537635	0.00698872	0.00300326
TTCGATTAGTCCTGTA.1_1	0.00310755	0.00477536	0.00686207	0.00280953	0.0034837	0.00514807	0.00705158	0.00302236	0.00289028	0.00572931	0.00292734	0.00343464	0.00216618	0.00568536	0.00326009	0.00435913	0.0029463	0.00326938	0.00346466	0.00268199	0.00266535	0.00349274	0.00383911	0.00271463	0.00204432	0.00312152	0.00552275	0.00300249	0.00431948	0.00194453	0.00256915	0.00245481	0.00235216	0.00539462	0.00314792
TTCTAACAGTGAGCCA.1_1	0.00134857	0.00355786	0.00169229	0.000703918	0.000547978	0.00208268	0.00197221	0.000725698	0.000553868	0.0017921	0.000777821	0.000928588	0.00044368	0.0018616	0.000723413	0.00275036	0.000811476	0.00074897	0.000629628	0.000824861	0.000563002	0.000750813	0.000665019	0.000465704	0.000624726	0.000515299	0.001722	0.000669378	0.00200639	0.000794532	0.000539443	0.000504261	0.000871732	0.00202938	0.00121476
TTCTCTCCACGCTGTG.1_1	0.00239117	0.00584899	0.00452657	0.00275945	0.00345566	0.00428212	0.00453459	0.00401695	0.00369687	0.00441102	0.00219725	0.00424489	0.00314051	0.00431003	0.00437102	0.0054294	0.00450343	0.00411508	0.00249764	0.00362061	0.00371049	0.00278352	0.00450889	0.00357237	0.00286211	0.00365147	0.00505493	0.00351527	0.00529489	0.00218729	0.00167689	0.00211131	0.00372307	0.00464049	0.00267289
TTGAACGCAGTTGCGC.1_1	0.00273335	0.00557494	0.00651509	0.0033751	0.00344091	0.00618863	0.00647007	0.00429346	0.00325709	0.00677076	0.00263684	0.00483196	0.00230347	0.0051872	0.00537592	0.00594746	0.00460898	0.00545301	0.00312011	0.00311156	0.00495006	0.00286502	0.00491487	0.00389706	0.00400261	0.00376305	0.00707994	0.00540785	0.0058147	0.00285779	0.00256002	0.00229112	0.0053592	0.00587695	0.00290685
TTGCCTGCACGACTAT.1_1	0.0041824	0.000791685	0.000884362	0.00139134	0.00119316	0.00119776	0.000918957	0.00143018	0.00137479	0.00108938	0.00159368	0.00110835	0.00132417	0.00109278	0.00111241	0.00107313	0.000931558	0.00113798	0.0012849	0.00146096	0.00143808	0.00154079	0.00106458	0.00158838	0.00141394	0.00123308	0.000977955	0.00146701	0.00100982	0.00134657	0.00148402	0.00112201	0.00111893	0.00205451	0.00188152
TTGTTGTGTGAGCAGT.1_1	0.0179568	0.00572737	0.0100701	0.026713	0.0367436	0.012155	0.0111875	0.0307595	0.0322898	0.0127616	0.0192129	0.0196568	0.0288319	0.0161995	0.0261371	0.0077272	0.0167379	0.0195406	0.0298263	0.0274078	0.0245052	0.0287008	0.0309026	0.0291575	0.0235975	0.0350259	0.0128623	0.0220707	0.0114706	0.0207454	0.0218973	0.0367385	0.0198009	0.0208085	0.0237196
TTGTTTGTCCATGATG.1_1	0.00166153	0.00330248	0.00326435	0.00107619	0.00121989	0.00284413	0.00393512	0.00107565	0.00126483	0.00280629	0.00106525	0.0017624	0.000996204	0.00277419	0.0011895	0.00372129	0.00206193	0.00150952	0.00132718	0.00126293	0.00127624	0.00121647	0.00143416	0.000836673	0.000958295	0.0011764	0.00307644	0.00133118	0.00297872	0.000864757	0.000818819	0.000846137	0.0013305	0.00320544	0.00191762
TTTACTGCACTGCACG.1_1	0.00163647	0.00379431	0.00227222	0.00142171	0.00144963	0.00301457	0.00295831	0.0019268	0.00132314	0.00225767	0.00107826	0.00214688	0.00127966	0.00241568	0.00196285	0.00373994	0.00238243	0.00205584	0.00115325	0.00167602	0.00144097	0.00133121	0.00153205	0.00148877	0.00177492	0.00127585	0.00235267	0.00181691	0.00292912	0.00132163	0.000792543	0.000805342	0.00263183	0.00301896	0.00185023
TTTGGAGTCGGTTCAA.1_1	0.00106698	0.00157557	0.00104739	0.000330653	0.000386375	0.00172422	0.001458	0.000374074	0.000331506	0.00107034	0.000392377	0.000687171	0.000288945	0.00095496	0.000401932	0.00180268	0.000718328	0.000578902	0.000327626	0.000362212	0.000348767	0.000413566	0.000339934	0.000360444	0.000356627	0.000258906	0.00109449	0.000539497	0.00137263	0.000303564	0.000337021	0.000339999	0.000547133	0.00141526	0.00106115
TTTGGTTCAAATAGCA.1_1	0.00217977	0.00468506	0.00416271	0.00217152	0.00153928	0.00541115	0.00522628	0.00375295	0.00171434	0.00502523	0.00201447	0.00456396	0.00142653	0.00537278	0.00409844	0.00655777	0.00486851	0.00482948	0.0025216	0.00195204	0.00243899	0.00256867	0.00269632	0.00262369	0.00333231	0.00230424	0.00428329	0.00342648	0.00560489	0.00212153	0.00155604	0.00144129	0.00426952	0.00408077	0.00242375

## Sheet: TBI NSC-stage1
	AAAGGTATCGGACAAG.1_2	AATCGTGTCATCACTT.1_2	ACCCTCAGTAGAATAC.1_2	ACGGTTAGTATGAAAC.1_2	AGAAGTAAGCCTCACG.1_2	AGATCGTCAAACTAGA.1_2	AGCCAATAGAAGTGTT.1_2	AGCGTATGTCTTTCTA.1_2	AGGAATATCAATCCAG.1_2	AGTACTGTCGAGCCTG.1_2	ATCAGGTAGTCGCTAT.1_2	CGATGGCCAAGACAAT.1_2	CGGTCAGGTTAGAAAC.1_2	CGTGTCTCAAGGCCTC.1_2	CTACAGATCCGAGATT.1_2	CTCAGGGAGTGAGTTA.1_2	CTCGAGGCAGTGCGCT.1_2	CTGGACGAGGCTTAGG.1_2	CTTAGGATCATTGAGC.1_2	GACCTTCGTACGCTTA.1_2	GATTTCTCACTGATTG.1_2	GCAACCGGTAAGATTG.1_2	GCGGATCTCAAGGAGC.1_2	GGAATCTCAGCTAACT.1_2	GGGCGTTGTGAAGCGT.1_2	GTAAGTCGTACGTGTT.1_2	GTGAGCCTCATAAGGA.1_2	TAACACGGTTGTGTAC.1_2	TACATTCTCAGTAGGG.1_2	TCAGGGCTCATGAAAG.1_2	TCATTACTCTCGAGTA.1_2	TCCAGAAAGTTTCAGC.1_2	TCCTCCCAGTCAATCC.1_2	TCGGTCTAGCACTAAA.1_2	TCGTGCTTCTGTCCGT.1_2	TCTCTGGCAAGTGGAC.1_2	TGTAACGAGACGAAGA.1_2	TTAGGCATCGTGTCAA.1_2
AAAGGTATCGGACAAG.1_2	0.000369112	0.000208258	0.000237203	0.000208566	0.000217337	0.000320136	0.000149719	0.000261823	0.000403097	0.000317425	0.000311042	0.000167836	0.000204001	0.000281472	0.00023302	0.000115149	0.00025561	0.000240729	0.000177846	0.000280896	0.000173967	0.000420371	0.000254198	0.000396742	0.000194824	0.000525841	0.000204735	0.000206514	0.000235256	0.00017421	0.000216487	0.000303832	0.000401026	0.000266511	0.000149242	0.000245484	0.00033769	0.000172502
AACCACAGTCAGCTTA.1_2	0.00167685	0.001067	0.000972542	0.00101577	0.00115966	0.00110969	0.00088218	0.00107373	0.00076461	0.00113576	0.000997897	0.000891335	0.000776643	0.00109437	0.000888557	0.000884187	0.000959869	0.00134599	0.000999973	0.000786173	0.00146778	0.00143611	0.001209	0.00098417	0.00103324	0.00176189	0.00105018	0.00105369	0.000858416	0.000912729	0.00128777	0.000970021	0.00118395	0.000843218	0.00127575	0.00126658	0.00175384	0.001497
AACCTGAAGAGCCATG.1_2	0.00222994	0.00124587	0.00263862	0.00122002	0.0014473	0.0021188	0.00186917	0.00138162	0.00203108	0.00298644	0.00191538	0.00233712	0.00273107	0.00164403	0.0014893	0.0019515	0.00190287	0.00207998	0.00199869	0.00162527	0.00151194	0.00240457	0.00163045	0.00174802	0.00185995	0.00181557	0.00167169	0.00182131	0.0018911	0.00140648	0.00162799	0.00185513	0.002812	0.00154628	0.00157303	0.00135835	0.00231023	0.00206775
AACTTCTGTGTTAAAG.1_2	0.00253268	0.00171786	0.00251547	0.00155681	0.00188149	0.00280121	0.00171757	0.00160321	0.00167624	0.00311615	0.00165434	0.00382711	0.00252173	0.00142412	0.00182121	0.00171927	0.00181477	0.00303632	0.00161825	0.00222257	0.00351288	0.0028691	0.00150582	0.00185362	0.00144419	0.00181277	0.00185524	0.00143128	0.00198985	0.00174821	0.00184188	0.00183546	0.00273033	0.00193851	0.00156	0.00194291	0.00129851	0.00163341
AAGTGAACAGTCGAGA.1_2	0	0	0	0	0	0	0	0	0	0	0	0	0	0	0	0	0	0	0	0	0	0	0	0	0	0	0	0	0	0	0	0	0	0	0	0	0	0
AAGTTCGAGTGCTAGG.1_2	0.00308358	0.00199961	0.00224743	0.00151312	0.0015818	0.00295509	0.00230139	0.00217938	0.00235247	0.00308442	0.0017804	0.00335451	0.00346826	0.00219348	0.00176293	0.00190806	0.00215033	0.00356258	0.00159282	0.00211107	0.00423108	0.00353379	0.0019288	0.00203158	0.00183354	0.00242958	0.00226061	0.00181882	0.00224521	0.00193112	0.00239281	0.0023734	0.00251188	0.0022164	0.00210105	0.00198586	0.00183303	0.00215156
AATCGACGTAAGATCA.1_2	0	0	0	0	0	0	0	0	0	0	0	0	0	0	0	0	0	0	0	0	0	0	0	0	0	0	0	0	0	0	0	0	0	0	0	0	0	0
AATCGTGTCATCACTT.1_2	0.00311392	0.00170881	0.00353785	0.00108022	0.00165406	0.00190314	0.00199482	0.000989108	0.00122672	0.00549279	0.000909938	0.00306984	0.00277264	0.001479	0.000848573	0.00196011	0.00103299	0.00342826	0.00138299	0.000774903	0.00238443	0.00438443	0.0010246	0.000829698	0.00169595	0.00151607	0.00105342	0.00179625	0.00141663	0.00128047	0.0011728	0.00118863	0.00344793	0.00135779	0.00259627	0.00091784	0.00233097	0.00254107
AATGCCACAACAGCTT.1_2	0.00306298	0.00384553	0.00241822	0.00358613	0.00343336	0.00260857	0.00314166	0.00494964	0.00180341	0.00204966	0.00364169	0.00211673	0.00239581	0.00406348	0.00424448	0.00305262	0.00438317	0.0030586	0.00339744	0.00383306	0.00267615	0.00289157	0.00408717	0.00286781	0.00312342	0.00403176	0.0038692	0.00344327	0.00242666	0.00403568	0.00402895	0.00232178	0.00266976	0.0039605	0.00390995	0.00300929	0.00346106	0.00317588
AATTCCTCATCTTTCA.1_2	0.00347166	0.0036999	0.0028062	0.00344299	0.00469661	0.00297942	0.00350859	0.00277967	0.00239577	0.00445052	0.00292681	0.00406761	0.00275206	0.00591573	0.0031252	0.00302368	0.00287777	0.0037533	0.00389134	0.00243235	0.00465065	0.00468675	0.00413765	0.00248979	0.00360591	0.00556811	0.00398536	0.00379092	0.00301344	0.00284225	0.00419874	0.00302866	0.00506388	0.00310658	0.00434767	0.003052	0.00401926	0.00476872
AATTTCCAGACATAGT.1_2	0.00431459	0.00721903	0.00401881	0.00699268	0.00733475	0.00520686	0.00519539	0.0080864	0.00415504	0.00367498	0.00679851	0.00385442	0.00357938	0.00759984	0.00815841	0.00598439	0.00550576	0.00549285	0.00635346	0.00729489	0.00340986	0.00611136	0.00694525	0.00427182	0.00531537	0.00682832	0.00659952	0.00592268	0.00508337	0.00782382	0.00607912	0.00401213	0.00584229	0.00856018	0.00754133	0.00565099	0.00501274	0.00688302
AATTTCCAGTCTCGTA.1_2	0	0	0	0	0	0	0	0	0	0	0	0	0	0	0	0	0	0	0	0	0	0	0	0	0	0	0	0	0	0	0	0	0	0	0	0	0	0
ACAAGCTCACTTCAGA.1_2	0.00539025	0.00534995	0.00694057	0.00470657	0.00405099	0.00334183	0.0047567	0.00353763	0.00311499	0.00680487	0.00399621	0.00713897	0.00599744	0.00507698	0.00530987	0.00661728	0.00426669	0.00498855	0.00573038	0.00310286	0.00629515	0.0048368	0.00576876	0.00298276	0.00513118	0.00470788	0.00528713	0.00534385	0.004181	0.0050782	0.00556447	0.00355877	0.00521751	0.00393597	0.0047046	0.0047105	0.00415515	0.00495044
ACAGCCGTCACTCTTA.1_2	0.00657452	0.00433312	0.00651081	0.00453121	0.0044605	0.00376448	0.00586488	0.00414597	0.00425348	0.007737	0.00382039	0.00524527	0.0089512	0.00629786	0.00380061	0.00542164	0.00420051	0.00484193	0.00507559	0.00314018	0.00435962	0.0051665	0.00581694	0.00308904	0.00552777	0.00677274	0.00592443	0.00435346	0.00449686	0.00498501	0.00662488	0.00379394	0.00676946	0.00424479	0.00563703	0.00553846	0.00521056	0.00453527
ACATCCCTCCAGCCTT.1_2	0.00275907	0.00137339	0.00283104	0.00108955	0.00134508	0.00189623	0.00197215	0.00133571	0.00150076	0.00339497	0.00183566	0.00241194	0.00322459	0.00163159	0.00097085	0.00157451	0.00138808	0.00223911	0.00129433	0.00126798	0.00294876	0.0022797	0.00125834	0.00167343	0.00166348	0.00213814	0.00145901	0.00125895	0.00182605	0.00164554	0.00132157	0.00160176	0.00302075	0.00151141	0.00151582	0.00164891	0.00216559	0.00194615
ACATTTCGTCGAACGA.1_2	0	0	0.0024415	0	0	0	0	0	0.00233035	0.0027618	0.00189185	0.00262978	0.00198786	0	0	0	0.00212492	0.00246735	0	0	0.00423673	0.00239877	0.00186991	0	0.00163589	0	0	0	0	0	0	0.00240553	0.00232553	0	0	0.00176235	0	0
ACCCTCAGTAGAATAC.1_2	0.000649997	0.000276278	0.000329745	0.000304952	0.00027485	0.000614741	0.000211004	0.000272194	0.000295281	0.000547256	0.000310954	0.000280044	0.000304176	0.000397426	0.000238203	0.000159046	0.000303851	0.000418978	0.000210626	0.00030557	0.000311968	0.000792275	0.00024099	0.000472316	0.000149393	0.000749219	0.000247381	0.00022465	0.000336373	0.000222767	0.000266134	0.000407417	0.000611731	0.000284614	0.000232708	0.000235045	0.000494076	0.000288044
ACCCTTGGTATCTCTT.1_2	0.00460363	0.00689144	0.00684489	0.00551825	0.0058446	0.00454992	0.00692939	0.00525264	0.00560998	0.00550834	0.00613612	0.00718157	0.00593745	0.00412401	0.00573561	0.00769157	0.00624566	0.00596064	0.00675318	0.00511134	0.00542737	0.00558014	0.00773531	0.00510408	0.00922271	0.00427232	0.00491618	0.0070408	0.00558431	0.00502979	0.00617242	0.00561405	0.00663728	0.00487517	0.00675856	0.00736262	0.0053143	0.00783573
ACGATCACACCGTGCA.1_2	0.00134735	0.000974091	0	0.000706338	0.00085543	0.0013413	0.000915244	0.000766393	0.000611144	0	0.000911724	0	0	0.000917543	0.00066074	0.000864368	0.0009152	0.00116806	0.000895269	0.000833226	0	0.00101997	0.00116898	0.00125258	0.00114217	0.0011149	0.00104621	0.00106873	0.000918286	0.000670206	0.00091511	0.000881877	0.000941147	0.000887078	0.00133729	0	0.00139167	0.000959111
ACGATGTAGCGTGAAC.1_2	0.0077597	0.00824013	0.0113265	0.0094353	0.0070694	0.0081162	0.0124777	0.00847467	0.00885753	0.00833729	0.00828355	0.0134983	0.0149815	0.00726943	0.00824706	0.0164995	0.0125709	0.00907129	0.0113886	0.0085648	0.00970159	0.00875278	0.00855078	0.00873962	0.0162904	0.00772089	0.0100986	0.0102081	0.00838865	0.00873306	0.00921355	0.0094666	0.00919283	0.00910422	0.00939085	0.00967675	0.00746932	0.00935041
ACGATGTGTATCATGC.1_2	0.00110642	0.000443292	0.000817827	0.00053617	0.000412364	0.0012254	0.000611031	0.000641773	0.000593969	0.000971664	0.000605852	0.00129925	0.000761136	0.000656374	0.000587494	0.000535654	0.000655099	0.0014561	0.00042545	0.000637816	0.0017898	0.00149232	0.000593084	0.000679994	0.000490656	0.00108651	0.00048743	0.000598757	0.000682105	0.0006269	0.000674471	0.000777998	0.00119927	0.00073532	0.000712637	0.000661117	0.000758844	0.000616926
ACGATGTTCTCATTTG.1_2	0.00195571	0.00114669	0.00136233	0.000948459	0.00130944	0.00174283	0.00153732	0.00112113	0.00137275	0.00196988	0.00121705	0.00147892	0.00166248	0.00155696	0.000900048	0.00132435	0.00114743	0.00171621	0.00114545	0.00107887	0.00252647	0.0014724	0.00168098	0.00127895	0.0013286	0.00195225	0.00107299	0.00122162	0.00126789	0.000912397	0.00127076	0.00150405	0.00162896	0.00135648	0.00144048	0.00121837	0.0026445	0.00136043
ACGGTTAGTATGAAAC.1_2	0.00703141	0.00604009	0.00529797	0.003888	0.00748772	0.00475982	0.00431509	0.00325221	0.00204528	0.00621868	0.00220873	0.00465801	0.00502879	0.00596606	0.00419819	0.00621419	0.00247317	0.00737128	0.00553254	0.00226354	0.0049006	0.00722189	0.00391433	0.00210265	0.00423997	0.00336881	0.00439612	0.00599032	0.00281918	0.0046057	0.00333506	0.002343	0.0080099	0.0039637	0.00758948	0.00265843	0.00501922	0.00652979
ACGTACATCGGTCGAC.1_2	0	0	0.00394853	0	0	0	0	0	0	0.00375508	0	0.00515567	0.00396716	0	0	0	0	0	0	0	0.00701674	0	0	0	0	0	0	0	0	0	0	0	0	0	0	0.00553585	0	0
ACGTCCTTCTTGCAGA.1_2	0.00242224	0.00243383	0.0020474	0.0021326	0.00244526	0.00187634	0.00187992	0.0025448	0.00139736	0.00276067	0.00211068	0.00286528	0.00166912	0.00336957	0.00196263	0.0016489	0.00177852	0.00220168	0.00170886	0.00124998	0.00196443	0.00342728	0.00225071	0.00143866	0.00183362	0.00392425	0.00223182	0.00192157	0.00161371	0.00219469	0.00248313	0.00155883	0.00294985	0.00202162	0.00243673	0.0018966	0.00341941	0.00391094
ACGTTCCTCCGTAGTA.1_2	0.00351678	0.00172589	0.00282231	0.00142798	0.00167187	0.00287018	0.00230356	0.00202932	0.0015811	0.0031349	0.00163474	0.00205358	0.00258082	0.00139484	0.00167442	0.00226838	0.00168793	0.0032558	0.00179418	0.00198256	0.00329666	0.00295213	0.00151561	0.00178691	0.00154098	0.00208795	0.00167841	0.00174362	0.0022874	0.00187031	0.00172129	0.00166895	0.00279966	0.00155866	0.00178124	0.00147856	0.00245108	0.00249453
ACTACGACATTGACCA.1_2	0.00496538	0.0063918	0	0.00799825	0.00674188	0.00997992	0.00491558	0.0102393	0	0	0	0	0	0.00877888	0.00693507	0.00569338	0	0	0.00705923	0.00981436	0	0	0	0.0119597	0	0.0104292	0.00932317	0.00587447	0	0.00789128	0.0110475	0	0	0.0091922	0.006903	0	0.00863072	0.007583
ACTATTCGTGCTCGTG.1_2	0.00300235	0.00107035	0.00170277	0.000710034	0.000768914	0.00292216	0.00131477	0.00131427	0.000924237	0.00254114	0.00097831	0.00150107	0.00171966	0.00116782	0.000903009	0.00119583	0.000893303	0.00227187	0.00107783	0.00111041	0.00210181	0.00243867	0.000771471	0.00110733	0.00102129	0.00159288	0.000854883	0.00104865	0.00143365	0.00103468	0.00100333	0.000918549	0.00239356	0.00133983	0.00142105	0.000971483	0.0021028	0.00145245
ACTCTCGAGTAGCATA.1_2	0.00199524	0.0016447	0.00144051	0.00185777	0.00161618	0.00199834	0.00164683	0.00205816	0.00172572	0.00172364	0.00216601	0.00131993	0.0017636	0.00235588	0.00186557	0.00129909	0.00247087	0.00147556	0.00161276	0.00139283	0.00232349	0.00135597	0.00281059	0.00167924	0.0021809	0.00353922	0.00208466	0.00150881	0.00151802	0.00152929	0.00236432	0.0020727	0.00170664	0.00169489	0.00151946	0.00305092	0.00266942	0.00173988
ACTGTCCAGCCTCTTC.1_2	0.00556736	0.0120658	0.00588685	0.010381	0.00838745	0.00595052	0.00923089	0.0126073	0.0105159	0.00541885	0.0106243	0.00742939	0.00627795	0.0121483	0.0126536	0.010711	0.0138797	0.00779203	0.00905402	0.0121338	0.00856735	0.00718216	0.00899089	0.0117391	0.00870415	0.0123842	0.0113379	0.0105446	0.0128509	0.0133076	0.0122876	0.0124379	0.00707832	0.0112675	0.0101492	0.00802714	0.00828296	0.011533
ACTGTGACAATAGTAG.1_2	0.00330648	0.0026816	0.00257338	0.00339942	0.00276984	0.00373651	0.00241974	0.00334321	0.00316242	0.00272015	0.00387291	0.0027962	0.00323082	0.00272385	0.00266179	0.00238458	0.00319704	0.00427954	0.00283238	0.00345816	0.00340303	0.00375935	0.00286506	0.00395393	0.00272289	0.0032356	0.00259963	0.00295912	0.00318062	0.0027145	0.00325719	0.00336083	0.00363324	0.0030639	0.0025977	0.00302271	0.00224623	0.00242862
AGAAGTAAGCCTCACG.1_2	0.00368525	0.00236366	0.00453808	0.00143245	0.00239357	0.0029544	0.00227047	0.00210588	0.00157306	0.0046368	0.00171155	0.00387965	0.00341065	0.00195461	0.00179822	0.00291174	0.00201859	0.00437616	0.00231283	0.00159106	0.00345531	0.0049507	0.00253993	0.0014446	0.00329082	0.00186748	0.00211802	0.00275932	0.00216876	0.00192582	0.00211302	0.001681	0.00397966	0.00193925	0.00431435	0.00161426	0.00251572	0.00372882
AGAAGTACATCCGTGG.1_2	0.00203067	0.000823117	0.00131172	0.000634154	0.000773335	0.00172553	0.000826096	0.000975239	0.00089338	0.00157993	0.000932349	0.00159563	0.00136014	0.00117492	0.00088342	0.000694709	0.000833002	0.00184706	0.000679676	0.00085499	0.00243198	0.00178958	0.000626982	0.00100574	0.000750357	0.00129498	0.000667957	0.000650019	0.00107266	0.00097106	0.000913799	0.000928437	0.00176061	0.000920343	0.00106101	0.00061984	0.00130801	0.0010857
AGACAAAAGTGCTCAT.1_2	0.00126104	0.000608204	0.00101976	0.000655178	0.000700589	0.00116224	0.000539595	0.000770771	0.000828721	0.00128642	0.000730823	0.00107101	0.000731073	0.000952776	0.000550318	0.000437447	0.000708193	0.00108349	0.000589661	0.000706808	0.00100385	0.00198264	0.000737259	0.000793098	0.000526069	0.00116458	0.000557626	0.000520876	0.000720443	0.000534215	0.000555307	0.0010198	0.00159098	0.000683517	0.000609781	0.000545706	0.000897755	0.000699542
AGACAAAGTAGCGCCT.1_2	0.00179372	0.000732285	0.00144219	0.000509247	0.000657723	0.00104216	0.00101754	0.000707244	0.000784932	0.0020785	0.000641032	0.00178385	0.00143354	0.000767793	0.00072475	0.000968855	0.000785518	0.00196619	0.000954682	0.000702318	0.00230436	0.00191313	0.000624922	0.000653571	0.00107949	0.00111125	0.00056071	0.00091837	0.00084809	0.000999829	0.000797544	0.000741422	0.00227332	0.000789619	0.00119016	0.000745073	0.00121079	0.00123177
AGACAAAGTGAGTAGC.1_2	0.00543976	0.00602823	0.00783498	0.00480427	0.0056718	0.00384403	0.00640142	0.00365865	0.00410755	0.00664782	0.00445646	0.00852848	0.00923005	0.00472661	0.00404615	0.00804163	0.00468392	0.00538559	0.00592069	0.00291868	0.00478458	0.00523423	0.00542292	0.00287627	0.00732741	0.00470605	0.00559695	0.00552804	0.00431142	0.0048304	0.0047538	0.00398727	0.00519296	0.00365049	0.00588742	0.00369633	0.00460155	0.00571475
AGACCATCAAGAGCTG.1_2	0.00205178	0.00127873	0.000996545	0.00140442	0.00138223	0.00178387	0.00113649	0.00119466	0.00110713	0.00129286	0.00101432	0.00102891	0.00122402	0.00148026	0.00121822	0.00104311	0.00117423	0.00148032	0.00127261	0.000983794	0.0016396	0.00166481	0.00146391	0.00116705	0.00119797	0.0022746	0.00170509	0.00113555	0.00117519	0.00112531	0.00137527	0.00133442	0.00153213	0.00117931	0.0014574	0.00114904	0.00235107	0.00158987
AGACTCACATAAGCAA.1_2	0.00528677	0.00471594	0.00473194	0.0038016	0.00606257	0.00502943	0.00417594	0.00312649	0.00322509	0.00465976	0.00287171	0.00418073	0.00312707	0.00347091	0.00345039	0.00443205	0.00325369	0.00420504	0.00445524	0.00274157	0.00519412	0.00493709	0.00468105	0.00311247	0.00436983	0.00328855	0.0055443	0.00390927	0.00369035	0.00279427	0.00357893	0.00323991	0.00517142	0.00330038	0.0049926	0.00247222	0.00418625	0.00497954
AGAGAGCAGATGGCGT.1_2	0.000859262	0.000188743	0.000485624	0.000228386	0.000258954	0.000424572	0.000233151	0.000284849	0.000318277	0.000881815	0.000271203	0.000596582	0.000512758	0.000393986	0.000207412	0.000210506	0.000240468	0.000600456	0.000228336	0.000259442	0.000588634	0.000742197	0.000228905	0.000329223	0.000233311	0.000648721	0.00020482	0.000233283	0.000304534	0.000219724	0.000259234	0.000306922	0.00084292	0.000302225	0.000257298	0.000252992	0.00051452	0.000298633
AGATAGATCCGTTTCG.1_2	0	0	0.000805277	0	0	0	0	0	0	0.00129648	0	0.00143443	0.000837911	0	0	0	0	0	0	0	0.0016838	0	0	0	0.000704151	0	0	0	0	0	0	0	0	0	0	0.000619849	0	0
AGATCGTCAAACTAGA.1_2	0.00457372	0.00341644	0.0033188	0.00326306	0.00345268	0.00476255	0.00320502	0.00508549	0.00503955	0.00299974	0.00380347	0.00252571	0.00297091	0.0042622	0.00390867	0.00281802	0.00396012	0.00404412	0.00256132	0.0048432	0.00247059	0.00420229	0.00355963	0.005725	0.0038783	0.00528563	0.0038342	0.00295207	0.005235	0.00455172	0.0042994	0.00450657	0.00426538	0.00521294	0.00387082	0.00445444	0.00538734	0.00367799
AGCCAATAGAAGTGTT.1_2	0.00446646	0.00141032	0.00384394	0.00120535	0.0016469	0.00303749	0.00147227	0.0010795	0.00124287	0.00422721	0.000985077	0.00277565	0.00240842	0.00175632	0.00129864	0.00122317	0.00093856	0.00278034	0.00120376	0.000939079	0.00195604	0.00463523	0.000983919	0.000884911	0.00117015	0.00207697	0.00136151	0.00129501	0.00157348	0.00139837	0.00115778	0.00141973	0.00429852	0.0014252	0.00198687	0.000927837	0.00237066	0.00178983
AGCGCCAAGGGCTTCC.1_2	0.0016707	0.00095982	0.00120889	0.000840464	0.00102571	0.00141178	0.00129843	0.00106556	0.00106477	0.00190642	0.000956142	0.0013524	0.00145414	0.00125048	0.000913003	0.0013336	0.00122927	0.00172553	0.0013213	0.00091971	0.00224969	0.0018845	0.00103535	0.00114357	0.00155188	0.00147537	0.00085157	0.00120339	0.00113174	0.000933746	0.00120605	0.00148014	0.00151816	0.000946317	0.00126336	0.000723695	0.00176841	0.00147321
AGCGTATGTCTTTCTA.1_2	0.00480126	0.00541923	0.00694147	0.0043574	0.00451128	0.00324463	0.00503068	0.00347444	0.00238441	0.00622054	0.00356821	0.0052737	0.00473782	0.00357619	0.00385176	0.00593311	0.00260309	0.00550908	0.00376635	0.0023291	0.0039241	0.00610298	0.00336204	0.0023507	0.00434709	0.00433445	0.00387005	0.00483225	0.00215463	0.00455841	0.00438478	0.0019181	0.00744062	0.00309638	0.00658898	0.00320759	0.00446215	0.00521413
AGGAATATCAATCCAG.1_2	0.0123467	0.0283625	0.0188348	0.0290971	0.0283527	0.0122875	0.0219218	0.0304187	0.0152981	0.0133628	0.0197188	0.0107165	0.0126406	0.0203141	0.0293103	0.0184463	0.0206393	0.0124325	0.0231041	0.0250947	0.00771241	0.0116208	0.0199168	0.0171146	0.0183307	0.0140058	0.029763	0.0186348	0.0199287	0.0303171	0.0237339	0.0138743	0.013131	0.025025	0.0190558	0.0166298	0.0107354	0.0170632
AGGACGAAGTGAATAC.1_2	0.00234229	0.00111701	0.00139481	0.000824936	0.000660971	0.00172009	0.00130228	0.00124959	0.000795078	0.00175409	0.000798531	0.00151513	0.00163485	0.00110073	0.0011826	0.000986606	0.0010192	0.00237041	0.000860093	0.00100732	0.00243851	0.00222629	0.000808064	0.00111002	0.000771837	0.00151901	0.00089512	0.00102939	0.00130225	0.00108245	0.00131861	0.00098555	0.00189563	0.00128298	0.00114289	0.000808862	0.00114336	0.00120532
AGGACTTGTACTGTTG.1_2	0.00221549	0.00120495	0.00145811	0.00132929	0.00119153	0.00147898	0.00103287	0.00163245	0.000864057	0.00242015	0.00140047	0.00114131	0.00135478	0.00117776	0.00111169	0.000804867	0.00138191	0.00167431	0.00105165	0.000757767	0.00191535	0.00151709	0.00131619	0.000915954	0.00103058	0.00239575	0.00130633	0.00110893	0.000907128	0.00131049	0.00119137	0.000710356	0.00163001	0.00148822	0.00133468	0.001243	0.00149889	0.00111986
AGGGCCTCAAACTCTG.1_2	0.00303444	0.00161219	0.00225613	0.00158746	0.00157176	0.00320629	0.00211819	0.00190297	0.00177032	0.00243217	0.00179863	0.0021919	0.00223939	0.00211572	0.00152403	0.00200098	0.00156411	0.00270456	0.00227296	0.00168224	0.00398566	0.00267586	0.00168795	0.00188006	0.00205584	0.00219142	0.00190512	0.00188353	0.00222466	0.00179541	0.00174118	0.00225356	0.00271508	0.00189324	0.00238006	0.00157396	0.00254431	0.00321462
AGGTAGGGTTGTTGAC.1_2	0.00205822	0.00114074	0.00132018	0.00086636	0.000854451	0.00189337	0.00104178	0.00134155	0.00122333	0.00170066	0.00101074	0.00149632	0.00143386	0.00117799	0.00107607	0.00101398	0.00106842	0.00223764	0.000878212	0.00150633	0.0017533	0.00202012	0.0010675	0.00172978	0.000739434	0.00155589	0.000910142	0.000844077	0.00103052	0.00112166	0.0012009	0.00100135	0.00183685	0.00125052	0.00131258	0.0012116	0.00118658	0.00112773
AGGTCTACACTGCACG.1_2	0.00239713	0.00113804	0.00179369	0.000689515	0.000960782	0.00111783	0.00137299	0.000754684	0.000669073	0.00237122	0.000780265	0.00144211	0.00139463	0.00100248	0.000839348	0.00120805	0.000739794	0.00210241	0.00117043	0.000772629	0.0023278	0.00185658	0.00105858	0.000835351	0.000995823	0.0014764	0.000890771	0.00119715	0.000884784	0.00104115	0.000973106	0.000740145	0.00205285	0.00101413	0.00123622	0.000662133	0.00192605	0.00157811
AGGTCTACAGCAGATG.1_2	0.0012207	0.00042892	0.000837462	0.00049104	0.000392023	0.000838794	0.000880216	0.000740361	0.000518292	0.00138751	0.000455569	0.00102874	0.000979299	0.000616907	0.000466515	0.000579208	0.000577377	0.00144895	0.000641876	0.000540312	0.00228933	0.00117999	0.000566986	0.000583258	0.000740702	0.00104714	0.000536723	0.00073704	0.00067897	0.000521246	0.000696534	0.000560901	0.00108802	0.000723295	0.000893681	0.000545626	0.00105545	0.000750703
AGTAACCCACGTTCGG.1_2	0.00181434	0.000337237	0.000768259	0.00024647	0.00031134	0.000480168	0.000450222	0.000394276	0.000307633	0.00117883	0.000308493	0.000581844	0.000572947	0.000516937	0.000281716	0.000409013	0.000295525	0.00112997	0.000406543	0.000256172	0.000761408	0.00132886	0.00030388	0.00039128	0.00040964	0.000740939	0.000252381	0.000415315	0.000386013	0.000317795	0.000365867	0.000376809	0.00115594	0.000408695	0.000538091	0.000261051	0.000707946	0.000578436
AGTACTGTCGAGCCTG.1_2	0.000182584	9.4728e-05	0.000124628	0.000136669	0.00013729	0.000303015	0.000101583	0.000148979	0.000248994	0.0001862	0.000193534	0.000107547	0.000108868	0.000256479	0.000124041	8.2405e-05	0.000171563	0.000192374	0.000112676	0.000181444	0.000150759	0.000244004	0.000139994	0.000231004	0.000101087	0.000366126	9.51013e-05	0.000112177	0.000209749	0.000107726	0.000152721	0.000218145	0.000201222	0.00016871	0.000121757	0.000132605	0.00031958	0.000169335
AGTAGCTCAGATTCGT.1_2	0.00769178	0.0122489	0.00955293	0.0107938	0.00797214	0.00535501	0.00940601	0.010393	0.00684988	0.00845554	0.00899659	0.0093807	0.00941513	0.00926723	0.0109575	0.0125025	0.0110698	0.00781534	0.00876585	0.00773106	0.00558481	0.00714066	0.0100329	0.00437821	0.00926204	0.00786408	0.0100755	0.00952158	0.00622263	0.0134907	0.00998241	0.00591027	0.00770505	0.0102288	0.00906524	0.00832383	0.0079135	0.00822977
AGTGATCGTATGAAGT.1_2	0	0	0.00155493	0	0	0	0	0	0	0.00187222	0	0.00208001	0.00147994	0	0	0	0	0	0	0	0.00364838	0	0	0	0.00095851	0	0	0	0	0	0	0	0	0	0	0.00118556	0	0
AGTTAGCAGTGTTGTC.1_2	0.0057276	0.00561496	0	0.0061422	0.00793961	0.00836443	0.00491327	0.00466481	0	0	0	0	0	0.011189	0.00535109	0	0	0	0.00630761	0.00614309	0	0	0	0.00660906	0	0.00997793	0	0.00585443	0	0.00391849	0	0	0	0	0.00519795	0	0.0136734	0.00673349
AGTTCCCGTGTCATGT.1_2	0.00201072	0.00083507	0.00156686	0.000847711	0.000974921	0.00132831	0.00129057	0.000884933	0.000893627	0.00179619	0.000873868	0.0015657	0.00146882	0.0010724	0.000783976	0.00119577	0.000792114	0.00175794	0.0011365	0.00105583	0.00128819	0.00221913	0.000747237	0.000946714	0.000947881	0.00161484	0.000859626	0.000795481	0.000994981	0.00100153	0.000895884	0.00101513	0.00202614	0.00108717	0.000958335	0.000705053	0.00137804	0.00158062
AGTTCGAAGACCTCAT.1_2	0.00214948	0.000847494	0.00155548	0.000776067	0.000879527	0.0014993	0.00122618	0.000943467	0.000693534	0.00184805	0.000745261	0.00128413	0.00139322	0.000978308	0.000760505	0.000941151	0.000902937	0.00183678	0.000650324	0.000898699	0.0020775	0.00219152	0.000731894	0.00116487	0.000714656	0.00130931	0.00080898	0.00087436	0.000941363	0.000952378	0.00108638	0.000832512	0.0018024	0.00118067	0.00113263	0.00095895	0.00120615	0.000926232
ATCACGAAGAGGCGTT.1_2	0.00241186	0.00223406	0.00231762	0.00172169	0.00216046	0.00281326	0.00154741	0.0024328	0.00236908	0.00209755	0.00226874	0.00347531	0.0025042	0.00249543	0.00235024	0.00181606	0.00279483	0.00383244	0.0020407	0.00266707	0.0028339	0.00412945	0.00204971	0.00237754	0.0017183	0.00278684	0.00187443	0.00183455	0.00242002	0.0022672	0.00222223	0.00266574	0.00341755	0.00221926	0.00251408	0.00206708	0.0020567	0.00243228
ATCACGATCAAGCCAT.1_2	0.00486195	0.00461699	0.00374632	0.00531341	0.0044142	0.00521509	0.00456477	0.0062429	0.00787717	0.00428527	0.00681682	0.00342605	0.00453929	0.00530584	0.00571651	0.00441942	0.00673829	0.00429537	0.00471573	0.00629297	0.00465813	0.00386385	0.00598899	0.00723712	0.00528837	0.00554824	0.00565244	0.00449415	0.00716256	0.00602808	0.00629752	0.00822317	0.00346197	0.00655288	0.00496804	0.00620347	0.00531599	0.00474626
ATCAGGTAGTCGCTAT.1_2	0.00711281	0.0139212	0.0108823	0.0105804	0.0138186	0.00698516	0.0108336	0.00954217	0.00549817	0.00818388	0.00771068	0.0101793	0.00987296	0.0100612	0.0116974	0.010526	0.0102427	0.00955474	0.0092594	0.00639101	0.00753073	0.00991772	0.00957243	0.00496327	0.00789959	0.00778755	0.0109643	0.0118658	0.0049529	0.0111916	0.010263	0.00482947	0.00988922	0.00933755	0.0123377	0.0096979	0.0074932	0.0106939
ATCCCTGGTGGAACAC.1_2	0.00410284	0.00292089	0.0057597	0.00197692	0.00250403	0.00337762	0.00340964	0.00248605	0.00278774	0.005918	0.00310779	0.00542604	0.00625684	0.00301751	0.00279566	0.00325629	0.00307535	0.00335631	0.00274384	0.00250771	0.00388045	0.00451739	0.00237171	0.00243316	0.00302663	0.00318172	0.00237722	0.00250803	0.00337701	0.00286111	0.00308642	0.00309006	0.00484448	0.00283933	0.00254206	0.0026089	0.00283099	0.0035835
ATCCTATTCCTCGCAT.1_2	0.00586461	0.00475082	0.00443993	0.00364334	0.00473029	0.00378142	0.00394543	0.0049583	0.00285552	0.00391568	0.00458854	0.00310832	0.00349914	0.00606865	0.00409577	0.00329305	0.00298403	0.00435414	0.00309011	0.00395508	0.00258886	0.00453948	0.00335458	0.00419746	0.00338617	0.00518441	0.0032981	0.00334406	0.00369665	0.00484257	0.00402525	0.00343308	0.00428448	0.00456663	0.00460244	0.002478	0.00536285	0.00371389
ATGAAAGTCTGCCTGT.1_2	0.00638249	0.00979962	0.00908902	0.00678085	0.00931406	0.00699724	0.00874155	0.00517323	0.00746788	0.00860484	0.00633835	0.00925811	0.0104282	0.00605457	0.0071588	0.0103307	0.00730911	0.00695499	0.0102407	0.00657028	0.00945633	0.00602679	0.0115151	0.0058284	0.0105273	0.00677742	0.0115229	0.00951151	0.00827236	0.00694739	0.0074762	0.0071243	0.00597239	0.00660963	0.00771371	0.00907234	0.00657111	0.00739869
ATGGGAGTCATCGTAG.1_2	0	0	0	0	0	0	0	0	0	0	0	0	0	0	0	0	0	0	0	0	0	0	0	0	0	0	0	0	0	0	0	0	0	0	0	0	0	0
ATTCAGGGTCATAACC.1_2	0.00270272	0.00107991	0.00147646	0.000778988	0.00126635	0.00197429	0.00116676	0.0011506	0.00106536	0.00193541	0.000907896	0.00100697	0.00117072	0.00118755	0.000832567	0.000919351	0.000855238	0.00173469	0.00116869	0.000974848	0.00191915	0.00172717	0.00123239	0.00107096	0.00117371	0.00186393	0.000946452	0.001121	0.00144416	0.000781814	0.00105574	0.00106433	0.00169462	0.00109425	0.00150683	0.000764156	0.00277251	0.00192221
ATTCCCGGTCGGCACT.1_2	0.00209462	0.000881203	0.0018712	0.00078564	0.000745519	0.00135658	0.000914062	0.000897288	0.000837185	0.0018514	0.000922661	0.00191177	0.00134555	0.00118614	0.000781348	0.000777056	0.000863852	0.00189557	0.000756683	0.000845646	0.00233561	0.00215989	0.000648709	0.000984018	0.000733269	0.00137269	0.000814397	0.000805121	0.000996986	0.00120243	0.000840821	0.000858968	0.00215992	0.000966229	0.000888194	0.000879847	0.0011585	0.00111108
ATTCCTACACCGCTGA.1_2	0.00268817	0.00258342	0.00161364	0.00221534	0.00249079	0.00210537	0.00187818	0.00231485	0.00133631	0.00216568	0.00209416	0.00251711	0.00214232	0.00205543	0.00250027	0.00250101	0.00176102	0.00274382	0.00232666	0.00142947	0.00338057	0.00272924	0.00263258	0.00175347	0.00211412	0.00280883	0.00262725	0.00225515	0.00186901	0.00256177	0.00235083	0.00164141	0.00254457	0.00205762	0.00309594	0.00251647	0.00182623	0.00335922
CAAAGAAGTGTAACGG.1_2	0.00268437	0.000928347	0.00233597	0.000881303	0.000852291	0.00144783	0.00144047	0.000924849	0.00120275	0.00338406	0.00112744	0.00154788	0.00230885	0.00116547	0.000881116	0.00117645	0.000917241	0.00175988	0.00115266	0.000832263	0.00186505	0.00184706	0.000924272	0.000963728	0.00143666	0.00189271	0.000962741	0.00109713	0.00140095	0.000977572	0.00106335	0.00122511	0.00247343	0.000973312	0.00118747	0.000891385	0.00152607	0.00145769
CAACCAAGTGAGCAGT.1_2	0.00235823	0.000863349	0.0019713	0.000821553	0.000821824	0.00122933	0.00142	0.000867221	0.000774236	0.00290411	0.000721439	0.0019778	0.00170681	0.000958374	0.000734314	0.00124439	0.000767945	0.00172808	0.000963877	0.000839597	0.00205232	0.00248318	0.000792877	0.000944773	0.000787584	0.00146635	0.000723649	0.00111131	0.000846311	0.00084328	0.000981236	0.00106533	0.00258874	0.00112167	0.0010745	0.000682615	0.00150382	0.00125539
CAACGGCGTGAATAAC.1_2	0.00234459	0.00153355	0.00281678	0.00138875	0.00143347	0.00168101	0.00201038	0.00159598	0.00198895	0.00305189	0.00160456	0.00400422	0.00317379	0.00188316	0.00174301	0.00165101	0.00180778	0.00293239	0.0012434	0.00147599	0.00341923	0.00277423	0.00148952	0.00191795	0.00180686	0.0021284	0.00150803	0.00136893	0.00167958	0.00181324	0.00191431	0.00202035	0.00262014	0.00162942	0.00161114	0.00185666	0.00138859	0.00172635
CAAGAGGGTAGATGTA.1_2	0.00102477	0.000270384	0	0.000289985	0.000329953	0.000576029	0.000413379	0.0003335	0.000408585	0	0.000380887	0	0	0.000442038	0.000321118	0.000276543	0.000464946	0.000742786	0.000267992	0.000349592	0	0	0.000358255	0.000485962	0	0.000968948	0.000287719	0.00028484	0.000445012	0.00027809	0.000352767	0.00056786	0.00074879	0.000362455	0.000347378	0	0.000881095	0.000391705
CAATGACGTCGGTAAG.1_2	0	0	0	0	0.000885105	0	0	0	0	0	0	0	0	0	0	0	0	0	0	0	0	0	0	0	0	0	0	0	0	0	0	0	0	0	0.000855664	0	0	0
CAATTTCAGTCATTGC.1_2	0.00503849	0.00679918	0.00495846	0.00505441	0.00547455	0.00365791	0.00431035	0.00481033	0.00370251	0.00614621	0.00361727	0.00699328	0.00656743	0.00663942	0.00590056	0.0050493	0.00493796	0.00514702	0.00507801	0.00356989	0.00784863	0.00495609	0.00505965	0.00328456	0.0059969	0.00547876	0.00524938	0.00586641	0.00394304	0.00528088	0.00605367	0.00336804	0.00564531	0.00408804	0.00493265	0.00500381	0.00418723	0.00543836
CACTGTCTCTTCTGGC.1_2	0.00293852	0.000939708	0.00172844	0.000803516	0.000888407	0.00191698	0.00120081	0.0010673	0.000790773	0.00230046	0.000958076	0.00128225	0.00138272	0.00119699	0.000731064	0.0011092	0.000891657	0.00205201	0.00102113	0.00093754	0.00208221	0.00169797	0.000986634	0.00111982	0.00128507	0.00152013	0.000881702	0.00118983	0.000855539	0.00103739	0.00114341	0.000984737	0.00183031	0.00126506	0.00182882	0.000919571	0.00235265	0.00131815
CACTTCGCACGCTGTG.1_2	0.0030468	0.00193449	0.00301018	0.00198718	0.00267228	0.00241519	0.00232629	0.00186306	0.00244882	0.00252487	0.00237331	0.00321795	0.00212289	0.00199361	0.00185411	0.00270721	0.00192914	0.00260687	0.0025589	0.00203662	0.00389401	0.00309613	0.00299044	0.00219513	0.00234943	0.00217273	0.00192166	0.00255208	0.00244482	0.00176393	0.00207553	0.00232122	0.00289837	0.00208232	0.0032047	0.00192597	0.0034278	0.00320157
CAGATACAGCAAGTGC.1_2	0.00380772	0.00329858	0.00324558	0.00268267	0.00372402	0.00438505	0.00339465	0.00272599	0.00238336	0.00407463	0.00217265	0.00398252	0.00338422	0.00337367	0.00259813	0.00336815	0.00266898	0.00582589	0.00430313	0.00249579	0.00420154	0.00473276	0.00369124	0.00314574	0.00322539	0.00265836	0.00258616	0.00359302	0.00306172	0.00248987	0.00245153	0.0032634	0.00392912	0.00273407	0.00443146	0.00239609	0.00382774	0.00524128
CAGATACCAATTGCGT.1_2	0.00551731	0.0063169	0.00789853	0.00597182	0.00576278	0.00588425	0.00810351	0.00573176	0.00761228	0.00728038	0.00693432	0.00776234	0.00921709	0.00675896	0.00629278	0.00985758	0.00803709	0.00661878	0.00996245	0.00645848	0.00616475	0.00579679	0.00670405	0.00637554	0.0103625	0.0058002	0.00561728	0.00797825	0.00693948	0.00679862	0.00569603	0.00858354	0.00690628	0.00522718	0.00750984	0.00727315	0.00652213	0.00740524
CAGATCACAAGTTTGC.1_2	0.00122788	0.000436292	0.000754175	0.000402801	0.00042868	0.000849214	0.000767998	0.000546065	0.000538234	0.00124015	0.00056034	0.000720503	0.000847701	0.000434918	0.000430478	0.000595689	0.000584968	0.00110517	0.000439273	0.000430644	0.00124124	0.00104951	0.000422812	0.000681237	0.000536829	0.00098259	0.000425875	0.000578515	0.000631378	0.000464707	0.000598367	0.000490196	0.00100958	0.000641954	0.000662287	0.000433738	0.00102365	0.000595024
CAGCAGCGTGACACAG.1_2	0.000792116	0.000206443	0.000419029	0.000267536	0.000211494	0.000427882	0.000215581	0.000322655	0.000357245	0.000854235	0.000303153	0.000449386	0.000411136	0.000320435	0.000225221	0.000179389	0.000350233	0.000488212	0.000191007	0.000326426	0.000603713	0.000851104	0.000317167	0.000442306	0.000207868	0.000573867	0.000232378	0.00021366	0.000343803	0.000217747	0.000349766	0.000419997	0.000627511	0.000324761	0.000253716	0.000256683	0.000441975	0.000273018
CAGTTAGCACGGTCTG.1_2	0.00175853	0.000833619	0.00145192	0.000721679	0.000746061	0.00137393	0.000777025	0.000915181	0.000996204	0.00247906	0.000828469	0.00150706	0.00149376	0.000967416	0.000758961	0.00060447	0.000891595	0.00188466	0.00061099	0.000875754	0.00212394	0.00213343	0.00080862	0.000951727	0.000787766	0.00149438	0.00100005	0.00059799	0.00121018	0.000940603	0.00102281	0.00104253	0.00184447	0.000889436	0.000832415	0.000843985	0.000899664	0.000905891
CAGTTAGCACTGGACC.1_2	0.00401952	0.00243425	0.00326925	0.00225408	0.00278319	0.00393244	0.00314798	0.00284479	0.00256075	0.00319665	0.0028546	0.00323181	0.00296834	0.00296189	0.00214077	0.00317495	0.00244873	0.00413196	0.00304127	0.00235162	0.00466645	0.00329364	0.00292326	0.00305203	0.00353512	0.00301388	0.00252116	0.00283058	0.00312105	0.00238993	0.00264405	0.00262136	0.00328687	0.00264553	0.00430511	0.00258115	0.00399893	0.00410221
CATAAGCCAATGTGGG.1_2	0.00413453	0.00377808	0.00430817	0.00293511	0.00339277	0.00415196	0.00392318	0.00319468	0.00372688	0.00461996	0.00319825	0.00596493	0.00477681	0.00362376	0.00307997	0.00471331	0.00395534	0.00504624	0.00363512	0.00318758	0.00598722	0.00526036	0.00320225	0.00313504	0.00397787	0.00358082	0.00305064	0.00376987	0.00280446	0.00357553	0.00299882	0.00327365	0.00431313	0.0038447	0.00387525	0.00358139	0.00359311	0.00470266
CATACTTCATCTCAAG.1_2	0.00580839	0.00762548	0.00737244	0.00625765	0.00908539	0.00460182	0.00767992	0.00604987	0.00841293	0.00545767	0.00670325	0.00993897	0.0094141	0.00525453	0.00605338	0.00900129	0.00788441	0.00736284	0.00994478	0.00689328	0.00397232	0.00738968	0.00858296	0.0066232	0.0095014	0.0066269	0.00782852	0.00857588	0.00617814	0.00636166	0.00660292	0.00781276	0.00869579	0.00534169	0.00756494	0.00822291	0.00569565	0.00906964
CATCGCTAGACTCATC.1_2	0.00189737	0.00120389	0.00110079	0.000702746	0.00106661	0.00102662	0.00140688	0.00100456	0.000870725	0.00161736	0.000649721	0.00197811	0.00137471	0.000993653	0.000942118	0.00131399	0.00086794	0.00177316	0.000987329	0.000691549	0.0021848	0.00229969	0.000969651	0.000639326	0.00111463	0.00133099	0.000886774	0.00121597	0.000865661	0.000932304	0.00105537	0.000741066	0.00184871	0.000948983	0.00157381	0.000709396	0.00193127	0.00160028
CATCGCTGTTGGGACA.1_2	0.00229602	0.00191352	0.00145306	0.0019041	0.00167902	0.00224222	0.00125448	0.00213669	0.00149426	0.00166735	0.0021284	0.00150838	0.00123776	0.00251606	0.00204155	0.00131567	0.00206296	0.00208055	0.0013461	0.00192558	0.00255047	0.00167587	0.00181873	0.00184366	0.00166606	0.0027818	0.00193105	0.00158977	0.00147664	0.00160728	0.0023874	0.00136804	0.00176218	0.00246737	0.00258666	0.00175837	0.00270191	0.00193829
CATTCCGTCCTCTCTT.1_2	0.00634364	0.00939478	0.00966813	0.00791841	0.00775283	0.0061544	0.0148477	0.00677392	0.00671916	0.009372	0.00838045	0.0121444	0.0120564	0.00730035	0.00698713	0.0125444	0.00767219	0.00807805	0.0112761	0.00643665	0.00809145	0.00879831	0.0123018	0.0058016	0.0134989	0.00816692	0.00838785	0.0122167	0.00725952	0.00820212	0.00708345	0.00866515	0.00731472	0.00730155	0.0081175	0.00933286	0.00723227	0.00763295
CCAATGAGTGTTATCG.1_2	0.00326598	0.0032239	0.00231193	0.00310614	0.0039574	0.0030193	0.00304839	0.00295457	0.00200241	0.00369139	0.00318558	0.00229545	0.00297725	0.00302795	0.00275387	0.00235202	0.00290056	0.00339654	0.00302887	0.00216199	0.00265572	0.0030213	0.00296158	0.00208396	0.00303086	0.00393438	0.00321953	0.00288148	0.00216879	0.00312119	0.00338566	0.00217329	0.00270764	0.00394046	0.0040878	0.00308252	0.00282828	0.00372243
CCCATTGTCGACCACG.1_2	0	0	0	0	0	0	0	0	0	0	0	0	0	0	0	0	0	0	0	0	0	0	0	0	0	0	0	0	0	0	0	0	0	0	0	0	0	0
CCCTGATTCCCTCGAT.1_2	0.00615789	0.00616211	0.00992649	0.00553175	0.00511132	0.00495904	0.00932725	0.00474599	0.00680772	0.0077908	0.00631681	0.011793	0.0101977	0.00544502	0.00525397	0.00870342	0.00841836	0.00632557	0.00832431	0.00600654	0.00560033	0.00601427	0.007561	0.00531847	0.00975456	0.00618744	0.00639347	0.00625559	0.00788449	0.00523832	0.00550484	0.0083024	0.00744	0.00593415	0.00642305	0.00594862	0.00598485	0.00803726
CCCTTAGGTGTTCCAA.1_2	0.00311869	0.0038037	0.00312945	0.00425311	0.00408032	0.00366004	0.00372958	0.00436476	0.00224565	0.00378617	0.00426899	0.00379463	0.00297997	0.0036058	0.00388611	0.00356121	0.0045667	0.00432609	0.00284903	0.00363101	0.003079	0.00428295	0.00374399	0.00264559	0.00353334	0.00408663	0.00435571	0.00440876	0.002475	0.00459243	0.00451737	0.00238474	0.00352443	0.0051898	0.0048728	0.00317444	0.004116	0.00375901
CCGATCTGTAGGACCA.1_2	0.00353407	0.00107504	0.00236021	0.000897535	0.000957563	0.00186883	0.00163449	0.000922884	0.000912965	0.00289537	0.000931412	0.00195487	0.00226813	0.0010082	0.000912604	0.00134275	0.000869643	0.00234724	0.00109292	0.00088109	0.00256208	0.00283113	0.000938008	0.000977437	0.0013662	0.00145885	0.00109987	0.00134338	0.00114868	0.00107478	0.00120303	0.000827825	0.00306218	0.00142922	0.00219822	0.000708187	0.00181172	0.00170344
CCGATGGCAGATCATC.1_2	0.00430571	0.00220065	0.00301887	0.00231903	0.00262364	0.00386863	0.00283042	0.00299036	0.00361443	0.00339239	0.00239333	0.00285939	0.00308288	0.00293834	0.0021439	0.00300076	0.00230705	0.00439637	0.00318848	0.00285502	0.00522379	0.00345072	0.00349335	0.00360464	0.00331712	0.00359285	0.00249682	0.00301309	0.00334232	0.00219599	0.00281702	0.00317294	0.00277332	0.00250403	0.00339883	0.00248599	0.0039816	0.00429986
CCTAACCGTCCCTGAG.1_2	0.00498325	0.00928114	0.0059305	0.00894755	0.0111754	0.00593774	0.00772418	0.0100089	0.00682371	0.00555643	0.00896327	0.00579717	0.00487878	0.00983665	0.0103282	0.00714292	0.00863259	0.00844043	0.00839775	0.00907266	0.00661056	0.00778657	0.00897769	0.0109953	0.00672985	0.00748156	0.0090589	0.00747032	0.0123114	0.0110354	0.00934177	0.00869468	0.00696766	0.0103041	0.0115254	0.00810498	0.00545566	0.00974334
CCTCACACAATTAGGA.1_2	0.002395	0.00115137	0.00158229	0.000965499	0.00110135	0.0010983	0.00114534	0.000882292	0.000844069	0.00203863	0.000784034	0.00137321	0.0016024	0.00141957	0.000981335	0.00129486	0.000926384	0.00203565	0.00109491	0.000638633	0.00204844	0.00195388	0.00113479	0.000827754	0.00102738	0.00161078	0.00116963	0.00110791	0.000956306	0.000982467	0.00116367	0.000917427	0.00211821	0.000852465	0.0013992	0.000950996	0.00172545	0.00152999
CCTCATGGTTACACAC.1_2	0.0020035	0.0012995	0.00180681	0.000939332	0.00141625	0.0016066	0.00138699	0.00095188	0.000932437	0.00165876	0.00107334	0.00161189	0.0012846	0.00121864	0.000937012	0.00107773	0.000943456	0.00187957	0.0013255	0.00101355	0.00234835	0.00166121	0.00147661	0.00124361	0.00138788	0.0020439	0.0011998	0.00128436	0.00110306	0.000969058	0.00114816	0.0011251	0.00190011	0.00121176	0.0018469	0.00109784	0.00200523	0.0013887
CCTCCTCTCGCAGATT.1_2	0.00479902	0.00437817	0.00633908	0.004375	0.00436878	0.00252093	0.00533713	0.00302219	0.00350815	0.00654727	0.00357482	0.00854965	0.0060087	0.00470682	0.00361169	0.00529389	0.00294129	0.00454204	0.00519366	0.00284027	0.0042939	0.00538013	0.0048549	0.00277675	0.00456428	0.00490849	0.00493915	0.00463798	0.00374277	0.00346195	0.00425503	0.00345228	0.00604571	0.0036344	0.00511634	0.00398193	0.00468149	0.00516899
CCTGCATAGCATGTTC.1_2	0.0120556	0.0167115	0.00900281	0.0128567	0.0211713	0.0175024	0.00945817	0.0165972	0.014661	0.00990143	0.0149862	0.00745469	0.00841677	0.0130094	0.0157096	0.0131319	0.0130357	0.0114433	0.0129265	0.0202401	0.0079004	0.0107599	0.0105528	0.0169777	0.012362	0.0109478	0.0141103	0.0121802	0.0152423	0.0172111	0.0122998	0.0130125	0.00922478	0.0181876	0.0158391	0.0120919	0.00932374	0.0132746
CGAAGGAAGTTAGAAC.1_2	0.000730459	0.000178261	0.000377527	0.000155889	0.00016017	0.000405379	0.000217873	0.000220038	0.00023438	0.000604068	0.000242408	0.000341114	0.000387851	0.000282171	0.000185326	0.000145221	0.000215417	0.000549098	0.000139497	0.000191969	0.000601045	0.000640339	0.000175027	0.000279626	0.000189333	0.000504594	0.00018308	0.000162459	0.00027232	0.000228644	0.000229023	0.000284363	0.000557021	0.000298792	0.000201956	0.000181619	0.00034198	0.000233663
CGAAGTTCACTAGTAC.1_2	0.0022202	0.00174646	0	0.00228755	0.00184957	0.00222637	0.00141652	0.00230482	0	0	0.00234398	0	0	0.00235722	0.00199679	0.00144522	0.0026338	0.00184745	0.00150198	0.00224212	0	0	0.00245403	0.00190351	0	0.00319375	0.00203376	0.00162947	0.00187658	0.00178713	0.00233517	0.00160415	0.00148718	0.00210284	0.00213247	0	0.00303656	0.00189287
CGAAGTTCATGGAATA.1_2	0.00193601	0.000637885	0.00127676	0.000570182	0.00055161	0.00139186	0.000804872	0.000777626	0.000814458	0.00225061	0.00076839	0.00108815	0.00145705	0.00103137	0.000654422	0.000644934	0.000784534	0.00129986	0.000595405	0.000721197	0.00151169	0.00139027	0.000708344	0.000853415	0.000766288	0.00102011	0.000684615	0.000603091	0.00105945	0.000807323	0.000761565	0.000874699	0.00133006	0.000743921	0.000622121	0.000695678	0.000889064	0.000710085
CGATGCGCAAAGGATT.1_2	0.00261888	0.00148514	0.00215817	0.00137128	0.00146313	0.00290868	0.00113986	0.00163155	0.00169507	0.00272152	0.00161039	0.00199738	0.00225006	0.00193042	0.00131706	0.00114435	0.0014965	0.00250218	0.00124572	0.00154781	0.00386235	0.00210616	0.00119948	0.00183929	0.00117439	0.00219306	0.00151473	0.00110518	0.0019618	0.00155833	0.00179284	0.00182536	0.00232758	0.00163866	0.0016476	0.00121226	0.00172241	0.00159108
CGATGCGTCTGTCCCA.1_2	0.00112772	0.000391436	0.000783552	0.000291223	0.000355199	0.000554577	0.000670594	0.00042719	0.000553651	0.00127421	0.000455704	0.00103326	0.000749439	0.000435639	0.000387942	0.000533874	0.000416507	0.00101588	0.000363852	0.000481419	0.000868278	0.00114131	0.000390231	0.000478831	0.00037847	0.000651259	0.000362955	0.000368868	0.000552217	0.000423459	0.000429036	0.000543111	0.00107434	0.000465423	0.000394934	0.00046434	0.000658154	0.000583881
CGATGGCCAAGACAAT.1_2	0.000521141	0.000311528	0.000261292	0.000355021	0.000362781	0.000574787	0.00020516	0.000338525	0.000468297	0.000418149	0.00032177	0.000267982	0.000277241	0.000453082	0.000305443	0.000182155	0.000352692	0.000523373	0.000268379	0.000355909	0.000220522	0.00078911	0.000292021	0.000400181	0.000207468	0.000749271	0.000237074	0.000245434	0.000402882	0.000322412	0.000321072	0.000478947	0.000612416	0.00039925	0.000352093	0.000183112	0.000373549	0.000409607
CGGAATTCAGGAATAT.1_2	0.000135723	8.33611e-05	6.37949e-05	0.000101592	9.23966e-05	0.000177831	5.93607e-05	0.000132959	0.000175293	0.000122841	0.000114475	8.73955e-05	5.51436e-05	0.00014231	8.27872e-05	4.74374e-05	0.000128528	0.000141137	7.10642e-05	0.000138512	9.69412e-05	0.000197145	0.00012282	0.000189414	6.6464e-05	0.000273364	8.08303e-05	7.82599e-05	0.000141932	7.57104e-05	0.00013327	0.000202996	0.000138226	0.000124558	7.0805e-05	0.000113798	0.000170149	0.000121348
CGGTCAGGTTAGAAAC.1_2	0.000760504	0.000309071	0.000419874	0.000360101	0.000354416	0.000717671	0.000319328	0.000398982	0.000424311	0.000673357	0.000363968	0.000293333	0.000396605	0.000497685	0.000348625	0.000210384	0.000365294	0.000396088	0.000239074	0.000449914	0.000269315	0.000734485	0.000277936	0.000487716	0.000219824	0.00079186	0.000322152	0.000260694	0.000560386	0.000333244	0.000425057	0.000479178	0.000514795	0.000427658	0.000293385	0.000194746	0.000462283	0.000323906
CGTGATAGTCGCGGTT.1_2	0.00242516	0.00155544	0.00180114	0.00128469	0.00122851	0.00180825	0.00211986	0.0016039	0.00122352	0.00251625	0.00123245	0.00230136	0.0022634	0.00132675	0.00152206	0.00205075	0.00143105	0.00304229	0.00247854	0.00153675	0.0029532	0.00299163	0.0015163	0.00138059	0.00166436	0.00186005	0.00156081	0.00192607	0.00174017	0.00165115	0.00159673	0.00149497	0.00241723	0.00177615	0.00268893	0.0013985	0.00177018	0.00289701
CGTGTCTCAAGGCCTC.1_2	0.00454427	0.00428696	0.00622506	0.00329677	0.00472586	0.00408453	0.00470929	0.0035807	0.00329765	0.00551303	0.00339236	0.00309317	0.00435577	0.00397546	0.00267128	0.00341209	0.0030271	0.00494531	0.00375792	0.00255353	0.00463062	0.00534338	0.00429885	0.00263872	0.00426558	0.00388504	0.00556397	0.00345889	0.00389407	0.00312685	0.00366109	0.0025589	0.00504593	0.00278823	0.00487619	0.00282947	0.00460062	0.00507335
CGTTCTGGTGCCTACG.1_2	0.00107591	0.000448238	0.000677583	0.000480574	0.000566497	0.00106094	0.000686929	0.000594612	0.000604515	0.000819126	0.000551029	0.000634783	0.000612218	0.000536064	0.000489412	0.000579	0.00052121	0.00105579	0.000712478	0.000567356	0.00129454	0.00100608	0.000578089	0.0006605	0.000651172	0.000963763	0.000448618	0.000779519	0.000589735	0.000499937	0.000616934	0.000581227	0.000879146	0.000620648	0.00077384	0.000459369	0.001485	0.000958262
CTAACTTTCCATTGCC.1_2	0.00849641	0.0125702	0.00576478	0.0151871	0.0132212	0.0336643	0.00911253	0.0178777	0.0195064	0.00605812	0.018241	0.00518991	0.00549503	0.0190212	0.0161656	0.00886673	0.0182824	0.00702039	0.0100335	0.0211027	0.00474393	0.00650254	0.0170081	0.0245667	0.0128358	0.0215704	0.0130962	0.0119083	0.0185685	0.0127433	0.0158064	0.0232959	0.00654925	0.0158007	0.0111325	0.0143133	0.0246948	0.00914725
CTACAGATCCGAGATT.1_2	0.00880421	0.00854617	0.00800829	0.00377094	0.00677854	0.00521629	0.00439113	0.0037352	0.00223781	0.00893452	0.00214556	0.0059415	0.00502118	0.0061152	0.00406855	0.00550756	0.00214805	0.00780061	0.00449919	0.00253369	0.00335374	0.00977553	0.00269502	0.00234869	0.00451629	0.0047223	0.00457336	0.00492376	0.002967	0.00443124	0.00319847	0.00218136	0.0122231	0.0036623	0.00858019	0.00339471	0.00558122	0.00617314
CTACATTAGGAAGAAC.1_2	0.00188025	0.000450018	0.000917244	0.000351434	0.000485211	0.000735779	0.000705385	0.000561255	0.000572699	0.00159002	0.000429207	0.000903185	0.000797712	0.000596941	0.000480995	0.000576799	0.000388314	0.00147477	0.000415916	0.0004521	0.00120685	0.00166793	0.000368032	0.000505996	0.000433778	0.000911624	0.000425794	0.000392763	0.00048866	0.000550724	0.000419914	0.000433075	0.0018183	0.000522146	0.000601897	0.000295718	0.00115889	0.000727737
CTACATTTCTCAGGCG.1_2	0.0158748	0.0421532	0.0280873	0.06185	0.0394006	0.0354731	0.0404703	0.0506777	0.0900894	0.0145816	0.0666208	0.0271813	0.0305553	0.0398619	0.0559777	0.0394222	0.0586031	0.019078	0.0453789	0.058452	0.0170871	0.0135668	0.0539904	0.0685383	0.0557923	0.0322287	0.0513001	0.0494955	0.0603027	0.0500256	0.0467621	0.0828142	0.0191973	0.0464565	0.0279248	0.0922344	0.0196418	0.0269072
CTATCCGCAGCCCAGT.1_2	0.00285075	0.00201563	0	0.00215721	0.00205435	0.00204881	0.00209975	0.0030384	0	0	0	0	0	0.00304402	0.002131	0.00175487	0	0	0.00166184	0.00261348	0	0	0	0.00265399	0	0.0041258	0.00213261	0.00193903	0.00256098	0.00243692	0.00272675	0	0	0.00235555	0.00203431	0	0.00395617	0.00225754
CTATCTACACGTAACT.1_2	0.00397473	0.00291639	0.00420218	0.00222021	0.00285026	0.00368148	0.00372862	0.00264715	0.00265088	0.00572714	0.00255435	0.00548114	0.0057456	0.00347073	0.00272012	0.00395017	0.00278041	0.00480561	0.00280797	0.00242583	0.00574191	0.0047352	0.00170142	0.00230325	0.00388461	0.00302261	0.00269999	0.00256557	0.00325142	0.0035714	0.00282098	0.00305382	0.00527449	0.00299019	0.00327445	0.00230884	0.00326876	0.00398822
CTCACTGCAAGTTCGT.1_2	0.00184096	0.00111127	0	0.000972113	0.00139209	0.00207296	0.00133234	0.0012755	0.00144655	0	0.00119411	0	0	0.00158096	0.000983123	0.00123367	0.00128391	0.00156733	0.00139984	0.00107977	0.00272822	0.00135949	0.00160902	0.00136938	0.00163185	0.00222934	0.00121119	0.00119355	0.00127535	0.000908259	0.00118151	0.00148991	0.00137998	0.0011654	0.00147028	0	0.00258963	0.0017669
CTCACTGTCCATTGCC.1_2	0.00332908	0.00134855	0.0025095	0.000961517	0.00114502	0.00204512	0.00170664	0.0013962	0.00116223	0.00266392	0.00140449	0.00221512	0.00196545	0.00164746	0.00115351	0.00177103	0.00122391	0.00231308	0.00103489	0.00111358	0.00310071	0.00285664	0.000904027	0.0013844	0.00120169	0.00174344	0.00107292	0.00111394	0.00153205	0.00131621	0.00138645	0.00138512	0.00266544	0.00124767	0.00143554	0.000952393	0.00180194	0.00159776
CTCAGGGAGTGAGTTA.1_2	0.00323355	0.000849642	0.00230443	0.000636287	0.000777903	0.00150824	0.00123193	0.000639207	0.000830155	0.00227678	0.000697817	0.00197234	0.00203157	0.000953893	0.000687295	0.00104383	0.000543399	0.00232903	0.000663541	0.000677103	0.00126816	0.00356308	0.000518761	0.000612952	0.000593705	0.00164407	0.000771796	0.000757756	0.000820197	0.00104515	0.000795626	0.00068823	0.0030191	0.000905604	0.00109974	0.00046828	0.00155979	0.00119563
CTCAGTCCAGCATTGT.1_2	0.0025571	0.00146434	0.00199952	0.0011271	0	0.00202195	0.00191384	0.00168919	0.00121782	0.00250081	0.00119235	0.00242889	0.00203281	0.00155082	0.00129897	0.00204528	0.00175909	0.00261556	0.00171691	0.00150721	0.00425781	0.00258834	0.00119878	0.00157124	0.00197687	0.001737	0.00128248	0.0016622	0.00153768	0.00145105	0.00194049	0.00146526	0.00255662	0.00174061	0	0.00144088	0	0.00221381
CTCCATGTCACTGTTT.1_2	0.00166612	0.000499295	0.000902386	0.000355317	0.000344195	0.000838078	0.000664892	0.000543201	0.000445549	0.00129399	0.000399209	0.000937147	0.000939921	0.000543363	0.00040622	0.00057044	0.000494058	0.00132028	0.000554291	0.000399446	0.00149402	0.00141562	0.000438939	0.000511312	0.000534492	0.000799545	0.00042874	0.000456023	0.000586724	0.000476249	0.00052665	0.000533849	0.00112067	0.000541507	0.00074965	0.000401867	0.000845223	0.000912971
CTCCCAATCAGATTGC.1_2	0	0	0.00177091	0	0	0	0	0	0.00144007	0.00190202	0.00151314	0.00210537	0.00159675	0	0	0	0.00129276	0.00262462	0	0	0.00352089	0.00244197	0.00128327	0	0.00137158	0	0	0	0.00192339	0	0	0.00147649	0.00272535	0	0	0.00128468	0	0
CTCGAGGCAGTGCGCT.1_2	0.0126829	0.0180355	0.0148533	0.0149891	0.0164411	0.00914145	0.0133751	0.0123727	0.00518216	0.0118628	0.00546599	0.00892629	0.00983246	0.0140972	0.0153778	0.0170247	0.00721368	0.0106481	0.0141722	0.00819223	0.00622581	0.0126391	0.00883608	0.00562549	0.00953007	0.00795504	0.0113147	0.0157335	0.00707872	0.0191071	0.0106482	0.00538354	0.0102388	0.0108428	0.012914	0.00544646	0.00887591	0.0126356
CTCTCGAAGCGTTGTT.1_2	0.00190965	0.000709208	0.00120617	0.000589338	0.000721411	0.00177293	0.000641513	0.000746225	0.000807024	0.00192618	0.000718789	0.00131512	0.00131354	0.00077787	0.00065066	0.00056704	0.00067387	0.00199263	0.000670485	0.000559438	0.0018682	0.00204593	0.000532201	0.000759029	0.000717253	0.00117157	0.000748174	0.000570283	0.00102655	0.000877085	0.000727989	0.000782514	0.00185094	0.000879748	0.000861565	0.000579855	0.00117739	0.000907862
CTGAGCGTCCCTCATG.1_2	0.00228185	0.00108545	0.00195494	0.000973125	0.00112578	0.00177815	0.00146321	0.00120288	0.00120143	0.00260398	0.00115414	0.00185392	0.00192297	0.00095788	0.00106859	0.0013227	0.00118457	0.00208268	0.00145451	0.00114895	0.00218656	0.00228712	0.00099094	0.00115318	0.0013428	0.0014242	0.000990948	0.00123398	0.00142046	0.00109686	0.00123926	0.00129563	0.00254824	0.00132302	0.00132942	0.000959895	0.00180202	0.00170481
CTGCTCAAGAGAATCT.1_2	0.00438742	0.00400728	0.00516884	0.00355997	0.00415548	0.00449907	0.00482493	0.00326538	0.00482314	0.00392333	0.0043155	0.00448413	0.00593979	0.00449419	0.00463063	0.00430026	0.00523878	0.00440457	0.0044845	0.00489612	0.00495173	0.00523699	0.00457466	0.00493579	0.00412091	0.00500164	0.00450062	0.00392228	0.00433246	0.00536564	0.00419869	0.00449894	0.00530229	0.00471283	0.00316052	0.00381639	0.00413353	0.00407842
CTGCTCATCGTGGACC.1_2	0.00201438	0.00142686	0.00146378	0.00156082	0.00156122	0.0018203	0.0012251	0.00118029	0.00092529	0.00194632	0.00114069	0.00154752	0.00148792	0.00140972	0.00132891	0.00128048	0.00130629	0.00173959	0.00135094	0.000962672	0.00202918	0.00161078	0.0015976	0.00126767	0.00143493	0.00206915	0.00179672	0.00142434	0.00159056	0.00114712	0.00165512	0.001253	0.00171344	0.00123161	0.00171441	0.00148246	0.00197997	0.00169678
CTGGACGAGGCTTAGG.1_2	0.000636404	0.000305185	0.000627904	0.000330329	0.000336011	0.000683904	0.000359149	0.000403475	0.000773003	0.000620137	0.000550641	0.00056392	0.000635992	0.000446386	0.000375977	0.000260821	0.000503561	0.000580867	0.000321127	0.000432465	0.000481619	0.000853777	0.00052214	0.000562925	0.000384987	0.000762711	0.000367513	0.000306469	0.000508635	0.00035195	0.000421694	0.000627094	0.00090209	0.000434874	0.000302874	0.000383913	0.000643748	0.000462778
CTGGCAGCAAAGAACT.1_2	0.00531737	0.00837957	0.00402828	0.0092834	0.00734231	0.00714086	0.00631545	0.0125583	0.0121058	0.00547299	0.0150304	0.0059443	0.00502399	0.0101112	0.00864153	0.00702676	0.0135605	0.00571441	0.00728741	0.0108548	0.00807235	0.00430396	0.00995646	0.0140543	0.00813425	0.00954552	0.0115007	0.00750846	0.0128819	0.00968497	0.01117	0.0150346	0.00427557	0.00960472	0.00850275	0.0150837	0.00692038	0.00796265
CTGTACCTCAGATGCT.1_2	0.00260045	0.00284802	0.00240207	0.00358702	0.00309255	0.00409717	0.00381402	0.003489	0.00493864	0.0018911	0.00424826	0.00234001	0.00224352	0.00354865	0.00367591	0.00301721	0.004555	0.00313758	0.00440802	0.00515089	0.00131101	0.00315577	0.00435867	0.00546286	0.00401035	0.00615223	0.00303992	0.0047342	0.00293616	0.00283676	0.00338283	0.00516114	0.00354427	0.00396895	0.0030927	0.00414388	0.00537041	0.003536
CTGTACCTCCCGAGAC.1_2	0.00787381	0.00905173	0.0122958	0.00979347	0.00729331	0.00480931	0.0102303	0.0062323	0.00577346	0.00943347	0.0077349	0.0103251	0.0116827	0.00827311	0.00615372	0.0127542	0.00591585	0.00691924	0.00933913	0.00579125	0.00753987	0.00706709	0.00945984	0.0052224	0.00974703	0.00684307	0.0110288	0.00968562	0.00688795	0.00767387	0.00768776	0.00599386	0.00908865	0.00591777	0.0063033	0.00820722	0.00544963	0.0068307
CTGTAGAGTATGGTAA.1_2	0.00132911	0.000685682	0.00115843	0.000505496	0.000507444	0.00128562	0.000654204	0.000749245	0.00082735	0.00194296	0.000651426	0.00129243	0.00114442	0.000716181	0.000636702	0.000580277	0.000705654	0.00143405	0.000529751	0.000702425	0.00174755	0.00152725	0.000534813	0.000782044	0.000639759	0.00110605	0.000596484	0.00056765	0.000896505	0.00076906	0.000703275	0.00100151	0.00147558	0.000898886	0.000587381	0.000543319	0.000767609	0.000669826
CTGTATTCATTAAGCC.1_2	0.00215694	0.00213408	0.00171824	0.00143085	0.00203782	0.00199202	0.00207038	0.0017538	0.00177271	0.00233563	0.00155408	0.00281969	0.00208072	0.00151542	0.00140825	0.00215239	0.00172208	0.00238524	0.00177953	0.00141083	0.00397593	0.00241923	0.00238959	0.00155442	0.00218511	0.00194639	0.00217213	0.00197726	0.00207022	0.00129368	0.00185887	0.00159893	0.00244719	0.00152409	0.00214541	0.00178635	0.00222899	0.00258397
CTGTCGTCATCTCAAG.1_2	0	0	0.00100864	0.000657999	0	0	0.00104407	0	0.000728986	0.00139984	0.000588936	0.00135259	0.00104075	0	0	0.000873846	0.000808194	0.00152928	0	0	0.00309571	0.00156546	0.000714412	0	0.000747107	0	0.000685742	0	0.000831029	0	0.00104502	0.000960383	0.00129849	0.000838454	0	0.000718502	0	0
CTGTCGTGTCCTGGTG.1_2	0.00665038	0.00697946	0.0101844	0.00682255	0.00616424	0.00755104	0.0109767	0.00661559	0.00783435	0.0075108	0.00718469	0.00928925	0.0126733	0.00506319	0.00737357	0.0115219	0.00917264	0.00679195	0.00971077	0.00804425	0.00537817	0.00662827	0.00706565	0.00721043	0.00996571	0.00590715	0.00714511	0.00861688	0.00747126	0.00782336	0.00796854	0.00742339	0.00811473	0.0076994	0.00879466	0.00602278	0.00550173	0.00739676
CTTAGGATCATTGAGC.1_2	0.00494507	0.00261412	0.0050018	0.00151377	0.00265401	0.00424465	0.00273069	0.00219768	0.0015818	0.00534532	0.00162293	0.00396899	0.00414758	0.00275015	0.00200921	0.00370955	0.00149635	0.00438753	0.00222188	0.00175994	0.00378358	0.00519439	0.00133643	0.00164392	0.00273105	0.002006	0.00199477	0.0024741	0.00228154	0.00218815	0.00214875	0.00130235	0.00585856	0.00226791	0.00331259	0.00182807	0.004135	0.00318714
CTTCCGATCCGTATAG.1_2	0.00433602	0.00238253	0.00341135	0.00208987	0.00239043	0.00344698	0.00285038	0.00317455	0.00228273	0.00342137	0.00235351	0.00400815	0.00310979	0.00281364	0.00255994	0.00317645	0.00292573	0.00443644	0.00238578	0.00223351	0.00386318	0.00366401	0.00215299	0.00271613	0.00251274	0.0029936	0.0020967	0.00231994	0.00282388	0.00294212	0.00267791	0.00255718	0.00388231	0.0029632	0.00279669	0.00210683	0.00250977	0.00297571
CTTCTAATCTCGAGTA.1_2	0.00221894	0.000844438	0.00181799	0.000939623	0.000676935	0.00179968	0.00120865	0.00123241	0.00123365	0.00205441	0.00130911	0.00191917	0.00160189	0.00120405	0.00100405	0.00124742	0.00134362	0.00214526	0.000927062	0.00119469	0.00279514	0.00206139	0.00118246	0.00128835	0.00117147	0.00148805	0.000924779	0.00103701	0.00128161	0.0011883	0.00122725	0.00113155	0.00185271	0.0010356	0.001213	0.00127123	0.00179064	0.00152406
CTTGAGAGTAGGCAAC.1_2	0.00216315	0.00174131	0.00198777	0.00128695	0.00169541	0.00156999	0.00127401	0.00167437	0.000809522	0.0023848	0.00180803	0.00152338	0.00175118	0.0019827	0.00129879	0.00113791	0.00161727	0.00151368	0.00128974	0.000867504	0.00226805	0.00208827	0.00146893	0.000961438	0.00149466	0.00253456	0.00146318	0.00120898	0.000983891	0.00149225	0.00189556	0.000985943	0.00192341	0.00171418	0.00213628	0.00164992	0.00229827	0.00158949
CTTTCGGAGTATGGCG.1_2	0.00280302	0.00112496	0.00259846	0.000682352	0.000830409	0.00143077	0.00148634	0.00100473	0.000920934	0.00279155	0.0010779	0.00179486	0.00179802	0.000965979	0.000723313	0.00160132	0.000793188	0.0027468	0.00119785	0.000757987	0.00223549	0.00264949	0.000790746	0.00092752	0.00119753	0.00137682	0.000798067	0.0014203	0.00112587	0.00110689	0.000894838	0.00087945	0.00306161	0.00106162	0.00173665	0.000653301	0.00171024	0.00171514
GAAATGATCGAAGCAG.1_2	0.00129738	0.000531951	0.000833189	0.00042079	0.000431811	0.00101217	0.000463717	0.000545081	0.000679616	0.00131338	0.000503259	0.000941192	0.000908459	0.000664093	0.000506171	0.000371102	0.000535984	0.00134886	0.000380961	0.000532839	0.00113202	0.00125655	0.000501633	0.000628941	0.000480627	0.000865576	0.000434524	0.000341269	0.000790203	0.000483327	0.000509298	0.000755275	0.00116091	0.000547633	0.000484876	0.000402309	0.000769358	0.000651451
GAATCACAGCTAGAGC.1_2	0.00176237	0.000903366	0.00151237	0.00100488	0.000745339	0.00161521	0.000979868	0.00128477	0.00114986	0.00241775	0.00116858	0.00194383	0.00154989	0.00107656	0.000956801	0.000841149	0.0010218	0.00253773	0.000799629	0.00102774	0.00297848	0.0021976	0.00120739	0.00127784	0.000989235	0.00158066	0.000979823	0.00105408	0.00135621	0.00118273	0.00115656	0.00110625	0.00201138	0.00138432	0.00116557	0.00123338	0.00107303	0.000975796
GACACGCAGGTGCTTT.1_2	0.00214126	0.00108116	0.00187216	0.000856147	0.00110335	0.00106077	0.00117992	0.000727856	0.000797106	0.00259609	0.000739417	0.00208142	0.00155328	0.00109646	0.000722749	0.00110087	0.000621615	0.00184454	0.00101587	0.000679988	0.00249996	0.00242097	0.00108357	0.00088392	0.00110248	0.00156069	0.000852751	0.0012514	0.00100802	0.000940048	0.000922392	0.000761386	0.00204479	0.000993173	0.00172452	0.000641038	0.0019857	0.00179553
GACCCAGCAATGTTGC.1_2	0.00262927	0.0013763	0.00200083	0.00146595	0.00174049	0.00205557	0.001657	0.00163473	0.00167518	0.00253515	0.00139756	0.00226205	0.00174401	0.0019646	0.00127299	0.00187087	0.00155421	0.00258812	0.00197991	0.00139249	0.00384395	0.00260264	0.00189071	0.00157385	0.00174446	0.00270194	0.00148565	0.00175844	0.00169256	0.00124438	0.0016716	0.0017584	0.00235483	0.00157341	0.00240541	0.00153331	0.00356062	0.00274076
GACCCAGGTTCTTGTT.1_2	0.0026388	0.00167365	0.00192834	0.0013829	0.00189172	0.00208294	0.00178925	0.00158699	0.00102885	0.00269944	0.0012446	0.00216651	0.0020212	0.00138783	0.00139766	0.00205038	0.00134415	0.00311286	0.00219526	0.00130088	0.00316725	0.00378609	0.00151664	0.00137262	0.00165859	0.0018456	0.00155906	0.00208861	0.00182873	0.00176289	0.00143657	0.00109503	0.0026145	0.00183062	0.00306651	0.00117231	0.00193878	0.00271352
GACCCTTAGTGATCGG.1_2	0.00195557	0.00101175	0.00160293	0.00111127	0.00103839	0.00236906	0.0014995	0.00139778	0.00196603	0.00182793	0.00172686	0.00155283	0.00184227	0.0014209	0.00120032	0.00137173	0.00182515	0.00174888	0.00131091	0.00145798	0.00241744	0.00177634	0.00158068	0.00179988	0.00157309	0.0020031	0.00137171	0.00115382	0.00192883	0.00112527	0.00146015	0.00227232	0.00172336	0.00149227	0.00128251	0.0014068	0.00202584	0.00150384
GACCGTGCAGCTCGGT.1_2	0.00106068	0.000461219	0.000787457	0.000530599	0.00067247	0.00102083	0.000806623	0.000647865	0.000685833	0.00105816	0.000565946	0.00091724	0.000775851	0.000591237	0.00056201	0.000567744	0.000830238	0.000993053	0.000759976	0.000675488	0.00141548	0.000902853	0.00072055	0.000847412	0.000830071	0.00102328	0.000564589	0.000767511	0.000701607	0.000475523	0.000692287	0.000804164	0.000882894	0.000694526	0.000764664	0.000696812	0.0014506	0.000645967
GACCTTCGTACGCTTA.1_2	0.0106472	0.0148136	0.0120251	0.0115254	0.0108562	0.00731718	0.010544	0.0103446	0.00728677	0.00905339	0.00799519	0.00838581	0.00995447	0.00992522	0.0105399	0.0107335	0.0087308	0.010245	0.00896874	0.00698954	0.00786199	0.0110053	0.00688567	0.00415845	0.00970792	0.0075697	0.0102835	0.0109897	0.00555324	0.0143814	0.00915588	0.00417719	0.00991548	0.011857	0.0103322	0.0111631	0.00897241	0.0106704
GACTGATAGGCACTAG.1_2	0.00253078	0.000898649	0.00155024	0.000671286	0.000718915	0.00146487	0.0011582	0.0010032	0.000861265	0.00248631	0.000603443	0.001297	0.00143349	0.00105182	0.000897513	0.00129039	0.000717497	0.00240542	0.00105517	0.000693532	0.00213167	0.00235742	0.000627708	0.000737631	0.00106335	0.00110954	0.000840122	0.00118144	0.000932644	0.000987019	0.000992786	0.000671109	0.00195561	0.00110455	0.00191091	0.000664875	0.00163417	0.00145899
GACTGATGTTAGGCTT.1_2	0.00401176	0.00337825	0.00225249	0.00356573	0.00286344	0.00762638	0.00303905	0.00521974	0.00563262	0.00292882	0.00494624	0.00251498	0.00249391	0.0044028	0.00437264	0.00263458	0.00530712	0.00298963	0.00274286	0.00431853	0.0034598	0.00307371	0.00429378	0.00538556	0.00361618	0.00610311	0.00391677	0.00268504	0.00541189	0.00391184	0.00554213	0.00689132	0.00249849	0.0055415	0.00361042	0.0049295	0.00516658	0.00307848
GACTTCCAGGGTAATT.1_2	0.00704862	0.00598234	0.00420073	0.0064445	0.00704772	0.0145631	0.00447511	0.00932346	0.0106595	0.00479977	0.00995645	0.00408597	0.00463114	0.00887242	0.00576203	0.00458025	0.00785327	0.00467306	0.00543271	0.00829541	0.00717008	0.00386837	0.00747615	0.0103413	0.00578098	0.00982387	0.00749683	0.00508524	0.0104497	0.00693377	0.00876881	0.0113563	0.00381578	0.00811142	0.00732061	0.00781641	0.00885859	0.00684789
GAGACCCTCTTTCAGT.1_2	0.000173538	0.000103793	7.90494e-05	0.000116102	0.000107627	0.000294704	7.06518e-05	0.000116382	0.000191873	0.000137557	0.000152524	7.39836e-05	8.79224e-05	0.000180301	9.22643e-05	5.49661e-05	0.000147488	0.000125117	8.27141e-05	0.000145754	8.90496e-05	0.000243825	0.000111958	0.000188766	8.82569e-05	0.000290764	8.50235e-05	8.58989e-05	0.000124794	7.82545e-05	9.52435e-05	0.000197853	0.000139477	0.000123899	9.52524e-05	0.000132923	0.000304584	0.000132355
GAGATGGGTGCCGTTG.1_2	0.000527628	0.000226439	0.000370574	0.000260703	0.000226855	0.000696184	0.000211347	0.000342534	0.000377113	0.000675164	0.000364886	0.000412119	0.000388118	0.000440767	0.0002762	0.000213858	0.000413931	0.00043095	0.000207184	0.00027298	0.00039673	0.000793483	0.00024647	0.000378078	0.000252246	0.00067139	0.000250426	0.000226488	0.000450638	0.000279177	0.00040449	0.000420509	0.000808441	0.000439338	0.000341573	0.000271142	0.000424377	0.000327338
GAGCCTGGTCGCATCG.1_2	0.0015845	0.000756864	0	0.00105502	0.000895915	0.00166749	0.00118058	0.000941643	0.00108532	0	0.00113653	0	0	0.00105818	0.000914156	0.00118208	0.00116087	0.00148829	0.0012808	0.001163	0	0.00136943	0.00110058	0.00152136	0	0.00219432	0.000780191	0.00129368	0.00112329	0.000818049	0.000989684	0.00137919	0.00116902	0.00106131	0.00135071	0	0.00220775	0.00167254
GAGCCTGGTTCAGCGC.1_2	0.00190034	0.0017621	0.00213933	0.00211982	0.00178605	0.0012619	0.00214621	0.00237206	0.00174018	0.00276816	0.00278	0.00220611	0.00234422	0.00225985	0.0018341	0.00162153	0.00254793	0.0025279	0.0020577	0.00149428	0.00167796	0.00231892	0.00237271	0.0018065	0.00191026	0.00333997	0.00244235	0.00212683	0.00169649	0.00235505	0.00236332	0.00181302	0.00201261	0.00230927	0.00176295	0.00262535	0.00212384	0.00197425
GAGTCTATCACTTTGT.1_2	0.00387154	0.00302852	0.0028145	0.00222147	0.00237811	0.00430506	0.00306018	0.00286209	0.00169849	0.00271447	0.00258604	0.00252161	0.00293114	0.00228566	0.00211454	0.00250774	0.00235672	0.00282076	0.0029369	0.00231358	0.00338207	0.002604	0.00315366	0.00210098	0.00321452	0.00345028	0.00258403	0.00322181	0.00232834	0.00184916	0.00263436	0.00254249	0.00252194	0.0025248	0.00319348	0.00253211	0.00448975	0.00299317
GAGTTACCATCAGCGC.1_2	0.00245549	0.00285965	0.00245149	0.00339587	0.0031134	0.00311443	0.00228354	0.00406201	0.00329275	0.00270022	0.00402744	0.00218961	0.00254704	0.00365823	0.00308694	0.00215526	0.0038616	0.00287181	0.00257106	0.00337577	0.00297122	0.00250825	0.00330311	0.00295153	0.00263749	0.00451509	0.00427163	0.00254082	0.00305238	0.00345952	0.00384195	0.00312717	0.00216294	0.0040096	0.00325229	0.00409277	0.00397469	0.00357143
GAGTTTGCAACGGTAG.1_2	0.00133634	0.00053384	0.000879337	0.000646012	0.000600234	0.00125981	0.000518242	0.000650169	0.000748027	0.00144728	0.000907861	0.00117481	0.00101647	0.000648972	0.000563868	0.000417825	0.000752382	0.00126019	0.000533197	0.000671999	0.00244794	0.00135724	0.000718066	0.000907956	0.000608006	0.00110337	0.000734198	0.000523048	0.000852789	0.000586026	0.000746149	0.000933482	0.00110664	0.00087184	0.000633186	0.00080933	0.000866401	0.000649219
GATAGAAAGCCTGAGA.1_2	0.00297737	0.00240718	0.00244377	0.00267805	0.00249985	0.00355646	0.00309232	0.00217404	0.00240956	0.00192627	0.00292299	0.00277236	0.00215761	0.00319316	0.00245511	0.00298589	0.00264404	0.00393246	0.00252568	0.00279273	0.00346605	0.00308853	0.00318457	0.00316945	0.00304848	0.00321581	0.00237044	0.00322824	0.00201237	0.00239157	0.00221997	0.0025304	0.00342216	0.00289213	0.00405525	0.00249502	0.00464227	0.00337505
GATCACACATACTGAC.1_2	0.00310587	0.00192641	0.0023688	0.0014888	0.0018473	0.00344154	0.00204732	0.00185725	0.00167681	0.00277966	0.00203429	0.00247562	0.00257374	0.00208485	0.00164066	0.00208159	0.00177459	0.00308504	0.00223254	0.00190957	0.00415448	0.00263954	0.00156164	0.00206044	0.0019184	0.00209248	0.00173236	0.00173713	0.00211679	0.00221874	0.00197835	0.00179988	0.0026483	0.00171672	0.0029197	0.00172781	0.00288256	0.00273312
GATCATGGTACTAGCT.1_2	0.00643619	0.00702326	0.00533821	0.00619826	0.00710854	0.00608118	0.00585637	0.00460063	0.00470711	0.00536533	0.00402007	0.00454519	0.00536481	0.00633444	0.0053164	0.00583944	0.00355375	0.00504928	0.00591724	0.00322393	0.00807105	0.00563841	0.00616891	0.00325416	0.00633143	0.00551878	0.00595672	0.00522593	0.0044426	0.00484896	0.00580367	0.0043682	0.00606832	0.004189	0.00698156	0.00552005	0.0086207	0.00719253
GATGATCAGATCCCAT.1_2	0.00228511	0.00183505	0.00170928	0.00133135	0.00165664	0.00208518	0.00203094	0.00154514	0.00134446	0.00210495	0.00157403	0.00205796	0.0020963	0.00153369	0.00137302	0.00195353	0.00160139	0.00272041	0.00198044	0.00146374	0.00249831	0.00251934	0.00182042	0.00171278	0.00211465	0.0018838	0.00173345	0.00207152	0.00165715	0.00154689	0.00133954	0.001384	0.00226435	0.00140021	0.00275924	0.00131477	0.00230183	0.00239499
GATTTCTCAAATGAGT.1_2	0.00382777	0.00377261	0.00418918	0.00468112	0.00428527	0.00433786	0.00588833	0.00432512	0.00592066	0.00312707	0.00468485	0.00528488	0.00545963	0.00396623	0.00463114	0.00588601	0.00610238	0.00531818	0.0051675	0.00665052	0.0032045	0.00472564	0.00544231	0.0053297	0.00465529	0.00467928	0.00406768	0.00400219	0.00529928	0.00489218	0.00413235	0.00609019	0.00437692	0.00484075	0.00304776	0.00582973	0.00362354	0.00434658
GATTTCTCACTGATTG.1_2	0.000393029	0.000218987	0.000210447	0.000205815	0.000185191	0.000422787	0.000189882	0.000243416	0.000383365	0.000304193	0.000300101	0.000213423	0.000198457	0.000273422	0.000241604	0.000147333	0.000315509	0.000329906	0.000167279	0.000296594	0.000192229	0.000485392	0.000242638	0.000379452	0.000230232	0.000489117	0.0001838	0.000180695	0.000342535	0.000211125	0.000267124	0.000395727	0.000345076	0.000244743	0.000230908	0.000279317	0.000290644	0.000211951
GCAACCGGTAAGATTG.1_2	0.000174036	0.000145805	0.000107876	0.000193854	0.000178266	0.000354938	0.000101915	0.000183669	0.000352714	0.000176053	0.000239042	8.83182e-05	0.000121277	0.000289566	0.00016042	9.55906e-05	0.00022774	0.00023631	0.000138211	0.000200789	0.000102012	0.000278287	0.000222845	0.000284123	0.000128418	0.00051503	0.000139664	0.000126887	0.000269071	0.000141148	0.000186984	0.000377808	0.000219479	0.000184606	0.000151635	0.000197998	0.0003487	0.000211274
GCACGGTCAGCTGCCA.1_2	0.0016377	0.000638633	0.0010945	0.000718019	0.000552705	0.00138653	0.000814891	0.000815726	0.000795078	0.0021632	0.000863609	0.00161629	0.00146442	0.000807054	0.000763237	0.000699229	0.000885507	0.00185774	0.000578841	0.000794613	0.00196015	0.00192288	0.000727091	0.000961283	0.000613653	0.00108281	0.000779081	0.000783542	0.00118825	0.000920291	0.00104724	0.000951347	0.0014656	0.000951005	0.000885233	0.00068109	0.000930695	0.000827547
GCAGCCAAGGTGTGAC.1_2	0.000652638	0.000227556	0.000462856	0.000249833	0.000208701	0.000429473	0.000273856	0.000276566	0.000315454	0.000917703	0.00028169	0.000520258	0.000449864	0.000321213	0.000213543	0.000218473	0.000288385	0.000733396	0.000169127	0.000265843	0.000860894	0.000740408	0.000246533	0.000344913	0.000223359	0.000621501	0.000216891	0.000206051	0.000349171	0.000214696	0.000315469	0.000346406	0.000664403	0.000344295	0.000235198	0.000249051	0.00040002	0.000280241
GCAGTTATCAACACCA.1_2	0.00283362	0.0020624	0.00173192	0.00231537	0.00262676	0.00226087	0.00188523	0.00188332	0	0.00201389	0.00171524	0.00216138	0.00155366	0.00215751	0.00216878	0.00170247	0	0.00250118	0.00176802	0.00158144	0.00278091	0.00245191	0.00262727	0.00172824	0	0.0036428	0.00214303	0.00196547	0.0017088	0.0018405	0.00230155	0	0	0.00170522	0.00201329	0.00228932	0.00335341	0.00283437
GCAGTTATCTACTCAT.1_2	0.00385611	0.00296453	0.00277482	0.00293408	0.00276771	0.00372735	0.00252244	0.00291435	0.00166643	0.00293019	0.00295881	0.00244087	0.00256758	0.002916	0.00227129	0.00238251	0.00271329	0.003061	0.00218886	0.00168369	0.00364538	0.00311896	0.00289798	0.00183122	0.00267532	0.00353856	0.00290934	0.00228198	0.00207259	0.00299417	0.00331148	0.00155968	0.00366757	0.00296266	0.00313729	0.00271058	0.00360843	0.00251364
GCATCGGCAGTAACCT.1_2	0.00053286	0.000191636	0.000229868	0.000253769	0.000170285	0.000519169	0.000205267	0.000301161	0.000376396	0.000374997	0.000274344	0.000301324	0.000257748	0.000358082	0.000268268	0.000178175	0.000326693	0.00047046	0.000179004	0.000273777	0.000380475	0.000786161	0.000230047	0.000352627	0.000197957	0.000533442	0.000223229	0.000194789	0.000346519	0.000257643	0.000308701	0.000396592	0.000458173	0.000306484	0.000229512	0.000245905	0.000388548	0.000278963
GCATCTCTCCGTTTCG.1_2	0.00794335	0.0135751	0.0138105	0.0157453	0.0134386	0.0089126	0.0211412	0.0126753	0.0152927	0.00841662	0.0161623	0.0148554	0.0156356	0.0117282	0.0164194	0.0198952	0.016413	0.0102499	0.0183817	0.0149946	0.0063747	0.00911577	0.0219771	0.0169739	0.0250152	0.00999117	0.0152209	0.018934	0.0139278	0.0118283	0.013078	0.0159547	0.0116742	0.0109313	0.0125929	0.0215415	0.011328	0.0124504
GCCCGAAGTGTTAAAG.1_2	0.00477499	0.00222646	0.00498193	0.0016508	0.00187059	0.002995	0.00300599	0.00193864	0.00159221	0.00478051	0.00192816	0.00328148	0.00420327	0.00261767	0.0017768	0.00336666	0.00156792	0.0034397	0.0023384	0.00197921	0.00322443	0.0042609	0.00170779	0.00182427	0.00224259	0.00247887	0.0022299	0.00172124	0.00241915	0.00229147	0.00192047	0.00194613	0.00399576	0.00179129	0.002113	0.00152197	0.00284847	0.00295802
GCCTGTTAGAGCTGAC.1_2	0.00187646	0.000936985	0.00131765	0.000815802	0.00100224	0.00162765	0.00148944	0.0011422	0.00128575	0.00214505	0.00128493	0.00126793	0.00148243	0.00111024	0.000865687	0.00117952	0.00114079	0.00160039	0.00131821	0.00100909	0.00217132	0.00182451	0.001215	0.00141424	0.00139139	0.00180791	0.00101933	0.00130653	0.00117218	0.000914734	0.00118845	0.00134674	0.00146131	0.00140911	0.00143639	0.00118975	0.00181379	0.00159881
GCGGAAACACGTCGGT.1_2	0.0033881	0.00235707	0.00330735	0.00200964	0.00196728	0.00279943	0.00242926	0.0024989	0.0023666	0.00328252	0.00217509	0.00425153	0.00325395	0.00217747	0.00210151	0.00231163	0.00266183	0.00409294	0.0020861	0.00247681	0.00432108	0.0039646	0.00168827	0.00245609	0.0021998	0.00256548	0.00222471	0.00203335	0.00275418	0.0024579	0.00232421	0.00260279	0.00381654	0.002265	0.0026937	0.00244518	0.00192125	0.00235509
GCGGAAACACTGAATC.1_2	0.00123513	0.000422522	0.000789903	0.000364984	0.000428303	0.000781118	0.000452459	0.000468887	0.000523581	0.00160218	0.00036207	0.00135384	0.000986704	0.000639392	0.000406262	0.000466147	0.00042956	0.00144313	0.00030632	0.000452844	0.00171717	0.00139257	0.00039409	0.000455772	0.000430636	0.000949797	0.000357704	0.000374706	0.000601608	0.000536087	0.000530703	0.000608051	0.00139515	0.000537826	0.000580303	0.000372822	0.000660528	0.000565544
GCGGATCTCAAGGAGC.1_2	0.00946714	0.0109398	0.0193433	0.00691907	0.0101246	0.00935253	0.0128229	0.00783506	0.00572604	0.0149669	0.00554586	0.0123811	0.0143289	0.00818907	0.0089557	0.0131899	0.006268	0.00973835	0.0119528	0.0073453	0.00806162	0.0107476	0.0071678	0.00593269	0.0120689	0.00500594	0.0082	0.0144903	0.006751	0.00849982	0.0074614	0.00577216	0.0121329	0.00773443	0.013724	0.00544921	0.0089979	0.0129354
GGAATCTCAGCTAACT.1_2	0.00986355	0.0225646	0.015631	0.0210319	0.0178691	0.0110784	0.0216101	0.0194717	0.0145404	0.0114299	0.0191262	0.0174343	0.0152756	0.0186709	0.021978	0.0228716	0.0203384	0.0141189	0.0170851	0.0227372	0.0109435	0.0130476	0.0161993	0.013228	0.0163106	0.0124864	0.0186879	0.0268312	0.0126812	0.0209731	0.0220014	0.0133679	0.0108598	0.022484	0.0214012	0.0208033	0.0133227	0.0146592
GGAGCAATCTACTCAT.1_2	0.00207079	0.00148741	0.00154552	0.00140761	0.00191896	0.00176331	0.00176271	0.00174303	0.00132971	0.00205933	0.0014339	0.0019966	0.00157227	0.00123825	0.00132508	0.00180041	0.00156782	0.0026523	0.00220576	0.00157794	0.00302938	0.00201582	0.0021296	0.00160657	0.00191523	0.00185205	0.00150643	0.00188206	0.00188185	0.00129611	0.00151941	0.00149062	0.00184589	0.00146015	0.00224904	0.00145086	0.00171816	0.00189246
GGAGGATGTGGACTGA.1_2	0.00291743	0.00215029	0.00216875	0.00161168	0.00257873	0.0029824	0.00192015	0.00165889	0.00175886	0.0023074	0.00173992	0.00229263	0.0022156	0.00199842	0.0016438	0.00178768	0.00178841	0.00304258	0.00205629	0.0015259	0.00356945	0.00283794	0.00227912	0.00199434	0.00206712	0.00192639	0.00183218	0.00216585	0.00193254	0.00175975	0.00191836	0.00190208	0.00224858	0.00203895	0.0027453	0.00149139	0.00373851	0.00358127
GGCACGTTCGCTACGG.1_2	0	0	0	0	0	0	0	0	0	0	0	0	0	0	0	0	0	0	0	0	0	0	0	0	0	0	0	0	0	0	0	0	0	0	0	0	0	0
GGGACCTAGACGCAGT.1_2	0.00106568	0.000280027	0.000826639	0.000300603	0.000301337	0.000721092	0.000751909	0.000421044	0.000452737	0.00114888	0.000369891	0.000825919	0.000724963	0.000585661	0.000322873	0.000546496	0.000406415	0.00111231	0.000501442	0.000358417	0.00104882	0.00111229	0.000508951	0.000467755	0.000530882	0.000902193	0.000328173	0.000525824	0.000505308	0.000364125	0.000474956	0.000538813	0.000867571	0.00051332	0.000604977	0.000312039	0.00117889	0.000635551
GGGCGTTGTCGCCTAG.1_2	0.00367785	0.00241524	0.00258365	0.00209481	0.00292629	0.00372114	0.00313002	0.00204011	0.00198096	0.00281698	0.00153714	0.0030987	0.00344916	0.00235047	0.0017798	0.00264949	0.00203954	0.00369913	0.00288872	0.00164327	0.00419794	0.00361344	0.00241086	0.00172453	0.0028388	0.00251323	0.00212607	0.0028256	0.00251143	0.00224316	0.00198813	0.00251144	0.00383431	0.00220318	0.00361328	0.00171443	0.00437368	0.00332247
GGGCGTTGTGAAGCGT.1_2	0.00628219	0.00442022	0.00604685	0.00226633	0.00305993	0.00357591	0.00401589	0.00323197	0.00217309	0.00568384	0.00268659	0.00449322	0.00456999	0.00307527	0.00250649	0.0056957	0.00210305	0.00487056	0.00289144	0.00283086	0.00277969	0.00653137	0.00163034	0.00281644	0.00254951	0.00304861	0.00268158	0.00318716	0.00251283	0.00408888	0.0023561	0.00195384	0.00634728	0.00334198	0.00363832	0.00165938	0.00413599	0.00351558
GGGCGTTTCGTGACTA.1_2	0.000414047	0.000115345	0.000239529	0.000146654	0.000158895	0.000407394	0.000166799	0.000213363	0.000274565	0.000323168	0.000187395	0.000225038	0.000231042	0.000248756	0.000164859	0.000113574	0.000187308	0.000364956	0.000125881	0.000204641	0.000340807	0.000452223	0.000178862	0.000263885	0.000159476	0.00043552	0.000166179	0.00012961	0.00022724	0.000131177	0.000171187	0.000334931	0.000336596	0.000179651	0.000154248	0.000185066	0.00047285	0.000179203
GGGCTCATCCATTGTT.1_2	0.00415232	0.00460327	0.00329175	0.003775	0.00510815	0.00384837	0.00345891	0.00313202	0.00298471	0.00357422	0.00296589	0.0046841	0.0033249	0.00394662	0.00338944	0.00432502	0.00277806	0.0044666	0.00408153	0.00271332	0.00516921	0.00329623	0.00416941	0.00257315	0.00398353	0.00329784	0.0039117	0.00390946	0.00358088	0.00311171	0.00356601	0.00321049	0.0042751	0.00302671	0.00469841	0.00442717	0.00420312	0.00633165
GGGTAGACAGCGTAGA.1_2	0.00196152	0.00195025	0.0026149	0.00248993	0.0020453	0.00305415	0.00164592	0.00222699	0.00264523	0.00286941	0.00299294	0.00340005	0.00239254	0.00185658	0.00235156	0.00190617	0.00293844	0.00368828	0.00197393	0.00258595	0.00389248	0.00318944	0.00272712	0.00333412	0.00217908	0.00276745	0.0023732	0.00207132	0.00288938	0.00213807	0.00222568	0.00328701	0.00270149	0.00227317	0.00182421	0.00252351	0.00186223	0.00195441
GGTAACTAGCTTTGTG.1_2	0.00589821	0.00652656	0.00943783	0.00592183	0.006452	0.00479402	0.00869815	0.00527956	0.00606488	0.0070291	0.00835984	0.00773982	0.0101117	0.00410992	0.00704996	0.0104954	0.0092053	0.0071252	0.0097525	0.00601415	0.0061639	0.00665217	0.00994988	0.00689671	0.0109354	0.0043218	0.00671295	0.00897181	0.00670448	0.00710294	0.00705542	0.00646518	0.00670168	0.005612	0.006323	0.0105263	0.00404948	0.00612243
GGTGGCTAGCTCTTCC.1_2	0.00285463	0.00249646	0.00270451	0.00246532	0.00185971	0.00188549	0.00235155	0.00201057	0.00150587	0.0026857	0.00189945	0.00302191	0.00213061	0.00251987	0.00216711	0.00193986	0.00235311	0.00252023	0.00207804	0.00151384	0.00399934	0.00267413	0.00277806	0.00189683	0.00254913	0.00340598	0.00265969	0.00225388	0.00188667	0.00206196	0.00297286	0.00182505	0.00249058	0.00191967	0.00258736	0.00307845	0.00287228	0.0022032
GGTGTTAAGGGAGTTC.1_2	0.00285801	0.00332574	0.00224764	0.00242578	0.00428144	0.0029098	0.00265001	0.0022271	0.00237367	0.00297468	0.00237985	0.00330505	0.00261448	0.00231684	0.00231378	0.00315455	0.00273719	0.00336424	0.00360647	0.00214527	0.00340455	0.00337078	0.00393538	0.0025804	0.0032177	0.00260914	0.0027518	0.00338608	0.00255977	0.00200807	0.0021849	0.00256119	0.00282948	0.00243388	0.00335717	0.00268566	0.00322392	0.00369921
GGTGTTATCAGGACGA.1_2	0	0	0.00145566	0	0	0	0	0	0.00201943	0.0017038	0	0.00209831	0.00196787	0	0	0	0	0	0	0	0.00292928	0.00244725	0	0	0.00140035	0	0	0	0	0	0	0	0	0	0	0.00152645	0	0
GTAACACCAAACCATC.1_2	0.00537667	0.00538153	0.00451851	0.00382591	0.00693803	0.0046275	0.00391365	0.00452313	0.00216739	0.00542558	0.00256032	0.00413276	0.00383361	0.00529646	0.00415334	0.00587691	0.00283503	0.00538949	0.00435089	0.00258842	0.00594844	0.00580481	0.00398283	0.00210672	0.00331658	0.00449118	0.00431851	0.00395761	0.00274717	0.00513412	0.00431579	0.00207363	0.00603213	0.00352266	0.00638595	0.00356149	0.00439873	0.00550095
GTAAGTCGTACGTGTT.1_2	0.00791522	0.00984426	0.00558874	0.00958464	0.0139342	0.0128637	0.00726908	0.00765883	0.00798256	0.00515303	0.00816562	0.00393345	0.00528322	0.0103773	0.00713011	0.00622586	0.00743889	0.00785099	0.0105147	0.00872751	0.00541438	0.00558432	0.0112721	0.00953039	0.00812124	0.0104872	0.00903441	0.00992767	0.00606386	0.00559974	0.00594682	0.00748717	0.00594002	0.00677983	0.00846041	0.00667178	0.0127663	0.0114269
GTAATCGTCTAGGCCG.1_2	0.00124495	0.000381054	0.000761261	0.00038533	0.000373822	0.000938955	0.000676296	0.000497317	0.000598126	0.00113108	0.000550435	0.000796369	0.00081353	0.000531046	0.00042064	0.000441092	0.000607709	0.00091023	0.000412485	0.000373942	0.00189615	0.000998099	0.000445747	0.000544405	0.000687772	0.000923732	0.000364985	0.000438603	0.000533798	0.00038718	0.000489747	0.000609607	0.000838968	0.000504778	0.000509234	0.000466372	0.00122768	0.000593539
GTACAACAGGCTCCCA.1_2	0.00182434	0.00150608	0.00134489	0.0008256	0.00123913	0.00122872	0.00133309	0.0012758	0.00104118	0.00157801	0.000983932	0.00134275	0.00149368	0.00148975	0.00091202	0.00147716	0.00112296	0.00214743	0.0017045	0.00099869	0.00195528	0.00211661	0.00153689	0.00113895	0.00121662	0.00160216	0.00150008	0.00144883	0.00103991	0.0012354	0.00113095	0.00128277	0.00206881	0.00119431	0.00142162	0.000842502	0.00160903	0.00173035
GTAGAAAGTGTGTCCG.1_2	0.00141773	0.000759019	0.000894444	0.000629141	0.000713981	0.00161488	0.000681865	0.000731636	0.000969994	0.00139852	0.000709407	0.00123287	0.00102354	0.00108205	0.000676163	0.000556984	0.000940737	0.0014727	0.000580592	0.000748018	0.00183265	0.00155775	0.0006341	0.000707917	0.000606066	0.00122865	0.000659221	0.000517134	0.000847162	0.000954324	0.000812594	0.000922282	0.00126159	0.00074891	0.000772884	0.000633142	0.00107277	0.000830517
GTCAAACGTCGAATTC.1_2	0.0013012	0.000580765	0.000996452	0.000596709	0.000532456	0.0010888	0.000798253	0.000736371	0.000630041	0.00147695	0.000674084	0.00117677	0.000925672	0.000699656	0.000697982	0.000569834	0.000753532	0.00146321	0.000653321	0.000682447	0.00191008	0.00131863	0.000666428	0.000937081	0.000591683	0.00105926	0.000673925	0.000672477	0.000978778	0.000639829	0.000902444	0.000856381	0.00130577	0.000922899	0.000668618	0.000614683	0.000772696	0.000712642
GTCAGCGAGAATTCAG.1_2	0.00246706	0.00202781	0.00276361	0.00225267	0.00237612	0.00319828	0.0017039	0.0024433	0.00239595	0.00298411	0.0031463	0.00357305	0.00325518	0.00211692	0.00239592	0.00205693	0.00290659	0.00322184	0.00220994	0.00242951	0.00387111	0.00375841	0.00218165	0.00313808	0.00188186	0.00303099	0.00241304	0.00170444	0.00288342	0.0020446	0.00245843	0.00266403	0.00301831	0.00237291	0.0020846	0.00246696	0.00187119	0.00244001
GTCATCCTCTGCGAGC.1_2	0.00157577	0.000639825	0	0	0.0007052	0.00110227	0	0.000975459	0	0	0	0	0	0.000889863	0.000644483	0	0	0	0.000698092	0.000911317	0	0	0	0.0012159	0	0.00195152	0	0.000749896	0	0.000635624	0	0	0	0	0.000850582	0	0.0019641	0.00112183
GTCATTTCAGCAGATG.1_2	0.00568261	0.00599249	0.00408326	0.00583867	0.00686044	0.00517846	0.00428761	0.00592919	0.00462132	0.00457028	0.00532958	0.00436013	0.00437068	0.00740965	0.00630151	0.00456142	0.00565854	0.00580809	0.0060844	0.00622169	0.00458154	0.00460423	0.00513286	0.00334394	0.00431902	0.00729847	0.00550756	0.00467497	0.00407224	0.00630982	0.00592367	0.00353504	0.00458437	0.00709402	0.00652035	0.0056492	0.00741057	0.00750924
GTCCTCAGTCGTCTCT.1_2	0.00281256	0.00100875	0.00218501	0.000840004	0.0008653	0.00172907	0.00137719	0.00112139	0.000836052	0.00314428	0.00095658	0.00196499	0.00161609	0.00115545	0.000825716	0.00143669	0.000807792	0.00207547	0.00067911	0.000829683	0.00318275	0.00224206	0.000777875	0.000973144	0.00109868	0.00152903	0.000783571	0.000892851	0.00111085	0.00115807	0.00139795	0.000994487	0.00246362	0.00122077	0.00124271	0.000780909	0.00175652	0.00152726
GTCGTAACATGTGACT.1_2	0.000984391	0.000401439	0.000678786	0.000425677	0.000470538	0.000871579	0.000424276	0.0005376	0.000894464	0.00116156	0.000630508	0.00102146	0.000959356	0.000775338	0.00049298	0.000397471	0.000634256	0.000927374	0.000508732	0.000513675	0.00156734	0.00154998	0.000507846	0.000645291	0.00045504	0.0010669	0.000453932	0.00044596	0.000820016	0.000496352	0.00068144	0.000863555	0.00117064	0.00057121	0.00053835	0.000535092	0.000904611	0.000627802
GTCGTTCCAATACGAA.1_2	0.00204367	0.000991926	0.00196286	0.000985429	0.00108282	0.00162554	0.00143078	0.00135298	0.00157753	0.00208334	0.00137003	0.00304491	0.00243734	0.00158669	0.00110939	0.00118489	0.00155937	0.00202341	0.00121934	0.00124716	0.00235932	0.00244427	0.00103195	0.00112542	0.00120537	0.00162804	0.00104217	0.0010398	0.00163463	0.00134635	0.00122629	0.00172211	0.00229456	0.00135444	0.00116337	0.00133314	0.00150138	0.00142723
GTCTTTAGTTGTCCCT.1_2	0.00231091	0.00139885	0.00260656	0.00151845	0.00125677	0.00247449	0.00164248	0.00149309	0.00171815	0.00294971	0.00174308	0.0025101	0.00230848	0.00136592	0.00150059	0.00156981	0.00185876	0.00238019	0.00110277	0.00194936	0.00286648	0.00247246	0.00213368	0.00223535	0.00148459	0.002143	0.00170646	0.00148713	0.0017846	0.00150152	0.00213051	0.0018397	0.00310719	0.00208673	0.0014001	0.00170107	0.00203691	0.0014656
GTGAGCCTCATAAGGA.1_2	0.00413846	0.00350608	0.00437913	0.00165871	0.002355	0.00322304	0.00235962	0.00183067	0.00128905	0.00480984	0.00133595	0.00372184	0.00329378	0.0017503	0.0018565	0.00253817	0.00144963	0.00429554	0.00231846	0.00133996	0.00401981	0.00606438	0.00199244	0.00142184	0.00217396	0.00203333	0.0021821	0.00313058	0.00167964	0.00210943	0.00192254	0.00119979	0.00530286	0.00216384	0.00380227	0.00122214	0.00335913	0.00320295
GTGATGTGTATCCTCC.1_2	0.00828371	0.0138749	0.0116555	0.00858992	0.0117977	0.00864785	0.0122081	0.00888248	0.00833068	0.00922001	0.00851793	0.0139913	0.0132683	0.00880974	0.0105411	0.0140719	0.0113367	0.00836962	0.0114976	0.0101604	0.00816248	0.00753964	0.0132806	0.00970968	0.0133471	0.00814613	0.0109881	0.0133306	0.00939388	0.00985922	0.00924318	0.00889228	0.00849177	0.00988867	0.0109149	0.011814	0.00936038	0.0104427
GTGCACGTCAGGAAAT.1_2	0.00173894	0.000529161	0.00124945	0.000626845	0.000702955	0.00119185	0.000911688	0.000860307	0.000758659	0.00178224	0.000824261	0.00100401	0.0013921	0.000776643	0.000642355	0.00074912	0.000747472	0.00150902	0.000854685	0.000645442	0.00255251	0.00128159	0.000816053	0.000860655	0.000989119	0.00103862	0.000653305	0.000658676	0.00100397	0.000609022	0.000819237	0.000813052	0.0011605	0.000944577	0.000709824	0.000594295	0.00137905	0.00107757
GTGGAAGAGGTCATCT.1_2	0.00249932	0.00095316	0.00188893	0.000873995	0.00098091	0.00224847	0.00157451	0.00129004	0.00102385	0.00217508	0.00116718	0.00141937	0.00173555	0.00131735	0.000810607	0.00115969	0.00112274	0.00212856	0.00137981	0.000994101	0.00196777	0.00206732	0.00104898	0.00116692	0.00150609	0.00144944	0.00108664	0.00116573	0.00137629	0.00100285	0.00144854	0.00107872	0.00180409	0.00117329	0.00204591	0.00110201	0.00192062	0.00167728
GTGGCGTGTAGTTCCA.1_2	0.000951098	0.000419162	0.000616014	0.000480823	0.000465623	0.00105606	0.000470351	0.00063474	0.000631415	0.000844052	0.000658848	0.000676018	0.00069905	0.000589916	0.000471478	0.000418386	0.000785041	0.000965573	0.000421947	0.000698053	0.00105981	0.000888635	0.000619638	0.000763382	0.000477926	0.000807645	0.000458349	0.00044132	0.000541439	0.000428102	0.000528442	0.000872095	0.000773436	0.000536369	0.000539349	0.000745377	0.000886237	0.000513455
GTGTGATGTCTCAAGT.1_2	0.00163567	0.000690428	0.00130551	0.000520006	0.000553887	0.00101404	0.000976798	0.000839643	0.000692826	0.00170593	0.00048851	0.00159694	0.00105309	0.000766826	0.000675798	0.00100479	0.000645746	0.0015152	0.000799711	0.000687233	0.00171547	0.00228534	0.000579445	0.000735822	0.000792448	0.00104168	0.000632859	0.000897344	0.00076856	0.000764093	0.000871585	0.000698415	0.00192343	0.000951296	0.00116215	0.000558758	0.00163908	0.00109878
GTGTTCCGTTTGACAC.1_2	0.00126816	0.000600729	0.000786685	0.000524623	0.000530978	0.00110332	0.000722539	0.000702941	0.000744627	0.000868645	0.00082529	0.000826078	0.000813404	0.00056488	0.000575718	0.000446359	0.000793197	0.0011629	0.000555335	0.000788993	0.00126577	0.00119608	0.00064287	0.0010831	0.000546782	0.000992119	0.000704913	0.000608382	0.000719563	0.000614591	0.000741144	0.000940016	0.00104567	0.000759898	0.000669446	0.000707113	0.00081167	0.000597055
GTTACGATCGTCGGGT.1_2	0.00271561	0.00133316	0.00280813	0.00120993	0.00124779	0.00247638	0.00130721	0.00160871	0.0014744	0.0025744	0.00128326	0.00239984	0.00223953	0.0015102	0.00130661	0.00136252	0.0013532	0.00283715	0.00107978	0.00141175	0.00269177	0.00347874	0.00100446	0.00135905	0.00122609	0.00174503	0.00137937	0.00113048	0.00143621	0.00158363	0.00128901	0.00130177	0.00290899	0.00160675	0.00142004	0.00105819	0.00190068	0.00131764
GTTAGTGGTCGCTTAA.1_2	0.00208276	0.00112124	0.00142029	0.000998761	0.00129977	0.00259596	0.00133341	0.00131207	0.00131815	0.00166188	0.0013453	0.00156489	0.0014644	0.00154202	0.000999777	0.00115402	0.00136896	0.00215518	0.00147328	0.00133329	0.00205607	0.00197256	0.00115749	0.00150783	0.00157128	0.00174014	0.00105864	0.0012757	0.00136758	0.000933472	0.0011952	0.00146903	0.00180284	0.00119073	0.0017244	0.00129776	0.00250308	0.00225312
TAACACGGTTGTGTAC.1_2	0.00373714	0.00201265	0.00478113	0.00142285	0.00199338	0.00362712	0.00239378	0.00158241	0.002174	0.00435692	0.00128117	0.00476171	0.00434455	0.00232892	0.00181515	0.00299792	0.0014319	0.00421454	0.00197276	0.00137046	0.00451767	0.00502825	0.00111434	0.00102575	0.00284167	0.00242162	0.00145644	0.0021967	0.00171194	0.00234772	0.00167481	0.00149832	0.00520611	0.00191105	0.00286617	0.00141817	0.00381226	0.00309075
TAACTTCTCCACAGGC.1_2	0.00964555	0.022044	0.00946125	0.0257903	0.0286665	0.0145715	0.0161051	0.023306	0.0182769	0.00903184	0.0245985	0.0145402	0.00942295	0.0170522	0.0229579	0.0189794	0.0233975	0.0129186	0.0186304	0.0276028	0.0108881	0.0119839	0.021857	0.0270397	0.0154531	0.0143409	0.0194197	0.0190864	0.022492	0.0235986	0.0173171	0.0246163	0.00949905	0.0248702	0.0175806	0.0211556	0.0143001	0.0227459
TACATTCTCAGTAGGG.1_2	0.00440202	0.00342339	0.00586937	0.00355407	0.00492258	0.00304019	0.00319136	0.00469998	0.00251673	0.00477959	0.00445136	0.00329534	0.00295473	0.00481254	0.00325637	0.00305814	0.00304554	0.00452926	0.0024792	0.00332903	0.00256995	0.00363209	0.00330229	0.00301418	0.00315779	0.00348989	0.00389842	0.00332698	0.00316598	0.00339229	0.00497863	0.00214169	0.00565618	0.00530977	0.00516862	0.00296221	0.00454426	0.00374265
TACCGGGAGATACCAA.1_2	0.00342305	0.00328699	0.00220714	0.00203805	0.00323356	0.00454734	0.00248033	0.0023611	0.00203424	0.00232286	0.00216851	0.00215269	0.00221966	0.00338205	0.00170951	0.00224858	0.00180621	0.00290118	0.00280208	0.00173598	0.00240443	0.0028966	0.00274838	0.00253265	0.00253437	0.00434907	0.00286608	0.00246885	0.00196404	0.00191384	0.00214782	0.00201704	0.00276989	0.00233931	0.00361469	0.00198718	0.00660988	0.0033235
TACCTCGTCCGTGTAA.1_2	0.00253552	0.000789901	0.00189517	0.000901948	0.000769377	0.00139717	0.00121351	0.00110417	0.00123001	0.0024974	0.00114587	0.00163426	0.00210821	0.00101411	0.000828877	0.000834025	0.000915856	0.00191697	0.000774111	0.000987994	0.00142807	0.00189944	0.000866369	0.0011505	0.000843336	0.00185506	0.000989617	0.000843761	0.00167673	0.00116071	0.00120311	0.00107643	0.0021656	0.0011546	0.000815579	0.000786009	0.00102485	0.00106605
TACTGCCCAATCAAGA.1_2	0.00224868	0.00119715	0.0018825	0.00105078	0.00128888	0.00266809	0.00161888	0.00161827	0.00178443	0.00283856	0.00175949	0.00214273	0.00209344	0.00153138	0.00109497	0.0014888	0.00143082	0.00211323	0.00103571	0.00146777	0.00371858	0.00213386	0.00169146	0.00187172	0.00114872	0.00195797	0.00122969	0.00100092	0.00192844	0.00125036	0.00186297	0.00173318	0.00203743	0.00169611	0.00150514	0.00128748	0.00199709	0.001691
TACTTGTTCCTTCAGC.1_2	0.00638486	0.00385824	0.00426631	0.00301937	0.00473753	0.00477127	0.00420603	0.00354497	0.00311744	0.00399862	0.00342189	0.0040202	0.00351598	0.00371391	0.00354399	0.00560626	0.00329371	0.00574641	0.00485639	0.00345394	0.00374777	0.00615923	0.00366928	0.00395753	0.00445859	0.00316754	0.00350647	0.00536505	0.00411956	0.00379255	0.00335629	0.00314281	0.00601907	0.00406471	0.00626535	0.00288148	0.00583544	0.0065713
TAGAGTCCAAGTGGCA.1_2	0.00179524	0.000718934	0.00162709	0.00081043	0.000841237	0.00173814	0.000761569	0.00083965	0.000841288	0.00248524	0.000794968	0.00199105	0.00147317	0.000983374	0.000720991	0.000693957	0.000861855	0.00183178	0.000576515	0.000831041	0.0020104	0.00220266	0.000816205	0.000803277	0.000697845	0.0011866	0.000700925	0.000704134	0.00102425	0.000789312	0.000962189	0.000916066	0.00191428	0.00103063	0.00107755	0.000739541	0.000981795	0.000944312
TAGATCGCATCAGCAT.1_2	0.00157818	0.000762458	0.000776172	0.000611438	0.000831428	0.000982462	0.000738465	0.000824915	0.000593906	0.000950729	0.000675469	0.000777368	0.000675424	0.000698838	0.000617214	0.000669305	0.000539998	0.00115921	0.000760013	0.000636064	0.00114991	0.00123074	0.000773289	0.00091466	0.000754435	0.00111897	0.000715443	0.000836082	0.00072677	0.000508828	0.000706258	0.000685695	0.00131268	0.000705921	0.000999504	0.000531092	0.00149801	0.000799576
TAGGGTTTCAGGGTAG.1_2	0.00277594	0.000850009	0.00154943	0.000726066	0.000683247	0.00156059	0.00106475	0.000995717	0.000739615	0.00208652	0.000758607	0.00128178	0.00142195	0.000856598	0.000834002	0.00101229	0.000743814	0.00212207	0.000762381	0.000834389	0.00171677	0.00217753	0.000713211	0.000980345	0.000790671	0.00126892	0.000824502	0.000734817	0.000915603	0.00079692	0.00101838	0.000791087	0.00196911	0.00109229	0.0011342	0.00076137	0.00128284	0.00105831
TAGGGTTTCGTAGGGA.1_2	0.00214588	0.000864828	0.00145425	0.000993098	0.000789743	0.00190342	0.00146373	0.00101674	0.00145823	0.00189623	0.00140946	0.00213413	0.00171084	0.00119305	0.000791111	0.00114762	0.00141688	0.00201723	0.00113554	0.000970845	0.00341914	0.0017816	0.00109193	0.00138621	0.00138585	0.00172875	0.00109034	0.000845077	0.00155396	0.00088888	0.00127743	0.00142883	0.00163557	0.00132738	0.0011528	0.00121033	0.00174316	0.00147765
TAGGTTGAGGGATCTG.1_2	0.00321762	0.0023169	0.00259139	0.00195852	0.00208347	0.00318904	0.00270852	0.00240764	0.00248894	0.00332718	0.00176732	0.00329439	0.00317191	0.00289378	0.00209332	0.00239408	0.00231695	0.00445825	0.00234592	0.00218691	0.00438359	0.0043211	0.00186922	0.00221333	0.00215238	0.00229448	0.00231195	0.00217117	0.00278026	0.0019334	0.00201162	0.00236469	0.00374405	0.00224277	0.0029105	0.00194057	0.00280935	0.00357246
TAGGTTGTCAAACGAA.1_2	0.0031914	0.00247441	0.00232208	0.00244777	0.0026781	0.00213636	0.00198283	0.00301074	0.00142932	0.00259914	0.00265757	0.00195293	0.00208181	0.00272321	0.00260522	0.0022586	0.00235287	0.00259788	0.00229098	0.00173636	0.00375898	0.00269142	0.00246109	0.00189104	0.00210329	0.00335628	0.00238273	0.00212203	0.00197468	0.0026701	0.00303641	0.00136127	0.00258121	0.00349449	0.00260679	0.00214152	0.00269833	0.00205154
TATCGCCGTTACAGCT.1_2	0.00301254	0.00204233	0.0027645	0.00129817	0.00156354	0.00193392	0.00220258	0.00151675	0.00136236	0.00347886	0.00142505	0.00193306	0.00290373	0.00148215	0.00138697	0.00201326	0.0016252	0.00299123	0.00166724	0.00119785	0.0027759	0.00278951	0.0020069	0.00145436	0.00242258	0.00227284	0.0021018	0.00201248	0.00148637	0.00150595	0.00163187	0.00151554	0.00270947	0.00162795	0.00314505	0.00178693	0.00237877	0.00210169
TATTCCAAGGTAGCCA.1_2	0.00501355	0.00454282	0.00377983	0.00450368	0.00556992	0.00408807	0.00365661	0.00431794	0.00307153	0.00362439	0.00541561	0.00291051	0.00343862	0.00422686	0.00419307	0.00320205	0.00426524	0.00423535	0.00421704	0.00417364	0.00452019	0.00497665	0.00400838	0.00302819	0.0034175	0.00447839	0.0040016	0.00434095	0.00354916	0.00509936	0.00402483	0.00250916	0.00487379	0.00614928	0.00611997	0.00345125	0.00309328	0.00617337
TCAATTCAGAGTTGTA.1_2	0.00241898	0.00153531	0.00168893	0.00133087	0.00138407	0.00173208	0.0010727	0.00117631	0.0011716	0.00233974	0.00103382	0.00245464	0.00156514	0.00156171	0.0013228	0.00131872	0.00122133	0.00283459	0.00121386	0.00132252	0.00235336	0.00273061	0.000948592	0.00158199	0.000983075	0.00171382	0.00118188	0.00121799	0.00133225	0.00133662	0.00110684	0.00133854	0.00244667	0.00150562	0.00138122	0.00100831	0.00101576	0.00149248
TCACAAGGTGCACATT.1_2	0.00347631	0.00325388	0.00338205	0.0032134	0.00363269	0.00396576	0.0024268	0.00370505	0.00284201	0.00319706	0.00360704	0.00349342	0.00282637	0.00443865	0.00287545	0.0026963	0.00299483	0.00279029	0.00293372	0.00217583	0.00549431	0.00280114	0.00380447	0.0024616	0.00306508	0.0061393	0.00379713	0.00287906	0.0028409	0.00276276	0.0037886	0.00355096	0.00305806	0.00311109	0.00322648	0.00443734	0.00682408	0.00374522
TCAGCAAGTGCCTGAC.1_2	0.00303449	0.00135558	0.00303079	0.0013137	0.00151699	0.00270635	0.00208457	0.00136277	0.0018389	0.00441484	0.00159792	0.00263401	0.00298702	0.00191527	0.00137331	0.00200259	0.00129366	0.00339357	0.00155431	0.00139541	0.00331262	0.00361765	0.00140237	0.00168046	0.00170489	0.00173626	0.00146724	0.00145775	0.00187949	0.00142592	0.00164094	0.00188678	0.00330537	0.00172188	0.00180135	0.00105286	0.00333706	0.00308249
TCAGGGCTCATGAAAG.1_2	0.00315121	0.00192698	0.00399613	0.00129424	0.00192991	0.0015324	0.0018734	0.00123371	0.0010916	0.00533619	0.00113855	0.0024518	0.00301981	0.00170851	0.0013918	0.00156726	0.00115469	0.00257022	0.00153924	0.000781833	0.00243776	0.0035087	0.00153743	0.00108567	0.00192604	0.00290377	0.00178773	0.00141836	0.00128474	0.00151587	0.0018225	0.00111643	0.00346236	0.00124001	0.00211337	0.00136588	0.00283205	0.0019546
TCAGTGAAGCTGCCTG.1_2	0.00243957	0.00223746	0.0013711	0.00251214	0.0021393	0.00227851	0.00204534	0.0025645	0.00160212	0.00217576	0.00286121	0.00168585	0.00179086	0.00194678	0.00221949	0.00157116	0.00239622	0.00194592	0.00154795	0.00217274	0.00326834	0.00152124	0.00237072	0.00208799	0.00217998	0.00314107	0.00216515	0.00186046	0.00182399	0.00193347	0.00239376	0.00155187	0.00160281	0.00240979	0.00217918	0.00232639	0.00246761	0.0019254
TCATCCGCACCCTATC.1_2	0.00558921	0.00701198	0.00561515	0.00438436	0.00544464	0.00437554	0.00608816	0.00616992	0.00394333	0.0042679	0.00511292	0.00633135	0.00591079	0.00785834	0.00557412	0.00652359	0.00470421	0.00490981	0.00558605	0.00375637	0.00676858	0.00481908	0.00607874	0.00363404	0.00682683	0.00552663	0.00626697	0.00503803	0.00391108	0.00625848	0.00689243	0.00413885	0.00542442	0.00415468	0.00601477	0.00609846	0.00669598	0.0059595
TCATGCCCAATCAGCT.1_2	0.00264049	0.00158363	0.00220815	0.00124158	0.00144158	0.0022719	0.00165506	0.00156726	0.00165855	0.00320399	0.00127454	0.00312518	0.00244482	0.00149573	0.00144358	0.00171807	0.00164375	0.00298963	0.00126092	0.00144002	0.00421041	0.00321972	0.0012418	0.00150234	0.00115641	0.0019524	0.00127062	0.00133833	0.00145802	0.00176838	0.00178181	0.00172261	0.00331546	0.00186435	0.0019341	0.0011824	0.00188031	0.00174454
TCATGCCTCAGGTAAA.1_2	0.000320452	0.000161492	0.000237712	0.00019164	0.000134026	0.00037765	0.000139215	0.000214919	0.000354252	0.000260246	0.000217668	0.000243479	0.000222589	0.000293471	0.000168378	9.42802e-05	0.00021468	0.000203123	0.000155586	0.000216784	0.000259269	0.000369557	0.000188916	0.000270878	0.000183118	0.000547564	0.000142511	0.000146434	0.000240958	0.000179941	0.000178471	0.000317236	0.000370342	0.000238439	0.000110872	0.000249576	0.000253207	0.000163365
TCATTACTCTCGAGTA.1_2	0.00621985	0.00452703	0.00679502	0.00337058	0.00383016	0.00355185	0.00409571	0.00253182	0.00228326	0.00561596	0.0021372	0.00338617	0.00401414	0.00398433	0.00354658	0.00393569	0.00248747	0.00491365	0.00305538	0.00220171	0.00357633	0.0058068	0.00311129	0.00194337	0.00372462	0.00420536	0.00331743	0.00358703	0.00207001	0.00286966	0.00319918	0.0025117	0.00648961	0.00257617	0.00540355	0.00271489	0.00608397	0.00465493
TCATTGTGTGGTCTCG.1_2	0.0010363	0.000317073	0.00054668	0.000317038	0.000327862	0.000740174	0.000303038	0.000397584	0.000456962	0.000922415	0.000352534	0.000535864	0.000498002	0.000408439	0.00034072	0.000242469	0.000406981	0.000687839	0.000243653	0.000349081	0.000935851	0.000839692	0.000346922	0.000471643	0.000302239	0.000810973	0.000304694	0.000309795	0.000416763	0.000279188	0.000429134	0.000430879	0.000801909	0.000416426	0.00034904	0.000304036	0.000631943	0.000366132
TCATTTGGTCACTCAA.1_2	0.00183755	0.000649561	0.00102647	0.00065273	0.000569677	0.00138253	0.00105295	0.000953196	0.000712189	0.00132681	0.000773791	0.00125653	0.00124536	0.000809005	0.000755808	0.000908965	0.000755498	0.00166388	0.000848662	0.000921829	0.00195192	0.00163732	0.000813679	0.00105707	0.000986254	0.00135056	0.000792033	0.00105955	0.000897738	0.000844025	0.000950341	0.000913378	0.00133303	0.000929925	0.00125135	0.000922058	0.00186017	0.00113817
TCCAGAAAGTTTCAGC.1_2	0.0153321	0.0235474	0.0170758	0.0214774	0.023028	0.0131455	0.0143385	0.0181302	0.0141612	0.0173364	0.0177854	0.0108793	0.0141644	0.0198395	0.0210981	0.0197896	0.0154612	0.011927	0.0221336	0.0189064	0.00827374	0.0106304	0.0153965	0.012922	0.0164139	0.01206	0.0213771	0.0202542	0.0171363	0.0278844	0.0152834	0.0122165	0.0148112	0.0231028	0.0199604	0.0156033	0.012026	0.0155015
TCCATCGCACCGTGCA.1_2	0	0	0	0	0	0	0	0	0	0	0	0	0	0	0	0	0	0	0	0	0	0	0	0	0	0	0	0	0	0	0	0	0	0	0	0	0	0
TCCCAGTTCTCGGTAA.1_2	0.00170229	0.00133123	0.00123546	0.00103479	0.0013362	0.00182341	0.00134922	0.00119416	0.00135485	0.00157092	0.00128863	0.00133734	0.0013265	0.00106473	0.000942273	0.00108512	0.00130172	0.00166952	0.00136716	0.00101463	0	0.00159369	0.00157904	0.0013043	0.00166146	0.00180034	0.00144174	0.00128359	0.00138979	0.000931824	0.0010246	0.00110725	0.0014126	0.00114243	0.00174479	0.00117888	0.00201929	0.00177474
TCCGATCTCATACGGT.1_2	0.00383785	0.00275094	0.00232574	0.00164211	0.00302028	0.00269608	0.00240477	0.00191903	0.00174249	0.00289807	0.00160173	0.00341076	0.00229354	0.00193343	0.00215032	0.00328093	0.00203574	0.00393585	0.00283222	0.00218581	0.00433473	0.00388097	0.00257162	0.00217846	0.00260634	0.00215255	0.00210369	0.00271956	0.00181928	0.00230301	0.00196397	0.0014827	0.00406223	0.00236949	0.00387844	0.00173575	0.0027306	0.00366222
TCCGTGTGTTAAGAAC.1_2	0.00183416	0.000818933	0.00111485	0.000870034	0.000736868	0.00190194	0.00113292	0.0011044	0.000896138	0.00151326	0.000942577	0.00134674	0.00145062	0.000977074	0.000911175	0.000920285	0.00132796	0.00171658	0.000811318	0.000999115	0.00198682	0.00170367	0.00095256	0.00127986	0.000932949	0.00151305	0.000819606	0.000862959	0.000988638	0.000936096	0.00112829	0.00113009	0.00137978	0.00124095	0.00133406	0.000986732	0.00146299	0.00100572
TCCTAATAGAGTCGAC.1_2	0.00106778	0.000335734	0.000725808	0.000357478	0.000327889	0.000654397	0.000440801	0.000463531	0.000517516	0.00108583	0.000471925	0.00105252	0.000769436	0.000503485	0.000366863	0.000310531	0.000491371	0.00105717	0.000267901	0.000413786	0.00118882	0.00117284	0.00041246	0.00056593	0.000365635	0.00101676	0.000390398	0.000310458	0.000538328	0.000397225	0.000489487	0.000542257	0.00122404	0.00047935	0.000441869	0.000427703	0.000620469	0.00050209
TCCTCCCAGTCAATCC.1_2	0.000312954	0.000192851	0.000188728	0.000191652	0.0002362	0.00045618	0.000140512	0.00024549	0.000401165	0.000287034	0.000295149	0.000120051	0.000219524	0.000361542	0.000192421	0.000118625	0.00030432	0.000239697	0.000155395	0.000300277	0.000136389	0.000389334	0.000240497	0.000371459	0.000166531	0.000475904	0.000193934	0.000185017	0.000252698	0.000164394	0.000164902	0.000321646	0.000376537	0.00024537	0.000191264	0.000255109	0.000452467	0.000261724
TCGATTTGTGCACATT.1_2	0.0034858	0.00198194	0.00250439	0.00178242	0.00193637	0.00182776	0.00207143	0.00154478	0.00104991	0.00348195	0.0012286	0.00207565	0.00227718	0.00218531	0.00172861	0.00160984	0.00102396	0.00272259	0.00177989	0.00103665	0.00259903	0.00261929	0.00186026	0.0011167	0.00167663	0.00260894	0.00222898	0.00184259	0.0012423	0.00129667	0.00224486	0.00104996	0.00320488	0.0019099	0.00253595	0.00162578	0.00200958	0.00178591
TCGATTTTCTCCTGAC.1_2	0.00259087	0.00280643	0.00266448	0.00278932	0.00259783	0.00250843	0.00232684	0.00305355	0.00181811	0.00366183	0.00209938	0.0026888	0.00257343	0.00315583	0.00278533	0.00253075	0.00259848	0.00250738	0.00223127	0.001914	0.00469239	0.00291388	0.00299283	0.00198966	0.00294388	0.00313455	0.00315761	0.00268146	0.00236337	0.00277513	0.00351734	0.00204667	0.00281779	0.00226542	0.00300158	0.0034538	0.00276059	0.00235166
TCGCACTGTTGCTCAA.1_2	0	0	0	0	0	0	0	0	0	0	0	0	0	0	0	0	0	0	0	0	0	0	0	0	0	0	0	0	0	0	0	0	0	0	0	0	0	0
TCGCACTTCTGGAAGG.1_2	0	0	0	0	0	0	0	0	0	0	0	0	0	0	0	0	0	0	0	0	0	0	0	0	0	0	0	0	0	0	0	0	0	0	0	0	0	0
TCGCAGGTCATTCGTT.1_2	0.00528943	0.00373701	0.00585205	0.00415587	0.00471609	0.00447577	0.00585901	0.00361301	0.00648215	0.00467253	0.00416107	0.00666401	0.00584617	0.00451115	0.00511821	0.00666714	0.00553356	0.00496059	0.00585469	0.00527311	0.00358777	0.00518217	0.00550473	0.00503521	0.00505822	0.00546049	0.00414026	0.004867	0.00432725	0.00446377	0.00402256	0.00603882	0.00487199	0.0045946	0.00464569	0.00533791	0.00647928	0.00588348
TCGCTCATCCATCAGA.1_2	0.00350636	0.00205151	0.00389918	0.0018594	0.00149276	0.0021906	0.00287159	0.0019952	0.00176255	0.00364768	0.00170213	0.00284753	0.00363419	0.00181997	0.00190888	0.00236169	0.00182058	0.00275871	0.00205978	0.00166978	0.00197602	0.00313318	0.00166156	0.00178602	0.00249837	0.00264447	0.00186138	0.00245705	0.00182771	0.00186156	0.00172786	0.00184345	0.00395834	0.00203726	0.00281893	0.00150826	0.00213675	0.00206421
TCGGGTGCAGGTGTTT.1_2	0.00529597	0.00389983	0.00569596	0.00334454	0.00368976	0.00427135	0.00489798	0.00351964	0.00415131	0.00425093	0.00384639	0.00628119	0.00563335	0.00402951	0.00429377	0.00739702	0.00370068	0.00594022	0.00531707	0.00366326	0.00544221	0.00478641	0.00391883	0.0041342	0.00499637	0.00350933	0.00350832	0.00562705	0.00424872	0.0045546	0.00374761	0.00324623	0.00498842	0.00318262	0.00604154	0.00391654	0.00418102	0.00521472
TCGGTCTAGCACTAAA.1_2	0.00363463	0.00313303	0.0036871	0.00273812	0.0030731	0.00235573	0.00276337	0.0033834	0.001681	0.0033763	0.00201881	0.00214834	0.00277712	0.00335638	0.00299888	0.00313982	0.00276813	0.00353318	0.00268592	0.0017806	0.00187513	0.00449423	0.00293567	0.00170035	0.00254101	0.00401496	0.00264408	0.0029648	0.00140727	0.00347212	0.00297738	0.00175925	0.00380951	0.00276181	0.00385668	0.00238559	0.00375276	0.0024849
TCGTCCAAGCCATTGT.1_2	0.00385991	0.00354078	0.00284019	0.00217175	0.00338823	0.00347505	0.00316555	0.00230395	0.0024341	0.0031751	0.00223783	0.0036746	0.00279071	0.00235441	0.00215693	0.00318983	0.00184012	0.00372027	0.00322538	0.00201798	0.0060486	0.00316981	0.00300309	0.00209239	0.00275263	0.0031512	0.003449	0.00275863	0.00275461	0.00260977	0.00261785	0.00205057	0.00314908	0.00267875	0.0034472	0.00225767	0.00398184	0.00458359
TCGTCCACACTTGAGT.1_2	0.00327254	0.00279054	0.00301279	0.00199894	0.00187195	0.00347532	0.0031877	0.00263271	0.0027234	0.00354455	0.00266709	0.00443202	0.00406297	0.00261288	0.00226883	0.00329052	0.00287517	0.00346495	0.00186141	0.00262561	0.00527809	0.00349228	0.00197689	0.00265471	0.00342072	0.00252899	0.00247799	0.00215965	0.00273644	0.00245331	0.0025868	0.00285444	0.00334874	0.0026766	0.00277533	0.00263912	0.0035265	0.00342583
TCGTGCTTCTGTCCGT.1_2	0.00181181	0.000617931	0.00198718	0.00047551	0.000550054	0.000943179	0.000950595	0.00056029	0.000869856	0.00246721	0.000723638	0.00153837	0.00140366	0.000773993	0.000526088	0.000753997	0.00083579	0.00180345	0.000668145	0.000564256	0.00152069	0.0022517	0.000655095	0.000650016	0.000908404	0.00133372	0.000614898	0.000629135	0.000708799	0.000557899	0.00079404	0.000754563	0.00178895	0.000653873	0.00103146	0.000666792	0.00172853	0.00102281
TCTAACTCAGGTGTTT.1_2	0.00143276	0.000551855	0.00119433	0.000627987	0.000535815	0.000961206	0.000669776	0.000645725	0.000772752	0.0014893	0.000697316	0.00103739	0.00125111	0.000843493	0.000530831	0.000499053	0.000651957	0.00141442	0.00050722	0.000588213	0.00189698	0.00150495	0.000661285	0.000919703	0.00052727	0.0011769	0.000611559	0.000548845	0.000794802	0.000607129	0.000596209	0.000602228	0.00131685	0.000687541	0.000614309	0.000554665	0.00110522	0.00079846
TCTACATAGTACAACA.1_2	0.00255603	0.00227226	0.00169296	0.00222295	0.00230007	0.00294127	0.0019147	0.0027406	0.00181894	0.00174675	0.00383206	0.00172566	0.00152296	0.00332642	0.00235707	0.00158035	0.00382813	0.00163359	0.00191832	0.00208912	0.00230036	0.00201927	0.00318587	0.00247657	0.00262934	0.00465536	0.00235088	0.00188669	0.00167662	0.00172871	0.00328359	0.00232973	0.00170141	0.00277137	0.00190433	0.00334538	0.00446321	0.00201992
TCTATCACACGGTGCT.1_2	0.00517899	0.00651343	0.00493063	0.00653287	0.00853898	0.0049429	0.00474682	0.00762404	0.00560909	0.00443103	0.00694442	0.00379623	0.00382618	0.00676819	0.00685935	0.0053047	0.00566434	0.00492981	0.0062132	0.00644232	0.00494532	0.00545259	0.00574776	0.00655653	0.00541026	0.00578946	0.0073429	0.00630044	0.0060164	0.00715317	0.00591687	0.00457947	0.00461325	0.00878902	0.00611777	0.00603839	0.00559237	0.00661568
TCTCTGGCAAGTGGAC.1_2	0.00898793	0.0128864	0.0116957	0.00981664	0.00990775	0.00648288	0.0121222	0.00721169	0.00537663	0.0106695	0.00606526	0.01342	0.0134306	0.0109105	0.00875003	0.0144418	0.00781951	0.0117253	0.0110975	0.00608554	0.00702856	0.00983073	0.00882818	0.00540408	0.0101992	0.00847203	0.011842	0.0137381	0.00778786	0.00996277	0.00925189	0.00532379	0.0107381	0.00735987	0.0116948	0.00727421	0.00851523	0.00932012
TCTCTGGGTTTATGCG.1_2	0.00120691	0.000352966	0.000698627	0.000368236	0.000343703	0.000791563	0.000390108	0.000447733	0.000462325	0.00150971	0.000437932	0.000807497	0.000782852	0.000459773	0.000412926	0.00034366	0.000460272	0.00117577	0.00028908	0.000397439	0.00143447	0.00114007	0.000373419	0.00051568	0.000399536	0.000796085	0.000333099	0.000378385	0.000554606	0.000426834	0.000386105	0.000527676	0.00092183	0.00051908	0.000344259	0.000378376	0.000461464	0.000449313
TCTGGCTAGAGGCTGT.1_2	0.00187775	0.00100941	0.00130989	0.000958795	0.00108308	0.0017071	0.00141922	0.00121806	0.00144124	0.00168062	0.00117148	0.00183381	0.00174343	0.0011789	0.000844707	0.00103314	0.00103947	0.00198498	0.00104287	0.00126567	0.00319837	0.00189685	0.000938484	0.00134551	0.000983291	0.00177848	0.00114432	0.00100179	0.00143125	0.00089731	0.00106711	0.00129211	0.00180659	0.00106283	0.00124759	0.0010363	0.00220899	0.00144588
TGAATCGGTTCCGGTG.1_2	0.001244	0.000376375	0.000706	0.000426619	0.000333962	0.000745963	0.000359162	0.000424334	0.000455785	0.00103381	0.00050404	0.000864084	0.000686655	0.000512099	0.000335063	0.00033622	0.000437491	0.00122345	0.000342418	0.000366039	0.00137689	0.00128565	0.000413521	0.000539154	0.000343924	0.00099449	0.00038672	0.000391702	0.000540352	0.000487518	0.00050515	0.000498208	0.000962325	0.000506663	0.000461228	0.00037484	0.000584165	0.00058104
TGAATGCAGTCATGAA.1_2	0.00200661	0.000862602	0.00136472	0.000704811	0.00071603	0.00179534	0.00101943	0.000846423	0.000958034	0.001982	0.00086895	0.00119316	0.00161819	0.00074678	0.000669806	0.000961036	0.000957712	0.00160081	0.000773781	0.000849247	0.00179756	0.0017526	0.000791571	0.000894904	0.00113491	0.00126458	0.000761065	0.000724484	0.00106159	0.000831713	0.000957775	0.000941194	0.00143867	0.00108401	0.000908017	0.0007737	0.00136493	0.001115
TGAATGCCAGGAATAT.1_2	0.00287945	0.00149403	0.00197573	0.00094414	0.0012917	0.00180518	0.0013875	0.00152077	0.00111282	0.00315084	0.00101167	0.00273694	0.0024548	0.00152083	0.00107773	0.00199552	0.00145437	0.00237114	0.00148183	0.00108951	0.00387612	0.00237896	0.000977802	0.00113364	0.00187192	0.00173809	0.000983896	0.00173103	0.00138859	0.0013456	0.00143101	0.00119804	0.00282103	0.00150624	0.00202254	0.00126298	0.00191613	0.00229737
TGAATGCTCCATGAGT.1_2	0.000716108	0.00022744	0.000514292	0.000238443	0.000279962	0.000523317	0.000378973	0.000339205	0.00036986	0.00124313	0.000298417	0.000508361	0.000536297	0.000405943	0.0002538	0.000222878	0.000326626	0.000687069	0.000232952	0.00029292	0.00066621	0.000914804	0.000264353	0.000427478	0.000206161	0.000653752	0.000258039	0.000255424	0.000364235	0.000237808	0.000320592	0.000423426	0.000810871	0.000359333	0.000296552	0.000247961	0.000432913	0.000333266
TGAATGCTCCCTCGTA.1_2	0.00219579	0.0010997	0.00221542	0.00088405	0.00115009	0.00149311	0.00146591	0.00105347	0.00115206	0.00225631	0.00101079	0.00239796	0.00187614	0.00136747	0.0010008	0.00166805	0.00100773	0.00188589	0.00142068	0.0010927	0.00279565	0.00275037	0.00101378	0.0011055	0.00110609	0.00156341	0.00112575	0.00106106	0.0013703	0.00123138	0.0011307	0.00126703	0.00220021	0.00123644	0.00132002	0.000773398	0.00162561	0.00195409
TGACAGTGTGGTTCTA.1_2	0.00179875	0.00061489	0.00109675	0.000684544	0.000597265	0.00137602	0.000550072	0.000802553	0.00065475	0.00152258	0.000639041	0.00084758	0.000976354	0.000983571	0.000670101	0.000522914	0.000633265	0.00140249	0.000531299	0.000734788	0.00175127	0.00128304	0.000759344	0.000849532	0.000534024	0.00117946	0.000659369	0.000704299	0.000869987	0.000588761	0.000841578	0.000670699	0.00139399	0.000952682	0.00077626	0.000582224	0.000736705	0.000661248
TGACGCGAGGTTCAGG.1_2	0.00661912	0.00526705	0.00694793	0.00430565	0.00483579	0.00503684	0.00788875	0.00467111	0.00525506	0.0079185	0.00426705	0.00696583	0.0105896	0.004956	0.00401626	0.0077005	0.005262	0.00533078	0.00474917	0.00486764	0.00429816	0.00537912	0.00453696	0.00492114	0.00629543	0.00439872	0.00495951	0.00418488	0.00618131	0.00529453	0.0046057	0.00450493	0.00609046	0.00459849	0.00423342	0.00508551	0.0051014	0.00561373
TGACGCGGTGATACAA.1_2	0.00216245	0.00116155	0.00193533	0.00106981	0.00109515	0.00180785	0.00127973	0.00102405	0.00143783	0.00241994	0.00106687	0.00306861	0.00221499	0.00131805	0.00103375	0.00123689	0.0013758	0.00272015	0.00118816	0.00121634	0.00265804	0.00275652	0.000959623	0.00117172	0.000911627	0.00178872	0.00106822	0.000998888	0.00158559	0.00163088	0.00137326	0.00165118	0.00274796	0.00154954	0.00119142	0.00107453	0.00100133	0.00137694
TGACTCCCACAAGCCC.1_2	0.00187261	0.000445775	0.00156937	0.000653104	0.00056558	0.000986791	0.000865809	0.000576269	0.000630086	0.00174678	0.000720922	0.00109857	0.00139666	0.000821301	0.000495905	0.000629361	0.00068374	0.00107038	0.000735076	0.000518094	0.00142391	0.00134778	0.000624742	0.00074679	0.000880113	0.001408	0.000600411	0.000692473	0.000874064	0.000537696	0.000641086	0.000716015	0.00130382	0.000660391	0.000832485	0.000592238	0.00150725	0.00096703
TGATTTCAGACTAAGT.1_2	0.00132024	0.000457284	0.000936403	0.000332052	0.000284984	0.00111579	0.000623108	0.000580878	0.000424072	0.00108302	0.000562166	0.000831916	0.000780638	0.000511892	0.000387038	0.000511636	0.000542292	0.00104674	0.000401552	0.000406491	0.00139692	0.000991917	0.000399281	0.000509422	0.000526329	0.000846458	0.000339979	0.000409623	0.000551812	0.000473061	0.000504538	0.000541687	0.000972055	0.000633219	0.000582787	0.000401379	0.00119002	0.000613179
TGATTTCGTTCAAGTC.1_2	0.00600796	0.00685007	0.00719807	0.00728801	0.00676695	0.00821697	0.00809852	0.00805421	0.0086966	0.00649264	0.00841516	0.0101286	0.00888299	0.00581522	0.00767441	0.00734868	0.0100083	0.00636625	0.00623032	0.00810182	0.00773657	0.00652913	0.00793147	0.00760949	0.0073121	0.0074764	0.00755419	0.00676483	0.00859571	0.00652209	0.0067041	0.00873189	0.00699772	0.00598156	0.00533939	0.00914747	0.00546253	0.00526547
TGCAGATTCCTTATGT.1_2	0.00248962	0.00115402	0.00220303	0.00123689	0.00125611	0.00172417	0.00200139	0.00144774	0.00144831	0.0030735	0.00138024	0.0027626	0.0020822	0.00141592	0.00114099	0.00154588	0.00130695	0.00309894	0.00125979	0.00136575	0.00257538	0.00292765	0.001149	0.00140254	0.0015761	0.00169099	0.00122014	0.00114245	0.00204876	0.00140757	0.00162406	0.00154372	0.00278553	0.00156547	0.00145673	0.001087	0.00187889	0.00191023
TGCAGGCTCATTCACT.1_2	0.00151522	0.00104303	0.00116734	0.000848958	0.000998658	0.0010802	0.00116551	0.000933082	0.000928021	0.0015102	0.000845225	0.0011863	0.00116854	0.0014448	0.000779929	0.000933183	0.000870918	0.00158821	0.00117499	0.000799205	0.0014315	0.00198258	0.00130819	0.000953162	0.00115081	0.00192196	0.00115368	0.00105862	0.00110077	0.000848979	0.00102547	0.00106692	0.00135585	0.00105717	0.00137244	0.00067651	0.00161287	0.00150178
TGCAGTAGTACCGGCT.1_2	0.00297314	0.00271883	0.00240954	0.00222927	0.00223759	0.00204115	0.00238507	0.00197878	0.0014433	0.0030652	0.0015751	0.00259819	0.00228823	0.00242869	0.00251948	0.00240268	0.00155	0.0029208	0.0019993	0.00149104	0.00305749	0.00281894	0.00262757	0.00158706	0.00213913	0.00264314	0.00232535	0.00240162	0.00165154	0.0019077	0.00302345	0.00134063	0.00255941	0.00218162	0.00286652	0.00235681	0.00236476	0.00243652
TGCCGAGGTGAGGAAA.1_2	0.00402443	0.0036361	0.00411069	0.00301415	0.00333509	0.00306061	0.00535981	0.00306053	0.00388937	0.00416318	0.00392265	0.00751063	0.00536186	0.00314501	0.00344029	0.0055434	0.00400535	0.00483673	0.00370131	0.00363683	0.00520447	0.00557024	0.00312663	0.00327	0.00328148	0.00392446	0.00309993	0.00304606	0.00396637	0.00417512	0.00327659	0.00368099	0.00536118	0.00333275	0.00373759	0.0036815	0.00397366	0.00499231
TGCGATATCCTGCTAC.1_2	0.00524358	0.00549065	0.00845671	0.00430891	0.00408042	0.00443462	0.00621577	0.00440451	0.00502099	0.00662373	0.00470077	0.00718219	0.00906037	0.00443575	0.00506623	0.00487764	0.00581384	0.00580289	0.00513349	0.00460842	0.00559758	0.00663047	0.00362795	0.00438525	0.00518	0.00456706	0.00443594	0.00486193	0.00541518	0.00531157	0.00504643	0.00609823	0.00630117	0.00526601	0.00462305	0.00373592	0.00352616	0.00433747
TGCTCCACACAAGCAG.1_2	0.00117218	0.000340681	0.000799857	0.000291334	0.000352618	0.000707032	0.000619526	0.000364732	0.000496719	0.00127733	0.000503413	0.000749605	0.000902935	0.000489268	0.000275457	0.000391279	0.000437393	0.000767559	0.000284957	0.000355439	0.00121768	0.000932488	0.000432383	0.000526812	0.000408535	0.000878751	0.000298203	0.000285774	0.000551414	0.000318695	0.00044763	0.000626065	0.000862698	0.000461446	0.00036027	0.000429483	0.000914555	0.000413928
TGCTGAAGTGTATTCG.1_2	0.00202594	0.000866552	0.00115985	0.000884439	0.000914089	0.00200085	0.00121895	0.00115233	0.000880859	0.00152034	0.00103376	0.00114933	0.0013118	0.00100375	0.000899655	0.00102212	0.00104846	0.00177737	0.00122003	0.00101084	0.00243158	0.00139826	0.00103594	0.00141285	0.00127762	0.00159024	0.000836146	0.00130274	0.0011738	0.00086501	0.0011436	0.00103078	0.00133315	0.00126413	0.00165067	0.000989078	0.00187919	0.00138818
TGGATGTAGGTAGTAT.1_2	0.00279591	0.00151867	0.0023908	0.00178777	0.00136221	0.0021628	0.00175538	0.00161936	0.00193318	0.00264678	0.00173843	0.00368703	0.00224634	0.00175778	0.00167953	0.00162084	0.00185722	0.003328	0.00124341	0.00158845	0.0035992	0.00354798	0.00176716	0.00180862	0.00159544	0.00226968	0.00159015	0.00157278	0.00185053	0.00179077	0.00184772	0.00176068	0.00274519	0.00228661	0.00204663	0.00249422	0.00159856	0.00179716
TGGATGTCAGCGACCT.1_2	0.000154546	5.71838e-05	8.0731e-05	9.21417e-05	5.46487e-05	0.000199775	5.70929e-05	9.71541e-05	0.000131506	0.000148578	0.000111696	8.12331e-05	7.87985e-05	0.000131063	7.31299e-05	3.6574e-05	8.79569e-05	0.000121609	5.523e-05	8.35964e-05	0.000102977	0.000259467	7.85431e-05	0.000130674	6.14452e-05	0.000216096	5.53071e-05	6.83053e-05	8.32917e-05	5.91533e-05	9.07299e-05	0.000126079	0.000200596	9.32604e-05	7.3141e-05	8.07087e-05	0.000147557	7.69816e-05
TGGATGTGTCATATGC.1_2	0.000505883	0.000159753	0.00028629	0.000239258	0.000229292	0.000471052	0.000238833	0.000268595	0.000345773	0.000477919	0.000290596	0.00036771	0.00032497	0.000271731	0.000221244	0.000154502	0.000333909	0.000631251	0.00017654	0.000272605	0.000645067	0.000541086	0.000291372	0.000422891	0.000242431	0.000513525	0.000227399	0.000218306	0.000369889	0.000199627	0.000293359	0.000355054	0.000368891	0.00034402	0.000210085	0.000344915	0.000362861	0.000234507
TGGCGTGTCACTTATC.1_2	0.00120558	0.00054286	0.000905632	0.000468721	0.000510615	0.000692593	0.000677964	0.000545333	0.000441609	0.00110829	0.000504123	0.00110654	0.000652401	0.00056934	0.00039488	0.00070136	0.000393945	0.00128506	0.000612997	0.000539067	0.00128515	0.00154045	0.000420358	0.00065972	0.000568272	0.000968213	0.000451223	0.00056778	0.000673302	0.000512241	0.000546787	0.000525578	0.00139026	0.000606959	0.000622318	0.00036751	0.00117956	0.00101044
TGGCGTGTCGAGCACC.1_2	0.00136378	0.000565608	0.00068698	0.000739538	0.000813371	0.00110576	0.00102697	0.000871362	0.000943509	0.000878709	0.000737924	0.000905166	0.000779427	0.000899135	0.000804746	0.000823631	0.00107866	0.00129649	0.000927369	0.00100525	0.00145131	0.00103789	0.00100567	0.00107156	0.000997172	0.00133958	0.000649792	0.000915545	0.000984201	0.000601883	0.000861576	0.00110318	0.00108906	0.000857653	0.000866012	0.000936309	0.00153639	0.00102818
TGGGAAGCAACTGCCG.1_2	0.00159601	0.000821057	0.00140189	0.000714557	0.000668637	0.00113704	0.00126438	0.000857417	0.00103867	0.00205311	0.000901822	0.0015924	0.00162992	0.000794256	0.000811209	0.00085436	0.000892048	0.00192461	0.000819826	0.000895799	0.00274133	0.00163282	0.000827552	0.00102185	0.000958414	0.00132483	0.000733075	0.00076986	0.00105485	0.000762511	0.000905205	0.0010488	0.00156085	0.000943151	0.00080283	0.000820563	0.0014244	0.00111239
TGGGCGTGTTATCCAG.1_2	0.000301213	0.000207305	0.000173624	0.000249358	0.000205643	0.000442833	0.000165152	0.000229302	0.000366236	0.000216576	0.000312472	0.00015624	0.000181931	0.000361881	0.000224384	0.000116198	0.000293839	0.000241282	0.000201232	0.000308393	0.000121663	0.000369259	0.000273223	0.000384726	0.000157319	0.000477693	0.000199413	0.000202285	0.000294154	0.000228344	0.000260534	0.00038043	0.000280552	0.000282525	0.000210694	0.000189942	0.000388699	0.000205631
TGGGCTGGTAAGTCAA.1_2	0.0030831	0.00237337	0.00193939	0.00255387	0.00219715	0.00255573	0.00170792	0.00226328	0.00236366	0.00217701	0.0034451	0.00180384	0.00168223	0.00271186	0.0020989	0.00157709	0.00297142	0.0022168	0.00178353	0.00206003	0.00273286	0.0024812	0.00237938	0.00288391	0.00193178	0.0034476	0.00256675	0.00170958	0.00330644	0.00262598	0.00274057	0.00245008	0.00188322	0.00327117	0.0024695	0.00251465	0.00287629	0.00207184
TGGGTTAAGCTGGCTC.1_2	0.00273719	0.00160412	0.00260148	0.00106258	0.00186096	0.00220622	0.00192126	0.00100519	0.00127407	0.00298851	0.00105038	0.00286274	0.00215431	0.00158406	0.00105213	0.00147103	0.00100179	0.00335359	0.00150006	0.000949166	0.00285096	0.0034193	0.0013658	0.00122946	0.00167824	0.00146469	0.00119913	0.0018421	0.00134375	0.00132076	0.00118192	0.000921996	0.00322144	0.00127365	0.00272548	0.000935616	0.00226233	0.00194881
TGTAACGAGACGAAGA.1_2	0.00416969	0.00227823	0.0039498	0.00261382	0.00268213	0.00379647	0.002396	0.00226119	0.00327366	0.00368583	0.00269193	0.00298381	0.00326537	0.00439021	0.00251354	0.00243546	0.00213445	0.00392467	0.00259486	0.00258853	0.00380996	0.00400225	0.00216406	0.00284682	0.00212478	0.00331557	0.00230892	0.00239609	0.00301738	0.00218865	0.00227178	0.00277776	0.00443638	0.00261762	0.00225549	0.00235236	0.00472266	0.00331093
TGTACAGTCTTCGTGC.1_2	0.00204259	0.00083879	0.00112822	0.000836108	0.000962891	0.00194651	0.00122577	0.001164	0.00102563	0.00147574	0.00114579	0.00112566	0.00129792	0.00128998	0.000850258	0.000993298	0.00100422	0.00170277	0.000937745	0.000996026	0.00267501	0.00133443	0.000921438	0.00128088	0.000845095	0.00172659	0.00085103	0.000910194	0.0013757	0.000963477	0.00103862	0.00122582	0.00120169	0.00112221	0.00113121	0.00089647	0.00192039	0.00150703
TGTCCTGTCTCCACTG.1_2	0.00312119	0.00311983	0.00263163	0.00349701	0.00350498	0.00700294	0.00316652	0.00436425	0.00429425	0.00230116	0.00438285	0.00255621	0.00244984	0.00510512	0.00358858	0.00231706	0.00466656	0.00271415	0.00232459	0.00446475	0.00320332	0.00255826	0.00350485	0.0052193	0.00350858	0.00561034	0.00358366	0.00312797	0.00495757	0.00315647	0.00448675	0.0049061	0.00238011	0.00422163	0.00480929	0.0045636	0.00524024	0.00284049
TGTGGCGAGAACAAGG.1_2	0.00139489	0.000611311	0.000744975	0.000545025	0.000595769	0.00106785	0.000744174	0.000561237	0.000465664	0.00117671	0.000560968	0.000952821	0.00084381	0.00069397	0.000541822	0.000542411	0.000588785	0.00118546	0.000647933	0.000496146	0.00140802	0.00127918	0.000787556	0.000741694	0.000759543	0.000805039	0.000561194	0.000832576	0.000604296	0.000466616	0.000675093	0.000526948	0.00114676	0.000725413	0.000909669	0.000440725	0.00109875	0.000718487
TGTGTGAAGTCTCTGA.1_2	0.00134218	0.000381277	0.000756894	0.000348737	0.000344007	0.00069221	0.000643802	0.000492819	0.000425002	0.00102249	0.000424723	0.000765938	0.000656834	0.00044611	0.000347927	0.000462723	0.000395372	0.00110981	0.000348124	0.000376879	0.00119743	0.0010343	0.000342615	0.000487625	0.000366328	0.000961523	0.00031408	0.000411372	0.000438256	0.000480091	0.000454346	0.000415572	0.00104963	0.000488281	0.000466338	0.000352004	0.000812886	0.000570739
TGTGTGACACTGTGTA.1_2	0.00315945	0.00349386	0.0024943	0.00215117	0.00383199	0.00258373	0.0026594	0.00265535	0.00229865	0.00389824	0.00216634	0.00307105	0.00267031	0.00187891	0.00207325	0.00291189	0.00206506	0.00402223	0.00310898	0.00208409	0.0046817	0.00342378	0.0027865	0.00225571	0.00251469	0.00243744	0.00317723	0.00281688	0.0027519	0.00192674	0.00220158	0.00207092	0.0032518	0.00212951	0.00320731	0.00193423	0.00308553	0.00387221
TGTTGGAAGTATCCTG.1_2	0.000848572	0.000218421	0.000412534	0.000226829	0.000235838	0.000562224	0.000341059	0.000357116	0.00038126	0.000692269	0.000336575	0.000395879	0.000483634	0.000413931	0.000307464	0.000199961	0.000316817	0.000816971	0.000252277	0.000329933	0.000794619	0.000794627	0.000263394	0.000382112	0.000229348	0.000589463	0.000241891	0.000279964	0.000445834	0.000263319	0.000288042	0.000425347	0.000653291	0.000357633	0.000263668	0.000249663	0.000529112	0.000348699
TTAATCCAGCAGTACG.1_2	0.00267192	0.00156973	0.00273442	0.00155916	0.00180549	0.00176032	0.00282541	0.00135119	0.00152289	0.00323499	0.0011299	0.00368432	0.00337868	0.00184512	0.00160547	0.00257687	0.00136939	0.00306625	0.00213318	0.00116302	0.00292681	0.00351813	0.00177715	0.00125579	0.0017498	0.00208619	0.00160455	0.00207544	0.0016458	0.00184812	0.0018203	0.00148385	0.00310546	0.00184028	0.00218729	0.00134614	0.00208054	0.00233265
TTAATCCGTTGTCCCT.1_2	0.0030901	0.00155463	0.00211741	0.0014145	0.00162906	0.0025897	0.00232072	0.0018158	0.00135253	0.00273129	0.00127986	0.0027419	0.00190855	0.00250792	0.00147881	0.00154775	0.00148742	0.00280155	0.00124352	0.00142123	0.00358421	0.00259796	0.00117785	0.00154814	0.00136536	0.00208781	0.00145433	0.00146192	0.00168028	0.0015869	0.00147731	0.00162941	0.00290354	0.00166082	0.00168247	0.00125113	0.00209643	0.00208743
TTACGCCAGCGTCAGA.1_2	0.00385469	0.00465251	0.00293571	0.0050222	0.00454611	0.0112292	0.00370085	0.00554484	0.00860014	0.00260341	0.00725101	0.0026013	0.00280786	0.00589071	0.00440673	0.00330697	0.00584303	0.00338143	0.0037001	0.00682095	0.00237969	0.00370223	0.00561765	0.0087347	0.0043356	0.0091737	0.00480588	0.00377611	0.0055352	0.00579179	0.00550193	0.00805476	0.00262989	0.00566553	0.00409514	0.00530979	0.00728801	0.00442889
TTACGTTTCAACACCA.1_2	0.00349433	0.00145265	0.00297343	0.00153439	0.00136588	0.00234967	0.00246325	0.00187065	0.0019353	0.00350633	0.00200607	0.00249353	0.0027661	0.0022752	0.00162264	0.00239829	0.00170173	0.0029006	0.00204397	0.00160945	0.00345013	0.00281479	0.00147025	0.00218276	0.00243221	0.00240529	0.00183853	0.00222394	0.0021604	0.00196118	0.00172063	0.00223962	0.00281818	0.00189312	0.00212803	0.00162463	0.00279132	0.00214038
TTACTGTTCTACTGCC.1_2	0.00437764	0.00464449	0.0039135	0.00395391	0.00487233	0.00393515	0.00335067	0.0041721	0.0027314	0.00464461	0.00341411	0.00393713	0.00384474	0.00490585	0.00383725	0.00404302	0.00358892	0.0044766	0.00404115	0.00245233	0.00593281	0.00455864	0.00351625	0.00266623	0.00370551	0.00434724	0.00408064	0.00348701	0.00340977	0.00415109	0.00421718	0.00262127	0.00426199	0.00434798	0.00566108	0.00336926	0.00358405	0.00474802
TTAGGCATCGTGTCAA.1_2	0.00204337	0.000781766	0.00201162	0.000891475	0.00087239	0.00151408	0.00119422	0.000991552	0.00119511	0.0018832	0.00114972	0.0015784	0.00142875	0.0009816	0.000808442	0.00121456	0.000951353	0.00179465	0.000833633	0.000850739	0.0021929	0.00216492	0.000866645	0.00106285	0.00099797	0.00109272	0.000940906	0.000797533	0.00129925	0.000815866	0.0010975	0.00106016	0.00170583	0.00109882	0.00120883	0.000883738	0.00115106	0.00138784
TTCAATCAGGTATAGT.1_2	0	0	0.00319981	0	0	0	0	0	0.00340765	0.00360133	0	0.00403726	0.00386023	0	0	0	0.0042292	0	0	0	0.00760145	0.00372648	0	0	0.00428649	0	0	0	0	0	0	0.00431963	0.00361849	0	0	0.00630787	0.00618975	0
TTCACCGCACATGACT.1_2	0.0023844	0.00104537	0.001708	0.000984963	0.00104947	0.00253658	0.00123685	0.00119363	0.00140244	0.00225106	0.00154987	0.00152926	0.00182698	0.00124759	0.000941581	0.000961044	0.00141464	0.0017099	0.00105011	0.00113063	0.00344548	0.00167031	0.00125914	0.00158466	0.0011459	0.0019605	0.00108686	0.00104391	0.00155775	0.00112393	0.00126817	0.001529	0.00189436	0.00156982	0.0011506	0.00106913	0.00214833	0.0011393
TTCACGCTCGGCATTA.1_2	0.00115924	0.000350692	0.000755523	0.000334131	0.00035675	0.000742435	0.00061648	0.000454876	0.000416765	0.0010075	0.000471319	0.000952889	0.000874163	0.000616642	0.000333212	0.000401437	0.000411062	0.000998302	0.00035914	0.000443197	0.00129417	0.00128475	0.000411426	0.000570003	0.000415731	0.000856301	0.000396618	0.00037842	0.000533617	0.000476279	0.000572857	0.000552648	0.00103222	0.000595767	0.000453854	0.00036687	0.000964515	0.000532482
TTCCGGTCACTTGAAC.1_2	0.000109161	4.98331e-05	6.5596e-05	7.06676e-05	6.88251e-05	0.000217427	6.60556e-05	9.54978e-05	0.000151382	0.00011772	0.000113724	5.14056e-05	8.26393e-05	0.000135143	7.63033e-05	3.6744e-05	0.000112464	0.000121746	5.78245e-05	0.000106507	6.06128e-05	0.000128258	0.000101341	0.000172997	6.78729e-05	0.000293467	6.52795e-05	6.56663e-05	0.000104967	6.02758e-05	8.12632e-05	0.000171276	0.000128511	9.21409e-05	6.64121e-05	7.97583e-05	0.000198407	7.02102e-05
TTCCGGTTCAGCAATC.1_2	0.00259686	0.00208768	0.00318152	0.0018286	0.00217115	0.00352813	0.00181478	0.00225767	0.00266799	0.00319218	0.00212833	0.00398949	0.00308416	0.00214612	0.00240142	0.00181911	0.00268932	0.00347174	0.00202379	0.0024892	0.00447844	0.00344695	0.00174425	0.00299534	0.00222925	0.00263111	0.00265961	0.00201791	0.00266241	0.0022591	0.00241347	0.00294175	0.00305117	0.00251422	0.0022133	0.00206008	0.0021026	0.00211909
TTCTAACGTCACCACG.1_2	0.00137942	0.000380208	0.000864558	0.000478211	0.000350442	0.00102605	0.000526449	0.000638143	0.000458019	0.00129369	0.000608622	0.00075664	0.000689691	0.000535741	0.000418729	0.000450709	0.000554845	0.00124135	0.00037206	0.000542479	0.0012404	0.00104377	0.000573678	0.000789546	0.000427337	0.000873084	0.000514932	0.000455143	0.000730981	0.000525993	0.000606859	0.000551641	0.00116408	0.000674186	0.000519473	0.000493899	0.00077731	0.000418312
TTCTGTAGTCTCGGGT.1_2	0.00307251	0.00261611	0.00156587	0.00263179	0.0031539	0.00220914	0.00196268	0.00362158	0.00193425	0.00218428	0.00316054	0.00147312	0.00175892	0.00273071	0.00309359	0.00176163	0.00341697	0.00231213	0.00192027	0.00280443	0.00217466	0.00243009	0.00292538	0.00240666	0.00274111	0.00349454	0.00271547	0.00259828	0.00208484	0.00277234	0.00295246	0.00208515	0.00198487	0.00332353	0.00291217	0.00301864	0.0027772	0.00249911
TTGACCCAGCCACAAG.1_2	0.00176472	0.000982125	0.00124367	0.000743706	0.00101415	0.00135094	0.00120782	0.00111235	0.000723686	0.00199593	0.000819084	0.00168967	0.00141489	0.000972567	0.000812351	0.00121252	0.000854179	0.00246347	0.00125649	0.000782699	0.00213543	0.00237165	0.00096294	0.000799448	0.00147614	0.00141993	0.000777829	0.00149495	0.0011306	0.000991811	0.000984262	0.000784191	0.0018678	0.00126925	0.00174562	0.000901815	0.00126816	0.00151649
TTGACCCCAGGCCCTA.1_2	0.004147	0.00369287	0.00280601	0.00285706	0.00283587	0.00618751	0.00254907	0.00404345	0.00426495	0.0026038	0.00392114	0.00250209	0.00238122	0.00405962	0.00304681	0.00237028	0.00390608	0.00299952	0.00232947	0.00337812	0.00337023	0.00310755	0.00300798	0.00464113	0.00311054	0.00500459	0.0032747	0.00271517	0.00456993	0.00411303	0.00405374	0.0046361	0.00283863	0.00429767	0.00371764	0.00338675	0.00465279	0.00383976
TTGCATTGTAGGTGCA.1_2	0.00676095	0.00981786	0.0102483	0.00910889	0.00805073	0.00895423	0.0102843	0.00696425	0.00958198	0.00977643	0.0113753	0.0122115	0.0144138	0.00720035	0.00734793	0.0124161	0.0109859	0.00722216	0.00955964	0.0080656	0.00950886	0.00763465	0.0128254	0.00816616	0.0131393	0.00567857	0.00902001	0.0113441	0.00844839	0.00746913	0.00818933	0.00904847	0.0077609	0.00692344	0.00873864	0.0113554	0.00872796	0.00878779
TTGGGATTCGTACCTC.1_2	0.000698424	0.000232293	0.000425688	0.000242829	0.000279669	0.000397686	0.00028418	0.000298529	0.000336096	0.000890831	0.000286046	0.000529379	0.000488504	0.000359544	0.000230292	0.000223083	0.000249968	0.000757607	0.000188883	0.000220686	0.000634439	0.000748052	0.000256491	0.00038037	0.000190546	0.000667694	0.000186962	0.000237675	0.000261453	0.000253441	0.000326216	0.000328754	0.000715784	0.000355537	0.000269089	0.000263239	0.000424792	0.00030925
TTGTTCACAGACCTAT.1_2	0	0	0.00303296	0	0	0	0	0	0.00153967	0.00290094	0.00169021	0.00300456	0.00252061	0	0	0.00261305	0.00166877	0.00391424	0	0	0.00372314	0.00341382	0.00239903	0	0.0021495	0	0.00275	0	0.00206489	0	0.00249921	0.00178256	0.00329383	0.00201903	0	0.00208788	0	0
TTTACGTTCTTCCCAG.1_2	0.00666385	0.00715219	0.00579637	0.00666886	0.00849891	0.00878266	0.0066457	0.00909045	0.00481733	0.00440385	0.00776444	0.00428041	0.00544186	0.00998403	0.00779547	0.00537566	0.00855219	0.00567201	0.00567547	0.00656146	0.00472091	0.00435549	0.00754851	0.00564088	0.0066305	0.00801059	0.00863772	0.00620422	0.00588047	0.00706147	0.00849611	0.00459186	0.00541064	0.00848342	0.00750606	0.00767354	0.0101216	0.00586243
TTTATGCTCACGATCA.1_2	0.00271864	0.00195859	0.00274453	0.00154058	0.00154193	0.00194177	0.0015566	0.00142653	0.00164043	0.00371703	0.0014654	0.00277851	0.00340821	0.00173978	0.00135	0.00150303	0.00152528	0.00284	0.0011982	0.00173499	0.0027679	0.00296805	0.0012549	0.00162285	0.00128017	0.00220576	0.00141844	0.00146875	0.00185415	0.00191041	0.00172613	0.00162015	0.0029663	0.00139207	0.00135192	0.00117765	0.00161374	0.00186516
TTTCACAGTCGAAACG.1_2	0.00132487	0.000366813	0.00103752	0.000465957	0.000423944	0.000756027	0.00054893	0.000535992	0.000706802	0.00117313	0.000608757	0.00114756	0.000742144	0.000657907	0.000394148	0.000355698	0.000601654	0.00103319	0.00040355	0.000530589	0.00145453	0.00118718	0.000560234	0.000598046	0.000453668	0.000940406	0.000431017	0.000425742	0.000611652	0.000475421	0.000572763	0.000755858	0.00116358	0.000536217	0.000429251	0.000467399	0.000656576	0.000460792
TTTCCTCCAATAACCC.1_2	0.00970861	0.016122	0.00662143	0.0168949	0.0226487	0.0188745	0.0129756	0.0223736	0.0192958	0.00593377	0.0233315	0.00769495	0.00729744	0.0196649	0.0190194	0.0128722	0.019272	0.0114371	0.0204279	0.0277328	0.00730357	0.00862497	0.0180258	0.0251731	0.0128691	0.0173603	0.0183689	0.016479	0.0214789	0.0157115	0.0162271	0.0277658	0.00820246	0.0244372	0.0160087	0.0160331	0.0159888	0.0204883
TTTCGATAGTAAAGCT.1_2	0.00190862	0.00167225	0.00190704	0.00155055	0.00192195	0.00265926	0.00143754	0.00184526	0.00185183	0.00214658	0.00191715	0.00303426	0.00198371	0.00191916	0.00222804	0.00177732	0.00196801	0.00256492	0.0016876	0.00184471	0.00307174	0.00250648	0.00169571	0.00212093	0.00175738	0.00213975	0.00195799	0.00166722	0.00233368	0.00186391	0.00177602	0.00252702	0.00238682	0.00217051	0.00221597	0.00202233	0.00153637	0.00176255
TTTGACTAGCAATAGT.1_2	0.023939	0.0674564	0.04572	0.133859	0.075617	0.0470159	0.0897669	0.102886	0.155001	0.0264495	0.124895	0.0431252	0.0544161	0.0797934	0.124995	0.0651976	0.110052	0.0299273	0.105363	0.138417	0.0195223	0.0230115	0.107355	0.130915	0.084417	0.0470839	0.0975286	0.0904208	0.129547	0.0912494	0.110298	0.128129	0.0299539	0.0911603	0.0448218	0.107216	0.0420046	0.046381
TTTGATCAGTAACCGG.1_2	0.00172721	0.000841005	0.0009981	0.000722304	0.000840569	0.00119885	0.000881434	0.000824067	0.00106485	0.00126213	0.000808845	0.000984504	0.00139207	0.000926921	0.000927828	0.000736449	0.00107359	0.00177844	0.000628199	0.000824662	0.00124672	0.00162353	0.00085166	0.00130182	0.000802883	0.00116793	0.000659681	0.000839114	0.000939278	0.00093364	0.000926951	0.00105439	0.00180957	0.00114646	0.000845368	0.00100132	0.000909467	0.000788526

## Sheet: control NSC-stage2
	AACGTCACAACTGGTT.1_1	ACATGCACAAGAGTTA.1_1	ACCCTTGTCAAGAGGC.1_1	ACTTCGCTCCTAACAG.1_1	AGACACTCAAACTGCT.1_1	AGAGCAGCATTCAGCA.1_1	AGATCCACAAAGGTTA.1_1	AGGCATTCAGGAACCA.1_1	AGGCCACGTCCCACGA.1_1	AGGGTTTGTACTAAGA.1_1	ATGAGGGTCCGTTTCG.1_1	ATGTCCCAGGCGTCCT.1_1	ATTTCTGGTGTTAGCT.1_1	CATTCCGGTTCACCGG.1_1	CCACACTCACACACTA.1_1	CCACGAGCAAAGGATT.1_1	CCCTCAAGTCCTTTGC.1_1	CCTCCAAAGGTAATCA.1_1	CGGAGAAGTGTCTCCT.1_1	CGGGTGTAGTATCTGC.1_1	CGTGCTTCAGGCGAAT.1_1	CTACCTGAGGGAACAA.1_1	CTCAACCAGATAACAC.1_1	CTGTATTGTCCAGTTA.1_1	CTTCTCTTCGCGCTGA.1_1	GAAATGAAGACAACTA.1_1	GAAGTAACAGCATACT.1_1	GACTTCCTCTCTCGCA.1_1	GAGAGGTTCATAGCAC.1_1	GAGGGATAGTTGCTCA.1_1	GAGTCATGTCATAAAG.1_1	GCCCAGAGTTAGGGTG.1_1	GCCCAGATCAGGAAGC.1_1	GCCTGTTAGCGATGCA.1_1	GCGGATCGTATAATGG.1_1	GCTGCAGGTTTACCAG.1_1	GGACGTCTCTAGCATG.1_1	GGAGCAACATGCGGTC.1_1	GGGAGTACAAGTGACG.1_1	GGTTCTCGTTCTTGCC.1_1	GTAACACAGCTAGAGC.1_1	GTAACCACAACCGATT.1_1	GTAACCATCCCGATCT.1_1	GTCATCCAGTGATAAC.1_1	GTCGTAAGTTACTCAG.1_1	GTGTGGCCACATATCG.1_1	GTTACGATCGCTTTAT.1_1	TAAGTCGAGCGCTGAA.1_1	TATCTTGAGGTACAAT.1_1
AAACCCACAATTGCCA.1_1	0.00241972	0.00279135	0.00252335	0.0013997	0.002687	0.00181321	0.00259284	0.0026031	0.00245414	0.0032619	0.00298951	0.00194798	0.00315545	0.00287797	0.00235228	0.00314374	0.00243185	0.00260259	0.00225887	0.00140306	0.00257232	0.00239637	0.00229178	0.00229708	0.00275618	0.00290461	0.00238745	0.00299838	0.00282061	0.00244331	0.00218653	0.00250435	0.00308335	0.00236542	0.00290374	0.00228126	0.0026005	0.00249337	0.00221911	0.00284353	0.00238153	0.00152134	0.00321669	0.00294256	0.00193273	0.00188192	0.0024317	0.00209658	0.00199026
AAAGGGCCATTGGGAG.1_1	0.00127354	0.00273049	0.00271183	0.00125943	0.00329814	0.00172549	0.00426691	0.0038478	0.00301001	0.00234221	0.00244064	0.00325747	0.00335044	0.00204242	0.00252999	0.00341169	0.00165462	0.00145424	0.00145748	0.0015633	0.00310158	0.00336305	0.00170223	0.00153069	0.00203115	0.0021911	0.00275554	0.00160251	0.00271951	0.00364845	0.00404377	0.00430184	0.00270448	0.00250095	0.00357426	0.00254413	0.00192729	0.0012909	0.00339156	0.00229872	0.00152985	0.00149674	0.00278748	0.00251382	0.00192031	0.00191806	0.00313545	0.00314111	0.00250003
AAAGGTAAGGAAAGGT.1_1	0.000649025	0.000693794	0.000694661	0.000963059	0.0008333	0.00128236	0.00104506	0.000743748	0.000815367	0.00221101	0.000890172	0.00107528	0.00119132	0.000640701	0.00107206	0.00119395	0.00103871	0.000651021	0.000627903	0.00103936	0.000758601	0.000737538	0.00118132	0.000675127	0.000706334	0.000793926	0.00088729	0.000923146	0.000721726	0.000828795	0.000912882	0.00114083	0.000706302	0.000979538	0.00108448	0.000972791	0.00130039	0.000650306	0.000670577	0.000918775	0.000619982	0.000940072	0.00117994	0.000637218	0.00117383	0.00127348	0.000751177	0.000783211	0.000811104
AAAGGTAAGGGCTAAC.1_1	0	0	0.0051519	0	0	0	0	0	0	0.00316978	0	0	0	0	0	0	0	0	0	0	0	0	0	0	0	0.00405338	0	0	0.00393122	0	0	0	0.00563042	0	0	0	0	0.00346281	0	0	0.00487582	0	0	0.0042669	0	0	0	0	0
AAAGTGACACGAGGTA.1_1	0.00184051	0.00218566	0.00291964	0.00198471	0.00168488	0.00383611	0.00147425	0.00168578	0.0016042	0.00286506	0.00225317	0.00187833	0.00189168	0.00201784	0.00237183	0.00251096	0.0027513	0.0021878	0.00263458	0.0019727	0.00168364	0.00153046	0.00292512	0.002265	0.0026962	0.0023883	0.00198361	0.00295174	0.00215171	0.00162269	0.00154674	0.00149141	0.00191143	0.00176183	0.00254872	0.00249016	0.00250202	0.00216955	0.00149479	0.00304525	0.0022262	0.00188108	0.00272772	0.00196853	0.00354183	0.00242427	0.00143452	0.00150191	0.00180571
AAATGGACATGGCTAT.1_1	0.0289663	0.0186594	0.0275634	0	0.0355502	0.00591396	0.0120737	0.017703	0.0298309	0.0305693	0.0122796	0.0127953	0.00997765	0.0191769	0.0166457	0.00738672	0.00527549	0.03424	0.0194973	0	0.0329552	0.01809	0.00522064	0.0317441	0.0336087	0.0239591	0.0133334	0.0155169	0.0166485	0.0223026	0.0246299	0.0122117	0.0177575	0.013791	0.0072236	0.00973372	0.00853963	0.0304583	0.0275091	0.0200879	0.0392966	0.0123074	0.00955206	0.0185051	0.00782158	0	0.0232405	0.0198765	0.0171172
AACAAGAGTTCATCGA.1_1	0.00999457	0.00734069	0.00855124	0.00728707	0.00793035	0.00733208	0.00507523	0.00730445	0.0074978	0.00407718	0.00616277	0.00621733	0.00693996	0.00651396	0.00884418	0.00826716	0.00643045	0.0106316	0.00844524	0.00656348	0.00714257	0.00670083	0.00833709	0.00763864	0.00864552	0.0111767	0.00839074	0.00974926	0.0067366	0.00630096	0.00608868	0.00643495	0.00665478	0.00857054	0.00687082	0.0101788	0.00593857	0.00780337	0.00679664	0.00972444	0.00849389	0.00937136	0.00657242	0.00887864	0.00801863	0.00806309	0.00740699	0.00667888	0.00665986
AACAGGGAGCGTGTCC.1_1	0.0012967	0.00158109	0.00136592	0.00221774	0.00209747	0.00143207	0.00412946	0.00258321	0.00220074	0.00231869	0.00155828	0.00345843	0.00342626	0.00136262	0.00226703	0.0023984	0	0.00117089	0.00144486	0.00226179	0.00224126	0.00267121	0.00151277	0.00118413	0.00141265	0.00129973	0.00274284	0.00135652	0.00136429	0.00265387	0.00237024	0.00354741	0.00204793	0.00296576	0.0042563	0.00157716	0.00208915	0.00127728	0.0020892	0.0015077	0.00128829	0.00213702	0.00271648	0.00168633	0.00203941	0.00215867	0.0021685	0.00306784	0.00336632
AACCAACCACGTAACT.1_1	0.00314203	0.0050521	0.00460256	0.00259419	0.00402156	0.00233554	0.00387581	0.00426993	0.00516459	0.0026539	0.00488227	0.00437142	0.00440849	0.00463116	0.00350192	0.00443521	0.00213255	0.0040536	0.00382305	0.00314737	0.00490886	0.00430775	0.00252075	0.00403726	0.00426837	0.00426066	0.00370133	0.0026282	0.0057962	0.0044053	0.00487115	0.00413179	0.00498017	0.00353941	0.00398185	0.00464676	0.00277234	0.00312862	0.00539064	0.00397517	0.00428754	0.00258988	0.00271146	0.00570302	0.00229169	0.0024062	0.00434085	0.00406782	0.00325087
AACCACAAGATCCGAG.1_1	0	0	0.00790967	0	0	0	0	0	0	0.0025448	0	0	0	0	0	0	0	0	0	0	0	0	0	0	0	0.00484055	0	0	0	0	0	0	0	0	0	0	0	0	0	0	0	0	0	0	0	0	0	0	0
AACCCAACATGGACAG.1_1	0	0	0	0.00404108	0	0.00410001	0	0	0	0	0	0	0	0	0.00326657	0	0.00382193	0	0	0.00367222	0	0	0.00367747	0	0	0	0	0	0	0	0	0	0	0	0	0.0036863	0.00393723	0	0	0	0	0.00341043	0.00353124	0	0.00314142	0.00384666	0	0	0.00360391
AACGAAACATACGCAT.1_1	0.00508026	0.00611143	0.0058593	0.00526526	0.00732525	0.00425943	0.0065293	0.0083466	0.00712451	0.00335051	0.00540154	0.00705288	0.00692304	0.00536504	0.00625297	0.00598687	0.00462912	0.00650624	0.00504994	0.00703627	0.00718988	0.00675689	0.0052667	0.00513713	0.00542232	0.00495541	0.0072497	0.00575888	0.00652969	0.0079582	0.00802248	0.00620363	0.00607646	0.00683117	0.00694407	0.00561468	0.00521496	0.00476655	0.00787148	0.00555174	0.0050484	0.00624582	0.00662851	0.00603901	0.00536851	0.00473594	0.00647422	0.00826835	0.00913356
AACGTCACAACTGGTT.1_1	0.00138472	0.000554624	0.000753139	0.00107834	0.000461724	0.000729647	0.000822326	0.000635808	0.000943579	0.00348774	0.00101504	0.000731724	0.000807219	0.000592302	0.000780618	0.000734093	0.000884172	0.000942697	0.000557311	0.00124576	0.000795055	0.000739321	0.00079456	0.000893322	0.000680462	0.00141768	0.000693844	0.00059832	0.000671142	0.000529443	0.000681683	0.000820496	0.000824622	0.000940025	0.000904998	0.000749657	0.00114851	0.00167012	0.000584464	0.000709711	0.0010062	0.00107115	0.00105507	0.000846414	0.000860953	0.00104996	0.000684003	0.000725921	0.000881435
AAGCGAGCAAATCAGA.1_1	0.00258198	0.00248773	0.00143135	0.00241658	0.00234236	0.00126112	0.004045	0.00357458	0.00370535	0.00314482	0.00214693	0.00328242	0.00349493	0.00247445	0.00261744	0.00257863	0.00132178	0.00253732	0.00185756	0.00212056	0.00378595	0.00418678	0.001234	0.00213718	0.00153668	0.00256619	0.00312014	0.00158984	0.00276167	0.00443879	0.00423462	0.00361908	0.00326214	0.00361313	0.00308578	0.00201463	0.00193969	0.00222879	0.00331479	0.00193656	0.00222536	0.00223104	0.00245223	0.00354354	0.00182394	0.00165755	0.00389453	0.00441388	0.00334093
AAGTGAAGTCGATTAC.1_1	0.00443698	0.00441291	0.00311578	0.00337696	0.00265735	0.00447475	0.00288601	0.00365016	0.00245337	0	0.00492404	0.00345481	0.00403106	0.0046114	0.00449641	0.00452202	0.00435125	0.00326194	0.00531786	0.00321216	0.00273994	0.00340483	0.00453737	0.00432054	0.00324835	0.00304932	0.00468172	0.00493122	0.00427134	0.00316092	0.00357483	0.00320186	0.00474318	0.00361571	0.00371614	0.00502514	0.0032845	0.00469414	0.00363129	0.00360374	0.0033471	0.00408955	0.00404639	0.00390905	0.00381456	0.00370486	0.0035772	0.00365239	0.00306853
AAGTTCGGTGTGACCC.1_1	0.000157576	0.000174741	0.000189116	0.000234606	0.0002678	0.000233949	0.000150956	0.000190954	0.000253767	0.00131234	0.000157511	0.000192232	0.000194966	0.000169855	0.000279814	0.000148677	0.000223865	0.00020913	0.000167986	0.00014015	0.000291117	0.000195535	0.000182686	0.000192523	0.000295393	0.000171452	0.000199499	0.000198909	0.000161024	0.000182066	0.000267279	0.000176938	0.00024772	0.000170938	0.000185014	0.000276859	0.000202205	0.000178119	0.000172828	0.000261186	0.000189665	0.000225634	0.000205868	0.000209425	0.000255135	0.000160818	0.000207996	0.000185064	0.00022293
AATGAAGGTTTAGACC.1_1	0.00326878	0.0049968	0.00293217	0.00387617	0.00316587	0.00375683	0.00512135	0.00538511	0.00287273	0.00261816	0.00521715	0.00542386	0.00558878	0.00414047	0.00442837	0.00562297	0.00379886	0.00256703	0.00470853	0.00493133	0.00293456	0.0051408	0.00353385	0.00351121	0.00257899	0.00253138	0.00508682	0.004167	0.00482906	0.00450423	0.00429124	0.00585863	0.00481688	0.00507162	0.00664404	0.00582871	0.00398622	0.00323888	0.00519341	0.00367548	0.00326606	0.00451478	0.00575465	0.00430533	0.00356837	0.00412827	0.0042332	0.00486238	0.00453468
AATGCCATCTTCGTAT.1_1	0.0052288	0.00516633	0.00653694	0.00377583	0.00437563	0.00316231	0.00262611	0.00331288	0.00541617	0.00289139	0.00477743	0.00298342	0.0030297	0.00500521	0.00351397	0.00344951	0.0030211	0.00552529	0.00618235	0.00354209	0.00483172	0.00343093	0.0027504	0.00479717	0.00640395	0.00518095	0.0033144	0.00536166	0.00593324	0.00297933	0.00358289	0.00299987	0.00474825	0.00346847	0.0023622	0.00384542	0.00288038	0.00484068	0.00453018	0.00712436	0.00535839	0.00283866	0.0030519	0.0059482	0.00318965	0.00252503	0.00392564	0.00321815	0.00312048
AATGGAATCAAGAATG.1_1	7.3432e-05	4.8763e-05	7.40508e-05	9.24616e-05	7.41245e-05	6.14692e-05	4.3361e-05	5.05978e-05	9.94469e-05	0.00104772	5.12982e-05	5.69243e-05	3.60745e-05	5.12385e-05	6.9864e-05	2.60105e-05	5.23849e-05	7.299e-05	8.05947e-05	6.56305e-05	0.000126661	5.06812e-05	4.56014e-05	5.95936e-05	8.04261e-05	6.10405e-05	4.09771e-05	6.32231e-05	4.79262e-05	6.16115e-05	8.47756e-05	5.07445e-05	6.71664e-05	4.43344e-05	4.67228e-05	4.16733e-05	4.86989e-05	6.52738e-05	6.80889e-05	9.11266e-05	9.78847e-05	5.35234e-05	4.27529e-05	6.23228e-05	8.75313e-05	4.99347e-05	5.88564e-05	5.89117e-05	7.07883e-05
AATTCCTCAAGTTCCA.1_1	0.00951017	0.0100672	0.012062	0.00921781	0.00621185	0.00778134	0.00533622	0.0057826	0.00742364	0.00370669	0.00947688	0.0061808	0.0057003	0.0122335	0.00798832	0.00767312	0.00625077	0.0104684	0.0092315	0.0077669	0.00655302	0.00632897	0.00824901	0.007849	0.0101531	0.010584	0.00807856	0.00953521	0.0103642	0.00652445	0.00640017	0.0065114	0.00831637	0.00769237	0.00818795	0.00996907	0.00980564	0.00845845	0.00676641	0.0113127	0.0084466	0.00888745	0.00956042	0.0100537	0.0073159	0.00860683	0.00719513	0.00584633	0.00757199
ACAACCAGTTTGGGTT.1_1	0.00205934	0.0023475	0.00161292	0	0.0028408	0	0.00759512	0.00537886	0.0028703	0.00213085	0.00320526	0.00465216	0.00417766	0.00250107	0.00332889	0.00303596	0	0.00142078	0.00188647	0.00202549	0.00312586	0.00547173	0	0.00210786	0.00177008	0.00169091	0.00315835	0.0019536	0.0029054	0.00394922	0.00412819	0.00525047	0.00449247	0.00431927	0.00441402	0.00274098	0	0.00176522	0.00370321	0.00198808	0.00159364	0	0	0.00212859	0	0	0.00430508	0.00521651	0.0031175
ACACTGATCTTCTGTA.1_1	0.00318304	0.00347802	0.00359011	0.00746508	0.0046537	0.00559067	0.00659374	0.00563273	0.00344618	0.00324683	0.00459073	0.0071682	0.00627459	0.00337641	0.00725209	0.00663126	0.00563489	0.00305959	0.00471283	0.00640568	0.00371299	0.00622913	0.00724077	0.00348843	0.00327219	0.00285742	0.0074945	0.00407812	0.00361374	0.00399917	0.00373317	0.00633662	0.00339374	0.00930915	0.00866518	0.0048991	0.00789152	0.00343366	0.00400734	0.00423101	0.00235424	0.00848795	0.00772873	0.00348703	0.00744409	0.00693143	0.00428199	0.00620545	0.00900877
ACAGGGACACAAACGG.1_1	0.00152436	0.00234437	0.00235378	0.00328533	0.00241831	0.00299489	0.00363517	0.00278793	0.00211082	0.00269763	0.00331793	0.00416916	0.00448941	0.00225116	0.00273617	0.00403355	0.00257006	0.00161494	0.00248054	0.00303897	0.00243527	0.00309422	0.00294434	0.00165484	0.00191692	0.00166922	0.00329115	0.00257039	0.00258628	0.00239273	0.00286647	0.00470543	0.00193833	0.00368855	0.00431895	0.00285918	0.00384804	0.00147575	0.00239821	0.0026588	0.00153434	0.00345546	0.00341936	0.00251061	0.00366744	0.00322464	0.00221628	0.00278632	0.00410663
ACATCGATCGTTCCCA.1_1	0	0	0	0	0	0	0	0	0	0	0	0	0	0	0	0	0.00756016	0	0	0	0	0	0	0	0	0	0	0	0	0	0	0	0	0	0	0	0	0	0	0	0	0	0	0	0	0	0	0	0
ACATGCACAAGAATAC.1_1	0	0	0	0.00152873	0	0.0024659	0	0	0	0	0	0	0	0	0	0	0.00256566	0	0	0.00195422	0	0	0.00300733	0	0	0	0	0	0	0	0	0	0	0	0	0	0.00224841	0	0	0	0	0.0017561	0	0	0.00233785	0.00199895	0	0	0
ACATGCACAAGAGTTA.1_1	0.00103497	0.000607065	0.000461649	0.000428446	0.000303049	0.000347577	0.000706533	0.000712856	0.000942167	0.00298397	0.00106414	0.000547525	0.000630788	0.000641404	0.000443199	0.000501391	0.000351575	0.000588209	0.000543328	0.000486644	0.00078282	0.000694415	0.000374369	0.000670351	0.000459292	0.000996422	0.000349174	0.000350321	0.000788661	0.000549712	0.000757559	0.000742872	0.00148834	0.000403947	0.000586589	0.000587962	0.000419219	0.00103122	0.000778527	0.000402241	0.000729271	0.000311624	0.000375437	0.000840805	0.000445122	0.000293467	0.000646022	0.00063339	0.00047198
ACCCAAAGTGCTCTTC.1_1	0	0	0	0.00544612	0	0.00808835	0	0	0	0	0	0	0	0	0	0	0.00689997	0	0	0.0057961	0	0	0.00769034	0	0	0	0	0	0	0	0	0	0	0	0	0	0.00645502	0	0	0	0	0.00596928	0	0	0.00812385	0.00643614	0	0	0
ACCCTTGTCAAGAGGC.1_1	0.00156003	0.00203512	0.00131093	0.00103587	0.000919961	0.000589072	0.00182519	0.00181119	0.0029114	0.00329515	0.00228908	0.00179925	0.00176048	0.00170773	0.00105174	0.00132215	0.000601116	0.00191887	0.000772094	0.00137787	0.00217839	0.00147111	0.000721338	0.00141827	0.00104022	0.00316305	0.00113473	0.000615992	0.00201265	0.00223912	0.00219061	0.00185677	0.00232893	0.00116527	0.00156802	0.00119363	0.000950876	0.0016894	0.00216403	0.001224	0.00182868	0.000756079	0.000841524	0.00238868	0.000680166	0.000978045	0.00240952	0.0014804	0.000949615
ACCTGAAGTTTGGAGG.1_1	0.000769727	0.00121165	0.000942451	0.00122202	0.00131146	0.000866466	0.00285857	0.00157477	0.00150464	0.00196676	0.00146676	0.00204535	0.00203257	0.00109819	0.00127818	0.00147215	0.000885019	0.000837052	0.000905864	0.00140966	0.00149915	0.00202656	0.000876447	0.000886476	0.000917347	0.000926301	0.001785	0.000811645	0.00112705	0.00175802	0.00184387	0.00241074	0.00132041	0.00170548	0.00224031	0.000935724	0.00129225	0.000736169	0.00156829	0.00108445	0.000859914	0.00132525	0.00139363	0.0013181	0.00123123	0.00117063	0.00132787	0.0018284	0.0016533
ACGATGTCAAGCCATT.1_1	0.000546392	0.00111973	0.000872339	0.000319642	0.000644879	0.000332962	0.00162046	0.000957795	0.00183048	0.00183851	0.00102846	0.00101116	0.00131104	0.000757702	0.000610531	0.00107647	0.000319352	0.000692883	0.000551163	0.000352673	0.00159867	0.0010992	0.000364787	0.000651402	0.000757992	0.000765079	0.000730774	0.000321192	0.000905754	0.00102373	0.00133196	0.00160458	0.00131882	0.000682787	0.000840808	0.00046981	0.000399664	0.000550536	0.00116296	0.000614957	0.000802306	0.000298831	0.000529067	0.00108423	0.000390745	0.00037838	0.000887487	0.000967562	0.000375727
ACGGGTCAGGTTGTTC.1_1	5.95392e-05	5.12803e-05	6.50834e-05	0.000102709	6.76488e-05	5.03244e-05	3.85071e-05	4.9196e-05	0.000108763	0.00112875	4.59813e-05	5.54341e-05	4.65354e-05	4.4017e-05	5.12541e-05	2.97555e-05	5.2173e-05	5.67163e-05	6.16975e-05	6.96254e-05	0.000128809	4.51996e-05	3.84147e-05	5.15504e-05	8.50853e-05	5.11172e-05	3.67257e-05	3.84797e-05	4.16813e-05	5.07117e-05	8.69179e-05	4.09227e-05	7.2904e-05	4.22789e-05	4.05594e-05	3.25436e-05	4.88022e-05	6.07843e-05	6.47712e-05	7.01123e-05	7.63637e-05	5.78506e-05	4.66696e-05	6.46071e-05	7.38068e-05	4.83277e-05	4.57228e-05	6.3942e-05	6.13273e-05
ACGGGTCAGTCAATCC.1_1	0.00116055	0.00258866	0.00186629	0.000817093	0.00198271	0.000944281	0.0022755	0.00208016	0.00294203	0.00226756	0.00298796	0.00207883	0.00258246	0.00192684	0.00152537	0.00213474	0.000893591	0.00129534	0.00134925	0.000808307	0.00294416	0.00207982	0.00141206	0.00139818	0.00182428	0.00163954	0.00192184	0.00125333	0.00200004	0.00262661	0.00305709	0.00259473	0.00214166	0.00131609	0.0020697	0.00157691	0.00121105	0.00111781	0.00225572	0.00181599	0.00152147	0.000806117	0.00130305	0.00236128	0.00110775	0.00131796	0.00223721	0.00204366	0.00126143
ACTATGGCAAATCGTC.1_1	0.00220269	0.00335232	0.00229631	0.00233394	0.00270183	0	0.00388859	0.00474892	0.00426448	0.0020587	0.00318703	0.00364841	0.00322073	0.00304145	0.00376913	0.00262341	0	0.00271823	0.0028417	0.00263123	0.00475058	0.0042069	0	0.00268007	0.00246329	0.00221417	0.00264413	0.00244649	0.00360471	0.00387648	0.00452746	0.00357458	0.00374242	0.00343041	0.00364268	0.00265815	0.00243451	0.00201902	0.00472204	0.00257852	0.00309715	0.0025062	0.00321225	0.00316309	0	0.00211764	0.00400913	0.00385928	0.0030913
ACTATGGTCGATTGAC.1_1	0.00136373	0.00152479	0.00136458	0	0.000915821	0.000604934	0.00128748	0.0013936	0.00210731	0.00235486	0.00123468	0.00117614	0.00111914	0.00146121	0.000854174	0.000920271	0	0.00152392	0.0013465	0	0.00201911	0.00132037	0	0.00115801	0.00142427	0.00151076	0.000975484	0.000966068	0.00142592	0.00115947	0.00161212	0.00149974	0.00155988	0.000888103	0.00116118	0.000893912	0	0.00116128	0.00158464	0.00131824	0.0015397	0.000772354	0.000836557	0.00168992	0.000642141	0	0.00107445	0.00133219	0.000932695
ACTATTCAGTAGAATC.1_1	0.00298358	0.00240391	0.00122465	0	0.00131656	0.00179821	0.00139894	0.00168771	0.00229455	0.00302755	0.00246074	0.00149449	0.00163207	0.00215902	0.00136777	0.00195285	0.00208394	0.00289153	0.0017575	0	0.00168764	0.00154034	0.00159941	0.00226561	0.00125324	0.00425084	0.00135581	0.00200625	0.00211463	0.00162776	0.00158746	0.00153125	0.00262039	0.00150876	0.00158809	0.00204874	0	0.00244565	0.00163616	0.0028262	0.00245276	0.00134473	0.0015686	0.00213348	0.00214462	0	0.0018013	0.00128897	0.00117824
ACTCTCGGTCATATGC.1_1	0.00342934	0.00509296	0.00452409	0.00299715	0.00631397	0	0.00613882	0.00652093	0.00683785	0.00244473	0.00423752	0.00547782	0.00559906	0.00366648	0.0040021	0.00385023	0	0.0033734	0.00336861	0.00328098	0.00868169	0.00678557	0	0.00347697	0.00431216	0.00361463	0.00550093	0.00300922	0.00500747	0.00718459	0.00801264	0.00630374	0.00562428	0.0045104	0.00640198	0.00339378	0.00242599	0.00297199	0.00758254	0.00413114	0.00424327	0.00328772	0.00371422	0.00760578	0	0.00294377	0.00635163	0.00755661	0.00452117
ACTTATCGTAGCTTGT.1_1	0.00327968	0.00499937	0.00292292	0	0.00447137	0	0.00989444	0.00785202	0.00937687	0.00247085	0.00419628	0.00657501	0.00625554	0.00411805	0	0	0	0.00342067	0.00377751	0	0.0100589	0.00848875	0	0.00357929	0.00278853	0.00369216	0	0	0.00489956	0.00970053	0.00803781	0.00751076	0.00630076	0	0.00647626	0	0	0.00293841	0.00775711	0	0.00364761	0	0	0.00563451	0	0	0.00767101	0.00816703	0
ACTTCCGAGGAGGGTG.1_1	0.00224039	0.00241927	0.00255594	0.00205681	0.00310564	0.00114715	0.00409086	0.00402367	0.00553763	0.00235971	0.00241621	0.00294766	0.0028389	0.00268263	0.00243487	0.00196529	0.00108421	0.00281453	0.00243863	0.00214782	0.0053142	0.0040009	0.00117498	0.00232707	0.00258533	0.00244953	0.00260986	0.00188799	0.00254197	0.00378579	0.00554508	0.00323298	0.0033975	0.00245917	0.00305274	0.00182986	0.00157463	0.00209489	0.00352363	0.00223777	0.00263334	0.00198979	0.00206972	0.00346388	0.0013783	0.00159168	0.00304019	0.00438817	0.0029983
ACTTCGCAGCTCTTCC.1_1	0.000117393	0.000100527	0.000124365	0	0.000110032	0.000100074	4.91306e-05	8.72191e-05	0.000137515	0.00128964	7.99724e-05	7.68805e-05	5.89898e-05	0.000104246	0.000120708	5.23501e-05	9.6218e-05	0.000147499	0.000137497	0	0.000180349	8.47647e-05	7.9461e-05	0.00012898	0.000164107	9.09495e-05	6.68106e-05	9.19008e-05	9.4748e-05	9.57396e-05	0.000110809	7.9024e-05	9.40502e-05	7.05656e-05	6.32145e-05	6.75336e-05	8.99524e-05	0.000116931	0.000128792	0.000136405	0.000136378	0.000102047	8.1637e-05	9.94544e-05	0.000129699	0	9.99262e-05	9.03483e-05	9.74629e-05
ACTTCGCTCCTAACAG.1_1	0.00273047	0.00438253	0.00343389	0.00160916	0.00294203	0.00249006	0.00307607	0.00308788	0.00307198	0.00320348	0.00570076	0.00344417	0.0042131	0.00365533	0.00312002	0.00355287	0.00206157	0.00246917	0.00302707	0.00162944	0.0035362	0.00350219	0.00218385	0.00303867	0.0038708	0.00325294	0.00368677	0.00257209	0.00420009	0.00341857	0.00330737	0.00345891	0.00344026	0.00281861	0.00288877	0.00233894	0.00188222	0.00269738	0.00399202	0.0026533	0.00313571	0.00224701	0.00229297	0.00334691	0.00213939	0.00211159	0.00315335	0.00323874	0.00205772
ACTTTCAGTTGAGAGC.1_1	5.89736e-05	6.42084e-05	9.17214e-05	0.000127588	8.53096e-05	5.21654e-05	4.49152e-05	6.22115e-05	0.000114457	0.000998146	5.4929e-05	6.3253e-05	4.28659e-05	6.62604e-05	8.50324e-05	3.10529e-05	4.37699e-05	7.76054e-05	8.54823e-05	7.97089e-05	0.000126808	5.91098e-05	4.696e-05	7.27274e-05	0.000126965	5.94294e-05	4.93244e-05	6.06556e-05	5.45924e-05	7.58729e-05	9.0031e-05	4.93345e-05	8.66161e-05	5.10022e-05	5.31955e-05	5.36234e-05	6.77825e-05	6.94052e-05	7.29442e-05	9.78552e-05	9.97675e-05	7.13425e-05	5.78073e-05	7.72361e-05	7.78816e-05	6.14724e-05	8.33566e-05	7.13944e-05	9.36029e-05
ACTTTGTAGCGTGAAC.1_1	0.000946728	0.00106302	0.000856911	0.00128057	0.00103639	0.00130495	0.00153266	0.00111854	0.00130385	0.00212511	0.00167182	0.00159834	0.00157217	0.00103923	0.00151498	0.00183363	0.00136048	0.000917979	0.00110157	0.00148942	0.00130274	0.00136901	0.00131857	0.000880769	0.000920558	0.00100461	0.00117034	0.001156	0.00112195	0.001055	0.00117629	0.00180741	0.00123475	0.00136631	0.00199741	0.00132649	0.00126606	0.00110524	0.00124778	0.00124778	0.000898575	0.00110772	0.00150749	0.00121156	0.00130207	0.00131179	0.00124829	0.0013045	0.00107563
AGAACAACACAGTGAG.1_1	0.00186845	0.00174774	0.00102859	0	0.000785898	0	0.000953356	0.00115604	0.00112287	0.00289174	0.00181841	0.00101205	0.00123779	0.00156692	0.0010314	0.00113187	0	0.00119443	0.00124951	0	0.0011185	0.00100112	0	0.00132256	0.000962752	0.00159094	0.000847886	0.0010869	0.00146049	0.00115663	0.00121126	0.00115754	0.00173619	0.0008872	0.00102687	0.00123118	0	0.00161145	0.00128921	0.00133221	0.00142261	0	0.00117121	0.00172632	0	0	0.00123882	0.00103683	0
AGACACTCAAACTGCT.1_1	0.00529282	0.00612454	0.00452784	0.00123885	0.00213663	0.00115378	0.00400011	0.00414252	0.00623526	0.00379636	0.00556773	0.00229939	0.00267708	0.00483283	0.00192373	0.00304551	0.00121175	0.00501146	0.00277166	0.00127712	0.00524824	0.00333983	0.000997586	0.00362534	0.00350051	0.00628661	0.00192004	0.00179197	0.00543737	0.00374998	0.00369393	0.00369603	0.0064346	0.00163887	0.00181618	0.00226381	0.00168374	0.00460098	0.00469558	0.00334276	0.00554703	0.0014499	0.00172801	0.00617361	0.00134741	0.0011527	0.0039879	0.00334444	0.00190653
AGACCATGTAACGTTC.1_1	0.00224567	0.00289262	0.00159801	0.00207369	0.00153561	0.00198916	0.00195103	0.0020697	0.00161341	0.00238304	0.00312669	0.00210043	0.00211867	0.00312942	0.00212381	0.00242974	0.00227539	0.00143308	0.00223667	0.00186593	0.00187992	0.00225978	0.00217399	0.00236964	0.0017244	0.00194321	0.00184635	0.00245955	0.00227248	0.00223433	0.00211099	0.00210346	0.00295411	0.00207941	0.00227793	0.00287723	0.00192236	0.00212823	0.00212701	0.00219281	0.0020857	0.00195849	0.00232964	0.00256614	0.00232767	0.00225196	0.00235168	0.00192034	0.00215022
AGACCCGTCCATGAGT.1_1	0.00244525	0.00385559	0.00316396	0.00177218	0.00298175	0.002328	0.00430277	0.00323807	0.00327039	0.002219	0.00601117	0.00368741	0.0044087	0.00342514	0.00261321	0.00464739	0.00200486	0.00201375	0.00372637	0.00247855	0.00308999	0.0043644	0.00268531	0.00325081	0.00268368	0.00239054	0.00351131	0.00275122	0.00325772	0.00329982	0.00293653	0.00412527	0.00331071	0.00314384	0.0037723	0.00384351	0.00264246	0.00306999	0.0033539	0.00310509	0.00214686	0.00221001	0.00279768	0.0033119	0.0022174	0.00237925	0.00329454	0.00394392	0.00250961
AGACTCACAGAATCGG.1_1	0.00176009	0.00283985	0.00265718	0.00250427	0.00341795	0.00450404	0.00422205	0.00398937	0.00254531	0.00301845	0.00309779	0.0033234	0.00527083	0.00278743	0.00342357	0.00482881	0.00446077	0.00213951	0.00306891	0.00247974	0.00297272	0.0030117	0.00531747	0.00207709	0.00254674	0.00238813	0.00394038	0.00406456	0.00295612	0.00290964	0.00270237	0.00401474	0.00273752	0.00406722	0.00475482	0.00411623	0.0035457	0.00177182	0.00249466	0.00362502	0.00185366	0.00270796	0.00381981	0.00265848	0.00398866	0.00303407	0.00329658	0.00310003	0.00286901
AGACTCACATTCTCTA.1_1	0.000121261	0.000123575	0.000122915	0.00016212	0.000227974	0.000108616	0.000180035	0.00020817	0.000236005	0.00105293	0.000106944	0.000163497	0.000137439	0.000120089	0.000199737	7.91726e-05	0.000122425	0.000143337	0.000144777	0.000131193	0.000296885	0.000211593	8.82959e-05	0.000140469	0.000186063	9.4572e-05	0.000121934	0.000134454	9.22544e-05	0.000166298	0.000234181	0.000171082	0.000140143	0.000113138	0.000121661	0.000106293	0.000136515	0.000140108	0.000188775	0.000178689	0.000165344	0.000123849	0.000148204	0.000104062	0.000162066	9.29824e-05	0.000192482	0.000221044	0.000183752
AGAGCAGCATTCAGCA.1_1	0.00109335	0.00108548	0.0012628	0.000601331	0.000788792	0.000706798	0.000901259	0.000830799	0.00123416	0.00271793	0.00120257	0.000734915	0.000839379	0.00102791	0.000603096	0.000741389	0.00074304	0.00116854	0.000924964	0.000663791	0.00123541	0.000746055	0.000618621	0.00087215	0.00117585	0.00129543	0.000721363	0.000520988	0.00141889	0.000943288	0.00102506	0.000799136	0.00121796	0.000853574	0.000941562	0.000537173	0.000886904	0.000891737	0.000917947	0.00099767	0.00104745	0.000509671	0.000762173	0.00128235	0.000649218	0.000804299	0.000778885	0.000803964	0.00069025
AGATCCACAAAGGTTA.1_1	0.000435144	0.000491718	0.000509394	0.000274705	0.00021269	0.000186318	0.000393287	0.000333115	0.000987688	0.00180375	0.000553856	0.000292983	0.000371603	0.000477775	0.000246675	0.000282245	0.000229368	0.000485072	0.000370795	0.00019697	0.000782819	0.000371106	0.000218447	0.000446267	0.000579347	0.000510476	0.000190365	0.000225567	0.000441285	0.000475633	0.000629524	0.000408124	0.000758225	0.000197354	0.000303416	0.00023246	0.000177548	0.000442761	0.000584986	0.000367513	0.000563187	0.000157174	0.000176089	0.000694942	0.00025921	0.000171301	0.000360398	0.000378788	0.000200636
AGCCAGCCAGCTGTAT.1_1	0.00467091	0.00523083	0.00518399	0.00635636	0.00906972	0.00295771	0.0111075	0.00879027	0.00806829	0.00327904	0.00383294	0.00827734	0.00665976	0.00438993	0.00700053	0.00455574	0.00275005	0.0048373	0.00435412	0.00666372	0.0081093	0.00831979	0.00353268	0.00433634	0.00487217	0.00506563	0.00568851	0.00347345	0.00409784	0.00794472	0.00852191	0.00638551	0.00565101	0.00865667	0.00695166	0.00388331	0.00448111	0.00424516	0.00663582	0.00411138	0.00548952	0.00476881	0.00570021	0.00543952	0.00406341	0.00425642	0.00697251	0.00761372	0.0098755
AGCGCCACAAGATTGA.1_1	0.00344231	0.00185122	0.00137611	0	0.00105356	0.00109934	0.00113915	0.00134488	0.00203929	0.00350637	0.00187775	0.00148321	0.00141014	0.00212016	0.00131751	0.00134425	0	0.00264569	0.00189169	0	0.00181955	0.0011045	0	0.00187881	0.00142355	0.00391839	0.00120118	0.00158425	0.00217303	0.00131938	0.00137965	0.00133681	0.00229369	0.00146124	0.00145566	0.00148023	0	0.00287814	0.00179981	0.00195177	0.00232456	0	0.0013217	0.0020916	0.00131835	0	0.00141132	0.00129695	0.00114499
AGGAAATCATCGAACT.1_1	0.00101358	0.00167528	0.0009896	0.000861922	0.00101639	0.000639158	0.0018178	0.00131607	0.00152656	0.00211673	0.00152745	0.00120287	0.0013332	0.00143235	0.00105309	0.0012001	0.000748436	0.000976621	0.00123791	0.000916286	0.00141629	0.0014467	0.000611933	0.00134458	0.000985061	0.00121106	0.00123337	0.00101565	0.00138405	0.00184978	0.00199055	0.00157525	0.00194483	0.000907929	0.00139395	0.000967561	0.000786428	0.00100343	0.00171313	0.00127466	0.00141658	0.000752106	0.00105665	0.00139296	0.0007865	0.000825432	0.00151363	0.00143982	0.000992492
AGGAAATTCATGCCCT.1_1	0.000844452	0.00169734	0.00130204	0.00136512	0.00197764	0.00129044	0.0020769	0.00188948	0.00186356	0.00213808	0.00161739	0.00232807	0.0022891	0.00139392	0.00163021	0.00224776	0.00111994	0.00108389	0.00111458	0.00155957	0.00190578	0.00184388	0.00116052	0.00109221	0.00136737	0.00126195	0.00167411	0.00103299	0.00162278	0.00164736	0.00181566	0.00222394	0.00166117	0.00143426	0.00275457	0.00179291	0.00227425	0.000902724	0.00164259	0.00138614	0.00104228	0.00176245	0.00187679	0.00170689	0.00158783	0.00167036	0.00149281	0.00169612	0.00216619
AGGAATAGTACTAGCT.1_1	0.000898173	0.00101513	0.00105666	0.00238799	0.00131933	0.00231668	0.00127117	0.00140596	0.0011008	0.00296159	0.00115613	0.00155139	0.00161009	0.000935378	0.00168701	0.00161142	0.00260807	0.000904268	0.00117659	0.00253464	0.0012696	0.00121084	0.00236123	0.000986104	0.00123287	0.00111326	0.00176367	0.0013323	0.000919139	0.00110153	0.00135294	0.00145276	0.0010783	0.00195311	0.00240753	0.00175032	0.00252334	0.000925609	0.00101762	0.00146823	0.000821246	0.00250497	0.00234777	0.00128916	0.00328996	0.00208397	0.00112364	0.00151217	0.00244529
AGGACGAAGATTGATG.1_1	0	0	0	0.00549334	0	0.00650148	0	0	0	0	0	0	0.00383962	0	0.00589798	0	0.00763567	0	0	0.00534785	0	0	0.00604834	0	0	0	0.00566588	0.00587059	0	0	0	0	0	0.00553826	0	0.00565961	0.00476777	0	0	0	0	0.00576787	0.00594256	0	0.0066297	0.00503051	0	0	0.00520144
AGGAGGTCAGTGGCTC.1_1	0	0	0	0.00431005	0	0	0	0	0	0	0	0	0	0	0	0	0.00467437	0	0	0.00497798	0	0	0.00508956	0	0	0	0	0	0	0	0	0	0	0	0	0	0.00428415	0	0	0	0	0.00418953	0	0	0	0.0050511	0	0	0
AGGATAATCTTACCGC.1_1	0	0	0	0	0	0	0	0	0	0	0	0	0	0	0	0	0	0	0	0	0	0	0	0	0	0	0	0	0	0	0	0	0	0	0	0	0	0	0	0	0	0	0	0	0	0	0	0	0
AGGCATTCAGGAACCA.1_1	0.00100116	0.000756076	0.000674668	0.000486921	0.000312732	0.000341457	0.000874523	0.000634444	0.00115703	0.00232444	0.00120484	0.000615707	0.000692921	0.00076839	0.000514656	0.000591601	0.000335608	0.00068287	0.000944221	0.000453992	0.00105865	0.000800746	0.000324128	0.00090501	0.000726917	0.000798496	0.000415318	0.000455408	0.000822546	0.000600084	0.000841725	0.00077233	0.00113205	0.000496352	0.000588135	0.000477178	0.000421483	0.00105288	0.000731146	0.000567178	0.000855706	0.000366834	0.000476483	0.000882878	0.000512421	0.000401833	0.00075799	0.000644873	0.000514812
AGGCCACGTCCCACGA.1_1	0.000518238	0.000410994	0.000243011	0.00029196	0.000188238	0.000139653	0.000460155	0.000383531	0.000619799	0.0021027	0.000444448	0.000386083	0.00033409	0.000382076	0.000238231	0.000215349	0.000160679	0.000435665	0.000311424	0.000306118	0.000474382	0.000395675	0.000161059	0.000379371	0.000313716	0.000541589	0.000230513	0.000178094	0.00039258	0.000446487	0.00058047	0.000442547	0.000634056	0.000219523	0.000270152	0.000229736	0.000284067	0.000534021	0.000468569	0.000273332	0.000647691	0.000198482	0.00024271	0.000415687	0.000200827	0.000199628	0.000432465	0.00043814	0.000279848
AGGCTGCAGACGCAGT.1_1	0.00116495	0.00109516	0.000912764	0.00171227	0.0010777	0.00154151	0.00147774	0.00121712	0.00129574	0.00244566	0.00160083	0.00153712	0.00177895	0.000999377	0.00129853	0.00170334	0.00169682	0.00108424	0.00121366	0.00182648	0.00117048	0.00143855	0.00160352	0.00140182	0.00102516	0.0013413	0.00147106	0.00107096	0.00129968	0.00113244	0.00138411	0.00157864	0.00130332	0.00147227	0.00151191	0.00122469	0.00176869	0.00127092	0.00115286	0.00119248	0.000793557	0.0015309	0.00151818	0.00113706	0.00141504	0.00170774	0.00128243	0.00152023	0.00137041
AGGGTTTGTACTAAGA.1_1	0.0341797	0.0119007	0.022683	0	0.0207881	0.00451306	0.00630888	0.00904677	0.0145404	0.091465	0.0089026	0.00656499	0.00591287	0.014196	0.0119133	0.00446184	0.0047779	0.0343233	0.0178026	0	0.016623	0.0089741	0.00384339	0.0301811	0.0326463	0.0254962	0.00719355	0.0136395	0.0113481	0.00992087	0.0104501	0.00620787	0.0124047	0.00772868	0.00388749	0.00528232	0.00472297	0.0384632	0.0132244	0.0150076	0.0455345	0.00678775	0.00570356	0.0113707	0.0066473	0	0.0107976	0.0107358	0.00814205
AGGGTTTGTTTGGCTA.1_1	0	0	0	0.00696726	0	0	0	0	0	0	0	0	0	0	0	0	0.00809481	0	0	0.00677141	0	0	0.00725088	0	0	0	0	0	0	0	0	0	0	0	0	0	0.00647939	0	0	0	0	0	0	0	0	0.00693949	0	0	0
AGTGACTAGGTCACAG.1_1	0.00125164	0.00146094	0.00111285	0.00155617	0.00153927	0.00163244	0.00307271	0.00246989	0.0015622	0.002179	0.00219732	0.00293428	0.00311622	0.00170461	0.00244474	0.00262204	0.0015107	0.000985422	0.00156752	0.00218644	0.00179341	0.00288684	0.00147093	0.00154058	0.0011722	0.00100017	0.00269259	0.00151501	0.00139828	0.00204016	0.00239216	0.00300756	0.00196707	0.00285073	0.00325894	0.0023761	0.00187124	0.00107257	0.00183754	0.00154369	0.00109295	0.00172748	0.00244738	0.00144798	0.00158101	0.00184894	0.00236454	0.00242045	0.00201888
AGTGCCGGTGCCAAGA.1_1	0.000165339	0.00018729	0.000223988	0.000179414	0.000234752	0.000128846	0.000283876	0.000270652	0.000242056	0.00111611	0.000163317	0.000204824	0.00018773	0.000183007	0.000254842	0.000147817	0.000134972	0.000216385	0.00020929	0.000132608	0.000307095	0.000258833	0.000102543	0.000196409	0.000258665	0.000136367	0.000148726	0.000141519	0.000163421	0.000217947	0.00030812	0.000268979	0.000252103	0.000143609	0.000195115	0.00016858	0.000150293	0.000172866	0.000195856	0.000247585	0.000234182	0.000122313	0.00018235	0.000158278	0.000145355	9.69232e-05	0.000214907	0.000210773	0.000208062
ATAGAGAAGTTCGCAT.1_1	0.000689177	0.000791069	0.000722329	0.000917813	0.00133547	0	0.00231142	0.00162848	0.00135451	0.00185003	0.00102594	0.0017924	0.0021029	0.000750665	0.00137766	0.00155203	0	0.00077207	0.000809647	0.00141382	0.0013284	0.00160151	0	0.000750603	0.000816899	0.000670115	0.0013625	0.0008246	0.000663355	0.00154127	0.00169	0.00190623	0.0010828	0.00146648	0.00209524	0.00108789	0.00113863	0.000658651	0.00116766	0.000989819	0.000654787	0.00127908	0.00130852	0.000859092	0	0.00102788	0.00140307	0.00142588	0.00140428
ATATCCTTCTGGGCAC.1_1	0	0	0	0.00418679	0	0.00370869	0	0	0	0	0	0	0	0	0	0	0.00323181	0	0	0	0	0	0.00327832	0	0	0	0	0	0	0	0	0	0	0	0	0	0	0	0	0	0	0	0	0	0.00318272	0.00369717	0	0	0
ATCAGGTGTTAGCTAC.1_1	0	0	0	0.00512494	0	0.00706812	0	0	0	0	0	0	0	0	0	0	0.00521734	0	0	0.00486221	0	0	0.00609053	0	0	0	0	0	0	0	0	0	0	0	0	0	0.00432329	0	0	0	0	0.0055435	0	0	0.00739416	0.00478594	0	0	0
ATCCTATTCCTACTGC.1_1	0	0	0	0.00869038	0	0.00975875	0	0	0	0	0	0	0	0	0	0	0.00734406	0	0	0.00729951	0	0	0.00904043	0	0	0	0	0	0	0	0	0	0	0	0	0	0.0065072	0	0	0	0	0.00696846	0.00816985	0	0.0110736	0.00724818	0	0	0
ATCGGCGCAAGCGAAC.1_1	0	0	0	0	0	0	0	0	0	0	0	0	0	0	0	0	0	0	0	0	0	0	0	0	0	0	0	0	0	0	0	0	0	0	0	0	0	0	0	0	0	0	0	0	0	0	0	0	0
ATCGTCCGTGGCTAGA.1_1	0	0	0.0064286	0	0	0	0	0	0	0.00198728	0	0	0	0	0	0	0	0	0	0	0	0	0	0	0	0.00397467	0	0	0	0	0	0	0	0	0	0	0	0	0	0	0.00462604	0	0	0	0	0	0	0	0
ATCTCTAAGACTCATC.1_1	0.000488889	0.000503268	0.000515524	0.000802234	0.0011874	0.000508247	0.000753757	0.000796385	0.000739722	0.00274089	0.000367755	0.000698544	0.000645189	0.000497652	0.0010594	0.000411508	0.000511122	0.000559225	0.000471618	0.000634044	0.000853793	0.000749972	0.000490248	0.000594281	0.000729347	0.000496626	0.000692749	0.000559396	0.000420621	0.000634605	0.00102225	0.000677351	0.000459737	0.000885597	0.000720348	0.000429877	0.000527897	0.000485851	0.000688285	0.000609091	0.000513143	0.00066849	0.000699572	0.0004677	0.000565154	0.000505127	0.000732521	0.000888559	0.00109081
ATCTTCACAGCGACCT.1_1	0	0	0	0.00399663	0	0.00544266	0	0	0	0	0	0	0	0	0.0047258	0.00458293	0.00589386	0	0	0.00525972	0	0	0.00638381	0	0	0	0.00457995	0.00607011	0	0	0	0	0	0	0	0.00764823	0.00609578	0	0	0.00716194	0	0.00490502	0.00512435	0	0.00534906	0.00477299	0	0	0.0040758
ATCTTCAGTATCACGT.1_1	0.00294625	0.00307778	0.00285433	0.00237851	0.00208032	0.00225499	0.00229029	0.00233353	0.00319132	0.00253195	0.00295322	0.00248262	0.00256464	0.00339941	0.0026997	0.00325874	0.00248754	0.00288418	0.00289327	0.00254033	0.00268022	0.00214002	0.00206866	0.00312126	0.00318875	0.00321264	0.00264381	0.00258523	0.0029342	0.00284216	0.00276068	0.00213963	0.00276242	0.00240247	0.00215145	0.00309213	0.00206117	0.00270696	0.00281365	0.00363998	0.0029447	0.00211724	0.0025101	0.00317003	0.00220264	0.00230657	0.0031511	0.00246417	0.00251202
ATGACCAGTTCAGTAC.1_1	9.85909e-05	8.87366e-05	0.000119195	0	7.76404e-05	7.52947e-05	4.86065e-05	7.00516e-05	0.00012075	0.0012481	8.615e-05	7.46737e-05	5.41004e-05	0.000107498	9.2531e-05	5.74729e-05	7.00652e-05	0.000114427	0.000129805	0	0.000169031	6.69688e-05	6.17451e-05	0.000104753	0.000156391	9.56345e-05	5.36483e-05	9.09505e-05	8.00126e-05	7.91825e-05	9.24942e-05	6.45138e-05	0.000129626	5.50065e-05	6.7521e-05	6.26742e-05	6.43637e-05	8.53609e-05	9.38418e-05	0.000124678	0.00012033	7.23731e-05	7.07078e-05	0.000109765	0.000115206	0	6.98098e-05	8.52462e-05	9.06365e-05
ATGAGGGTCCGTTTCG.1_1	0.000308838	0.000200326	0.000198535	0.000319708	0.000190033	0.000266826	0.000365845	0.000280662	0.000385419	0.00218865	0.000316661	0.000295362	0.000337498	0.000203202	0.000325057	0.000279408	0.000257879	0.00028409	0.000210056	0.000257319	0.000425736	0.000296296	0.000240066	0.000262483	0.000319507	0.000283028	0.00027412	0.00017463	0.000212269	0.00019518	0.00029566	0.000416623	0.000317655	0.000320354	0.0003652	0.000216545	0.00028427	0.000342997	0.00024827	0.00030087	0.000299783	0.000217922	0.000263535	0.000291451	0.000331152	0.000253003	0.000290935	0.000333523	0.000375057
ATGATCGTCCAGGACC.1_1	0.00163493	0.00137018	0.00175359	0	0.0012019	0	0.00116509	0.00125957	0.00372764	0.00246444	0.00129288	0.000867064	0.000764507	0.00128418	0.00057984	0.000562885	0	0.00157763	0.00107977	0	0.00366763	0.00121827	0	0.00113915	0.00178977	0.00189363	0.000554908	0.000544109	0.00118573	0.00160391	0.00206131	0.00109023	0.00265234	0.000529818	0.000580874	0.000599718	0	0.00140338	0.00178685	0.000998905	0.00191999	0	0.000510413	0.00165042	0	0	0.00142173	0.00123322	0.000588383
ATGGATCGTCGATTTG.1_1	0.00285521	0.0027328	0.0015709	0.00316718	0.00205719	0.00293866	0.00232537	0.00281918	0.00188911	0.00287014	0.00252717	0.00271467	0.00256558	0.00255541	0.00332561	0.00217386	0.00261639	0.0022461	0.00270168	0.00375004	0.0016957	0.0022562	0.00234823	0.00254044	0.00198465	0.00227223	0.00258455	0.00274442	0.00306087	0.00199539	0.00283502	0.00236192	0.0025152	0.00343825	0.0030588	0.00275924	0.00382383	0.00276386	0.00207899	0.00235384	0.0025574	0.00345499	0.00334623	0.0022168	0.002916	0.00290704	0.00234616	0.00223778	0.00377981
ATGGTTGCAGAGATGC.1_1	0.00164313	0.00131224	0.00118626	0.00236481	0.00168218	0.00319204	0.00195033	0.00234548	0.00130122	0.0024509	0.00224028	0.0022698	0.00247931	0.00171005	0.00297055	0.00255378	0.00276721	0.00131865	0.00201788	0.00236731	0.00154027	0.00214825	0.00253922	0.00194184	0.00136026	0.00112569	0.00219442	0.00266241	0.00161964	0.00147734	0.00162385	0.00208479	0.00181564	0.00261078	0.00291277	0.00305524	0.00265269	0.00174722	0.00159739	0.00176566	0.00135305	0.00301758	0.003042	0.00129793	0.00257815	0.0026973	0.0021193	0.00232853	0.00227009
ATGTCCCAGGCGTCCT.1_1	0.000863501	0.00111347	0.000773391	0.000402911	0.000491957	0.000387872	0.00083971	0.00062875	0.00128659	0.00236438	0.00110971	0.000555146	0.000754539	0.000894781	0.000420876	0.000551608	0.000436627	0.00083961	0.000819983	0.000380178	0.00146926	0.000610674	0.000429679	0.000865875	0.000901406	0.000893029	0.000366837	0.000380221	0.000796949	0.00078048	0.000954123	0.000759219	0.00113711	0.000422621	0.000539132	0.000403729	0.000428587	0.000794675	0.00105654	0.000730255	0.000964711	0.000309297	0.000348243	0.00102827	0.000554405	0.000395492	0.000831273	0.000654446	0.00030714
ATGTCTTGTCCAAGAG.1_1	0	0	0	0	0	0	0	0	0	0	0	0	0	0	0	0	0.00535653	0	0	0	0	0	0.00511575	0	0	0	0	0	0	0	0	0	0	0	0	0	0	0	0	0	0	0	0	0	0	0	0	0	0
ATTCACTAGCGCCATC.1_1	0.006281	0.00550848	0.00557352	0.0058907	0.00426157	0.00998128	0.00473317	0.0038396	0.0034421	0.00388113	0.00801753	0.00521417	0.0052152	0.00567388	0.0063598	0.00743485	0.00810216	0.00557649	0.00994898	0.00494687	0.00348647	0.00452455	0.00870121	0.00759719	0.00624795	0.00538839	0.00638717	0.010233	0.00601107	0.00446898	0.00390978	0.0051965	0.00447002	0.00515217	0.00518804	0.00654649	0.00590907	0.00895283	0.00387025	0.00658497	0.00588648	0.00551096	0.00527662	0.0042905	0.0066811	0.00608987	0.00437616	0.00519412	0.00531307
ATTCCATAGGAAAGTG.1_1	0.000468547	0.000474217	0.000516617	0	0.00051644	0	0.000726716	0.00061499	0.000699099	0.00205868	0.000535968	0.000756477	0.0008617	0.000426373	0.000472918	0.000707618	0	0.000427592	0.000532339	0	0.000713167	0.000636006	0	0.000392254	0.000493349	0.00064879	0.000532182	0.000397523	0.000447557	0.000522249	0.000603106	0.000806583	0.000661339	0.000539987	0.000676934	0.000495174	0	0.0003809	0.000497363	0.00065106	0.000552862	0	0.000645603	0.000489221	0	0	0.000549677	0.000510439	0.000538666
ATTTCACTCCATCTCG.1_1	0.00572431	0.00384696	0.00355583	0.00569727	0.00365652	0.00813775	0.00409495	0.00441164	0.00224842	0.00384679	0.00400052	0.00466304	0.00446069	0.00470317	0.00668599	0.00530365	0.00902068	0.00365381	0.00663687	0.0048694	0.00268019	0.00413743	0.00855307	0.00557863	0.00405646	0.00381451	0.00583604	0.00822609	0.00434759	0.00452046	0.00403369	0.00410446	0.00377331	0.00530003	0.00472296	0.00736928	0.0057388	0.00547268	0.00407062	0.00598799	0.00367214	0.00645164	0.00628874	0.0029264	0.00931566	0.00510186	0.00431962	0.00420753	0.00603536
ATTTCTGGTGTTAGCT.1_1	0.000408265	0.000641078	0.000546756	0.00030567	0.000291647	0.000219547	0.000413546	0.0003424	0.00104059	0.00218436	0.000700705	0.000302086	0.000357811	0.000371492	0.000214068	0.000275356	0.000182342	0.000459803	0.000345083	0.000248392	0.000925851	0.000408004	0.000197126	0.000406959	0.00054841	0.000618137	0.000228888	0.000168962	0.000551872	0.000438238	0.000598096	0.000484576	0.000844981	0.000208589	0.000355096	0.000241004	0.000362273	0.000516289	0.000628032	0.000330363	0.000568913	0.000199957	0.000200859	0.000756031	0.000266716	0.000313491	0.000421859	0.000355681	0.00024656
CAAAGAAAGGCCACTC.1_1	0.00332981	0.00259406	0.00163488	0	0.00146722	0.00179735	0.00211885	0.00211719	0.00281813	0.00396054	0.00252488	0.00247638	0.00221664	0.00201891	0.00213417	0.00182195	0.00155737	0.0025794	0.00167064	0	0.00303241	0.00206749	0.00142621	0.00215391	0.00176081	0.00497263	0.00196391	0.00182765	0.00260748	0.00202623	0.00242405	0.00197768	0.00292479	0.00254645	0.00220622	0.00209503	0.00307973	0.00341175	0.00250256	0.00236718	0.00299414	0.00246565	0.00206206	0.00282011	0.0019358	0	0.00242113	0.00219142	0.00280877
CAAAGAAAGGTGCTTT.1_1	0	0	0	0.00559527	0	0	0	0	0	0	0	0	0	0	0	0	0.00561895	0	0	0.00516273	0	0	0	0	0	0	0	0	0	0	0	0	0	0	0	0	0	0	0	0	0	0	0	0	0	0.00667274	0	0	0
CAAAGAAGTTACACTG.1_1	0.000117202	0.000128302	0.000155589	0	0.000126273	9.45253e-05	8.29384e-05	0.000120958	0.000180451	0.00148483	0.000118858	0.000111612	0.000101604	0.000123705	0.0001316	9.49028e-05	9.35837e-05	0.000121655	0.000144262	0	0.00022042	0.000106476	6.91778e-05	0.000132692	0.000197703	0.000138488	7.79449e-05	0.000100174	0.000105371	0.000103827	0.000171923	9.67505e-05	0.000175719	7.57372e-05	0.000101965	0.000115855	0.000113375	0.000107614	0.000145974	0.000179902	0.000151845	0.000121376	0.000134236	0.000152415	0.000116606	0	0.000113526	0.000130392	0.000136143
CAACCTCGTTCGTGCG.1_1	0.00240675	0.00385461	0.002024	0.00230174	0.00229625	0.00221342	0.0030981	0.00331167	0.00326111	0.00267876	0.0042129	0.00380277	0.00381261	0.0038455	0.00323735	0.00448515	0.00254668	0.00283598	0.00349901	0.00340363	0.00284732	0.00355288	0.00251979	0.00318962	0.00181253	0.00341366	0.00293331	0.00261176	0.00358173	0.00279761	0.00370777	0.00357167	0.00373161	0.00343899	0.00333196	0.00465095	0.00341435	0.00274933	0.00296358	0.00379567	0.00282215	0.00251686	0.00354043	0.00371339	0.00245835	0.00277937	0.00319976	0.00296901	0.00308088
CAACGGCAGGCGTTGA.1_1	0	0	0	0	0	0	0	0	0	0	0	0	0	0	0	0	0	0	0	0	0	0	0	0	0	0	0	0	0	0	0	0	0	0	0	0	0	0	0	0	0	0	0	0	0	0	0	0	0
CAAGACTGTAGTGATA.1_1	0.00134549	0.00139698	0.000884783	0	0.000551072	0	0.000855322	0.000839074	0.000920595	0.00231831	0.00116925	0.00071929	0.00082576	0.00125608	0.000538285	0.000849616	0	0.000925087	0.000920792	0	0.000873881	0.00062156	0	0.00106241	0.00089592	0.00178618	0.000545914	0.000625531	0.001272	0.000846527	0.000990526	0.000764816	0.00150345	0.000583795	0.000606659	0.000818814	0	0.00112782	0.00106602	0.000911191	0.00117255	0	0.000637636	0.00119752	0	0	0.00104381	0.000840377	0
CACAACAAGAGGTGCT.1_1	0	0	0	0.00587723	0	0.00877269	0	0	0	0	0	0	0	0	0	0	0.00940956	0	0	0.00575716	0	0	0.00895149	0	0	0	0	0	0	0	0	0	0	0	0	0	0	0	0	0	0	0	0	0	0	0.00739991	0	0	0
CACACAACACCAGCCA.1_1	0.0030161	0.00255042	0.00223615	0.00491067	0.00296748	0.00528424	0.0047354	0.00391128	0.00238256	0.00263059	0.00350894	0.00510265	0.00465491	0.00346602	0.0055501	0.00490281	0.00473448	0.00175973	0.00291689	0.00528811	0.00232613	0.0050856	0.00460213	0.00314201	0.00188988	0.00206839	0.00467298	0.00487354	0.00272131	0.0029598	0.00310747	0.00478084	0.00325839	0.0055662	0.00516047	0.0054239	0.00434447	0.00253905	0.00310421	0.00269073	0.00168741	0.00489275	0.0055632	0.00273198	0.0049238	0.00470926	0.00411364	0.00432212	0.0048855
CACAGGCTCAGTCACA.1_1	0.0102642	0.00991508	0.0132473	0.00588835	0.00955746	0.00389255	0.00545413	0.00602646	0.0114098	0.00466144	0.00775321	0.00596265	0.0052462	0.010903	0.00773244	0.00482027	0.00373776	0.0129872	0.009212	0.00638561	0.0112351	0.00616777	0.00340862	0.0102781	0.0124899	0.0144485	0.00523528	0.00748202	0.00998969	0.00686886	0.00812946	0.00630203	0.00903474	0.00595277	0.00494938	0.00518417	0.00461804	0.0100464	0.00839367	0.00791076	0.0130326	0.00475969	0.00604884	0.0130811	0.00520289	0.00436052	0.00746961	0.00665167	0.00659179
CACCAAACATTGTAGC.1_1	0	0	0	0.0106904	0	0.0156675	0	0	0	0	0	0	0	0	0.0110618	0.0107798	0.0137698	0	0	0.0112761	0	0	0.0136336	0	0	0	0.0115663	0.0199567	0	0	0	0	0	0	0	0.0133754	0.0116532	0	0	0.0158955	0	0.0127912	0.0137099	0	0.0129863	0.0109999	0	0	0
CACGGGTAGAGCGACT.1_1	0.00294978	0.00446881	0.00408949	0.00276263	0.00388543	0.00471531	0.00450498	0.00445213	0.00304451	0.00322003	0.00452743	0.00481234	0.00532831	0.00418952	0.00465031	0.00448806	0.00307348	0.0039265	0.00437015	0.00251508	0.00334524	0.00427634	0.00503309	0.00380469	0.00444226	0.00336597	0.00465204	0.00349682	0.00419694	0.00391743	0.00399481	0.00535517	0.00362082	0.00514914	0.00670788	0.00375511	0.00518775	0.0028205	0.00323625	0.00389231	0.00323779	0.00308862	0.00525213	0.00395136	0.00441394	0.00526821	0.00325386	0.00374473	0.00442376
CAGATACCACGATTCA.1_1	0.00255182	0.00271996	0.00310539	0.00314588	0.00297513	0.0061823	0.00344561	0.00295578	0.00204473	0.00301343	0.00328647	0.00335425	0.00473503	0.00286457	0.00393494	0.00512192	0.00576819	0.0023769	0.00304913	0.00408348	0.00211511	0.00260428	0.00595829	0.00272684	0.00285007	0.00251992	0.00483035	0.00451777	0.00282885	0.00237714	0.00238099	0.00371	0.00241635	0.00451469	0.00505254	0.00523483	0.00459853	0.00229405	0.00183937	0.00442934	0.00231522	0.0041448	0.00553045	0.0026412	0.00545789	0.00584451	0.002344	0.00238784	0.00319505
CAGATTGTCCCTGGTT.1_1	5.09278e-05	5.75634e-05	7.11636e-05	0	8.82264e-05	6.79969e-05	4.66242e-05	5.67145e-05	8.04167e-05	0.000787563	4.73371e-05	6.79643e-05	4.64363e-05	5.73742e-05	7.54749e-05	3.6772e-05	4.82323e-05	5.98202e-05	8.11333e-05	5.90327e-05	0.000116142	5.10402e-05	5.01694e-05	7.01161e-05	0.000102719	4.87959e-05	5.22057e-05	5.91241e-05	4.54323e-05	6.27846e-05	8.32715e-05	5.04462e-05	5.54959e-05	4.81277e-05	5.06945e-05	4.74988e-05	4.95314e-05	5.41716e-05	5.74917e-05	9.60804e-05	6.73777e-05	5.18248e-05	5.41222e-05	5.52109e-05	8.26424e-05	4.31188e-05	5.73325e-05	6.87106e-05	7.84375e-05
CAGCCAGCATCTGTTT.1_1	0.00512853	0.00482647	0.00306867	0.00505852	0.00292995	0.00642651	0.00333144	0.00364082	0.00254458	0.00375551	0.00415021	0.0041316	0.00456619	0.00482444	0.0044329	0.00476266	0.00481516	0.00301806	0.00474567	0.00473234	0.00208963	0.00368409	0.00449807	0.00479953	0.00327219	0.00362209	0.00592617	0.00593034	0.00464461	0.00391582	0.00384635	0.00396133	0.00378393	0.00444435	0.00424304	0.00547678	0.00461364	0.0047764	0.00294487	0.0041397	0.00391725	0.00462009	0.00547559	0.00464762	0.00567677	0.00492086	0.00377234	0.00421344	0.00425297
CATAAGCCAGACACCC.1_1	0.00797231	0.013492	0.0142936	0.00682763	0.0133062	0.0102777	0.0166224	0.0143045	0.0115239	0.00434392	0.0151103	0.0166537	0.0199853	0.0108809	0.0133428	0.0186267	0.00917734	0.00861993	0.0131602	0.00809648	0.0090415	0.0167584	0.0083773	0.00950562	0.0114097	0.00996133	0.0179697	0.0118721	0.0132595	0.0153902	0.0116509	0.0154287	0.0101242	0.0173568	0.0142745	0.0137364	0.0101892	0.00900741	0.0129947	0.00974334	0.00898064	0.00816427	0.0113607	0.0101229	0.00760113	0.00997558	0.0131282	0.0140601	0.0115767
CATACTTCATATGCGT.1_1	0	0	0	0	0	0	0	0	0	0	0	0	0	0	0	0	0	0	0	0	0	0	0	0	0	0	0	0	0	0	0	0	0	0	0	0	0	0	0	0	0	0	0	0	0	0	0	0	0
CATCCCATCCCGAGAC.1_1	0.00419483	0.00536691	0.00300485	0.00177134	0.00308138	0.0027658	0.00320684	0.00412975	0.00302359	0.00274416	0.00475446	0.00379356	0.00424539	0.00518077	0.00331096	0.00526633	0.00348802	0.00267516	0.00473391	0.0018182	0.00292347	0.00390841	0.00272628	0.00427538	0.00266682	0.00342855	0.00390097	0.00364338	0.00541348	0.0038295	0.00383249	0.00377554	0.00496216	0.00306729	0.00275495	0.00505323	0.00226113	0.00358249	0.00448181	0.00347395	0.00345232	0.0020479	0.00326378	0.00461401	0.00358858	0.00229502	0.00422256	0.00350211	0.00191317
CATGCAACACAGCGCT.1_1	0	0	0	0.00704553	0	0.0107128	0	0	0	0	0	0	0	0	0	0	0.00804946	0	0	0.00757967	0	0	0.00940303	0	0	0	0	0	0	0	0	0	0	0	0	0	0.00772236	0	0	0	0	0.00985971	0	0	0.0100962	0.00739453	0	0	0
CATGCGGTCTAAGCGT.1_1	0.000114793	0.000139461	0.000168	0.000179443	0.000192087	0.000130947	0.000122229	0.000153484	0.000242979	0.000907837	0.00012937	0.000168707	0.000114824	0.000119094	0.000194575	9.04978e-05	0.000122507	0.00013036	0.000156697	0.000146437	0.000310913	0.000132966	0.000130104	0.000142844	0.000209303	9.33172e-05	0.00014202	0.000140483	0.000119108	0.000144167	0.000218321	0.000129821	0.000152441	0.000123745	0.000139311	0.000107783	0.000104314	0.00011459	0.000185438	0.000200543	0.000166412	0.000150415	0.000141274	0.000148186	0.000183313	0.000117176	0.000148123	0.000197365	0.00020094
CATGCTCGTTCCTAAG.1_1	0	0	0	0.00308453	0	0	0	0	0	0	0	0	0	0	0	0	0.00436318	0	0	0.00340559	0	0	0	0	0	0	0	0	0	0	0	0	0	0	0	0	0	0	0	0	0	0	0	0	0	0.00330378	0	0	0
CATGGTAAGACTTAAG.1_1	0.00137484	0.00154442	0.00160311	0.000991852	0.00174904	0.00129834	0.00147125	0.00144424	0.00174593	0.00270239	0.00158796	0.00129925	0.00192982	0.00139755	0.001421	0.00166776	0.00133435	0.00169974	0.00134341	0.000915693	0.00166107	0.00137282	0.00124618	0.0016956	0.00176493	0.00179138	0.00127817	0.00115372	0.00156248	0.00131419	0.00168641	0.00154824	0.00149199	0.00149957	0.00188078	0.00147114	0.0012328	0.0013843	0.00147814	0.00202175	0.00143826	0.000839591	0.00112489	0.0017446	0.00134208	0.00102822	0.00149389	0.00136096	0.00131606
CATTCCGGTTCACCGG.1_1	0.00153995	0.000737709	0.000670071	0.000712102	0.00042326	0.000638499	0.000820641	0.000809938	0.0010634	0.00361012	0.00129679	0.000840085	0.00104321	0.000809701	0.000706128	0.000739316	0.000648224	0.000905204	0.000721656	0.00093157	0.00101764	0.000756853	0.000597078	0.00103672	0.000755614	0.00162335	0.000611345	0.000473367	0.000854103	0.000659981	0.000884205	0.00102667	0.00113079	0.000847578	0.00102863	0.000815194	0.000797838	0.00165352	0.000922124	0.000710277	0.00114277	0.000509321	0.00086468	0.000969964	0.000766635	0.000661818	0.00105316	0.000796452	0.00071663
CCACAAACATCTAACG.1_1	0.0170906	0.0126031	0.0231778	0.00852743	0.0210663	0.00382328	0.00785738	0.0105767	0.021302	0.0129628	0.00920413	0.00827243	0.006493	0.01423	0.0105448	0.00426812	0.0034202	0.0219347	0.0149996	0.00665667	0.0227428	0.00940252	0.00296815	0.0205257	0.0291604	0.0144396	0.00737806	0.0111484	0.0118823	0.0124869	0.0140011	0.00741311	0.0133296	0.00792655	0.0039104	0.00550202	0.00481244	0.0199844	0.0165395	0.0125062	0.0241428	0.00681292	0.00543346	0.0126704	0.00460446	0.00436279	0.014054	0.0131206	0.0086214
CCACACTCACACACTA.1_1	0.00248797	0.00273485	0.00256158	0.00113283	0.00180672	0.00161565	0.0030088	0.0023247	0.00266335	0.00364778	0.00355481	0.00254596	0.00316403	0.00242137	0.00179782	0.0027544	0.00158785	0.00257696	0.00240429	0.00147208	0.00236124	0.00262228	0.00140833	0.00269182	0.00262804	0.00283226	0.00258084	0.00167285	0.00248422	0.00261425	0.0024802	0.00339005	0.00267375	0.00169618	0.00220645	0.00137852	0.00184412	0.00246056	0.00208604	0.00215563	0.00299286	0.00101406	0.00199382	0.00252425	0.00172375	0.00134747	0.00264799	0.0029534	0.00148365
CCACGAGCAAAGGATT.1_1	0.000327268	0.000340949	0.000376249	0.00020464	0.000221323	0.000169341	0.000364845	0.000308841	0.000607113	0.00204438	0.000457863	0.000284795	0.000310966	0.000279233	0.000180375	0.000243281	0.000157473	0.000403117	0.000331988	0.000206553	0.000572193	0.00027398	0.000141172	0.000319971	0.000386938	0.000431167	0.000161256	0.000146017	0.000312345	0.00025101	0.000461866	0.000366097	0.000594787	0.000168839	0.000303282	0.000184008	0.00022974	0.000457394	0.000290127	0.000283811	0.000379477	0.000154944	0.000167956	0.000482147	0.00025077	0.000182763	0.000277151	0.000282996	0.000224398
CCACTTGCAGGAACCA.1_1	0.015169	0.0183545	0.0185031	0.0126452	0.0235442	0.0115727	0.0130529	0.0156759	0.015911	0.00473041	0.0123046	0.0176381	0.01314	0.0172032	0.0220968	0.0150541	0.0113825	0.0171467	0.0161104	0.0150282	0.0161716	0.0176067	0.0111636	0.0148071	0.0209186	0.017118	0.0176409	0.0190074	0.0160734	0.0185194	0.019097	0.0143582	0.0132773	0.016878	0.013059	0.0194154	0.0135174	0.0129213	0.017411	0.0193761	0.0171795	0.0143133	0.0142461	0.013467	0.0111379	0.0142419	0.0181268	0.0150587	0.0155149
CCCAACTCATCGGAGA.1_1	0.000543463	0.000767324	0.00064547	0.000598059	0.000660606	0.000638414	0.000960628	0.000844983	0.000956619	0.00180863	0.00113629	0.00108733	0.000866341	0.000654276	0.000837393	0.000922989	0.000611573	0.000589307	0.000708472	0.000704062	0.00103575	0.000893825	0.000657042	0.000678678	0.000701423	0.000539803	0.000752177	0.000539208	0.000732812	0.000587296	0.000733761	0.0011159	0.000926434	0.000773228	0.00108108	0.000664413	0.000607214	0.000605784	0.000798762	0.00075717	0.000584751	0.000631792	0.000635795	0.000809061	0.000709397	0.000582379	0.000744462	0.000848983	0.000682924
CCCGGAAGTATCTCGA.1_1	0.00311153	0.00303032	0.00270479	0.00511146	0.00291601	0.00597765	0.00406639	0.00504188	0.0026489	0.00310775	0.00446675	0.00447409	0.00446948	0.00324964	0.00547099	0.00474666	0.00521155	0.00231485	0.00365221	0.00579567	0.00262011	0.00449294	0.00627549	0.00292695	0.00220496	0.00257009	0.00511138	0.00494951	0.00350364	0.00335535	0.00329812	0.00420118	0.00361253	0.00414846	0.00571342	0.00642657	0.00510707	0.00337925	0.00367877	0.00389652	0.00210776	0.00753198	0.00635019	0.00329439	0.00589709	0.00517941	0.0042096	0.0043458	0.00550687
CCCTCAAGTCCTTTGC.1_1	0.0013509	0.00174714	0.00171955	0.00057295	0.00074209	0.000651905	0.000786165	0.000780987	0.00141508	0.00313143	0.00156485	0.000697118	0.00113704	0.00160191	0.000704127	0.00107883	0.000692573	0.00180571	0.00132246	0.000563686	0.00140491	0.000846515	0.000612614	0.00138551	0.00185584	0.00179498	0.000647918	0.000611102	0.00125836	0.000839332	0.000859587	0.000975751	0.00161777	0.000793788	0.000919317	0.000841473	0.000824188	0.00142038	0.000966581	0.00122224	0.00151081	0.00059183	0.000738703	0.00187079	0.000765075	0.000648658	0.000802147	0.000681621	0.000683242
CCCTGATGTGGTATGG.1_1	0.00562088	0.00454574	0.004714	0.00368107	0.00283101	0.00488138	0.00477408	0.00433964	0.00311886	0.00312917	0.0062089	0.00455462	0.00562771	0.0065313	0.00466095	0.0072226	0.00380814	0.00463485	0.00541564	0.00379877	0.00304374	0.00461722	0.00422424	0.00545238	0.00416322	0.0049996	0.00602563	0.00612961	0.006522	0.00409502	0.00421293	0.00457077	0.0053402	0.00488132	0.00425681	0.00667313	0.00365924	0.00552953	0.00492467	0.00425616	0.00363935	0.00431549	0.00539792	0.0040732	0.00344279	0.00370981	0.00508625	0.00436392	0.00410155
CCCTTAGAGCAATAAC.1_1	0.00780799	0.0116574	0.0128172	0	0.0206457	0	0.0155109	0.0176956	0.0188037	0.0037372	0.00971125	0.0130008	0.0117678	0.00986177	0	0	0	0.01108	0.00741577	0	0.0194669	0.0164296	0	0.00899351	0.0116206	0.0093365	0	0	0.0111649	0.0163138	0.0189761	0.0138153	0.014683	0.00999437	0.00854934	0	0	0.00871728	0.0143726	0	0.0106184	0	0	0.014651	0	0	0.0156	0.0178395	0
CCGAACGCATGACACT.1_1	0.00462593	0.00858677	0.00818074	0.0036786	0.00745309	0.00232457	0.00580023	0.00700584	0.00880019	0.00273602	0.00640167	0.00497975	0.00610568	0.00646985	0.00501209	0.00503721	0.00228358	0.00569945	0.00462395	0.00369432	0.00839218	0.00668804	0.00245441	0.00489373	0.00690406	0.00689046	0.00476658	0.00457424	0.00715916	0.00879244	0.00777242	0.00658199	0.0077794	0.00486058	0.00497855	0.00470029	0.00344933	0.00502403	0.00842698	0.00543164	0.00574049	0.00390781	0.00530818	0.0088395	0.00270469	0.00349863	0.00857097	0.00720852	0.0049002
CCGTAGGAGCTTCGTA.1_1	0.000498105	0.00104636	0.000859365	0.000419985	0.000952769	0.000405039	0.00141214	0.00112766	0.00150834	0.0016493	0.00106044	0.000923408	0.000949677	0.000892114	0.000648286	0.000966485	0.000375251	0.00057599	0.000689649	0.000400179	0.00158575	0.00118239	0.000477615	0.000678484	0.000903341	0.000605529	0.000771887	0.000491725	0.000853751	0.00115132	0.00166564	0.00132622	0.00127246	0.000642256	0.00108532	0.000645353	0.000560284	0.000485806	0.00105408	0.000829017	0.000685437	0.000369149	0.000683716	0.00113897	0.000512108	0.000470378	0.000990412	0.00112224	0.000575807
CCTCCAAAGGTAATCA.1_1	0.00288384	0.00195878	0.00108257	0.000904243	0.000728192	0.000752433	0.00103384	0.00131417	0.00171143	0.0040205	0.00177101	0.000908729	0.0011164	0.00163511	0.000817139	0.000928426	0.000684494	0.0019747	0.00112034	0.00101659	0.00154512	0.00104746	0.000777868	0.00157247	0.000936777	0.00306105	0.000765058	0.000806242	0.00150714	0.00102389	0.00130103	0.00106453	0.0019818	0.000859425	0.00094233	0.000952737	0.000876904	0.00243167	0.00178427	0.0015023	0.00277739	0.000675669	0.000845664	0.00213258	0.000721169	0.000845651	0.00145984	0.00111472	0.000727303
CCTTCAGGTTGCTCAA.1_1	0.00376949	0.0044108	0.0025356	0.00373347	0.00330806	0.00285879	0.00595696	0.00569153	0.0037468	0.00282008	0.0046918	0.004928	0.00512379	0.00439534	0.00502656	0.00527157	0.00334695	0.00265572	0.00356988	0.00427176	0.00356991	0.0063841	0.00287387	0.00336905	0.00259352	0.00278373	0.00425741	0.00428083	0.00462266	0.00454774	0.00509335	0.00587519	0.00510517	0.00463046	0.0049035	0.0044314	0.00365751	0.00289496	0.00482437	0.00321344	0.00366279	0.00416825	0.00509973	0.0042657	0.00326553	0.00339005	0.00451354	0.00506721	0.00432411
CGAGGAATCTAGCCAA.1_1	0.000893917	0.00130124	0.00157664	0.000745672	0.00180149	0.00145231	0.00171961	0.00169337	0.00178357	0.00214392	0.00136328	0.00181495	0.00228706	0.00118428	0.00115808	0.00171711	0.00118412	0.00105131	0.00098866	0.000709172	0.00184603	0.00168069	0.00130273	0.00105413	0.00108799	0.00121712	0.0013378	0.00103824	0.00130487	0.00175838	0.00200331	0.00213838	0.00154842	0.00139485	0.00179007	0.00153278	0.00104907	0.000917044	0.00140514	0.00158252	0.000947538	0.000786362	0.00140303	0.00145769	0.00141845	0.000866935	0.00140994	0.00154313	0.00103022
CGATGCGTCCATACAG.1_1	0.00162293	0.00289289	0.00273039	0.00415183	0.00236943	0.00286646	0.00280258	0.00260922	0.00266045	0.00235397	0.00246837	0.00306916	0.00320186	0.00272994	0.00248798	0.00394178	0.00299092	0.00190243	0.00196309	0.00430498	0.00276532	0.0025086	0.0034862	0.00189576	0.00247617	0.0017629	0.0028829	0.00223452	0.00236912	0.00254274	0.00275468	0.00311882	0.00241986	0.00303548	0.00400785	0.00272754	0.00489599	0.00137663	0.00265739	0.00283378	0.00151348	0.00364741	0.00324554	0.00255485	0.00341343	0.00398514	0.00251644	0.00241888	0.00371879
CGATGGCGTTCTAAGC.1_1	0	0	0	0.00747567	0	0	0	0	0	0	0	0	0	0	0	0	0	0	0	0.00783028	0	0	0	0	0	0	0	0	0	0	0	0	0	0	0	0	0	0	0	0	0	0	0	0	0	0.00910337	0	0	0
CGATGGCTCTTCTAAC.1_1	0.00513089	0.00622326	0.00670489	0.0066037	0.00779968	0.0066663	0.00767086	0.00763445	0.00574392	0.00346893	0.00504138	0.00797221	0.00686484	0.00589882	0.00758022	0.00792812	0.00549853	0.00543142	0.00615604	0.00687853	0.00546036	0.00688525	0.00660737	0.00532804	0.00646938	0.0057025	0.00946659	0.00670989	0.00619925	0.00856294	0.00740168	0.00674257	0.00634613	0.00752813	0.00695087	0.00888828	0.00716046	0.00551476	0.00775567	0.00655359	0.00540982	0.00702374	0.00716147	0.00649077	0.00631451	0.00581873	0.00670093	0.00746057	0.00797567
CGCAGGTGTCGAATTC.1_1	8.83032e-05	0.000101973	0.000102938	9.15751e-05	0.000127427	8.82645e-05	0.00011014	0.000127215	0.000205655	0.000944335	9.19112e-05	0.000113016	8.74734e-05	0.000102037	0.000116316	6.00978e-05	8.37245e-05	0.000111051	0.000118215	7.42995e-05	0.000275336	0.000123957	7.24755e-05	0.000117228	0.000170526	7.8072e-05	7.84843e-05	0.000100795	8.74937e-05	0.000120255	0.00018354	0.00010169	0.000134633	6.95896e-05	9.29032e-05	8.1963e-05	6.0216e-05	9.26521e-05	0.000144291	0.000138953	0.000119311	8.11551e-05	7.59615e-05	0.000103262	0.000108029	6.45469e-05	0.000141078	0.000132999	0.000117368
CGCCATTAGGAACGAA.1_1	0.00528765	0.00506375	0.00455928	0.00589691	0.00396832	0.0065226	0.00549103	0.0052241	0.00353337	0.00313282	0.00751426	0.00702786	0.0065939	0.00573402	0.00596203	0.00869363	0.00649149	0.00457247	0.00670355	0.00658924	0.00359243	0.0060936	0.00737828	0.00652835	0.0043338	0.00431958	0.00895073	0.007686	0.00569094	0.00451592	0.00404974	0.00699924	0.00415393	0.00612288	0.00761729	0.00967926	0.00691107	0.00654175	0.00421669	0.00598709	0.0032281	0.00623158	0.00647933	0.00491606	0.0071127	0.00731117	0.00540239	0.00580282	0.00759747
CGGAGAAGTGTCTCCT.1_1	0.00244032	0.00159054	0.00198551	0.0027033	0.0020029	0.00295611	0.00205697	0.00145156	0.00160241	0.0035963	0.00256515	0.00191539	0.0026137	0.00132543	0.00208667	0.00240695	0.00247994	0.0019808	0.00172488	0.00274511	0.00165229	0.00191625	0.00278756	0.00173237	0.00175132	0.00249166	0.0026457	0.00193009	0.00181895	0.00172791	0.00151507	0.00195598	0.00171	0.00287212	0.00253243	0.00179245	0.00293698	0.00249265	0.00136566	0.00194596	0.00186759	0.00300071	0.00248178	0.00166714	0.00247844	0.00253899	0.00180011	0.00188002	0.00249301
CGGGCATGTACGCTAT.1_1	0.00698845	0.00659016	0.007616	0.00927427	0.00812672	0.0157079	0.00964515	0.00638538	0.00703244	0.00392583	0.0103411	0.00882712	0.011125	0.00710396	0.011611	0.0134448	0.010436	0.00726504	0.0100168	0.00628608	0.00592766	0.00867697	0.0118146	0.00820261	0.00730901	0.00655025	0.0117976	0.0146887	0.00687642	0.00641183	0.00626106	0.00833617	0.00528198	0.0105148	0.00990238	0.0120982	0.00974816	0.00761177	0.00646017	0.00966045	0.00686869	0.00965632	0.0114272	0.00680987	0.0117328	0.0079012	0.00725606	0.0086906	0.0104039
CGGGTCAGTACTGCCG.1_1	0.00622125	0.00617805	0.00655734	0.00567391	0.00548483	0.00529138	0.004148	0.00471275	0.00483622	0.0033522	0.00640916	0.00546756	0.00467887	0.00640783	0.00520323	0.00690433	0.00544545	0.00765365	0.0076819	0.00607162	0.0048601	0.00419337	0.00516116	0.00553967	0.00676128	0	0.00541683	0.00637946	0.00717776	0.00525975	0.00507043	0.00487779	0.00609458	0.0049152	0.00500213	0.00648348	0.00510711	0.00626046	0.00506847	0.00806579	0.00511012	0.00543651	0.00618341	0.0068897	0.00550683	0.0048988	0.00507801	0.00532739	0.00508903
CGGGTGTAGTATCTGC.1_1	0.00116773	0.0021009	0.00179583	0.000822476	0.00234573	0.00137425	0.00353853	0.00267193	0.00210292	0.00212491	0.0034715	0.00328132	0.00367916	0.00190505	0.00187666	0.00286662	0.00128243	0.0011903	0.00163636	0.000910164	0.00228071	0.00322658	0.00155604	0.0016082	0.00155458	0.00158631	0.00259433	0.00146654	0.00190594	0.00276528	0.0030409	0.00384816	0.0023411	0.00227009	0.00258337	0.00201582	0.00131303	0.00135382	0.00224408	0.00170306	0.00138188	0.00106639	0.00159086	0.00233164	0.00184689	0.00125421	0.00220046	0.00299771	0.00147059
CGGTCAGCACTACAGT.1_1	0.00393334	0.00433419	0.00387001	0.00335221	0.00292496	0.00391772	0.00374787	0.0032117	0.002983	0.00300156	0.00656231	0.00425602	0.00454116	0.00518476	0.00404555	0.00624392	0.00433555	0.00340913	0.00530249	0.00430612	0.00333334	0.00445649	0.00479867	0.00518861	0.00358503	0.00486579	0.00448968	0.00463788	0.00473347	0.00303525	0.00315964	0.00424103	0.00372565	0.00401866	0.00536185	0.00650965	0.00489905	0.00407883	0.0035006	0.00368259	0.00341607	0.00381487	0.00441729	0.00420104	0.00393172	0.00425674	0.00376112	0.0039132	0.00354121
CGTAATGAGCCGTAAG.1_1	0	0	0	0	0	0	0	0	0	0	0	0	0	0	0	0	0	0	0	0	0	0	0	0	0	0	0	0	0	0	0	0	0	0	0	0	0	0	0	0	0	0	0	0	0	0	0	0	0
CGTAATGGTGTCTTCC.1_1	0.000434106	0.000467362	0.000412384	0	0.000386075	0.000453914	0.000554357	0.000438337	0.000565418	0.00208644	0.000723	0.000642006	0.000670975	0.000516064	0.00060111	0.000548779	0	0.00041787	0.00058726	0	0.000608541	0.00058918	0	0.000611184	0.000525053	0.000434537	0.000514784	0.000407845	0.000385814	0.000452067	0.000497161	0.000736313	0.000596368	0.000449072	0.000589697	0.000462902	0	0.000537729	0.000479502	0.00049492	0.000478929	0.000478328	0.000433517	0.000507468	0.000513668	0	0.000504649	0.000584294	0.000571046
CGTGCTTCAGCGGTTC.1_1	0.000563027	0.000577689	0.000438173	0	0.000471301	0.000490882	0.000655449	0.000609675	0.000587266	0.00221616	0.000840034	0.000662176	0.000671852	0.00065452	0.000678723	0.000555752	0	0.000430243	0.000575636	0	0.000662267	0.000632943	0	0.000597544	0.000490741	0.000561625	0.000447499	0.000491241	0.000501178	0.000482708	0.000649577	0.000777014	0.000658137	0.000597144	0.000615114	0.000545294	0	0.000557938	0.000504962	0.000530259	0.000481682	0.000448487	0.000519949	0.000528343	0.000604792	0	0.000732572	0.000550671	0.000461904
CGTGCTTCAGGCGAAT.1_1	0.00115372	0.000905057	0.000751168	0.000545326	0.000454129	0.000333017	0.000952933	0.000757742	0.00123819	0.00249311	0.000951667	0.000591807	0.000591753	0.000909898	0.000511857	0.000435032	0.000278496	0.00108287	0.000689046	0.000583569	0.000963817	0.000662152	0.000266068	0.00096711	0.000734814	0.0012465	0.000420243	0.000472133	0.000840641	0.000774578	0.00098017	0.0006991	0.0015381	0.000490086	0.000681136	0.000427441	0.000597796	0.00106033	0.00082038	0.000651219	0.00145584	0.000450605	0.000545144	0.00119746	0.000371862	0.000440052	0.000879659	0.000633885	0.000605574
CGTGTCTTCCCATAAG.1_1	0.00279557	0.00293582	0.00168546	0.00258154	0.0020313	0.00347602	0.00211066	0.00287653	0.00255545	0.00253236	0.00246525	0.00242596	0.00268197	0.00290512	0.00301981	0.00269745	0.0032032	0.00250518	0.00275495	0.00259037	0.0025997	0.00219017	0.00291557	0.00327855	0.00190264	0.00283404	0.00261751	0.00379469	0.00265846	0.00266441	0.00284195	0.00258399	0.00297341	0.00256576	0.00228228	0.00317873	0.00272191	0.00244416	0.00251499	0.00318191	0.00251774	0.00262189	0.00306399	0.00250364	0.0030809	0.00286734	0.00261295	0.00221774	0.00204324
CGTTGGGAGAGACAAG.1_1	0.00215812	0.00262706	0.00273768	0.0039201	0.00383605	0.0058043	0.00352261	0.00302102	0.00215547	0.002897	0.00242278	0.00385237	0.00416148	0.00240586	0.00416998	0.00474511	0.00472866	0.00195033	0.00295318	0.00399648	0.00230158	0.00273127	0.0052587	0.00255385	0.00279439	0.00215012	0.00461452	0.00409611	0.0022929	0.00263314	0.0026084	0.00284344	0.00203219	0.00508239	0.00568492	0.00410874	0.00565286	0.0025147	0.00203529	0.00329005	0.00201182	0.00549722	0.00455007	0.00225216	0.00526879	0.00519522	0.00283599	0.00286618	0.00402569
CGTTGGGGTTCGGACC.1_1	0	0	0	0	0	0	0	0	0	0	0	0	0	0	0	0	0	0	0	0	0	0	0	0	0	0	0	0	0	0	0	0	0	0	0	0	0	0	0	0	0	0	0	0	0	0	0	0	0
CTACCTGAGGGAACAA.1_1	0.00070642	0.000810775	0.000874021	0.000426931	0.000395847	0.000386612	0.000781676	0.000507447	0.00109248	0.00219665	0.00113349	0.000657382	0.000589367	0.000863743	0.000533341	0.000551194	0.000349229	0.000747783	0.000614698	0.000345737	0.00114388	0.00064046	0.000328632	0.000746029	0.000946018	0.000852573	0.000465075	0.000426166	0.000686896	0.000695196	0.000734482	0.000824513	0.00105173	0.00029277	0.000567999	0.000305392	0.000359459	0.000814112	0.000718076	0.000609211	0.000876694	0.000323052	0.000342543	0.000919662	0.000509938	0.000299253	0.000644599	0.00083864	0.000415608
CTACCTGTCAGAATAG.1_1	0.00105159	0.00232506	0.00164455	0.00114209	0.00215419	0.00121938	0.00312781	0.00260284	0.00280616	0.00227086	0.00242014	0.00252604	0.0031333	0.00183949	0.0019272	0.0022326	0.00114913	0.00136719	0.0014708	0.00133227	0.00269459	0.00273126	0.00138423	0.00128666	0.00174825	0.00144826	0.00242178	0.00124751	0.00193035	0.00304334	0.00302058	0.00300794	0.00224992	0.00212209	0.00327551	0.00156791	0.00130346	0.00108491	0.00256851	0.00195473	0.0012507	0.00129523	0.00195359	0.00215644	0.00130663	0.00157475	0.00249996	0.00267503	0.00193708
CTATAGGCAGCCGTTG.1_1	0	0	0	0	0	0	0	0	0	0	0	0	0	0	0	0	0	0	0	0	0	0	0	0	0	0	0	0	0	0	0	0	0	0	0	0	0	0	0	0	0	0	0	0	0	0	0	0	0
CTCAACCAGATAACAC.1_1	0.000740486	0.000811619	0.000878547	0.000478925	0.000817324	0.000620691	0.000648685	0.000760971	0.000951855	0.00231034	0.000923897	0.000738775	0.000975019	0.000806225	0.00066064	0.000925691	0.000611355	0.000682283	0.000717619	0.00054463	0.00112655	0.000693387	0.000587208	0.000631882	0.0010042	0.000760636	0.000705372	0.000444056	0.000794134	0.000702071	0.000950995	0.00084861	0.000938484	0.000700263	0.000999804	0.000681939	0.000706793	0.000701285	0.000742233	0.000912145	0.000742546	0.000509383	0.000710837	0.000910048	0.000699062	0.000660278	0.000835646	0.000783267	0.00056584
CTCAATTTCTCATTGT.1_1	0.00766347	0.00794621	0.00971513	0.00774636	0.00706443	0.00803655	0.00620669	0.00680311	0.00702333	0.0040757	0.00754021	0.00668034	0.00635135	0.00889246	0.010412	0.00855619	0.00974263	0.00936279	0.0102985	0.00905451	0.00724008	0.00696753	0.00869369	0.0080493	0.00936899	0.010524	0.00675618	0.0112698	0.00848383	0.00655487	0.0069869	0.0057827	0.00789208	0.00743284	0.00730177	0.0101843	0.00857316	0.00812827	0.00607893	0.0100615	0.00860209	0.00839074	0.00983386	0.00784314	0.00826097	0.00782558	0.00602465	0.00627008	0.00716381
CTCAGTCAGGCCATAG.1_1	0.0188976	0.0141254	0.0238032	0.0182588	0.030333	0.00826964	0.0119771	0.016671	0.016936	0.00746183	0.00946778	0.0151993	0.0110592	0.0173201	0.0199331	0.00710372	0.00671342	0.0223953	0.0188916	0.0140218	0.0207374	0.0168379	0.0068773	0.0207756	0.026344	0.0157451	0.0125205	0.0154533	0.013374	0.0153377	0.0155058	0.0112867	0.0125316	0.0169966	0.0112346	0.0117091	0.0117385	0.0176263	0.0177149	0.0172015	0.0228259	0.0142597	0.0158373	0.0130517	0.0116954	0.0106913	0.0160983	0.0137187	0.0213522
CTCATGCCAAAGACTA.1_1	0.000813515	0.00117918	0.000988527	0.00114055	0.00124672	0.000879023	0.00218075	0.00168515	0.00170533	0.00192977	0.00178279	0.0019699	0.0019575	0.0010768	0.00129409	0.00183026	0.00108826	0.000760937	0.0012773	0.00150308	0.00175676	0.00228991	0.00108717	0.00113501	0.000949366	0.000797504	0.00176366	0.00104928	0.0012082	0.00161545	0.0016305	0.0022237	0.00177963	0.00145146	0.00246834	0.00166619	0.00131995	0.000834777	0.00172747	0.00114263	0.000859651	0.00117239	0.0018023	0.00139941	0.00120421	0.00142862	0.00182367	0.00196256	0.00147641
CTCATTACACTGCATA.1_1	0.000584448	0.000844093	0.000781947	0.000448645	0.000941105	0.00055151	0.00170808	0.00100761	0.00124209	0.00158195	0.000897699	0.00134525	0.0013931	0.000653716	0.000948418	0.00102724	0.000535985	0.000617678	0.00069801	0.000770169	0.00125869	0.00137668	0.000559922	0.000719254	0.000823795	0.00055662	0.000788078	0.00068614	0.000757926	0.00104546	0.00147324	0.00126566	0.000928096	0.000904647	0.00151417	0.000653863	0.000631208	0.00050068	0.000862056	0.000990835	0.000702144	0.000560715	0.000953054	0.000849681	0.000653471	0.000757589	0.000992016	0.00117341	0.000630543
CTCATTAGTTTCGTTT.1_1	0.00213613	0.00258969	0.00182877	0.00207712	0.00227693	0.00163847	0.00508635	0.00479486	0.00318793	0.00222517	0.00325836	0.00450501	0.00400301	0.00269488	0.00283093	0.00298933	0.00168425	0.00170676	0.00278354	0.00215107	0.0037069	0.00482105	0.00161466	0.00255917	0.00175541	0.00157548	0.00298646	0.0016538	0.00257844	0.00403941	0.00405921	0.00458485	0.00407919	0.0030948	0.00306883	0.0026317	0.00226484	0.00253768	0.00406235	0.00198965	0.0018425	0.00232044	0.00262169	0.00232485	0.00155496	0.0017384	0.00437959	0.00510554	0.00332742
CTCCTCCAGGCTAAAT.1_1	0.00323081	0.00568139	0.00632416	0.00276522	0.00396197	0.00219536	0.00431301	0.00441936	0.00713483	0.00269698	0.00463003	0.00412037	0.0041423	0.00567946	0.00373151	0.00421441	0.00220765	0.0046882	0.00392569	0.00297023	0.00538486	0.00423889	0.00271214	0.00418984	0.00582395	0.00508136	0.00429005	0.00306108	0.00555529	0.00580142	0.00506339	0.00436043	0.00647623	0.00314785	0.00361342	0.00495794	0.00292274	0.00399813	0.00517025	0.00425659	0.0054028	0.00338596	0.00330566	0.00527692	0.0021516	0.00287803	0.00484703	0.0035672	0.00257849
CTCGAGGCAAACCGGA.1_1	0.00235582	0.00402699	0.00186932	0.00339639	0.00268536	0.00190421	0.00508752	0.00514328	0.00307149	0.00232503	0.0035439	0.00420908	0.00443062	0.00269959	0.00417631	0.00337345	0.0020328	0.00174439	0.00288926	0.00338153	0.00290133	0.00511085	0.00239347	0.00250293	0.00188245	0.00251062	0.0042987	0.00269411	0.00286581	0.00587634	0.00538127	0.00473443	0.00369359	0.00442089	0.00547377	0.00319493	0.00326081	0.00258634	0.00415455	0.0025927	0.00291698	0.00365983	0.00428121	0.00285843	0.00238997	0.0027541	0.00413235	0.00428464	0.00405345
CTCGAGGCAAGGCAAC.1_1	0.0048123	0.00488107	0.00479925	0.00545849	0.0047262	0.00594416	0.00318408	0.00467519	0.00394908	0.00289725	0.00445766	0.00424363	0.00398063	0.00495184	0.00563543	0.00428314	0.00525315	0.00616199	0.00555513	0.00593328	0.0039924	0.00369867	0.00626908	0.00504233	0.00527398	0.00600737	0.00487953	0.00729023	0.00490792	0.0035384	0.00370127	0.00402778	0.00438182	0.00437526	0.00451363	0.00496248	0.0058756	0.00418484	0.00338241	0.0068387	0.00494575	0.00585638	0.00659056	0.00494491	0.00624722	0.00502299	0.00411487	0.00402417	0.00561994
CTCTCGAGTTTCGTAG.1_1	0.00431707	0.00407469	0.00437796	0.00633938	0.00410026	0.00935865	0.00359009	0.00334931	0.00282056	0.00395401	0.00348546	0.00415064	0.00473181	0.00374398	0.0049459	0.00521749	0.00797365	0.00422417	0.00437608	0.00480515	0.00303254	0.00337743	0.00871226	0.00449347	0.00439747	0.00462342	0.00515293	0.00642509	0.00375429	0.00338406	0.00302189	0.00368672	0.0033246	0.00547248	0.00504879	0.00490858	0.00630054	0.00403334	0.00329909	0.00570416	0.00416377	0.00634359	0.00646144	0.00400539	0.011954	0.00705595	0.00341706	0.00350695	0.00540974
CTGAGCGAGGTCTACT.1_1	0.00152451	0.00151927	0.0017202	0.00298526	0.00223968	0.00360816	0.00231405	0.00180114	0.00156895	0.0024526	0.00179747	0.002484	0.0023493	0.00151777	0.00269243	0.00238658	0.00262349	0.00147196	0.00169287	0.00250106	0.0016615	0.00185957	0.0038463	0.00144713	0.00183294	0.00150284	0.0022623	0.00237409	0.00165815	0.00161682	0.00167182	0.00193813	0.0017857	0.0034486	0.0035056	0.00319078	0.00328162	0.00169292	0.00132185	0.00196836	0.00141025	0.00354694	0.00274948	0.00157169	0.00339282	0.00342351	0.00173419	0.00206745	0.00246025
CTGAGGCAGTCGTTAC.1_1	0.0016758	0.00212874	0.00118649	0	0.00232232	0	0.00565677	0.0040803	0.0031252	0.00186474	0.00220878	0.00397749	0	0.00202057	0	0	0	0.0011848	0.00156951	0	0.00338234	0.00395152	0	0.00154559	0.00122941	0.00117597	0	0	0.00194414	0.00359904	0.00442381	0.00462758	0.00292578	0	0.00416814	0	0	0.00152928	0.00315135	0	0.00156137	0	0	0.00259006	0	0	0.00334503	0.00412798	0
CTGCGAGGTAGGTACG.1_1	0	0	0	0.00302204	0	0.00426012	0	0	0	0	0	0	0	0	0	0	0.00280906	0	0	0	0	0	0.00292877	0	0	0	0	0	0	0	0	0	0	0	0	0	0	0	0	0	0	0	0	0	0.00420239	0.0035958	0	0	0
CTGGCAGCAGCGTAGA.1_1	0.00367023	0.00424725	0.00438477	0.00369776	0.00475259	0.00593713	0.0057864	0.00447688	0.0030644	0.00306268	0.00502147	0.00604351	0.00711195	0.00354643	0.00453141	0.00753936	0.004965	0.00384653	0.00477414	0.00451972	0.00330259	0.00477029	0.00622966	0.00420491	0.00399518	0.00412979	0.00733585	0.00456953	0.00366777	0.00527377	0.00411621	0.00575883	0.00335047	0.00691483	0.00796277	0.00472995	0.00479207	0.00396393	0.00333409	0.00408937	0.00349082	0.00584318	0.00479547	0.00357912	0.00538829	0.00514838	0.00419221	0.00476222	0.00499366
CTGTAGAAGAGATGCC.1_1	0.00077507	0.00103153	0.00103637	0.00144894	0.00108609	0.000988892	0.00182051	0.0011635	0.0012522	0.00224761	0.00182562	0.00169452	0.00161617	0.00098469	0.00157911	0.00152593	0.00119917	0.000666148	0.00129128	0.00170396	0.00128368	0.00149027	0.00123351	0.000955525	0.00095109	0.000962642	0.00143771	0.00111188	0.00108911	0.00109984	0.00114443	0.00179717	0.00130498	0.00168293	0.00183706	0.00126091	0.00163287	0.000884394	0.00123375	0.00132228	0.000948003	0.00137602	0.00184086	0.00109873	0.00149027	0.00123995	0.000998401	0.00151801	0.00177967
CTGTATTGTCCAGTTA.1_1	0.00333034	0.00193592	0.00198084	0.00167549	0.00165567	0.00207027	0.00175835	0.00157335	0.00197953	0.00468122	0.00251117	0.00169133	0.00197888	0.00188112	0.00154608	0.00180639	0.00235329	0.00262175	0.00201753	0.00163418	0.0015418	0.00167657	0.0020948	0.002401	0.00178076	0.00324626	0.00182269	0.00203234	0.00190564	0.00145788	0.00161553	0.00175739	0.00225426	0.00189147	0.00164918	0.00149885	0.00226165	0.00463397	0.00150829	0.00185988	0.00252483	0.0018286	0.00218553	0.00193746	0.00235419	0.00189486	0.00190298	0.00171309	0.00167111
CTGTCGTTCTATTTCG.1_1	0.00136095	0.00150595	0.00107002	0.0016899	0.000916116	0.00161436	0.00153742	0.00149812	0.00141699	0.00216322	0.00211305	0.00183948	0.00162476	0.00187758	0.00164353	0.00170472	0.00151547	0.00113416	0.00139623	0.00197763	0.00127933	0.00144279	0.00163311	0.00151861	0.00113286	0.00123193	0.00138425	0.00144585	0.00187523	0.00152709	0.00146762	0.00164494	0.00223843	0.00127514	0.0017165	0.00172635	0.00205821	0.00125023	0.00202831	0.00125895	0.000961391	0.00165685	0.00184232	0.00136359	0.00154231	0.00204151	0.00153175	0.00144769	0.00139393
CTTCCGATCCCATGGG.1_1	0.0045027	0.00743758	0.00444273	0.00414134	0.00484749	0.00318768	0.00720504	0.0076772	0.00429079	0.00312748	0.006962	0.00725022	0.00707959	0.00608049	0.0044056	0.00659432	0.00275774	0.00339622	0.00560071	0.00377161	0.00444027	0.00693557	0.0030631	0.00513981	0.00368842	0.00420493	0.00746888	0.00381965	0.00742936	0.00863896	0.00701443	0.00711959	0.00618495	0.00680791	0.00621159	0.0041758	0.00415763	0.00449344	0.0076588	0.00368619	0.00420443	0.00421554	0.00452096	0.00821138	0.003745	0.00378809	0.00803359	0.00582643	0.00547752
CTTCTCTTCGCGCTGA.1_1	0.00452127	0.00287622	0.00282209	0.00104964	0.00138321	0.000972136	0.00160976	0.00175474	0.00349734	0.00536527	0.00225696	0.00157233	0.00148899	0.0024358	0.00134348	0.00127473	0.000864167	0.0047294	0.00154892	0.00170859	0.00336022	0.00157883	0.000899968	0.00301264	0.00225535	0.00573398	0.00103	0.00106852	0.00276925	0.00214694	0.00209953	0.00186592	0.00333652	0.00139682	0.00120535	0.00135333	0.00117524	0.00454261	0.00299746	0.0015404	0.00447965	0.00112356	0.00129556	0.00268241	0.00106612	0.00134603	0.002353	0.00160454	0.0014154
CTTGAGACAGTAACAA.1_1	0.00141245	0.00189408	0.00161102	0	0.00122498	0.000381346	0.00138117	0.00156951	0.00216152	0.00228125	0.0016383	0.00101815	0.00105943	0.00145195	0.000751776	0.000971802	0	0.0015283	0.00106979	0	0.00234808	0.00141188	0.00036008	0.0011167	0.00154643	0.00199908	0.000809872	0.000675096	0.00142199	0.00134075	0.00163159	0.00158757	0.00223873	0.000798462	0.000757966	0.000972641	0	0.00128962	0.00187204	0.00137765	0.00184215	0	0.000592613	0.00185941	0.000574979	0	0.0014486	0.00123759	0.000748753
CTTTCAACACGCGCAT.1_1	0.00716358	0.0104986	0.0110225	0.00613757	0.0100012	0.00530185	0.00771726	0.00972275	0.00992999	0.00295867	0.00890517	0.0101165	0.00798334	0.00904682	0.00811038	0.00808166	0.00449585	0.00809565	0.00819416	0.00671535	0.0089325	0.00976922	0.00530937	0.00749153	0.010054	0.00881963	0.00752084	0.00699018	0.00964602	0.00991363	0.00922086	0.00906566	0.00830684	0.00698466	0.00759609	0.0084597	0.00557967	0.00702336	0.00962601	0.00707284	0.00828566	0.00653016	0.00669283	0.0113633	0.00513548	0.0065955	0.0104566	0.0083142	0.00834353
CTTTCGGAGGTTCATC.1_1	0.00151628	0.00152631	0.00102164	0	0.000887429	0.000615839	0.00196577	0.00171936	0.00306233	0.00237173	0.00121333	0.00139849	0.00125124	0.00123534	0.00110567	0.000938317	0.000554064	0.00155836	0.00109931	0	0.00273859	0.00168776	0.000499307	0.00129551	0.00106793	0.00165661	0.000989919	0.0010066	0.00136524	0.00195214	0.00242302	0.00150436	0.0022707	0.00100322	0.00118064	0.000813516	0.000952776	0.00144175	0.00243475	0.00126705	0.00179953	0.000818208	0.000859882	0.00172513	0.000640655	0	0.00191162	0.00165842	0.000985763
GAAATGAAGACAACTA.1_1	0.000829924	0.000572922	0.000241537	0.000429588	0.000302248	0.000286117	0.000445247	0.000515447	0.000867577	0.00246827	0.000751957	0.000421008	0.000468466	0.000513173	0.000354591	0.00035547	0.00031934	0.000490891	0.000565447	0.000425525	0.000713491	0.000482521	0.000304269	0.000541372	0.000366923	0.000800941	0.000300127	0.000265723	0.000523203	0.000392913	0.000706919	0.000575922	0.000877211	0.000328438	0.000402462	0.000456368	0.00049176	0.000852382	0.000683278	0.000410715	0.00070816	0.000336984	0.000407997	0.000753386	0.00048089	0.000298391	0.000533133	0.000498188	0.000377293
GAAGCGACATCTCAAG.1_1	0	0	0	0.0024831	0.00163653	0.00288331	0.00221933	0.00238411	0.00146371	0	0	0.00257308	0.00244471	0	0.00233013	0.00267794	0.00267739	0	0	0.00231538	0.00149699	0.00242087	0.00258063	0	0	0	0.00252045	0.00295906	0	0	0.00221623	0.00244226	0	0.00261774	0.00221342	0.00277578	0.00231868	0	0	0.00216452	0	0.00290321	0.00231224	0	0.0034663	0.00216757	0	0.00261393	0.00251918
GAAGGACCAACTCGAT.1_1	0	0	0	0.00539765	0	0.00534163	0	0	0	0	0	0	0.0043118	0	0.00479688	0.00497948	0.00529846	0.00612059	0.00609986	0.00545579	0	0	0.00496474	0.00586179	0	0	0.00615333	0.00584272	0	0	0	0	0	0.00559584	0.00457346	0.00580767	0.0054732	0	0	0.00685638	0	0.00585645	0.00528952	0	0.00519528	0.00539037	0	0	0.00463156
GAAGTAACAGCATACT.1_1	0.000864725	0.00114611	0.000894403	0.000528248	0.000624259	0.000422861	0.000994017	0.000807034	0.00112542	0.00229522	0.000983706	0.000933356	0.000925279	0.000941688	0.000577436	0.000794828	0.000468293	0.000943373	0.000656337	0.000593339	0.00103739	0.0006487	0.000410338	0.000749488	0.00104746	0.00111555	0.000657099	0.000466241	0.000975476	0.000686176	0.000827311	0.000883221	0.00116463	0.000606728	0.000827111	0.00044644	0.00063819	0.000789383	0.000803982	0.00071026	0.000907488	0.000405454	0.000567948	0.000849058	0.000468678	0.000618191	0.000810952	0.000667097	0.00054172
GAAGTAACAGCGTTTA.1_1	0	0	0	0	0	0	0	0	0	0.00254202	0	0	0	0	0	0	0	0	0	0	0	0	0	0	0	0	0	0	0	0	0	0	0	0	0	0	0	0	0	0	0	0	0	0	0	0	0	0	0
GAAGTAAGTCTAGGTT.1_1	0.00914335	0.00747269	0.00686433	0.0116292	0.00593196	0.0113708	0.00597805	0.00652873	0.00506854	0.00478475	0.00715968	0.00738917	0.00616631	0.00904708	0.0109147	0.00612139	0.00988059	0.0104948	0.0119127	0.00965305	0.00488315	0.00631785	0.00891758	0.00917436	0.00863085	0.00956079	0.0102114	0.0113839	0.00909522	0.00719222	0.00636417	0.00575585	0.00731636	0.00947757	0.00722152	0.008361	0.00944785	0.00950947	0.00542519	0.0111096	0.0111453	0.0107148	0.0115864	0.00619258	0.0108564	0.00937862	0.00685096	0.00706607	0.010459
GACATCACATAGATCC.1_1	0.0067503	0.00784018	0.00842983	0.00707119	0.00722008	0.00629981	0.00696199	0.00714661	0.00733316	0.00318166	0.00813168	0.00802231	0.00752707	0.00728967	0.00839422	0.00912914	0.00604916	0.00747562	0.007107	0.00744234	0.00701222	0.00673795	0.00668439	0.00702315	0.00724947	0.00993663	0.00864409	0.00805503	0.00928272	0.00699942	0.00825742	0.00637012	0.00756185	0.00741329	0.00830545	0.0119824	0.00887568	0.00696923	0.00680236	0.00802743	0.00607487	0.00996042	0.00906387	0.00803636	0.00550627	0.00972662	0.00633069	0.00617653	0.007342
GACCAATAGTGATCGG.1_1	0.00175118	0.00144623	0.00200956	0.00328088	0.0020416	0.0031557	0.00206526	0.00237837	0.00188567	0.00274211	0.00208743	0.00247287	0.00303371	0.00167165	0.00270993	0.00291779	0.00310817	0.00180878	0.00192658	0.00406695	0.00174474	0.00226265	0.00348189	0.00160562	0.00209679	0.00221351	0.0026821	0.00253112	0.00187458	0.00173944	0.0018793	0.00205166	0.00179333	0.00325632	0.00411198	0.0026616	0.00362516	0.00179161	0.00165255	0.00260943	0.00159866	0.00430645	0.00349849	0.00252188	0.00417462	0.00359632	0.00179502	0.00222331	0.0040872
GACCGTGTCAAGGACG.1_1	0.0023067	0.00231085	0.00237802	0.00312554	0.00222369	0.00491498	0.00290196	0.00236647	0.00179453	0.003055	0.0029439	0.00348043	0.00385799	0.00271143	0.00300387	0.00400439	0.00408396	0.00256987	0.00265895	0.00288613	0.00188254	0.00232373	0.0048104	0.00258886	0.0025539	0.00256999	0.00458814	0.00309277	0.00242971	0.00224973	0.00226406	0.00273949	0.00199039	0.00351328	0.00399525	0.00416391	0.00434426	0.00258278	0.00176971	0.0029363	0.0020459	0.00378913	0.0037284	0.00259227	0.00446373	0.0040819	0.00221809	0.00242371	0.00350106
GACCTTCTCACATTGG.1_1	0	0	0	0.00691758	0	0	0	0	0	0	0	0	0	0	0	0	0.00658596	0	0	0.00614568	0	0	0.0084084	0	0	0	0	0	0	0	0	0	0	0	0	0	0.0057747	0	0	0	0	0	0	0	0	0.00599293	0	0	0
GACGCTGAGGAAGTAG.1_1	0.000679048	0.0010312	0.00110507	0.00187775	0.00142142	0.00186791	0.00215013	0.001804	0.00166746	0.00189382	0.00119462	0.00225497	0.00187932	0.000999787	0.00224918	0.00208162	0.00157443	0.000822043	0.00107867	0.00227642	0.00163992	0.00187199	0.00192291	0.000823421	0.000939847	0.000893288	0.00197103	0.00152742	0.00112838	0.00170256	0.00170548	0.00183573	0.00127218	0.00209	0.00343035	0.00185342	0.00227038	0.000663266	0.00120694	0.00146714	0.000850006	0.00209491	0.00239816	0.00135889	0.00242788	0.00226185	0.00139065	0.00183083	0.00256687
GACTATGCACCCGTAG.1_1	0.00324573	0.00480525	0.00288836	0.00384471	0.00387979	0	0.0053884	0.00586104	0.00555646	0.00272863	0.00532632	0.00556418	0.00518885	0.0045626	0.00419059	0.00514012	0	0.0036541	0.00361861	0.00404319	0.0050624	0.00512563	0.00306104	0.00350475	0.00266709	0.00400712	0.00509003	0.00349685	0.00443795	0.00589834	0.00570312	0.00529005	0.00486219	0.0043592	0.00613877	0.00397998	0.00335108	0.00316723	0.00540731	0.00426111	0.00365494	0.0042293	0.00440751	0.00608431	0.00368971	0.00350876	0.00514254	0.00604163	0.00455285
GACTATGTCATACGGT.1_1	0	0	0	0.00362543	0	0.00453655	0	0	0	0	0	0	0	0	0	0	0.00469353	0	0	0.00305027	0	0	0.00464502	0	0	0	0	0.00424712	0	0	0	0	0	0	0	0	0.0033352	0	0	0	0	0.00350109	0	0	0.00405208	0.0031195	0	0	0
GACTCTCGTAGATCGG.1_1	0.00191348	0.00154873	0.000923607	0	0.00090158	0	0.00119977	0.00141333	0.00108074	0.00292223	0.00149172	0.00153587	0.00141984	0.00129599	0.0013262	0.00128048	0	0.00128274	0.00165567	0	0.000999938	0.00124452	0	0.00145748	0.00107658	0.00202936	0.00133892	0.00160453	0.0015717	0.00129924	0.00141519	0.00110989	0.00165358	0.00137602	0.0013142	0.00140966	0	0.0018647	0.00110884	0.00147297	0.00187833	0	0.00138333	0.00160661	0.00144769	0	0.00140442	0.00127262	0.00186137
GACTTCCCACCAGACC.1_1	0.00190437	0.00147428	0.00174854	0	0.000910774	0	0.000697181	0.000809826	0.00188601	0.00261144	0.00142918	0.00077042	0.000776957	0.00140607	0.000765531	0.000771565	0	0.0019558	0.00151503	0	0.0018459	0.000801596	0	0.00140332	0.0017214	0.00237435	0.0006072	0.000728428	0.00139394	0.00105111	0.0012071	0.000849466	0.00202498	0.000684655	0.000715627	0.00075127	0	0.00171222	0.00137945	0.00121887	0.00210853	0	0.000719484	0.00188884	0.000709483	0	0.0010569	0.000812883	0.00061176
GACTTCCTCTCTCGCA.1_1	0.00352031	0.00281696	0.00363107	0.00177155	0.00140467	0.00193746	0.00170338	0.00156424	0.00205661	0.0044434	0.00413569	0.00185914	0.00232904	0.00279034	0.00132866	0.00221991	0.002049	0.00337807	0.00216864	0.00194808	0.0018179	0.00184671	0.00223722	0.0023399	0.00240589	0.00443734	0.00135507	0.00176862	0.0032278	0.00173494	0.00161978	0.00205534	0.00248607	0.00176819	0.00161713	0.00162454	0.00214699	0.00372134	0.00188628	0.00204213	0.00295333	0.00193086	0.00197259	0.00274396	0.0020384	0.0020214	0.00191048	0.00171721	0.00142224
GAGACCCGTAGAGCTG.1_1	0.00138555	0.00209678	0.00102512	0.00100493	0.00135204	0.000896349	0.00151218	0.00215288	0.00258369	0.00212254	0.00232372	0.00142386	0.00163585	0.00185849	0.00145556	0.00189048	0.00102045	0.00146422	0.00190081	0.00121128	0.00279942	0.00183489	0.0009592	0.00151727	0.00118346	0.00159045	0.00126625	0.00136337	0.0019308	0.00205262	0.00231274	0.00220307	0.00251774	0.00106718	0.00160624	0.00192206	0.00140421	0.00136147	0.00206071	0.00196931	0.00138469	0.000889793	0.00120938	0.00214328	0.0010454	0.00113352	0.00201911	0.00179847	0.00118766
GAGAGGTTCATAGCAC.1_1	0.000667369	0.000428552	0.000348458	0.000434637	0.000335036	0.000296955	0.000782215	0.000643437	0.000689984	0.00264584	0.00072996	0.000681909	0.00071436	0.000426246	0.000439886	0.000569106	0.000447495	0.000463579	0.000386471	0.000621031	0.000866964	0.000732539	0.000333409	0.000508785	0.000370043	0.000697409	0.00038938	0.000294991	0.000516927	0.000482855	0.000677701	0.000713685	0.00104329	0.000409743	0.000616791	0.000515204	0.000493808	0.000583908	0.000603926	0.00050466	0.000462978	0.000344592	0.000435754	0.00054446	0.000439812	0.00038859	0.000764501	0.000708651	0.000534645
GAGGGATAGTTGCTCA.1_1	0.000846987	0.000934401	0.000584639	0.000284185	0.00035068	0.000233897	0.000668816	0.000766325	0.00110945	0.00223869	0.00130955	0.000507968	0.000624863	0.000988497	0.000374377	0.000514478	0.000320398	0.000565834	0.000603026	0.000303098	0.00106688	0.000653761	0.000261991	0.000824635	0.000589531	0.000713533	0.000375147	0.000364291	0.00100404	0.000687488	0.000877189	0.000790195	0.0013862	0.000320176	0.000510315	0.000471067	0.00032628	0.00085745	0.00109812	0.000548976	0.000660839	0.000241139	0.000296626	0.000885747	0.000373319	0.000223476	0.000986908	0.000803365	0.000316119
GAGGGATTCTTGCGCT.1_1	0.00122784	0.000834206	0.000456123	0	0.000466092	0.000633046	0.000620702	0.000679602	0.000719473	0.00271253	0.000877223	0.000585215	0.000660704	0.00084377	0.000527089	0.000589334	0.00080147	0.000791172	0.000675579	0	0.000804563	0.000580622	0.000640171	0.000862902	0.000557884	0.00130432	0.000569257	0.000573753	0.000915106	0.000623755	0.000867107	0.000592492	0.00126933	0.000525148	0.000630462	0.000586691	0.000822621	0.00100201	0.000744544	0.000791718	0.00111893	0.000642506	0.000857447	0.000914579	0.000707821	0	0.000683517	0.000577367	0.000642588
GAGTCATAGTCAGGGT.1_1	0.00192087	0.00210675	0.00206763	0.00373838	0.00221701	0.00349644	0.00259133	0.002353	0.00196355	0.00267612	0.0023592	0.00341816	0.00294316	0.00187008	0.00335629	0.00383569	0.00338374	0.00156488	0.00194325	0.00335713	0.00183092	0.00217899	0.00405247	0.0018737	0.00181258	0.00167919	0.00318051	0.00305742	0.00178265	0.00227374	0.00216994	0.00321545	0.00172599	0.00380756	0.00345074	0.00370817	0.00400295	0.00164205	0.00185613	0.00255525	0.0014619	0.00389718	0.00383125	0.0018944	0.00428774	0.00380922	0.00239621	0.00245992	0.00337338
GAGTCATGTCATAAAG.1_1	0.000847251	0.000713381	0.000584315	0.000445191	0.000365705	0.000344767	0.000628194	0.000588444	0.000834247	0.00242228	0.000957908	0.000465204	0.000550036	0.000726986	0.000500076	0.000498142	0.000337496	0.00054533	0.000650102	0.00041172	0.000700494	0.000703249	0.000307153	0.000712763	0.000648441	0.000595241	0.000480874	0.000416472	0.000822151	0.000559066	0.000711409	0.000688686	0.000982976	0.000347023	0.000382616	0.000494018	0.000409849	0.000793401	0.000837468	0.00049719	0.000701468	0.000370222	0.000481369	0.000675569	0.000441077	0.000344479	0.00063529	0.000721293	0.000545756
GAGTCTACATTCTGTT.1_1	0.00320053	0.00284294	0.00335461	0.00780421	0.00341734	0.0086293	0.00371478	0.00312266	0.0023036	0.00349271	0.00463368	0.00461733	0.00465486	0.00375988	0.00594479	0.00590462	0.00777894	0.00313653	0.00414988	0.00695293	0.00213049	0.0039489	0.0104749	0.00332465	0.00307161	0.00357313	0.00587624	0.00563762	0.00303859	0.00249882	0.00223458	0.00345357	0.00252939	0.00634929	0.00598106	0.00547361	0.00740379	0.00346133	0.00199354	0.0045837	0.00300894	0.00881834	0.00873956	0.00251389	0.00703181	0.00838338	0.00296261	0.00277591	0.00733741
GAGTTGTAGAAGCGGG.1_1	0.000497711	0.000688933	0.000583569	0.00094977	0.0011076	0.000786623	0.00218031	0.00142078	0.00141748	0.00147839	0.000668821	0.00157728	0.00173674	0.000497922	0.00117062	0.0011144	0.00081718	0.000512963	0.000587658	0.000865596	0.00131573	0.00130396	0.00083365	0.000619358	0.000606253	0.000572572	0.00147065	0.000677466	0.000594929	0.00152459	0.00158502	0.00173519	0.000944247	0.00117181	0.00168157	0.000870018	0.000987424	0.00054908	0.000966105	0.000898121	0.000538234	0.000899077	0.00102103	0.000701016	0.000956137	0.00105389	0.00129851	0.00159972	0.00111788
GAGTTGTCAGCTCCTT.1_1	0	0	0	0.00383677	0	0.00415113	0	0	0	0	0	0	0	0	0.00357528	0.00356904	0.00370008	0	0	0.00284052	0	0	0.00460837	0	0	0	0.00365558	0.00423099	0	0	0	0	0	0	0	0.00494442	0.00396964	0	0	0.00491286	0	0.00485723	0.00371193	0	0.00496409	0.00351063	0	0	0
GAGTTTGAGGACTATA.1_1	0	0	0	0.00548327	0	0.00721776	0	0	0	0	0	0	0	0	0	0	0.0086089	0	0	0.00632881	0	0	0.00982846	0	0	0	0	0	0	0	0	0	0	0	0	0	0.00704578	0	0	0	0	0.00795599	0	0	0.00729651	0.00635551	0	0	0
GATAGAACACTGTCGG.1_1	0.00230781	0.00242105	0.00285795	0.00361567	0.00357396	0.00520687	0.00332464	0.00311922	0.00242822	0.0028751	0.0029997	0.00413352	0.00452332	0.00253296	0.00423012	0.00473997	0.00423296	0.00229031	0.00265969	0.00367944	0.00239884	0.00346292	0.0049324	0.00240691	0.00234075	0.00226569	0.00409206	0.00314976	0.00300621	0.00328339	0.00303803	0.00361006	0.00244746	0.00542817	0.00576051	0.00450168	0.00539477	0.0020726	0.0025208	0.00367879	0.00184076	0.00492356	0.00497866	0.00246846	0.00458914	0.00415698	0.00276551	0.00319873	0.00417659
GATCCCTCAAATGCTC.1_1	0	0	0	0.0110367	0	0.0112578	0	0	0	0	0	0	0	0	0	0	0.0115875	0	0	0.0103372	0	0	0.0111024	0	0	0	0	0	0	0	0	0	0	0	0	0	0.00983518	0	0	0	0	0.00998282	0	0	0.0125702	0.00950263	0	0	0
GATGAGGGTGAACCGA.1_1	0.00194689	0.00172862	0.00118427	0	0.00112721	0	0.00152505	0.00180681	0.0014277	0.00316419	0.00174488	0.00160218	0.00186988	0.00197005	0.00161943	0.00162566	0	0.00130447	0.00163542	0	0.00133312	0.00176745	0	0.00152493	0.00120005	0.00158834	0.00137102	0.00133205	0.00200486	0.00147174	0.00173079	0.00165801	0.00183381	0.00152981	0.00149894	0.00173252	0	0.00154347	0.00189016	0.0014524	0.00158919	0	0.00140952	0.00193266	0	0	0.00173678	0.00164801	0.00146555
GATGCTACACAAATGA.1_1	0.00198126	0.00269654	0.00146478	0.00210277	0.00250832	0	0.00401118	0.00406366	0.0021576	0.00209666	0.00268	0.00347669	0.00351394	0.0030538	0.00328774	0.00346633	0	0.00146574	0.00225212	0.00237095	0.00254314	0.00411175	0	0.00225575	0.00177615	0.00128907	0.00354105	0.00199413	0.00237298	0.00385964	0.00336173	0.00367274	0.003546	0.00307802	0.00406425	0.00235869	0.00205864	0.00191135	0.00316757	0.00201131	0.00140372	0.00236513	0.00268648	0.00270901	0	0.00168155	0.00363039	0.00478831	0.00363572
GATGTTGGTGCATACT.1_1	0.00318608	0.00276874	0.00281895	0.00184513	0.00290465	0.00229162	0.0018248	0.00270082	0.00211622	0	0.00239287	0.00224376	0.00231758	0.00291274	0.00281592	0.00223906	0.00288385	0.00310238	0.00279362	0.00253283	0.00241878	0.00220128	0.00261836	0.00309974	0.00334187	0	0.00246463	0.00291832	0.00270509	0.00204588	0.00239911	0.00216038	0.00313901	0.00261995	0.00214052	0.00309428	0.00304701	0.00285106	0.00193365	0.00463861	0.00283609	0.00242572	0.00307246	0.0027708	0.00312593	0.00228264	0.00254275	0.00220137	0.00212503
GATGTTGTCCTACCAC.1_1	0.0109187	0.00966144	0.0119352	0.00741965	0.00928723	0.00760922	0.00670716	0.00766167	0.0091772	0.00362058	0.00846549	0.00917912	0.00779206	0.00888753	0.0085762	0.00983953	0.00697274	0.0100978	0.0107529	0.00886833	0.00755476	0.00723718	0.00768765	0.00927574	0.010202	0.0124876	0.00936561	0.00891953	0.011436	0.00877217	0.00925701	0.00692096	0.00864372	0.00822874	0.00840922	0.0123768	0.00929057	0.010787	0.00861352	0.00947053	0.00865523	0.010847	0.00847755	0.0122245	0.00939238	0.00934309	0.00728879	0.00699598	0.00858077
GATTCTTTCAAGTCTG.1_1	0.0157741	0.0106934	0.0157164	0.0196574	0.0262501	0	0.00974603	0.0118303	0.0139499	0.0140777	0.00781489	0.0123461	0.00863077	0.0121145	0.0209902	0.00650398	0	0.0183295	0.0165505	0.0145937	0.0140406	0.0117695	0	0.0180132	0.020998	0.012728	0.0125233	0.0162316	0.00920603	0.0127896	0.012012	0.00885795	0.00823749	0.0135059	0.010367	0.00921716	0.011976	0.0177603	0.0140988	0.0147512	0.0219664	0.0163894	0.0150556	0.00846256	0	0.0104692	0.0117489	0.0109446	0.0181655
GCACGTGTCATTTGGG.1_1	0	0	0	0	0	0	0	0	0	0.00234839	0	0	0	0	0	0	0	0	0	0	0	0	0	0	0	0.00042764	0	0	0	0	0	0	0	0	0	0	0	0	0	0	0	0	0	0	0	0	0	0	0
GCATTAGTCTGCTGAA.1_1	0.00229968	0.0033063	0.00283232	0.000865815	0.00172583	0.000646442	0.00353831	0.00362775	0.00657869	0.00229782	0.00283497	0.00235868	0.00242805	0.0027951	0.0012493	0.00175133	0.00061127	0.00233784	0.00213097	0.000977547	0.00630666	0.00310758	0.000641871	0.00210228	0.00222205	0.00282456	0.00155959	0.000995917	0.0030207	0.0039727	0.00456349	0.00407431	0.00628792	0.00148015	0.00172188	0.00131015	0.000732391	0.0021797	0.00535398	0.0018051	0.00288633	0.000791869	0.00121166	0.00495402	0.00074565	0.000796961	0.00341452	0.00411671	0.00142191
GCCAGCATCAAGCGTT.1_1	0.00200348	0.00171247	0.00177222	0	0.00272258	0	0.00394616	0.00353123	0.00289017	0.00183643	0.00186998	0.00307585	0.00262534	0.00190513	0	0.00163082	0	0.00202763	0.00173838	0	0.00346716	0.00259224	0	0.00195028	0.00192982	0.00187043	0.00253296	0	0.0018285	0.00288797	0.00306695	0.00298436	0.00290029	0.00275112	0.0035605	0	0	0.00174319	0.0021619	0.00193992	0.00207448	0	0	0.0024363	0	0	0.00289419	0.00342483	0.00277978
GCCAGGTCACACGGAA.1_1	0.00172952	0.00262552	0.00228544	0.00269957	0.002798	0.00293397	0.00407232	0.00278667	0.00255373	0.00250676	0.00277488	0.00359916	0.00486815	0.0023136	0.00318782	0.00415397	0.00264008	0.00191304	0.00207164	0.00285532	0.00228276	0.00318573	0.00300269	0.00190322	0.00197792	0.00248372	0.0032894	0.00239598	0.00240563	0.00286807	0.00245087	0.00423648	0.00235108	0.00402272	0.0052856	0.00309839	0.00472492	0.00142422	0.00250093	0.00280021	0.00194561	0.00347454	0.00395429	0.00223173	0.00308953	0.0040162	0.00254586	0.00247989	0.00351852
GCCCAGAGTTAGGGTG.1_1	0.000341121	0.000429462	0.00043024	0.000305816	0.000237199	0.000198111	0.000502219	0.000328203	0.000611818	0.00200427	0.00048652	0.000383601	0.000338142	0.000328218	0.000242541	0.000255615	0.000189818	0.000360479	0.000365529	0.000232876	0.000878865	0.000341692	0.0001954	0.000390533	0.00042536	0.000368889	0.000244543	0.000224262	0.000436181	0.000404972	0.000505988	0.000404232	0.000602067	0.000226815	0.000390359	0.000168078	0.000226963	0.000363225	0.000464311	0.000385287	0.000477026	0.000227327	0.000250113	0.000516484	0.000304408	0.000229302	0.000379552	0.000386839	0.00031643
GCCCAGATCAGGAAGC.1_1	0.00044004	0.000168747	0.000167279	0.000248199	0.000174415	0.000137036	0.000405733	0.000356859	0.000309294	0.00186754	0.000308794	0.000318089	0.000316372	0.000252458	0.000226959	0.000205545	0.000154087	0.000294753	0.00027541	0.000238729	0.000310898	0.000340213	0.000114921	0.000294687	0.000238665	0.000253132	0.000177582	0.000196097	0.00015703	0.000258648	0.000376519	0.000371576	0.000371921	0.000189061	0.000239481	0.000227668	0.000216443	0.000439489	0.000237611	0.000228507	0.000279575	0.000173857	0.000201944	0.000223354	0.000208469	0.000139586	0.000360533	0.000325757	0.000227515
GCCTGTTAGCGATGCA.1_1	0.000958296	0.00166065	0.00138185	0.000630718	0.00120718	0.000577088	0.00175461	0.00133552	0.00190413	0.00258191	0.00159838	0.00138781	0.00203056	0.00102083	0.000942966	0.00209403	0.000600522	0.00108226	0.00099518	0.000706131	0.00185913	0.00174926	0.000583122	0.000945019	0.0012348	0.00164235	0.00114945	0.000784838	0.0015069	0.00188851	0.00199024	0.00179396	0.0016835	0.00103236	0.001717	0.00124909	0.000816483	0.00104635	0.00153303	0.00123227	0.0014727	0.000428415	0.000952352	0.00192266	0.000677591	0.000714018	0.00150648	0.0012886	0.000789228
GCGGATCCACAGCATT.1_1	0.00317818	0.00350316	0.00380022	0.00223978	0.00358883	0.00205845	0.00643368	0.00433314	0.00413394	0.00307244	0.0048355	0.00529001	0.0047467	0.00325744	0.00433104	0.00467918	0.00210088	0.00305096	0.00379815	0.00255355	0.00394416	0.00497673	0.00221317	0.0028393	0.00346149	0.00297877	0.00492715	0.00292058	0.0038614	0.00506577	0.00498101	0.00525632	0.00424082	0.00444501	0.00452979	0.00239972	0.00171222	0.00334393	0.00468569	0.00249883	0.00331008	0.00210287	0.00315626	0.00375885	0.00213543	0.00200607	0.00469458	0.00628172	0.00362163
GCGGATCGTATAATGG.1_1	0.000352123	0.000486306	0.000417474	0.000209896	0.000410216	0.000215131	0.000374278	0.000402629	0.000684891	0.00163147	0.000541653	0.000373409	0.000381089	0.00041089	0.000344106	0.000331568	0.000237352	0.000375963	0.000387957	0.000141596	0.000742882	0.000325199	0.000192334	0.000457391	0.000547614	0.000488146	0.000269261	0.000324335	0.000478044	0.000486573	0.000719056	0.000490346	0.00067614	0.00020906	0.000352147	0.000242094	0.000205639	0.000368661	0.000454684	0.000471705	0.000455482	0.000160139	0.000215805	0.000545291	0.000307973	0.00019889	0.000470995	0.000385493	0.000264879
GCTGCAGGTTTACCAG.1_1	0.000933493	0.000684419	0.000782175	0.00036107	0.000252025	0.000277216	0.000591466	0.000381786	0.000991501	0.00222405	0.00136431	0.000592729	0.000443073	0.000765311	0.000460349	0.000406785	0.000266802	0.000712283	0.000854655	0.000399847	0.00102326	0.000551836	0.000243317	0.0010278	0.000741075	0.000839368	0.000412778	0.00036103	0.000791262	0.000566858	0.000692407	0.000622905	0.0010342	0.000283509	0.000487133	0.000329395	0.000300237	0.00113279	0.000727955	0.000458907	0.000679867	0.000237654	0.000218878	0.00096311	0.000321664	0.000265506	0.000592905	0.000698666	0.000424039
GCTGGGTTCCGACGGT.1_1	0.00561818	0.00687862	0.00459727	0.00806073	0.00440577	0.00799159	0.00674055	0.00675087	0.00662683	0.00348232	0.00585636	0.00711823	0.00701031	0.00711172	0.00716583	0.0096694	0.00780237	0.00557683	0.00706048	0.00751774	0.00600774	0.00686044	0.00811324	0.00550351	0.00364883	0.0068933	0.00867591	0.00752271	0.00780251	0.00847493	0.0060283	0.00743857	0.00585762	0.00744541	0.0082048	0.00982772	0.00775601	0.0055511	0.00748118	0.00788398	0.00492278	0.00783959	0.00737929	0.00771134	0.00793447	0.00808547	0.0069466	0.00654254	0.00834287
GCTTTCGAGACATAAC.1_1	0.00133433	0.00207534	0.00217317	0.0014066	0.00314786	0.00224065	0.00468278	0.00326464	0.00274082	0.00226587	0.00364485	0.005071	0.0050922	0.00202202	0.00283724	0.00460974	0.00182088	0.00147659	0.00273628	0.00185763	0.00344983	0.0050859	0.00214455	0.00172206	0.00187837	0.00161588	0.00386758	0.00237322	0.00254252	0.00335329	0.00319972	0.00513901	0.00266318	0.00379182	0.0047995	0.00358045	0.00209254	0.00157703	0.00297408	0.00267397	0.00149218	0.00186698	0.00309497	0.00289431	0.00210295	0.00217547	0.00324449	0.00388571	0.0028108
GGACGTCTCTAGCATG.1_1	0.000992614	0.00180884	0.00141707	0.000663287	0.000862108	0.000631984	0.00122309	0.00117619	0.0016133	0.002178	0.00159069	0.00118644	0.00112917	0.00125758	0.000804298	0.00150809	0.000607684	0.00113896	0.00124276	0.000520739	0.00167371	0.00109318	0.000720056	0.000970104	0.00154762	0.00116269	0.00107047	0.00078603	0.00165541	0.00123087	0.00148512	0.00156462	0.0014898	0.000813082	0.00110364	0.0012718	0.000765715	0.000862075	0.00148763	0.00145266	0.00127411	0.000526995	0.000649916	0.0017483	0.00090138	0.00064545	0.00120168	0.00106176	0.0008682
GGAGCAACACAGAGAC.1_1	0.00278513	0.00263896	0.0019977	0.00183925	0.00155104	0.00249674	0.00203106	0.00245721	0.00231913	0	0.00327568	0.00211328	0.0020827	0.00310576	0.00219169	0.00279383	0.00281538	0.00184985	0.00307117	0.00178431	0.00191209	0.00269653	0.00231852	0.00276392	0.00184	0.00315704	0.00212124	0.00293296	0.00301743	0.00199655	0.00230296	0.00236993	0.00342426	0.00194196	0.00230642	0.00332157	0.00210124	0.0032413	0.0023591	0.00258857	0.00245611	0.00195609	0.00200046	0.003035	0.00236562	0.00213429	0.00211993	0.00238573	0.00182932
GGAGCAACATGCGGTC.1_1	0.00146707	0.000827383	0.000963164	0.00137219	0.000762082	0.00140952	0.00114069	0.00079699	0.00106544	0.00358841	0.00128617	0.00110636	0.00109478	0.000760022	0.00113594	0.000798753	0.00124835	0.00141842	0.00077911	0.00149379	0.001061	0.000883348	0.00113295	0.000854483	0.000954621	0.00174118	0.000923532	0.000925463	0.00108076	0.000679717	0.000863992	0.000984595	0.00117503	0.00108339	0.00121102	0.000823494	0.00160626	0.00176944	0.000756339	0.00106856	0.00115854	0.001278	0.00121622	0.000855243	0.00110435	0.00131309	0.000904363	0.000830239	0.00124141
GGCTGTGCACATAACC.1_1	0.00151595	0.00282747	0.00247763	0.00111997	0.00309217	0.00189243	0.00438863	0.00342918	0.0025902	0.00239874	0.00313351	0.00390324	0.00378366	0.00227634	0.00215869	0.00410634	0.00163554	0.00165088	0.00194706	0.00115251	0.00289939	0.00338909	0.00167037	0.00198755	0.0022191	0.00187123	0.00317158	0.00183354	0.0023642	0.00303434	0.00331682	0.00512034	0.0028196	0.00267811	0.00350113	0.00284478	0.00181431	0.00162591	0.00318313	0.0024476	0.00160039	0.00144293	0.00216254	0.00274251	0.0019292	0.00140345	0.00254743	0.00359548	0.00204426
GGGAGATTCTGTCCGT.1_1	0.00314733	0.00273553	0.00196872	0	0.00171138	0.00272389	0.0024518	0.00212534	0.00148965	0.00366961	0.00249291	0.00266628	0.00235472	0.00274992	0.00222356	0.0023981	0	0.00181937	0.00270375	0	0.00153729	0.00195325	0	0.0026121	0.0019645	0.00270854	0.00296461	0.00298481	0.0028885	0.00234013	0.00200027	0.00209556	0.00258167	0.00221882	0.00218224	0.00260526	0	0.00329452	0.00207374	0.00212372	0.00185698	0	0.00254887	0.00225902	0.00319	0	0.00255123	0.00216335	0.0032856
GGGAGTACAAGTGACG.1_1	0.00107634	0.000781085	0.000614146	0.000506744	0.000400228	0.000342343	0.000944041	0.000768888	0.000998477	0.00236494	0.00120709	0.000797232	0.000862256	0.00077756	0.000520125	0.00072799	0.000464852	0.000727268	0.000792586	0.000758587	0.00107767	0.000794579	0.000344512	0.000933251	0.000807715	0.000874918	0.000409136	0.000456139	0.000887011	0.000696871	0.000790878	0.00088227	0.0015435	0.000582563	0.000779304	0.000509417	0.000536022	0.00096782	0.000875262	0.000619562	0.000888396	0.000388479	0.000591682	0.000939114	0.000522515	0.0004142	0.000867901	0.000652603	0.000609254
GGGATCCAGAGTATAC.1_1	0.0037132	0.00380888	0.00243596	0.00388901	0.0031127	0.00383106	0.00335328	0.00373885	0.00221975	0.00325856	0.00378505	0.00401871	0.00334147	0.00430066	0.00367672	0.00360373	0.00334987	0.00291501	0.00438434	0.00409721	0.0024491	0.00312745	0.00406722	0.0037455	0.00262036	0.00314311	0.00355376	0.00403372	0.00404671	0.00313724	0.00351457	0.00351469	0.00372725	0.00402194	0.0039163	0.00382584	0.00385073	0.00381079	0.00335092	0.00312125	0.00321915	0.00432866	0.00468503	0.00440244	0.00501836	0.00369865	0.00335383	0.00364941	0.00432199
GGGCTACTCGTTGTTT.1_1	0.00774078	0.00715375	0.00924344	0.00467632	0.00485766	0.00537525	0.00298125	0.00408577	0.00555784	0.00352046	0.0064544	0.00396399	0.00378028	0.00858468	0.00516665	0.00434435	0.00550928	0.00910122	0.00820697	0.0047865	0.00569009	0.00422526	0.0055825	0.00918581	0.00890961	0.00931575	0.00444521	0.00848094	0.00723282	0.00490942	0.00435005	0.00366384	0.00540274	0.00428926	0.00381981	0.0052766	0.00437714	0.00703008	0.00623517	0.00832892	0.00736466	0.00497766	0.00514235	0.00678834	0.00724251	0.00524502	0.00497025	0.00386579	0.00427122
GGGTTATCAGTTCTAG.1_1	0.0015387	0.00206385	0.00108968	0.00122671	0.00160914	0	0.00301635	0.00309756	0.00241702	0.00168639	0.00206639	0.00262008	0.00254243	0.00182037	0.00197406	0.00214217	0	0.00113559	0.00160336	0.00166579	0.00276282	0.00295819	0.00141004	0.00167618	0.0010748	0.00113071	0.00184259	0.00162756	0.0019479	0.00282471	0.00310644	0.0039503	0.00277518	0.00204163	0.00267155	0.00160592	0.00128741	0.001166	0.00292243	0.0015986	0.00157369	0.00147685	0.00168193	0.0021036	0.00129034	0.0013511	0.00293971	0.00262229	0.00164029
GGGTTTAGTTGCACGC.1_1	0.00220293	0.00128921	0.000749251	0	0.00116607	0.00149723	0.00158443	0.00176436	0.0014264	0.00361021	0.00123485	0.00182903	0.00178361	0.00115906	0.00214097	0.00156116	0.00152195	0.0010937	0.000940919	0	0.00120278	0.00170766	0.00142396	0.00125954	0.000926572	0.00190562	0.00154006	0.00123302	0.00131204	0.00125756	0.00176908	0.00169001	0.00170116	0.001971	0.00199302	0.0015374	0	0.00183019	0.00161919	0.00118963	0.00154543	0.00217667	0.00209773	0.00140612	0.00150673	0	0.00156452	0.00168559	0.00206115
GGTAACTGTATGAGCG.1_1	0.00119936	0.00185448	0.00150882	0.00184698	0.00211432	0.00185298	0.00246846	0.00226205	0.0017003	0.00241124	0.00179324	0.00329647	0.00302081	0.00164219	0.00237053	0.00250768	0.00171181	0.00136542	0.00161599	0.0016401	0.00185205	0.00206222	0.00210403	0.00142669	0.00166765	0.00111729	0.00237237	0.00207922	0.00177186	0.00195262	0.0022739	0.00282133	0.0017246	0.00242449	0.00336271	0.00238094	0.00216134	0.00131293	0.00171119	0.00210267	0.00131628	0.00254175	0.0025331	0.00158791	0.00207056	0.00161251	0.00176963	0.00211557	0.00253752
GGTAATCTCGTCTAAG.1_1	0	0	0	0.0043933	0	0	0	0	0	0	0	0	0	0	0	0	0.00492084	0	0	0.00458036	0	0	0.00593208	0	0	0	0	0	0	0	0	0	0	0	0	0	0	0	0	0	0	0	0	0	0	0.00406271	0	0	0
GGTGTCGAGAAGGCTC.1_1	0.00156943	0.00278838	0.00262495	0.00300608	0.00393894	0.00349422	0.00431223	0.00394301	0.00288238	0.00252464	0.0023705	0.00427495	0.00445454	0.00190413	0.00413222	0.0038267	0.00256248	0.0017318	0.0020742	0.00406437	0.00277964	0.00372117	0.00325183	0.00171396	0.00224881	0.00183544	0.00413496	0.00274091	0.00252946	0.00395571	0.00335537	0.00394659	0.00237187	0.00515496	0.00531096	0.00411143	0.0040138	0.00151889	0.00292024	0.00295006	0.00187722	0.00367266	0.0049819	0.00243562	0.00320096	0.00412591	0.0032683	0.00373881	0.00400156
GGTGTCGCAAGTAGTA.1_1	0.000584956	0.000991322	0.000985929	0.00121249	0.00114928	0.00110697	0.00134026	0.00133576	0.00107564	0.0018578	0.000898435	0.00158239	0.00133875	0.000824189	0.00163942	0.00145992	0.00125669	0.000711939	0.000654844	0.00155587	0.00112695	0.00115712	0.00120421	0.000717836	0.000939612	0.000730719	0.00129102	0.000946923	0.000866328	0.00103308	0.00120741	0.00130978	0.000977834	0.00131501	0.00198959	0.00117988	0.00161609	0.000565165	0.000909502	0.00108967	0.000724675	0.00123463	0.00146272	0.000965707	0.00138846	0.00166387	0.000952674	0.00105452	0.00123513
GGTTAACAGCACTCGC.1_1	0.00551579	0.00616889	0.0051263	0.00546212	0.00476945	0.00522894	0.00463762	0.00539756	0.00449925	0.00286221	0.00533838	0.00521603	0.00521702	0.0057573	0.00508261	0.00615136	0.00517296	0.00593833	0.00485398	0.00615345	0.00481569	0.00516205	0.00630042	0.00510626	0.00541015	0.00541992	0.005142	0.00615449	0.00542712	0.0050391	0.00523149	0.00494343	0.00572649	0.00535188	0.00593866	0.00707522	0.00570358	0.00466967	0.00478595	0.00573599	0.00518109	0.00543419	0.00551504	0.00572718	0.00525112	0.00498358	0.00523744	0.00491522	0.00454429
GGTTCTCGTTCTTGCC.1_1	0.00273533	0.00169747	0.0011583	0.00106979	0.000929383	0.000988397	0.00122343	0.00148373	0.00174866	0.00373658	0.00174186	0.00121797	0.00136812	0.00135381	0.00110474	0.00117502	0.0011512	0.00141803	0.00130404	0.00101371	0.00124994	0.00136564	0.00113997	0.00153575	0.00106846	0.00266683	0.00113254	0.00111303	0.0018011	0.00122405	0.00155067	0.00127072	0.00238691	0.00133518	0.00103195	0.00129336	0.0013958	0.00247388	0.00154752	0.00123045	0.00230202	0.00128225	0.00157148	0.00186399	0.00159071	0.00112193	0.00120574	0.00121832	0.00122941
GTAACACAGCTAGAGC.1_1	0.00333844	0.00196102	0.00154592	0.00177135	0.00151153	0.0020698	0.00195484	0.00212533	0.00172582	0.00480862	0.00233322	0.00180792	0.0022838	0.00190416	0.00179272	0.00229547	0.00194725	0.00175939	0.00188486	0.00170054	0.00152111	0.00209662	0.00195779	0.00236224	0.00149512	0.00289854	0.00181003	0.00212769	0.00227975	0.00201559	0.00212653	0.00175281	0.00240444	0.00180827	0.00231448	0.00254975	0.00203259	0.00371736	0.0021727	0.00214213	0.00252015	0.00192124	0.00199905	0.00222752	0.00236085	0.00200645	0.00241923	0.0017889	0.00188161
GTAACACCAGTAGTTC.1_1	0	0	0	0	0	0	0	0	0	0	0	0	0	0	0	0	0	0	0	0	0	0	0	0	0	0	0	0	0	0	0	0	0	0	0	0	0	0	0	0	0	0	0	0	0	0	0	0	0
GTAACCACAACCGATT.1_1	0.00164202	0.00258059	0.00231372	0.00128913	0.00209537	0.00210821	0.00307165	0.00261595	0.00291627	0.00286139	0.00277373	0.00316753	0.00421445	0.00279044	0.00233691	0.00402452	0.00170136	0.00187698	0.00192003	0.00140793	0.00265788	0.00235426	0.00185991	0.00184276	0.00205389	0.00224392	0.00302803	0.00156557	0.00247707	0.00270029	0.0029171	0.00266497	0.00256516	0.00275458	0.00284247	0.00328668	0.00247421	0.00179432	0.0023888	0.00233178	0.00170584	0.00157146	0.00202564	0.0024462	0.00175481	0.00223076	0.0021329	0.00215589	0.00187457
GTAACCATCCCGATCT.1_1	0.0018021	0.00296423	0.00277514	0.000826991	0.00142301	0.00105168	0.00244259	0.00191725	0.00241314	0.00276022	0.00328948	0.00185511	0.00247029	0.00224267	0.0010519	0.00266228	0.00108399	0.0018729	0.00228391	0.000656958	0.00207598	0.00216726	0.000853187	0.00182574	0.00220839	0.00221239	0.00156303	0.0012968	0.00249596	0.00238224	0.00208059	0.00282294	0.00245134	0.000895446	0.00129249	0.00164712	0.00120588	0.00191362	0.00224992	0.00172386	0.00211416	0.000733407	0.00101329	0.00254177	0.00122409	0.000752203	0.00193365	0.00172369	0.000867169
GTAATGCGTCCTGGTG.1_1	0	0	0	0	0	0	0	0	0	0	0	0	0	0	0	0	0	0	0	0	0	0	0	0	0	0	0	0	0	0	0	0	0	0	0	0	0	0	0	0	0	0	0	0	0	0	0	0	0
GTACAGTTCGTTCTGC.1_1	0.00659996	0.00499491	0.00445739	0.00730804	0.00390466	0.00884731	0.00531173	0.004835	0.00271936	0.00355776	0.00571622	0.00587073	0.00524986	0.00694091	0.00755128	0.00627761	0.00799572	0.00412778	0.00702556	0.00681191	0.00286382	0.00494382	0.00855043	0.00621613	0.00408475	0.00434607	0.00718937	0.00881641	0.00579426	0.00511044	0.00414416	0.00472237	0.0049758	0.00689275	0.00622694	0.00841981	0.0068307	0.00626806	0.00408499	0.00631255	0.00436687	0.00813213	0.00793362	0.00480521	0.00935294	0.00733943	0.0048826	0.00450801	0.00776407
GTAGAAATCATTTGGG.1_1	0.00266854	0.00242406	0.00276361	0.00386483	0.00284905	0.00365287	0.00356108	0.00307533	0.0021869	0.00299007	0.00421409	0.00425076	0.00401843	0.00269935	0.00346978	0.00406982	0.00379873	0.00223867	0.00351399	0.00355425	0.00249396	0.00350185	0.00439996	0.00304954	0.0027357	0.00287992	0.00402732	0.00348452	0.00265908	0.0028157	0.00229008	0.00351497	0.00251959	0.00419509	0.00404916	0.0036764	0.00406464	0.00311347	0.00243061	0.00293521	0.00198156	0.00490024	0.00469273	0.00264599	0.0038086	0.00438727	0.00264218	0.004077	0.00447989
GTAGAGGAGTTGGACG.1_1	0.00168315	0.00184981	0.0018737	0.00244727	0.00220073	0.00328127	0.00218272	0.00208087	0.0015506	0.0033469	0.00183556	0.00217429	0.00265941	0.0018514	0.00297609	0.00259706	0.00369128	0.00178806	0.00203323	0.00198241	0.00196889	0.0019976	0.0031926	0.00195078	0.00237878	0.00214335	0.00260738	0.0024885	0.00163817	0.00198132	0.00172082	0.00216323	0.00164849	0.00288745	0.00321712	0.00273142	0.00315269	0.00189208	0.00159466	0.00283838	0.00195277	0.00262955	0.00290425	0.0016321	0.00395767	0.00312813	0.00148336	0.00188435	0.00242364
GTAGAGGGTCGAGCAA.1_1	9.2613e-05	9.12866e-05	9.88532e-05	0.000129816	0.000129839	0.000102182	8.34917e-05	0.00010872	0.000155098	0.00102389	9.61053e-05	0.000130368	9.11051e-05	9.88978e-05	0.000161679	6.46752e-05	0.000111552	0.000105823	0.000122872	9.20793e-05	0.000196202	0.000104893	8.50243e-05	0.000124484	0.000159373	8.09275e-05	7.46858e-05	0.00010224	8.40933e-05	9.85059e-05	0.000136918	9.1931e-05	0.000129897	7.83594e-05	9.25197e-05	0.000101898	9.05448e-05	0.000104016	9.06734e-05	0.000145138	0.000130113	9.5685e-05	8.9585e-05	0.000112104	0.000135389	8.14142e-05	0.000106937	0.000124405	0.000129072
GTAGATCCACCCAAGC.1_1	0.0015209	0.00174791	0.000938468	0.0012085	0.000759883	0.000798824	0.00144185	0.00136713	0.00165205	0.00199617	0.0018852	0.00150549	0.00141519	0.0017796	0.00128084	0.00121814	0.000891102	0.00089194	0.00158173	0.00119414	0.00156734	0.00137507	0.000931705	0.00135239	0.00102582	0.00107785	0.00121447	0.000885197	0.00163885	0.0015558	0.00180168	0.00161017	0.00232985	0.0010303	0.00139518	0.00118704	0.000996415	0.00129405	0.0019879	0.000883825	0.00104195	0.00102875	0.00128398	0.00168656	0.00112595	0.0010999	0.00133916	0.00151778	0.00128506
GTAGGAGAGTCATACC.1_1	0.00261514	0.00196915	0.00173156	0.0027199	0.00164995	0.00316779	0.00234499	0.00274772	0.00174506	0.00276238	0.00243815	0.00268975	0.00244473	0.00264726	0.00316528	0.00265213	0.00280779	0.00203186	0.00299503	0.00315363	0.00176429	0.00269796	0.00243958	0.00273661	0.00194921	0.0015632	0.00279788	0.00308386	0.00243251	0.00183352	0.002061	0.00239599	0.00278145	0.00258828	0.00277721	0.0031785	0.00289366	0.00287705	0.00227397	0.00204242	0.00154011	0.00334643	0.00312122	0.00196463	0.00320854	0.00285673	0.00249488	0.00283266	0.00287682
GTCACGGCAGAGACTG.1_1	7.91548e-05	5.66484e-05	7.34663e-05	0.000111038	6.74961e-05	6.7022e-05	4.22897e-05	6.1837e-05	0.000123891	0.00122801	5.51548e-05	5.96234e-05	5.14816e-05	5.66055e-05	7.30185e-05	3.36333e-05	6.61441e-05	8.6829e-05	7.16834e-05	8.47313e-05	0.00015851	5.25706e-05	5.66936e-05	6.11436e-05	0.000110458	8.91449e-05	4.25881e-05	5.60271e-05	5.20643e-05	5.89407e-05	7.85706e-05	4.73148e-05	8.34893e-05	4.70507e-05	5.46308e-05	4.79664e-05	6.67453e-05	7.79365e-05	7.50339e-05	8.8249e-05	0.000106152	6.76074e-05	5.45072e-05	9.03443e-05	0.000100288	5.82055e-05	7.11007e-05	6.09702e-05	8.17977e-05
GTCACGGTCAGTCAGT.1_1	0	0	0	0.00618674	0	0	0	0	0	0	0	0	0	0	0	0	0.00736638	0	0	0.0058414	0	0	0	0	0	0	0	0	0	0	0	0	0	0	0	0	0	0	0	0	0	0	0	0	0	0.00610934	0	0	0
GTCATCCAGTGATAAC.1_1	0.000533235	0.000357042	0.000246069	0.00042943	0.000239843	0.000224746	0.000444204	0.000420978	0.000510701	0.00262602	0.00045874	0.000411819	0.000368084	0.000327762	0.000361002	0.000275365	0.000221988	0.000327783	0.00032436	0.000426938	0.00049773	0.000387862	0.000252945	0.00043651	0.000331832	0.000456723	0.000345392	0.000252471	0.000408702	0.000342606	0.000502967	0.000461322	0.000715196	0.00025197	0.000394061	0.00027389	0.000348927	0.000723861	0.000462205	0.000332532	0.000482364	0.000332568	0.000337392	0.000430988	0.000288189	0.000348396	0.00034421	0.000494484	0.000419891
GTCATCCCATACAGAA.1_1	0.0329863	0.0248963	0.0317941	0	0.0585011	0	0.0250931	0.0286289	0.0298843	0.0233236	0.0176988	0.0214701	0.0163295	0.0253574	0	0	0	0.0407738	0.0308223	0	0.0360243	0.0280659	0	0.0379151	0.0406246	0.0262052	0	0	0.0237036	0.0276839	0.0343255	0.0194733	0.0241997	0.024802	0.013365	0	0	0.0376598	0.0316209	0	0.0445416	0	0	0.0249344	0	0	0.0341609	0.033096	0.0328928
GTCCTCATCACGGGCT.1_1	0	0	0	0.00765103	0	0	0	0	0	0	0	0	0	0	0	0	0.00667302	0	0	0.0070292	0	0	0	0	0	0	0	0	0	0	0	0	0	0	0	0	0	0	0	0	0	0	0	0	0	0	0	0	0
GTCGAATTCAAAGGAT.1_1	0.00453524	0.00364647	0.00351316	0.00367502	0.0034755	0.00511785	0.00407552	0.00424378	0.00302796	0.00270613	0.00541797	0.00494915	0.00516906	0.0058253	0.00409727	0.00545881	0.00404788	0.0033609	0.0050896	0.00415507	0.00267995	0.00425371	0.00589411	0.00497972	0.00330006	0.00331556	0.00463282	0.00477845	0.00488264	0.0030881	0.00288984	0.00414296	0.00468	0.00483806	0.00472776	0.00526486	0.00523158	0.00478179	0.00340083	0.00387844	0.00300222	0.00438726	0.0051495	0.00329545	0.00439895	0.00469802	0.00545778	0.00384054	0.00411518
GTCGCGACAGACACAG.1_1	0	0	0	0.00355866	0	0.00451024	0	0	0	0	0	0	0	0	0	0	0.00436784	0	0	0.00358225	0	0	0.00491279	0	0	0	0	0	0	0	0	0	0	0	0	0	0.00409586	0	0	0	0	0.00389205	0	0	0.00392731	0.00386237	0	0	0
GTCGCGAGTTTGAAAG.1_1	0.00369641	0.00474857	0.00455206	0.0034941	0.00495549	0.00586931	0.00510358	0.00573499	0.00368413	0.00336965	0.00567655	0.00559864	0.00751608	0.00368864	0.00503464	0.00802998	0.00643618	0.00350004	0.00507414	0.00306625	0.00387411	0.00509798	0.00606618	0.00399859	0.00403927	0.00379656	0.00713041	0.00480415	0.00422914	0.00460086	0.00436478	0.00608135	0.00376272	0.00523058	0.00570107	0.00613268	0.00616615	0.00369381	0.00317081	0.00514303	0.00331853	0.00499214	0.00681862	0.00398813	0.00636611	0.00475071	0.00416605	0.00487302	0.00538128
GTCGTAAGTTACTCAG.1_1	0.00135766	0.00144793	0.00162175	0.00137494	0.000924064	0.00115716	0.000819498	0.000845867	0.00142886	0.00262447	0.00148191	0.000812203	0.0010346	0.0012264	0.000883436	0.00110533	0.000971233	0.00156102	0.00141237	0.000899661	0.00142729	0.000784963	0.00098654	0.00127226	0.00166462	0.00130234	0.000898115	0.000968707	0.00128289	0.00106053	0.00114347	0.000787861	0.00131488	0.000964337	0.00105047	0.000823465	0.000993917	0.00147699	0.000959115	0.00135317	0.00153769	0.00107322	0.000858422	0.0014475	0.00118031	0.000860968	0.000945292	0.000880123	0.0010316
GTCTCACAGTAGGTTA.1_1	0.0017011	0.00187205	0.00241899	0.00376989	0.00293058	0.00336595	0.0029544	0.00295356	0.00183213	0.00250637	0.00212071	0.00390708	0.003449	0.00200795	0.00370661	0.00325262	0.00254829	0.00229273	0.00192819	0.00359046	0.00195169	0.00285824	0.00304305	0.00224272	0.00255579	0.00179569	0.00421741	0.00237862	0.00231441	0.00266536	0.00212557	0.00300605	0.00206054	0.00474002	0.00552844	0.00269116	0.00388573	0.00185419	0.00196066	0.00258724	0.00199947	0.00417567	0.00451632	0.00204886	0.00375706	0.00490214	0.00227622	0.00288867	0.00542994
GTCTGTCGTCGTATGT.1_1	0.00104365	0.00174863	0.00158353	0.00162615	0.00280637	0.00154205	0.00352972	0.00291299	0.00215066	0.00208148	0.00206055	0.00322482	0.00370916	0.00142502	0.00204048	0.00283899	0.00181828	0.00116618	0.00129481	0.00187086	0.00252906	0.00293091	0.00193216	0.00113596	0.00146959	0.00105615	0.00302389	0.00140815	0.00181448	0.00262023	0.00269891	0.00431554	0.00171348	0.00328722	0.00412716	0.00180754	0.00213761	0.000900836	0.00199766	0.00162324	0.0011937	0.00151566	0.00248938	0.00180598	0.00199137	0.00205963	0.00246213	0.00282525	0.00296032
GTCTGTCGTGAGATCG.1_1	0	0	0	0.00409449	0	0	0	0	0	0	0	0	0	0	0	0	0	0	0	0.00426312	0	0	0	0	0	0	0	0	0	0	0	0	0	0	0	0	0	0	0	0	0	0	0	0	0	0.00348294	0	0	0
GTGCACGAGCGCGTTC.1_1	0.00666924	0.00661258	0.00870587	0.00159685	0.00472509	0.00119131	0.00201257	0.003009	0.0087273	0.00280361	0.00397638	0.0018881	0.00180214	0.00698881	0.00243603	0.00173145	0.00109789	0.00835114	0.00650589	0.00115401	0.0108692	0.00257477	0.000934097	0.00781054	0.0103077	0.0057653	0.00228697	0.0031069	0.00531421	0.00462766	0.0050015	0.00236405	0.0055171	0.00152089	0.00111041	0.00156144	0.00117484	0.00668922	0.00798056	0.00473383	0.00956805	0.00140525	0.00135238	0.00527911	0.00170112	0.00106975	0.00397806	0.00414904	0.00200446
GTGCAGCGTCGAATGG.1_1	0.000979916	0.000713855	0.000626526	0	0.000744359	0.000889502	0.000903874	0.000798805	0.000894961	0.00250147	0.00103067	0.000936569	0.00101302	0.000719484	0.000795538	0.000967436	0	0.000713704	0.00094297	0	0.00088212	0.00101339	0	0.000843812	0.000708112	0.00073785	0.000867944	0.000871906	0.000745279	0.00100845	0.00090881	0.00103108	0.0008229	0.00099784	0.00107415	0.00082012	0	0.000934384	0.000741052	0.000869013	0.000735881	0	0.0011116	0.000779693	0.000958275	0	0.000981863	0.00107144	0.00128777
GTGCAGCGTGCCTAAT.1_1	0.0049006	0.00435245	0	0.00501741	0.00298423	0.00514218	0	0.00396619	0	0	0.00362301	0	0.00378975	0.0043954	0.0044732	0.00537508	0.00461557	0.00352315	0.00516854	0.00439499	0	0.00337071	0.00430392	0.00415117	0.00289785	0	0.00506828	0.00556589	0	0.00376549	0	0.00402965	0	0.00392284	0.00366895	0.0055101	0.00522358	0.00407514	0.00334874	0.00568447	0	0.00422261	0.00549368	0	0.0054537	0.00439201	0.00445595	0	0.00442188
GTGCGTGGTTACGTAC.1_1	0.00699912	0.00858951	0.00979081	0.00387417	0.00714278	0.00499183	0.00480122	0.00556116	0.0075504	0.00456404	0.00733259	0.00522926	0.0051593	0.0101028	0.0056817	0.00524927	0.00456621	0.00850295	0.00749609	0.00492617	0.00621193	0.00548376	0.00461418	0.00808464	0.010483	0.00924541	0.0050157	0.00709845	0.00816941	0.00644095	0.00678748	0.00562923	0.00667102	0.00544842	0.00394205	0.00581338	0.00428446	0.00645903	0.00676392	0.00816619	0.00748664	0.00433103	0.00555577	0.00752067	0.00459628	0.00426983	0.00604854	0.0050174	0.00457225
GTGGCGTCACTCAGAT.1_1	0	0	0	0.0039986	0	0.0067255	0	0	0	0	0	0	0	0	0	0	0.004405	0	0	0.00331755	0	0	0.00591154	0	0	0	0	0	0	0	0	0	0	0	0	0	0.00420725	0	0	0	0	0.00408247	0	0	0.00576241	0.0035291	0	0	0
GTGGCGTGTGCCTTCT.1_1	0.0010015	0.000934996	0.00105082	0.00182217	0.00219778	0.00187202	0.00262237	0.00193219	0.00142408	0.00223962	0.00132099	0.00259956	0.00252657	0.000983624	0.00224531	0.0021909	0.00206295	0.000974075	0.00108267	0.00284852	0.00182403	0.00199785	0.0017889	0.00113524	0.00104209	0.00112841	0.00238502	0.00152906	0.000950819	0.00173434	0.00195887	0.00257238	0.00134635	0.00254942	0.00307817	0.00158661	0.00242959	0.000932582	0.00127543	0.00148276	0.000901229	0.00219416	0.00249813	0.00107714	0.00195671	0.00239306	0.00198667	0.00150844	0.00230619
GTGGCGTTCTGGCCAG.1_1	0	0	0	0.00564088	0	0.00655153	0	0	0	0	0	0	0	0	0	0	0.00572811	0	0	0.00605606	0	0	0.00566743	0	0	0	0	0	0	0	0	0	0	0	0	0	0.00654946	0	0	0	0	0.00761438	0	0	0.00749628	0.0064026	0	0	0
GTGTGGCCACATATCG.1_1	0.0013424	0.00255849	0.00194725	0.000548169	0.00136113	0.000919985	0.00154678	0.00141032	0.00207025	0.00253829	0.00222303	0.0013494	0.00128194	0.00181671	0.000993529	0.00158899	0.000981533	0.00147584	0.00137263	0.000475646	0.0019341	0.0013081	0.000793832	0.0013664	0.00178477	0.00212761	0.00106418	0.00100884	0.00225886	0.0015013	0.00169959	0.00168148	0.00242735	0.000714845	0.00112641	0.00126471	0.000873217	0.00125292	0.00205367	0.00153758	0.00148739	0.000530953	0.00094604	0.00208935	0.00119801	0.000759079	0.00154116	0.0013801	0.00088255
GTGTGGCCACTATCGA.1_1	0.00333434	0.00237114	0.00219262	0.00502583	0.00476932	0.00544457	0.00548677	0.0064828	0.00257169	0.00278923	0.00416968	0.00631011	0.00693501	0.00329035	0.00686089	0.00621505	0.00476832	0.0022717	0.00374509	0.00577016	0.00253153	0.0057825	0.00574372	0.00439366	0.00239938	0.00241949	0.00541406	0.00544577	0.00271694	0.00417388	0.00366357	0.00587661	0.00331088	0.00759176	0.00733421	0.00601535	0.00652252	0.00283066	0.00294831	0.00387377	0.00215183	0.00679327	0.00724604	0.0022903	0.00516079	0.00583038	0.00542837	0.00588163	0.00538374
GTGTTAGCATCCGATA.1_1	0.00146808	0.0016929	0.00171516	0.00193493	0.0022372	0.00238054	0.00349372	0.00283081	0.00183571	0.00256971	0.00286887	0.00306843	0.00352829	0.0016974	0.00266352	0.00283897	0.00200104	0.00143851	0.00199956	0.001951	0.00223682	0.00323274	0.00247255	0.00167177	0.00144555	0.00144887	0.00316604	0.00228761	0.00193944	0.0024569	0.00254429	0.00358218	0.00224077	0.00313488	0.00324293	0.00251699	0.00196311	0.00176056	0.00242259	0.0021775	0.00140189	0.00216124	0.00258246	0.00248344	0.00270833	0.00224716	0.00253212	0.00288664	0.00297903
GTTACAGGTTATAGCC.1_1	0.00306334	0.00353329	0.0025691	0	0	0	0.00880958	0	0.00372404	0.00329577	0.00319101	0	0	0.00312001	0	0	0	0.00211059	0.00298121	0	0.00478083	0	0	0.00335332	0.00249135	0.0022669	0	0	0.0031592	0.00596958	0.0056498	0	0.00591357	0	0	0	0	0.0028795	0.00531399	0	0.00278513	0	0	0.00374593	0	0	0.00540887	0.00761201	0
GTTACGATCGCTTTAT.1_1	0.00119291	0.000955733	0.000861236	0.000567973	0.000385619	0.000489737	0.000982361	0.000683312	0.00109497	0.00302187	0.00173965	0.000648711	0.000793492	0.00091344	0.000631896	0.000646177	0.000482311	0.000949393	0.000872134	0.000742682	0.000980045	0.000802851	0.000407683	0.000935626	0.000804257	0.00134957	0.000458687	0.000362736	0.00111096	0.000522869	0.000795859	0.000817381	0.00141867	0.000592657	0.000719135	0.000490873	0.000708768	0.00123766	0.000895414	0.000646123	0.00107658	0.000608339	0.000641788	0.00114733	0.000675964	0.000589893	0.000712667	0.000769447	0.00070668
GTTCCGTAGAGGCGGA.1_1	0.00403794	0.00257884	0.00301617	0.00581462	0.00278252	0.0071851	0.0024955	0.00251475	0.00178074	0.00391541	0.0040001	0.00321636	0.00351275	0.00302109	0.00668968	0.00438562	0.00600264	0.00343603	0.00597173	0.00415598	0.00211019	0.00269269	0.00704069	0.00475438	0.00322981	0.00282696	0.00441274	0.00534711	0.00279865	0.00206885	0.00197586	0.00274004	0.0025123	0.00439316	0.00398321	0.00459873	0.00550878	0.0050925	0.00167812	0.00397444	0.00258576	0.00637668	0.00564587	0.00260512	0.00719932	0.00553886	0.002468	0.00278568	0.00419301
GTTCCGTTCGCTAAAC.1_1	0.00591595	0.00570598	0.00640309	0.00450196	0.00445119	0.0048565	0.00377978	0.0042647	0.00489369	0.00291383	0.00468192	0.00473495	0.00423292	0.00572707	0.005111	0.00607494	0.00461871	0.006059	0.0047684	0.00581829	0.00465473	0.00402603	0.00444781	0.00517465	0.00512349	0.00698847	0.00532718	0.00473733	0.00591774	0.00494058	0.00456233	0.00482991	0.00515874	0.00409163	0.00464632	0.00621632	0.00407553	0.00501932	0.00498279	0.0054076	0.00519392	0.0048871	0.00536365	0.00641264	0.00537268	0.00558169	0.00472141	0.00444783	0.00465153
GTTCGCTTCATGCCAA.1_1	0.0116404	0.0101611	0.0113661	0.00573434	0.00857752	0.00705944	0.00581204	0.00890434	0.0088677	0.00339692	0.00796984	0.00724763	0.0072478	0.0113897	0.008257	0.0116533	0.00625805	0.0120163	0.00978032	0.00682289	0.00725983	0.00754733	0.00667138	0.0100581	0.0110307	0.0139795	0.00996599	0.00869024	0.0097672	0.00882883	0.00724824	0.00786383	0.00802426	0.00793574	0.00799504	0.00955017	0.00603946	0.010777	0.00815752	0.010441	0.00900868	0.00730671	0.00914475	0.00981048	0.0080147	0.00583942	0.00843191	0.00747432	0.00669321
GTTGCTCTCACGTAGT.1_1	0.000107209	0.000120271	0.000152153	0	0.000125839	0.000125233	9.15335e-05	0.000109195	0.000157526	0.00159068	0.000109162	0.000100367	7.35738e-05	0.000125345	0.000123414	7.00566e-05	0.000112043	0.000134571	0.000132794	0	0.000173737	0.000106872	0.000102708	0.000140391	0.000223151	0.000106673	8.72978e-05	0.000103381	9.90569e-05	0.000115575	0.000137857	9.05954e-05	0.000140212	8.69469e-05	9.13948e-05	0.000101528	0.000109224	0.0001248	0.000102457	0.000160714	0.000158715	0.000110476	0.000100642	0.000116321	0.000145601	8.9268e-05	0.000108108	0.000112224	0.000127712
GTTGCTCTCGAGATGG.1_1	0.00354946	0.00340222	0.00335601	0.00274675	0.00325372	0.00441995	0.0037429	0.00315295	0.00272247	0.00321806	0.00401543	0.00397076	0.00442411	0.00374396	0.00452271	0.00442987	0.00379915	0.00359477	0.00439465	0.00231524	0.00326983	0.00327624	0.004303	0.00345387	0.00430642	0.00336746	0.00495038	0.00502688	0.00360152	0.00312186	0.0035532	0.00407267	0.00283345	0.00414598	0.00453536	0.00431552	0.00307898	0.00366916	0.0029156	0.00412669	0.00391933	0.00307422	0.00367997	0.00347183	0.00365139	0.00244255	0.00351261	0.00288546	0.00434984
GTTGTAGCATCTTAGG.1_1	0	0	0	0	0	0	0	0	0	0	0	0	0	0	0	0	0.00438649	0	0	0	0	0	0	0	0	0	0	0	0	0	0	0	0	0	0	0	0	0	0	0	0	0	0	0	0	0	0	0	0
TAACACGCATGGTGGA.1_1	0.00455956	0.0070373	0.00613357	0.00448196	0.00765739	0.00374537	0.00649062	0.007997	0.00813352	0.00280691	0.00650202	0.00675998	0.00710603	0.00586442	0.00687757	0.00672023	0.00348536	0.00550507	0.00519722	0.00458497	0.00827393	0.00798353	0.00333997	0.00531068	0.006096	0.00472393	0.00596877	0.00476148	0.00632534	0.00821029	0.00729966	0.00701252	0.00696929	0.00572642	0.00720154	0.00592243	0.00516601	0.0043942	0.00747715	0.00545436	0.00552526	0.00483956	0.00617332	0.00653945	0.0034869	0.00484547	0.00754787	0.00615196	0.00464496
TAACTTCTCATCGCAA.1_1	0.00777343	0.00558554	0.00728199	0.00558578	0.0058084	0.00795179	0.00357056	0.00434216	0.00449645	0.00398013	0.00526127	0.00457544	0.00413769	0.00678943	0.00741603	0.00573624	0.00681107	0.00692412	0.00714294	0.00507885	0.00395863	0.00457097	0.00759765	0.00676795	0.00764329	0.00840966	0.00613655	0.00890885	0.00616447	0.00422213	0.00434806	0.00399746	0.00589685	0.00543764	0.00490721	0.00664148	0.00629306	0.00760852	0.00393179	0.0075668	0.00675835	0.00715848	0.00644767	0.00661982	0.0086674	0.00563323	0.00450591	0.00435638	0.00598022
TAAGCCAAGACGACGT.1_1	0.000797752	0.00107857	0.00088724	0.00108993	0.00122255	0.000899096	0.00226212	0.0016156	0.00172398	0.00175725	0.00150272	0.00210342	0.00177044	0.000973378	0.00131439	0.00159721	0.000921832	0.000850723	0.000939636	0.00116916	0.0017032	0.00167915	0.000955283	0.00104944	0.00109432	0.000744261	0.00150942	0.000878978	0.00105312	0.00139462	0.00136371	0.00226477	0.00131627	0.00174293	0.00208187	0.000935307	0.00105603	0.000850472	0.00162022	0.00125003	0.000811532	0.00136032	0.00127039	0.0013704	0.00133304	0.00116744	0.00138888	0.00156894	0.00187304
TAAGTCGAGCGCTGAA.1_1	0.000771642	0.000893698	0.000901968	0.000781254	0.000490128	0.000691546	0.00118195	0.000937609	0.000974012	0.00272235	0.0010036	0.000759412	0.00092357	0.000784471	0.000743942	0.000861598	0.000731606	0.00081191	0.000706269	0.000715446	0.00114842	0.000744531	0.000597412	0.000836741	0.000962004	0.000890309	0.000806637	0.000560381	0.000722155	0.000729585	0.00089073	0.0011737	0.00122363	0.00063685	0.00105197	0.000602699	0.000785007	0.000912468	0.0010315	0.000772505	0.000970803	0.000687832	0.000816768	0.000938391	0.000714303	0.000593936	0.000767565	0.000894566	0.000743522
TACAACGGTTATGTGC.1_1	0.00442605	0.00479969	0.00334485	0.0027041	0.00358531	0.00353334	0.00475364	0.00560087	0.00284202	0.00268428	0.00593774	0.00401277	0.00513693	0.00541814	0.004911	0.00660506	0.00352707	0.00303258	0.00541997	0.00248395	0.00264509	0.00569994	0.00416925	0.00466698	0.00314639	0.00367327	0.00470945	0.00427532	0.00501868	0.00434257	0.00376109	0.00545018	0.00543769	0.00403624	0.00454225	0.00678936	0.00439169	0.00418272	0.00432208	0.00415653	0.00296205	0.00348541	0.00431938	0.00311791	0.00418674	0.00293019	0.00567386	0.00421031	0.00384346
TACATTCCACCTGCGA.1_1	0.00167923	0.00221542	0.00128825	0.00150123	0.0014665	0.00135558	0.0035763	0.00383665	0.00268568	0.00181148	0.00269851	0.00312299	0.00271135	0.0023033	0.00229787	0.00264079	0.00132272	0.00112202	0.00195773	0.00231402	0.00241048	0.003365	0.001265	0.00160536	0.00128074	0.00123295	0.00225881	0.00155993	0.00279063	0.00349909	0.00315563	0.00369026	0.00351769	0.00228323	0.00340466	0.00215445	0.00133983	0.00135683	0.00321953	0.00138524	0.00138529	0.00134781	0.0020075	0.00277183	0.0012132	0.00172739	0.00289112	0.00348277	0.00259878
TACCGAATCCTCAGGG.1_1	0.00280685	0.00371639	0.00201397	0	0.003645	0	0.00596723	0.00477531	0.0049365	0.00295527	0.00391765	0.00486488	0	0.00329705	0	0	0	0.00337471	0.00297379	0	0.00537125	0.00509989	0	0.00309013	0.00223784	0.00324464	0	0	0.00367378	0.00528021	0.00474882	0.00543163	0.0055798	0	0.0060431	0	0	0.00329889	0.00425274	0	0.00325264	0	0	0.00441897	0	0	0.00488559	0.00515278	0
TACTTGTAGACATGCG.1_1	0	0	0	0.00713297	0	0.00643243	0	0	0	0	0	0	0	0	0	0	0.00688895	0	0	0.0070319	0	0	0.00692146	0	0	0	0	0	0	0	0	0	0	0	0	0	0.00637949	0	0	0	0	0.00774835	0	0	0	0.00604396	0	0	0.00768693
TAGGAGGTCGCCGATG.1_1	0.00383168	0.00415785	0	0.00491574	0.00293981	0.003957	0.00327366	0.00363188	0.00305015	0.00307984	0.0039502	0.0034534	0.00355279	0.00416422	0.00467788	0.00453023	0.00435489	0	0	0.00555826	0.00309836	0.00371773	0.0050338	0	0.00331606	0	0.00421861	0.00493434	0.00405258	0.00321963	0.00308487	0.00321463	0.0040166	0.00364361	0.00356391	0.00492482	0.00402952	0	0.00298731	0.00443274	0	0.00447749	0.00513636	0.00469721	0.00415418	0.00479411	0.00328105	0.00324741	0.00485891
TAGGTACGTAGATCGG.1_1	0.000504306	0.00067379	0.00048125	0.00076977	0.000990748	0	0.00214834	0.00126967	0.000933126	0.00169333	0.00076697	0.00139096	0.00166919	0.000540195	0.00115609	0.00107128	0	0.000496693	0.000561832	0.000813955	0.00107251	0.00131249	0	0.000494785	0.00063812	0.000503795	0.00110379	0.000633473	0.000577566	0.000995624	0.00129927	0.00156864	0.000886958	0.00110019	0.00201287	0.000760754	0.000879029	0.00049442	0.00072706	0.000810819	0.00053471	0.000874019	0.001002	0.000747655	0	0.000860906	0.000906487	0.00132882	0.00154583
TATATCCAGAGGGTGG.1_1	0.00180377	0.00176082	0.00177014	0.0032543	0.00363569	0.00486357	0.00248262	0.00248619	0.00200615	0.00287122	0.00183986	0.00297365	0.00337218	0.00170429	0.00398813	0.00325178	0.00449933	0.00162144	0.00194192	0.00336113	0.00191647	0.00222609	0.00610891	0.0016048	0.0019859	0.00226684	0.00275439	0.00287067	0.00194589	0.00194901	0.00230637	0.00218724	0.00169679	0.00350328	0.0035315	0.0032725	0.00444795	0.00149965	0.00156154	0.00277805	0.00148965	0.00310837	0.00378166	0.00139439	0.00528739	0.00408791	0.00225435	0.00213275	0.00315171
TATATCCAGATGTAGT.1_1	0.00134211	0.00148595	0.00129835	0.00204728	0.00215666	0.00172337	0.00372898	0.00270796	0.00183328	0.00258624	0.00217945	0.00355727	0.00330391	0.00143079	0.00265861	0.00322252	0.00162977	0.00100371	0.0014327	0.00249379	0.00174938	0.0031463	0.00174396	0.00147839	0.00126351	0.00105917	0.00317207	0.00198511	0.00137848	0.00289133	0.00268946	0.00331254	0.00177259	0.00279399	0.00336513	0.0019305	0.00260267	0.00135798	0.00206262	0.00176687	0.000952547	0.00250557	0.00294392	0.00151869	0.00200451	0.00200743	0.00240256	0.00359126	0.00435167
TATCGCCCAATGAACA.1_1	0.0049771	0.0072249	0.0048624	0.00407359	0.00378606	0.00354213	0.00521445	0.00588198	0.00536671	0.00267924	0.006842	0.00516843	0.00551018	0.00715441	0.00502146	0.00592591	0.00321153	0.00552332	0.00609994	0.00377894	0.00548289	0.00498109	0.00354016	0.00507393	0.00376526	0.00497605	0.00558774	0.00542158	0.00681577	0.00565194	0.0053362	0.00552448	0.0061154	0.00592447	0.00526564	0.00684266	0.00401669	0.00462638	0.00589125	0.00645814	0.00496582	0.00394753	0.00604524	0.0069828	0.00390055	0.00305566	0.00569595	0.00576896	0.00563519
TATCGCCCAATGGGTG.1_1	4.80227e-05	4.78609e-05	5.59642e-05	8.38486e-05	6.91707e-05	5.95524e-05	4.25865e-05	4.82611e-05	7.65296e-05	0.000767676	3.77618e-05	5.37989e-05	3.8749e-05	4.55154e-05	6.62127e-05	2.99518e-05	5.20848e-05	4.95792e-05	5.25673e-05	6.64049e-05	9.95076e-05	4.80822e-05	3.95839e-05	5.86135e-05	7.82325e-05	4.08805e-05	4.14902e-05	5.03616e-05	3.30655e-05	5.4953e-05	8.16669e-05	4.03155e-05	5.80039e-05	4.22211e-05	4.87675e-05	4.84024e-05	5.06654e-05	4.43982e-05	5.35908e-05	8.07454e-05	6.41835e-05	5.51486e-05	5.4052e-05	4.64819e-05	8.53304e-05	4.627e-05	6.28416e-05	5.4563e-05	7.02128e-05
TATCTTGAGCTCCATA.1_1	0.00172942	0.00194014	0.00179026	0	0.00121571	0.000533784	0.00192821	0.00168898	0.00387811	0.00221096	0.00181499	0.00154945	0.00132522	0.00158384	0.00114506	0.00102781	0	0.00162261	0.00141403	0	0.00294552	0.00170603	0.000539532	0.00137076	0.00187929	0.00199417	0.00108748	0.000917208	0.00157743	0.00201638	0.00251616	0.00195288	0.00229051	0.000855287	0.00116484	0.000925627	0.000655229	0.00141209	0.00247253	0.00119234	0.00185561	0.000683841	0.000776249	0.00234605	0.000733183	0	0.00171013	0.00198386	0.00103883
TATCTTGAGGTACAAT.1_1	0.00207449	0.00273327	0.00251736	0.00137447	0.00203615	0.00156288	0.00387806	0.0023761	0.00300423	0.00268015	0.00338692	0.00356207	0.00349908	0.00227389	0.00231069	0.0033134	0.00114919	0.00197282	0.00194656	0.00119231	0.00301885	0.00280915	0.00151768	0.00187114	0.00210186	0.00217578	0.00287925	0.00167665	0.00221956	0.00333213	0.00248963	0.00411922	0.00303326	0.00235011	0.00264573	0.00201887	0.00138296	0.00187993	0.00268271	0.00197235	0.00217916	0.00132195	0.00176	0.00257732	0.00159601	0.0013102	0.00239566	0.00252903	0.00176784
TATTCCAGTGAATGTA.1_1	0.00317848	0.00326454	0.00345556	0.00237198	0.00233136	0.00170885	0.0017958	0.00233177	0.00356234	0.00281896	0.00265728	0.00225902	0.00214802	0.00300784	0.00243517	0.00220617	0.00176523	0.00298778	0.00268732	0.00257377	0.00306446	0.00216573	0.00139722	0.00302292	0.00291004	0.00309544	0.00254573	0.00239979	0.0036696	0.00256922	0.00278817	0.00241493	0.00348168	0.00187202	0.00237705	0.00221335	0.00204153	0.00311561	0.00334401	0.00278695	0.00333012	0.00231653	0.00229261	0.00377422	0.00207952	0.00194083	0.00304176	0.00225113	0.00243347
TATTTCGAGCGAATGC.1_1	0	0	0	0.0124363	0	0	0	0	0	0	0	0	0	0	0	0	0.0154185	0	0	0.0149645	0	0	0	0	0	0	0	0	0	0	0	0	0	0	0	0	0.0129599	0	0	0	0	0	0	0	0	0.0131182	0	0	0
TATTTCGAGTTGTCAC.1_1	0.00234963	0.00431908	0.00271469	0.00336055	0.00317949	0.00280526	0.00518279	0.00494233	0.00273958	0.00208297	0.00429888	0.00568407	0.0046315	0.00339944	0.00446666	0.00433661	0.00273056	0.00170316	0.00287233	0.00397122	0.00291788	0.00582325	0.00352097	0.00263579	0.00200166	0.00202468	0.00412937	0.00369111	0.00362084	0.00514018	0.00476465	0.00549497	0.00434658	0.0049633	0.00584936	0.00491419	0.00350848	0.00194666	0.00409002	0.00294056	0.00262537	0.00295465	0.00440434	0.00357878	0.00316171	0.00367482	0.00428425	0.00439477	0.00419444
TCAAGTGCACAACGTT.1_1	0	0	0	0.00548846	0	0.00736744	0	0	0	0	0	0	0	0	0	0	0.00706885	0	0	0	0	0	0.0059853	0	0	0	0	0	0	0	0	0	0	0	0	0	0	0	0	0	0	0	0	0	0	0	0	0	0
TCAATCTCATTGTGCA.1_1	0	0	0	0.00827371	0	0.00891037	0	0	0	0	0	0	0	0	0	0	0.00791355	0	0	0.00731469	0	0	0.00811939	0	0	0	0	0	0	0	0	0	0	0.00858957	0.00767099	0	0.00826391	0	0	0	0	0.0092097	0.00861112	0	0.00707885	0.00877982	0	0	0.00668988
TCAGTTTTCACTGTTT.1_1	0.00203196	0.00343866	0.00221964	0.00279357	0.00317731	0.00166592	0.00888314	0.00558813	0.0042975	0.00227237	0.00461579	0.0058199	0.00518295	0.00325278	0.00344182	0.00398994	0	0.00165876	0.00267235	0.00240422	0.00408507	0.00574125	0.00164798	0.0022698	0.00198711	0.001669	0.00482698	0.0026144	0.00399096	0.00547206	0.00508036	0.0074659	0.00459947	0.00331578	0.00464325	0.00297169	0.00227194	0.00209372	0.00666211	0.00228658	0.00157941	0.00246647	0.00277316	0.00360718	0.00193966	0.00189439	0.00537862	0.00599901	0.00376661
TCATATCGTAGTAAGT.1_1	0.00295782	0.000809743	0.000866531	0.00216337	0.000909392	0.0019255	0.00121477	0.00123278	0.000952354	0.00529241	0.00100064	0.00121346	0.00112997	0.00103974	0.00153117	0.00123472	0.00175035	0.0015701	0.00123385	0.00251075	0.000880612	0.00122218	0.00154933	0.00152051	0.000886122	0.0021949	0.00151266	0.00133224	0.000884088	0.000819027	0.000816376	0.00127886	0.00112673	0.00158019	0.00154703	0.00139351	0.00219507	0.00213986	0.000838347	0.00115674	0.00111263	0.00194902	0.00171672	0.000782779	0.00220231	0.00195695	0.00108126	0.00122816	0.00174825
TCATCATTCGCCGTGA.1_1	0.00318484	0.00223332	0.00157211	0.00131414	0.000964824	0.000831643	0.00176469	0.00156096	0.00214877	0.00339821	0.00281063	0.00132362	0.00159093	0.00219325	0.00113302	0.00129995	0.000893934	0.00208865	0.00166905	0.00185942	0.0020688	0.00138998	0.000941713	0.00166188	0.00142737	0.00349772	0.000850965	0.00108561	0.00273799	0.00172619	0.00184864	0.00168295	0.00338379	0.00113649	0.00129061	0.00117022	0.00133065	0.00287732	0.00250593	0.00138972	0.00333762	0.00123278	0.00139097	0.00334574	0.000987987	0.00133068	0.0017357	0.00154215	0.00117872
TCATGCCAGTTAGTAG.1_1	0	0	0	0	0	0	0	0	0	0	0	0	0	0	0	0	0	0	0	0	0	0	0	0	0	0	0	0	0	0	0	0	0	0	0	0	0	0	0	0	0	0	0	0	0	0	0	0	0
TCATGCCCAACGGCTC.1_1	0.0173144	0.0152539	0.01905	0.0100054	0.011587	0.0160314	0.00867591	0.00986925	0.0121135	0.00484994	0.0116916	0.00931946	0.01028	0.014908	0.012271	0.0144411	0.014731	0.0191104	0.0167578	0.0107125	0.01061	0.0100473	0.0114272	0.0150301	0.0171927	0.0167652	0.0118337	0.0188362	0.0158357	0.0129748	0.0104809	0.00948282	0.0123106	0.0117851	0.009203	0.0166363	0.0129706	0.0173846	0.0116869	0.0205157	0.0144617	0.0111946	0.0121277	0.0128994	0.0104716	0.0108604	0.00984275	0.00930494	0.00982746
TCATTCACACACACGC.1_1	0.0103085	0.0144724	0.013402	0.010584	0.00948005	0.00923007	0.00926425	0.00921016	0.0111186	0.0046287	0.0110762	0.00930238	0.00984152	0.0142021	0.0125159	0.0109266	0.00950523	0.0126688	0.0108336	0.0117057	0.0091939	0.0108041	0.00873402	0.00961879	0.0102031	0.0114506	0.0127377	0.012445	0.0145977	0.0116002	0.00888527	0.00813222	0.0110553	0.0138669	0.010436	0.0111733	0.0122773	0.00978541	0.0127539	0.0112425	0.0102563	0.0125269	0.0133211	0.0126436	0.0105532	0.0121627	0.0118477	0.0116847	0.0142166
TCCACCACAGCCGGTT.1_1	0.0018767	0.00237178	0.00240926	0	0.00157008	0.00059935	0.00169563	0.00169579	0.00373715	0.00255028	0.00178181	0.00137021	0.00139632	0.00217632	0.000994186	0.00107486	0	0.00211353	0.0016587	0	0.00300736	0.0017534	0	0.00162628	0.00248021	0.00254845	0.00130876	0.00100617	0.00198295	0.00182556	0.00234296	0.00180123	0.00273484	0.00100271	0.00126581	0.00094986	0	0.00157166	0.00236306	0.00163807	0.0021382	0	0.000882108	0.00251864	0.000716294	0	0.00196301	0.00188406	0.000984364
TCCAGAATCCGTAGTA.1_1	0.00214886	0.0024223	0.00163796	0.00103742	0.000697633	0.00069122	0.00222633	0.00176532	0.00286083	0.00266326	0.00207476	0.00116668	0.00161611	0.00178408	0.00120089	0.00118127	0.00086026	0.00191479	0.00119594	0.00108489	0.0027441	0.0016054	0.00095665	0.00166481	0.00134685	0.00275833	0.00108806	0.000941626	0.0021335	0.00180342	0.0021215	0.00179731	0.0034765	0.00129715	0.00158073	0.00114599	0.00100433	0.00172634	0.00203222	0.00155137	0.0023954	0.000948846	0.00115292	0.00276027	0.000801693	0.000987916	0.00179994	0.00148516	0.00094662
TCCCAGTAGACAAGCC.1_1	0	0	0	0.00756167	0	0	0	0	0	0	0	0	0	0	0	0	0.00813394	0	0	0.00699354	0	0	0.00898734	0	0	0	0	0	0	0	0	0	0	0	0	0	0.00845982	0	0	0	0	0	0	0	0	0.00846443	0	0	0
TCCGGGACAGCCTACG.1_1	6.45391e-05	6.3859e-05	7.48361e-05	8.89436e-05	7.21848e-05	5.2789e-05	4.79732e-05	5.80715e-05	0.000111234	0.00121246	4.28159e-05	5.16373e-05	4.16245e-05	6.00955e-05	7.1281e-05	2.89204e-05	5.695e-05	7.4119e-05	7.62965e-05	7.25937e-05	0.000126862	5.56282e-05	4.71104e-05	7.88566e-05	0.000105168	5.12542e-05	4.67048e-05	5.63292e-05	4.87674e-05	6.51395e-05	9.75159e-05	4.32754e-05	6.92104e-05	5.41472e-05	4.66152e-05	3.64364e-05	6.84814e-05	7.48361e-05	7.9165e-05	9.34136e-05	9.38884e-05	7.09394e-05	5.08664e-05	5.54773e-05	8.05228e-05	5.77029e-05	7.15569e-05	6.89209e-05	7.68572e-05
TCCTCTTTCTCCAAGA.1_1	0.000714366	0.000648425	0.000657851	0.000349681	0.000313205	0.000210211	0.000625708	0.000429779	0.0010004	0.00236592	0.000570128	0.000399058	0.00041407	0.000659729	0.000259198	0.000371559	0.000258476	0.000621017	0.000420797	0.0002811	0.000946918	0.00035802	0.000224806	0.000503354	0.000652778	0.000818449	0.000245615	0.00022345	0.000658661	0.000434495	0.000571649	0.000563845	0.000863822	0.000302229	0.000439531	0.000225526	0.000371401	0.000658625	0.000634454	0.000491296	0.000786334	0.000264114	0.000317072	0.000715071	0.000316873	0.000313064	0.000519101	0.000420663	0.000308841
TCCTTTCGTGTTACTG.1_1	0.0013723	0.000601159	0.000659517	0.000866916	0.000766973	0.00114875	0.000693244	0.000615712	0.00077281	0.00399378	0.000634736	0.000568055	0.000833589	0.000570919	0.000809117	0.000612592	0.00105452	0.00110581	0.000512788	0.00112832	0.000771159	0.000527967	0.00127107	0.000798802	0.000729186	0.00143453	0.000620872	0.000822806	0.000639851	0.000571905	0.000573495	0.000533415	0.000751337	0.000831558	0.000990055	0.000755201	0.00134723	0.00133425	0.000527031	0.000865455	0.000939305	0.000988912	0.0010052	0.000698228	0.00146654	0.00115013	0.000652709	0.000550315	0.000805044
TCGACCTCAGATGCGA.1_1	0.00934514	0.00593096	0.00701731	0.00164294	0.00365455	0.00295767	0.00410606	0.00442737	0.00419586	0.004582	0.00883309	0.00398486	0.00448387	0.00945704	0.0034631	0.00474992	0.00316288	0.0068822	0.00753282	0.00202145	0.0039049	0.0039727	0.00285645	0.00779999	0.00635666	0.00646768	0.00347958	0.00455861	0.00704845	0.00336278	0.00367238	0.00442794	0.00540613	0.00306378	0.00312984	0.00386527	0.00216878	0.00824519	0.00454234	0.00426986	0.00612439	0.00190674	0.00275444	0.00528242	0.00326012	0.00209688	0.00468419	0.00445979	0.00213441
TCGCAGGAGAGAACCC.1_1	0.0012621	0.00109032	0.001115	0.000599435	0.000622049	0.000583977	0.000619554	0.000718025	0.00111941	0.00330195	0.00110615	0.000720361	0.000719284	0.00102315	0.000587503	0.000595952	0.0006443	0.001133	0.00074012	0.000629383	0.00108945	0.000651457	0.000595434	0.000990845	0.00112216	0.00136124	0.000522418	0.000467585	0.00103764	0.000816776	0.000805805	0.00076175	0.00118578	0.000595156	0.000730596	0.000660512	0.000836292	0.00117699	0.000923189	0.000873332	0.00145706	0.000419346	0.000513978	0.00109348	0.000857556	0.000756146	0.000785071	0.000582589	0.000535286
TCGGGCATCACATACG.1_1	0.0021006	0.00220656	0.00221545	0	0.0033881	0	0.00663901	0.00387335	0.00276328	0.00234311	0.00296795	0.00499557	0.00505412	0.00217359	0.00366646	0.00373641	0	0.00167743	0.00243137	0.00272159	0.00311543	0.00525729	0	0.00224993	0.00178387	0.00176473	0.00516561	0.00269276	0.0024506	0.00424888	0.00395171	0.00538433	0.00351849	0.00429137	0.00478261	0.00263984	0	0.00214383	0.00294449	0.00216699	0.00161365	0	0	0.00236051	0	0.00254697	0.00465224	0.00562033	0.00335578
TCGGGCATCCCACAGG.1_1	0.00432858	0.00390755	0.0038305	0	0.00275952	0	0.00178772	0.0020959	0.00424072	0.00327594	0.00291637	0.00212001	0.00226761	0.00347632	0.00212832	0.00203663	0	0.00478909	0.00246637	0	0.00349235	0.00210699	0	0.00280138	0.0035597	0.00572772	0.00182647	0.00193597	0.00346443	0.00286507	0.00272064	0.00186589	0.00346357	0.00196221	0.00167617	0.00215461	0	0.00405728	0.00343793	0.00281967	0.00366458	0	0.00219385	0.0031299	0	0	0.00257097	0.00251077	0.0018309
TCGGGCATCGCTAAAC.1_1	0.0027481	0.0025632	0.00270181	0.00214633	0.00237666	0.00367253	0.0022034	0.00206026	0.00230599	0.00307608	0.00262613	0.00208582	0.00268978	0.0025079	0.00259182	0.00371001	0.00359884	0.00312002	0.00265107	0.00195947	0.00214603	0.00190961	0.00368013	0.00267508	0.00283585	0.00255212	0.00259422	0.00274387	0.0024972	0.00178112	0.00184913	0.00241997	0.00249377	0.00309289	0.00307174	0.00314825	0.0025352	0.00224583	0.00184987	0.00288698	0.0023503	0.00253385	0.00346473	0.00263325	0.00281263	0.00251216	0.00183088	0.00213255	0.00277569
TCGGTCTAGCTGGCTC.1_1	0.00261428	0.0032686	0.00355727	0.001494	0.00323375	0.00396636	0.00215959	0.00254531	0.00212503	0.00321268	0.00308807	0.00275846	0.0028243	0.00326661	0.00207841	0.00289543	0.0022304	0.00262908	0.00279524	0.00135662	0.00233356	0.00221784	0.00251889	0.00262756	0.00347389	0.00317443	0.00308934	0.00314017	0.00313097	0.00283777	0.00247335	0.00301627	0.00242099	0.00257171	0.00282943	0.00299513	0.00260149	0.00276677	0.00232733	0.00399278	0.00272215	0.00170414	0.00232298	0.0029094	0.00289802	0.00194636	0.0022281	0.00210315	0.00234097
TCGTCCAGTACTAGCT.1_1	0.00251955	0.002253	0.00212429	0.00254318	0.00197419	0.00272717	0.00210192	0.00234011	0.00258773	0.00259213	0.00204863	0.00203639	0.00213431	0.00217185	0.00258345	0.00214876	0.00265278	0.00277657	0.00247763	0.00272025	0.00242426	0.00250299	0.00249629	0.00211584	0.00215041	0.00240775	0.00230077	0.00207343	0.00238596	0.00204135	0.00251427	0.00213476	0.00256999	0.00239286	0.00234306	0.0029088	0.00262666	0.00236629	0.00206249	0.00324347	0.00223337	0.00261207	0.00257936	0.00225004	0.00223629	0.00254977	0.00212598	0.002386	0.0027429
TCTACCGCATGGAAGC.1_1	0	0	0	0	0	0	0	0	0	0	0	0	0	0	0	0	0	0	0	0	0	0	0	0	0	0	0	0	0	0	0	0	0	0	0	0	0	0	0	0	0	0	0	0	0	0	0	0	0
TCTCACGTCCACAGCG.1_1	0	0	0	0.0054984	0	0.00931572	0	0	0	0	0	0.00458037	0.00568716	0	0.0064352	0.00595766	0.00706316	0	0	0.00463629	0	0	0.00861985	0	0	0	0.00738808	0.00740135	0	0	0	0	0	0.00656979	0.00512804	0.00595329	0.00505384	0	0	0.0054729	0	0.00580874	0.00644516	0	0.00776964	0.00606543	0	0	0.0056238
TCTCAGCGTTCAAGGG.1_1	0.000662022	0.000730496	0.000473408	0	0.000406982	0.000396847	0.00102504	0.000960008	0.000849982	0.00206057	0.000978351	0.000675549	0.000881123	0.000785562	0.00054398	0.000697181	0	0.000450215	0.000736621	0	0.00100831	0.000939288	0.000402837	0.000719722	0.000553599	0.00056154	0.00063453	0.000443989	0.000708625	0.000742622	0.00101498	0.00109664	0.00117217	0.000562377	0.000804318	0.000638632	0.000627383	0.000593946	0.00109871	0.000603607	0.000522079	0.000520507	0.000549771	0.000831785	0.000515495	0	0.000876112	0.000915511	0.000732693
TCTCCGACAACTGATC.1_1	0.0027923	0.00420019	0.00393115	0.00380934	0.00392358	0.0052977	0.0053616	0.00424532	0.00387291	0.00323746	0.00610786	0.00630313	0.00707375	0.0040905	0.00469048	0.00705998	0.00351941	0.00273704	0.00411303	0.00383282	0.00371611	0.00421007	0.00405726	0.00337646	0.00330909	0.00322609	0.0052223	0.00394683	0.00402759	0.00465825	0.00361197	0.00592304	0.00373965	0.0062451	0.0076168	0.00577586	0.00491882	0.00335397	0.00399593	0.00489012	0.00293972	0.00431971	0.00528464	0.00394065	0.00407675	0.00493866	0.00469246	0.00361248	0.00464947
TCTGCCACAGCGGTCT.1_1	0.00543426	0.0084025	0.00789004	0.00528599	0.0087239	0	0.0166618	0.011879	0.00869898	0.00325102	0.0104329	0.0122653	0.0151151	0.00937789	0.00696467	0.00999971	0	0.00394002	0.00560503	0.00465812	0.00864032	0.0146836	0	0.00646372	0.00490633	0.00427504	0.0136146	0.00618345	0.00911995	0.01328	0.0111933	0.0181793	0.00820429	0.0106315	0.0118087	0.00735295	0.00541365	0.00576957	0.0124813	0.00526914	0.00366151	0.00642621	0.00672244	0.00973277	0	0.00522723	0.0144476	0.0190422	0.0117151
TCTGGCTAGCAGCCTC.1_1	0.00584144	0.0097713	0.00688478	0.00439075	0.00473222	0.00372968	0.00645049	0.00605166	0.00741152	0.00296941	0.00722888	0.00692872	0.0055914	0.00921086	0.00469281	0.00643917	0.00325386	0.00570148	0.00559857	0.00500981	0.00630813	0.00558838	0.00332358	0.00591826	0.00506179	0.00599443	0.00633714	0.00519465	0.00844398	0.00850683	0.00737897	0.00674866	0.00662201	0.00511595	0.0055379	0.00653695	0.00414526	0.00577486	0.00974424	0.00625278	0.00639768	0.00449734	0.00589514	0.0082412	0.00407261	0.00447302	0.00764007	0.00716421	0.00571781
TCTTAGTTCCTAGCCT.1_1	0.0196868	0.0188726	0.0231471	0.0130108	0.0102106	0.013215	0.00759564	0.0102498	0.0134149	0.00492404	0.0155996	0.00957067	0.00914062	0.0192535	0.0135595	0.0127171	0.0153517	0.0232449	0.0191999	0.0105143	0.0142784	0.0101607	0.00976931	0.0193576	0.0226487	0.0192733	0.0113412	0.0221031	0.0196554	0.0120859	0.0104023	0.00755629	0.0146832	0.00878706	0.00711455	0.0133737	0.0107238	0.0169665	0.0141338	0.0193209	0.0171232	0.0116133	0.0117001	0.0173807	0.0135682	0.0100886	0.0137561	0.00800671	0.0102997
TCTTCCTGTCTCGACG.1_1	0.0160918	0.0130629	0.0168481	0.0096094	0.0110559	0.0114092	0.00842698	0.0098534	0.0120538	0.00467742	0.0106373	0.00997058	0.00947382	0.0139841	0.011038	0.0117414	0.0107796	0.0169237	0.0142557	0.0109982	0.0098505	0.0106204	0.0114999	0.0143559	0.0160769	0.0180086	0.0134921	0.0132091	0.0141607	0.0123186	0.0107499	0.0080841	0.0101153	0.0102046	0.00978637	0.014486	0.00975705	0.0157733	0.0116498	0.0159907	0.0146555	0.0108144	0.0130581	0.0124894	0.0114034	0.00935094	0.0100294	0.00981499	0.0109185
TCTTTGACAGACCTGC.1_1	0.00650207	0.00489103	0.00507765	0.00590654	0.00509566	0.0132806	0.00521956	0.00480927	0.00350527	0.00438763	0.00678786	0.00597204	0.00769032	0.00610549	0.00962891	0.010352	0.00908176	0.00659118	0.00839693	0.00585623	0.00335591	0.00597126	0.00924227	0.00680775	0.00472651	0.0068888	0.0092664	0.0109181	0.00517545	0.0048433	0.00399917	0.00534828	0.00426409	0.00786823	0.0082166	0.00948671	0.00690655	0.00836722	0.00376382	0.00731242	0.00466459	0.00808297	0.0096498	0.00424867	0.00803481	0.00625667	0.00547263	0.0049527	0.00661524
TCTTTGAGTGCTCCGA.1_1	0.00708363	0.00575777	0.00686028	0.00548342	0.00535344	0.0110338	0.00535971	0.00537877	0.00316122	0	0.00717133	0.00619705	0.00678763	0.00675288	0.0075101	0.0081145	0.00854348	0.00800989	0.00922032	0.00582165	0.00336558	0.00497228	0.00993148	0.00754866	0.0063639	0.0065983	0.00843393	0.0126872	0.0063532	0.00457145	0.00338303	0.00551887	0.00462619	0.00820489	0	0.00695398	0.0066639	0.00786481	0.00344266	0.00998121	0.00573121	0.00829512	0.00869664	0.00502917	0.0102021	0.00693489	0.00446609	0.00488253	0.00592444
TGAATCGGTGGCCCAT.1_1	0.000635184	0.000318047	0.000388978	0.000406166	0.000228529	0.00034479	0.00033259	0.000291003	0.000414918	0.00334598	0.00060291	0.00027149	0.000353856	0.000359803	0.000320737	0.000232025	0.000355501	0.000546769	0.000357195	0.000392641	0.00042341	0.000333283	0.000321932	0.000450785	0.000385623	0.000570421	0.000275596	0.000250031	0.00042495	0.000234623	0.000366691	0.000345299	0.000453812	0.000272452	0.000335752	0.000260386	0.000384909	0.000769987	0.000286626	0.000299295	0.000412188	0.000258099	0.000304451	0.000512713	0.000384338	0.000265395	0.000265825	0.0003049	0.000360902
TGAATGCGTAGTCACT.1_1	0.00147371	0.00196921	0.00202143	0.000869514	0.0018715	0.00156372	0.00180713	0.00175002	0.00164914	0.00237861	0.00224931	0.00184969	0.00226268	0.00193795	0.00167849	0.00252206	0.0013433	0.00170632	0.00177125	0.00118173	0.0017695	0.00177672	0.00158483	0.00176524	0.00201069	0.00163961	0.00157969	0.00157965	0.0020414	0.00222034	0.00211072	0.00224845	0.001603	0.00186293	0.00257108	0.00158138	0.00196117	0.00130014	0.00164277	0.00187986	0.00123909	0.00117047	0.00180106	0.00165751	0.00143391	0.00134172	0.00152498	0.00161567	0.00142848
TGACGCGAGTGTTGAA.1_1	0.00712738	0.00598102	0.00602014	0.00559464	0.0056737	0.00744158	0.00442196	0.00565724	0.00473889	0.00431104	0.00559162	0.00508934	0.00548667	0.00688161	0.00744355	0.00646529	0.00630312	0.00855093	0.00593553	0.00611284	0.00443201	0.00492562	0.00589631	0.0073692	0.00694181	0.0072316	0.00575694	0.00797822	0.00596299	0.0046631	0.00478307	0.00423602	0.00566248	0.00531483	0.00452728	0.00741895	0.00456711	0.00721697	0.00424977	0.00990848	0.0053767	0.00562195	0.00569893	0.00715891	0.00597686	0.00503137	0.0058032	0.00497878	0.00614206
TGACGCGGTGTTCAGT.1_1	0.00148247	0.000992902	0.000979451	0.000719403	0.000489615	0.000529932	0.00101452	0.000890677	0.00145851	0.00235303	0.00158515	0.000638881	0.000825996	0.000986212	0.000478895	0.000830084	0.000550325	0.00101241	0.000842931	0.000870451	0.00135076	0.000855841	0.000446619	0.00103901	0.000789278	0.001327	0.000529528	0.00042509	0.00134665	0.000831198	0.000955208	0.000978167	0.00194936	0.000565048	0.000789383	0.000660832	0.000840714	0.00153754	0.00130028	0.000446826	0.00108792	0.00048249	0.000779591	0.00128284	0.000606138	0.000630045	0.00102532	0.00111596	0.000614256
TGACTCCAGGAGAGTA.1_1	0	0	0	0.00550048	0	0.00604776	0	0	0	0	0	0	0	0	0.00572936	0.0044843	0.00667582	0	0	0.00675719	0	0	0.00670056	0	0	0	0	0.00729014	0	0	0	0	0	0	0	0.00575807	0.0056702	0	0	0.00650385	0	0.00701689	0.00545097	0	0.00821815	0.00578352	0	0	0
TGAGACTAGCGTCTCG.1_1	0.000351511	0.000410612	0.000403994	0.000489955	0.000447462	0.000515106	0.00063801	0.000504091	0.000529602	0.00178074	0.000460467	0.000551345	0.000712164	0.000368078	0.000526928	0.000692992	0.000605814	0.000361466	0.000405711	0.000492883	0.000561096	0.000499095	0.000441111	0.000333941	0.00042137	0.000367139	0.000469942	0.000355102	0.000344694	0.000372921	0.000668195	0.000613291	0.00048665	0.000466227	0.000729139	0.000572825	0.000745684	0.000278423	0.000413937	0.000617718	0.000355524	0.00042682	0.000466038	0.000403903	0.000725071	0.000520067	0.000416337	0.00040664	0.000477814
TGAGACTCACTGGCCA.1_1	0	0	0	0	0	0	0	0	0	0.00318849	0	0	0	0	0	0	0	0	0	0	0	0	0	0	0	0.00730391	0	0	0	0	0	0	0	0	0	0	0	0	0	0	0	0	0	0	0	0	0	0	0
TGAGACTGTCAGCTTA.1_1	0.00756425	0.00919511	0.00643166	0.0057073	0.00663957	0.00812934	0.00702752	0.00933914	0.00718327	0.00348227	0.00832961	0.00955919	0.00961937	0.00866204	0.00769447	0.0105973	0.00695579	0.00641071	0.00767775	0.00816238	0.00533081	0.00809388	0.00655861	0.00842844	0.00582385	0.00917786	0.0110812	0.0116368	0.010894	0.00942049	0.00782398	0.00784457	0.00785184	0.0102412	0.00871932	0.0112685	0.00768957	0.00657842	0.00933329	0.0082	0.00732319	0.00813736	0.0112639	0.0076445	0.00796452	0.008935	0.00864395	0.00794754	0.00695707
TGAGCATAGCGTGCCT.1_1	0.00296175	0.0033148	0.00248943	0	0.00462419	0	0.0103509	0.00723073	0.00488469	0.00255266	0.00435631	0.00718208	0	0.00312975	0	0	0	0.00210165	0.00318642	0	0.00532176	0.00787178	0	0.00328433	0.00218067	0.00200318	0	0	0.00284434	0.00556436	0.0052846	0.00739841	0.00424275	0	0	0	0	0.00329584	0.00481345	0	0.00210772	0	0	0.00349488	0	0	0.00658317	0.00836361	0
TGAGCATTCCGATGTA.1_1	0.00479869	0.00354454	0.00372472	0.00830605	0.00475803	0.0107001	0.00531808	0.00494773	0.00292374	0.00395003	0.00516989	0.00674736	0.00573736	0.00360341	0.00717169	0.00636281	0.00922337	0.00319821	0.00478829	0.00809626	0.00290115	0.00503827	0.0089281	0.00416427	0.00323416	0.00375678	0.00753331	0.00832614	0.00321072	0.00352648	0.00332991	0.00553903	0.00354048	0.00836525	0.00780664	0.00746387	0.00863053	0.0046995	0.00337366	0.00528644	0.00278748	0.0105443	0.0109567	0.00396188	0.012	0.0112446	0.00453422	0.00565136	0.0088942
TGAGCATTCTATCGGA.1_1	0.00150912	0.00162135	0.00150631	0.0018306	0.00189006	0.00153186	0.00216078	0.00277767	0.00160406	0.00188198	0.00228158	0.00272649	0.00235724	0.00187937	0.00283893	0.0024969	0.00136676	0.00118952	0.00203948	0.00154948	0.00180815	0.00273113	0.00161319	0.00189451	0.00147791	0.00108179	0.00233175	0.00225435	0.00146443	0.00174233	0.00195244	0.00297358	0.00230486	0.00171103	0.00235451	0.00225201	0.001416	0.00173807	0.00175193	0.00175046	0.00141831	0.00166993	0.00176027	0.00169106	0.00152967	0.00143308	0.00226158	0.00246834	0.00254922
TGATCAGAGAGCATCG.1_1	0.00255593	0.00212004	0.00171589	0.00184367	0.00164041	0.00186266	0.0017056	0.00228072	0.00131724	0.00335073	0.00264433	0.00188238	0.00176677	0.0031325	0.00205953	0.00189042	0.00204354	0.00192345	0.00277171	0.00181405	0.00164527	0.00185291	0.00176729	0.00307254	0.00192581	0.00227975	0.00177566	0.00215593	0.00252179	0.00138996	0.00160991	0.00198719	0.00233601	0.00170433	0.00175113	0.00250777	0.0022424	0.00256607	0.00184587	0.00230825	0.00187718	0.00178859	0.00231122	0.00177878	0.00242506	0.00188112	0.00245188	0.00180687	0.00186986
TGATCAGCACGACCTG.1_1	0.00537876	0.00675815	0.00384411	0.00468555	0.00416882	0.00591443	0.00435481	0.00608602	0.00449077	0.00294508	0.00706757	0.00418349	0.00536032	0.00693701	0.00465689	0.00495914	0.00496045	0.00430727	0.00578667	0.00488079	0.00393765	0.00536633	0.00556691	0.00549624	0.00373928	0.00524772	0.00594355	0.00677465	0.00692734	0.00537598	0.00470414	0.00562415	0.0060755	0.00472751	0.0047942	0.00670837	0.00482767	0.00522438	0.00559146	0.00567893	0.00482899	0.00493959	0.00530608	0.00726955	0.00468531	0.00570031	0.00530135	0.00493169	0.00482661
TGATCTTCATTCAGGT.1_1	0.00222268	0.00256389	0.00294555	0.00208451	0.00502631	0.00119603	0.00376758	0.00417791	0.00467579	0.00240058	0.00218982	0.00317667	0.00319357	0.00217082	0.00268411	0.0020455	0.00119983	0.00267654	0.00205646	0.00242209	0.00574055	0.00379206	0.00117693	0.00249706	0.00290253	0.00269728	0.00255258	0.00207907	0.00252515	0.00427462	0.00478253	0.00380993	0.00370218	0.00285049	0.00235784	0.00215208	0.00174739	0.00193062	0.00384662	0.00295781	0.00253827	0.00184746	0.00258073	0.00245357	0.00147436	0.00184258	0.0036951	0.00399787	0.00268113
TGATGGTGTGGGTCAA.1_1	0.00560804	0.00420748	0.00338549	0.00454843	0.0037258	0.00619669	0.00414022	0.0047371	0.00261003	0.00301309	0.00542417	0.0041707	0.00528645	0.00581282	0.00602393	0.00719988	0.00533962	0.00399845	0.00660294	0.00473254	0.00288964	0.0039976	0.00567458	0.0058348	0.00396534	0.00475328	0.00607916	0.00637278	0.00452248	0.0037063	0.0036112	0.00472204	0.00375083	0.0057174	0.00510993	0.005552	0.00529341	0.00631402	0.00321681	0.00517577	0.00370635	0.00568797	0.00529733	0.00328215	0.00571682	0.00525882	0.00428902	0.00493915	0.00498371
TGCCGAGAGTGCACTT.1_1	0	0	0	0	0	0	0	0	0	0	0	0	0	0	0	0	0	0	0	0	0	0	0	0	0	0	0	0	0	0	0	0	0	0	0	0	0	0	0	0	0	0	0	0	0	0	0	0	0
TGCGGCACAGACGCTC.1_1	0.00282485	0.0050539	0.00385952	0	0.00599218	0	0.00585227	0.00605753	0.00903621	0.00221724	0.00400862	0.0048746	0.00417792	0.00357876	0	0.00350637	0	0.00308656	0.00290762	0.00240733	0.00802695	0.0055019	0	0.00310809	0.00368	0.00344229	0.00385595	0	0.00506498	0.00652507	0.00605651	0.00548342	0.00562879	0.00416157	0.00432415	0	0	0.00264026	0.00604962	0.00387503	0.00327413	0	0	0.00569097	0	0	0.00606336	0.00663365	0.00362546
TGGGCGTAGAGGACTC.1_1	0.000352469	0.000647629	0.00052125	0.000651218	0.000713028	0.000506147	0.00114124	0.000985318	0.00113166	0.00167769	0.000869103	0.00102245	0.0011447	0.000519736	0.000840384	0.000770321	0.000688386	0.000379955	0.000663046	0.00064217	0.00107985	0.001271	0.000689936	0.000558468	0.00059052	0.000382211	0.000946074	0.000600207	0.000580304	0.000871517	0.00120459	0.00137451	0.000860985	0.000903974	0.00102784	0.000710784	0.000741832	0.000491152	0.000822306	0.000612427	0.000394611	0.000599536	0.000866313	0.000598962	0.000741728	0.000628783	0.000972377	0.00114956	0.00083182
TGGTACAAGTTGCGCC.1_1	0.00402302	0.00293597	0.00305154	0.00169248	0.00133608	0.00195696	0.00164885	0.00166391	0.00182042	0.00381957	0.00378268	0.00194259	0.00202438	0.00309723	0.00150303	0.00173769	0.00169453	0.00368233	0.00401935	0.00213002	0.0018732	0.00165476	0.00146726	0.00388849	0.00314619	0.00317325	0.00198021	0.00223609	0.00276834	0.00158144	0.0016729	0.0020406	0.00249632	0.00198913	0.0017347	0.00144039	0.00213773	0.00441272	0.00182413	0.00204539	0.00301886	0.00199814	0.0016844	0.00286757	0.00195169	0.0017676	0.00245556	0.00209312	0.00192281
TGTAGACGTCTTGGTA.1_1	0.00288782	0.00108687	0.00133544	0.0023198	0.00139905	0.00270372	0.00138153	0.00138682	0.00104228	0.00418758	0.00169068	0.00138026	0.00180769	0.00139765	0.00230809	0.00146311	0.00232412	0.00184529	0.00177637	0.00217028	0.00103513	0.00140532	0.00214469	0.00206214	0.00131131	0.00187038	0.00172637	0.00206343	0.00124122	0.00106444	0.00108222	0.0014881	0.00133258	0.00222698	0.00171373	0.0017431	0.00236843	0.00276608	0.000880916	0.00173621	0.00145913	0.00231778	0.00197344	0.00135247	0.00322306	0.00215421	0.001535	0.00156623	0.00215677
TGTCCCAAGTCACAGG.1_1	0.00129649	0.00154784	0.00171853	0.00191257	0.00352474	0.00192942	0.00477107	0.00402561	0.00216863	0.00221882	0.00195134	0.00421096	0.00484607	0.00148536	0.00304505	0.00330565	0.0016438	0.00132084	0.00135318	0.00211333	0.00258008	0.00371	0.00223308	0.00133627	0.00176419	0.00139829	0.00399313	0.00190559	0.00154308	0.00374394	0.00310057	0.0042837	0.00201824	0.00415634	0.00422424	0.00228704	0.00233893	0.00115632	0.00244225	0.00202489	0.00124518	0.00222957	0.00246874	0.00192025	0.0022771	0.00230024	0.00296278	0.00377905	0.00416256
TGTCCCAGTGGCCCAT.1_1	0.0117278	0.00842026	0.00740955	0.0167302	0.00726832	0.0145699	0.00902953	0.00906194	0.00516657	0.00457584	0.00895056	0.0101497	0.00970153	0.0088623	0.0169569	0.00854309	0.0140474	0.00723324	0.0156334	0.0134365	0.00530266	0.00867343	0.0153423	0.0121967	0.00725312	0.00761694	0.0118075	0.0169654	0.0106838	0.00831599	0.00843954	0.0080149	0.00800825	0.0133487	0.0100188	0.011959	0.0140716	0.0114883	0.00822069	0.0114594	0.00983734	0.0182451	0.0133806	0.00852627	0.0172409	0.0138389	0.0078882	0.00799921	0.0180006
TGTGATGTCTGCCTCA.1_1	0.000388257	0.000555081	0.000752156	0.000203253	0.000310857	0.000193957	0.000566188	0.000453871	0.000872964	0.0018022	0.00076231	0.000462717	0.000412682	0.000501287	0.00026962	0.000405977	0.000208463	0.000416553	0.000506128	0.000182108	0.000952682	0.000503445	0.000187174	0.000478022	0.000566485	0.000481099	0.000269655	0.000217354	0.000613306	0.000511854	0.00074195	0.000550793	0.000904488	0.000249301	0.000371951	0.000254772	0.000161634	0.000495416	0.000747425	0.000435973	0.000666871	0.000140935	0.000177195	0.000847837	0.000291854	0.000141062	0.00039862	0.00052429	0.000239123
TGTTCTACATCCAATG.1_1	0.00130002	0.00193677	0.00140852	0.00188003	0.00278437	0	0.00467749	0.00336281	0.00256023	0.00226443	0.00177906	0.00278654	0.00381708	0.00145924	0.00198704	0.00288978	0	0.00138044	0.00113384	0.00191661	0.00265124	0.00314536	0	0.0012526	0.00170545	0.00156431	0.00275269	0.001146	0.00163581	0.0032005	0.0027076	0.00366565	0.00212203	0.00350669	0.00406762	0.00185275	0.00180413	0.0012564	0.002759	0.00158231	0.00148366	0	0.00231631	0.00195515	0	0.00177264	0.00305964	0.00276785	0.00198821
TTACGCCAGGCCCAAA.1_1	0	0	0	0.00601004	0	0.00675337	0	0	0	0	0	0	0	0	0	0	0.00594224	0	0	0.00518842	0	0	0.00545103	0	0	0	0	0	0	0	0	0	0	0	0	0	0.00550807	0	0	0	0	0.006357	0	0	0.00671569	0.00557494	0	0	0
TTAGGCATCGTTGTGA.1_1	0.000808242	0.00130581	0.00109774	0.000582005	0.00120101	0.000948455	0.00132447	0.00147695	0.00149751	0.00214694	0.00125462	0.00123983	0.00123254	0.00110669	0.00114344	0.00131781	0.000896265	0.000786517	0.000826191	0.000414877	0.0013684	0.00151456	0.000681144	0.000838842	0.00112993	0.000910983	0.00127014	0.000937566	0.00113843	0.00146706	0.00154958	0.00126148	0.00141712	0.000872141	0.00129366	0.00122593	0.00056932	0.000737925	0.00141707	0.00121215	0.000832382	0.000596288	0.0008507	0.00121583	0.000987072	0.000548797	0.00130817	0.00136174	0.000768505
[truncated: 24 more rows]
[truncated: 19 more columns]

## Sheet: TBI NSC-stage2
	AACCTGAAGAGCCATG.1_2	AACTTCTGTGTTAAAG.1_2	AATTCCTCATCTTTCA.1_2	ACAAGCTCACTTCAGA.1_2	ACAGCCGTCACTCTTA.1_2	ACATCCCTCCAGCCTT.1_2	ACCCTTGGTATCTCTT.1_2	ACGATGTAGCGTGAAC.1_2	ACTGTGACAATAGTAG.1_2	AGACAAAAGTGCTCAT.1_2	AGACAAAGTAGCGCCT.1_2	AGACAAAGTGAGTAGC.1_2	AGAGAGCAGATGGCGT.1_2	AGTAGCTCAGATTCGT.1_2	AGTTCCCGTGTCATGT.1_2	AGTTCGAAGACCTCAT.1_2	ATCACGAAGAGGCGTT.1_2	ATCCCTGGTGGAACAC.1_2	ATGAAAGTCTGCCTGT.1_2	ATTCCCGGTCGGCACT.1_2	CAAAGAAGTGTAACGG.1_2	CAACCAAGTGAGCAGT.1_2	CAACGGCGTGAATAAC.1_2	CAATTTCAGTCATTGC.1_2	CAGATACCAATTGCGT.1_2	CAGCAGCGTGACACAG.1_2	CAGTTAGCACGGTCTG.1_2	CATAAGCCAATGTGGG.1_2	CATACTTCATCTCAAG.1_2	CATTCCGTCCTCTCTT.1_2	CCCTGATTCCCTCGAT.1_2	CCTCCTCTCGCAGATT.1_2	CGAAGTTCATGGAATA.1_2	CGATGCGCAAAGGATT.1_2	CTACATTTCTCAGGCG.1_2	CTATCTACACGTAACT.1_2	CTGCTCAAGAGAATCT.1_2	CTGTACCTCAGATGCT.1_2	CTGTACCTCCCGAGAC.1_2	CTGTAGAGTATGGTAA.1_2	CTGTCGTGTCCTGGTG.1_2	CTTCCGATCCGTATAG.1_2	GAAATGATCGAAGCAG.1_2	GACACGCAGGTGCTTT.1_2	GAGATGGGTGCCGTTG.1_2	GATTTCTCAAATGAGT.1_2	GCACGGTCAGCTGCCA.1_2	GCATCTCTCCGTTTCG.1_2	GCCCGAAGTGTTAAAG.1_2
[truncated: 555 more rows]
[truncated: 43 more columns]

[truncated: 22 more sheets: control RG-like, TBI RG-like, control N-stage1, TBI N-stage1, control N-stage2, TBI N-stage2, control N-stage3, TBI N-stage3, control N-stage4, TBI N-stage4, control N-stage5, TBI N-stage5, control N-stage6, TBI N-stage6, control A-stage1, TBI A-stage1, control A-stage2, TBI A-stage2, control A-stage3, TBI A-stage3 …]
