# Supplementary material for: Traumatic brain injury promotes neurogenesis at the cost of astrogliogenesis in the adult hippocampus of male mice
Source: Nat Commun. 2024 Jun 18;15:5222. doi: 10.1038/s41467-024-49299-6 (PMC11189490; doi:10.1038/s41467-024-49299-6)
Supplement: Supplementary file 20 — Source Data [file 41467_2024_49299_MOESM20_ESM.xlsx]

## Sheet: Figure 1d
Hippocampal astrpgliosis (GFAP coverage as area percentage)
	Control		TBI
	Ipsilateral	Contralateral	Ipsilateral	Contralateral
Animal 1	20.42	18.67	29.79	20.46
Animal 2	18.97	19.43	30.37	18.99
Animal 3	19.45	19.31	28.79	18.69

## Sheet: Figure 1f
Cell Proliferation (Total number of BrdU+ cells per mm3)
	Control	TBI
Animal 1	31076	72043
Animal 2	25386	144472
Animal 3	30441	106292
Animal 4	19428

## Sheet: Figure 1h
Astrocyte proliferation (total S100B+/BrdU+ cells per mm3)
	Control	TBI
Animal 1	297	2537
Animal 2	259	6213
Animal 3	283	4220
Animal 4	295

## Sheet: Figure 1i
Astrocyte proliferation (percentage of S100+/BrdU+ per total S100+ cells)
	Control	TBI
Animal 1	0.9	4.83
Animal 2	0.6	7.87
Animal 3	0.66	6.8
Animal 3	0.77

## Sheet: Figure 1k
Neural sten cell prolifaration (total number of Nestin-GFP+/GFAP+/Mik67+ cells per mm3)
	Control	TBI
Animal 1	440	2151
Animal 2	1166	1183
Animal 3	441	1366
Animal 4	872	1038
Animla 5	871	1120

## Sheet: Figure 1n
Hippocampal neurogenesis (total number of DCX+ cells per mm2)
	Control	TBI
Animal 1	10130	14239
Animal 2	15522	16554
Animal 3	11907	17374
Animal 4	11395	13242
Animal 5	14667	16356
Animal 6	12386	14175
Animal 7	12320	15143
Animal 8	12811

## Sheet: Figure 1o
Hippocampal neurogenesis (total DCX+ cells per mm2 distribution per morphology category)
Control
	Animal 1	Animal 2	Animal 3	Animal 4	Animal 5	Animal 6	Animal 7	Animal 8
Categories A+B	3860.56	6431.63	5631.12	4637.8	6940.81	3651.59	4036.4	3948.79
Categories C+D	4041.99	4452.67	3309.89	4038.09	3994.24	5141.43	3855.66	4280.36
Category E	1358.92	2690.15	1977.34	1919.09	2160.82	2366.23	2530.28	2682.76
Category F	895.65	1948.04	988.67	799.62	1571.5	1226.93	1897.71	1899.03
TBI
	Animal 1	Animal 2	Animal 3	Animal 4	Animal 5	Animal 6	Animal 7
Categories A+B	5130.4	6779.57	6981.59	5169.79	4408.03	3905.25	4528.68
Categories C+D	3616	5199.06	6500.1	4958.16	7269.38	4221.12	4861.62
Category E	2256.14	3077.84	2367.75	3093.35	2124.92	3237.8	2176.75
Category F	1236.24	1497.33	1524.72	937.21	1585.24	1923.91	2470.66

## Sheet: Figure 1q
Neuronal cell proliferation (total DCX+/BrdU+ cells per mm3)
	Control	TBI
Animal 1	12148	28108
Animal 2	12444	61917
Animal 3	13405	46347
Animal 4	9143

## Sheet: Figure 1r
Neuronal cell proliferation (percentage of DCX+/BrdU+ cells per total DCX+ cells)
	Control	TBI
Animal 1	7.92	16.69
Animal 2	6.79	33.01
Animal 3	7.69	24.45
Animal 4	5.48

## Sheet: Figure 1t
Newborn neurons (percentage of GFP+/DCX+ cells per total GFP+ cells)
	Control	TBI
Animal 1	75	83
Animal 2	63	90
Animal 3	71	87

[truncated: 5 more sheets: Figure 1u, Figure 1v, Figure 1w, Figure 1x, Figure 5 k, l, n, o]
